# Supplementary material for: Host biology, ecology and the environment influence microbial biomass and diversity in 101 marine fish species
Source: Nat Commun. 2022 Nov 17;13:6978. doi: 10.1038/s41467-022-34557-2 (PMC9671965; doi:10.1038/s41467-022-34557-2)
Supplement: Supplementary file 4 — Supplementary Dataset 1 [file 41467_2022_34557_MOESM4_ESM.txt]

host_scientific_name	altitude	bile_sample	climate	collection_substrate	collection_timestamp	collection_year	common_name	condition_factor	conservation_status	depth_high_range_m	depth_low_range_m	depth_m	diet	diet_reference	dist_to_dorsal_cm	distance_from_shore_m	distance_from_shore_m_log	elevation	evo_distanceto_mackerel_median_mya	evo_timetree_species_name	fish_collection_method	fl_cm	fmp_number	gape_cm	general_location	geo_loc_name	gi_cm	hab_notes	hab_sum	habitat_act_collection	habitat_be	habitat_cp	habitat_depth_level1	habitat_depth_level2	habitat_drf	habitat_dslp	habitat_is	habitat_kbrf	habitat_mdrf	habitat_ms	habitat_os	habitat_p	habitat_ref	habitat_rit	habitat_rst	habitat_sslp	habitat_sz	host_age	host_age_units
Paralabrax clathratus	not applicable	TRUE	subtropical	rock associated	7/27/19	2019	kelp bass	1.3803	LC	61	1	3	fish, squid, invertebrates	fishbase.org	11.8	24	1.380211242	0	116	Paralabrax	spear	35.9	1	5.2	children pool	USA:CA:San Diego	56	not applicable	2	RST	0	0	shallow	neritic	0	0	1	1	0	0	0	0	The ecology of marine fishes of california and adjacent waters 2006	0	0	0	0	not collected	not collected
Caulolatilus princeps	not applicable	TRUE	subtropical	rock associated	7/24/19	2019	ocean whitefish	1.1706	LC	91	10	10	digs into substrate for food (inverts?)	fishbase.org	7.5	342	2.534026106	0	116	Caulolatilus princeps	hook and line	29.9	2	2.3	LJ kelp	USA:CA:San Diego	48	not applicable	1	KBRF	0	0	shallow	neritic	0	0	0	1	0	0	0	0	The ecology of marine fishes of california and adjacent waters 2006	0	0	0	0	not collected	not collected
Sebastes umbrosus	not applicable	TRUE	deep water	rock associated	8/21/19	2019	honeycomb rockfish	1.7184	not applicable	119	30	30	small fish, crabs, shrimp	https://waltermunkfoundation.org/map/honeycomb-rockfish/	8.5	2486	3.395501124	0	116	Sebastes umbrosus	hook and line survey	28.3	3	6	LJ kelp	USA:CA:San Diego	32	rock reef, benthic	2	KBRF	0	0	shallow	neritic	0	0	0	0	1	0	1	0	The ecology of marine fishes of california and adjacent waters 2006	0	0	0	0	not collected	not collected
Sebastes constellatus	not applicable	TRUE	deep water	rock associated	8/21/19	2019	starry rockfish	1.8344	NE	274	24	30	small fish, crabs, shrimp	ftp://ftp.streamnet.org/pub/marinehabitat/supporting_docs/GroundfishLifeHistoriesDec2003_wBookmarks.pdf	6	2486	3.395501124	0	116	Sebastes constellatus	hook and line survey	22.1	4	3.5	LJ kelp	USA:CA:San Diego	36	deep reefs	2	KBRF	0	0	shallow	neritic	1	0	0	0	1	0	0	0	The ecology of marine fishes of california and adjacent waters 2006	0	0	0	0	not collected	not collected
Sebastes carnatus	not applicable	TRUE	subtropical	rock associated	8/21/19	2019	gopher rockfish	1.9058	NE	55	0	30	fish, benthic crustaceans, cephalopods,	fishbase.org	7	2486	3.395501124	0	116	Sebastes carnatus	hook and line survey	25.5	5	4.5	LJ kelp	USA:CA:San Diego	34.5	not applicable	2	KBRF	0	0	shallow	neritic	0	0	0	1	0	0	0	0	The ecology of marine fishes of california and adjacent waters 2006	0	1	0	0	not collected	not collected
Sebastes mystinus	not applicable	TRUE	subtropical	rock associated	8/21/19	2019	blue rockfish	1.304	NE	500	0	30	fish, crustacean, squid	fishbase.org	7.8	2486	3.395501124	0	116	Sebastes mystinus	HSW gillnet survey	28.8	6	4.5	LJ kelp	USA:CA:San Diego	29.4	not applicable	3	KBRF	0	0	shallow	neritic	0	0	0	1	0	0	0	0	The ecology of marine fishes of california and adjacent waters 2006	1	1	0	0	not collected	not collected
Phanerodon furcatus	not applicable	FALSE	subtropical	rock associated	6/29/19	2019	white seaperch	1.1082	NE	43	0	3	isopod, amphipod, gastropod, echinoderm, annelida	https://link.springer.com/content/pdf/10.1007/BF00390424.pdf	5.9	103	2.012837225	0	116	Phanerodon furcatus	spear	19.1	7	1	carlsbad dip-in-road	USA:CA:San Diego	17.2	piers, docks, bay, soft bottom	3	RST	1	0	shallow	neritic	0	0	1	1	0	0	0	0	The ecology of marine fishes of california and adjacent waters 2006	0	0	0	0	not collected	not collected
Halichoeres californicus	not applicable	FALSE	subtropical	rock associated	6/29/19	2019	rock wrasse	1.5854	LC	24	0	3	gastropods, crustaceans, ectoparasites from other fish	fishbase.org	4.9	103	2.012837225	0	116	Halichoeres semicinctus	spear	21.7	8	0.9	carlsbad dip-in-road	USA:CA:San Diego	not collected	not applicable	1	RST	0	0	shallow	neritic	0	0	0	1	0	0	0	0	The ecology of marine fishes of california and adjacent waters 2006	0	0	0	0	not collected	not collected
Embiotoca jacksoni	not applicable	FALSE	subtropical	rock associated	6/29/19	2019	black perch	2.3619	NE	46	0	3	invertebrates: amphipods, worms, bryozoans, mollusks, ectoparasites	fishbase.org	6	103	2.012837225	0	116	Embiotoca jacksoni	spear	18.1	9	1.5	carlsbad dip-in-road	USA:CA:San Diego	31	not applicable	2	RST	0	0	shallow	neritic	0	0	1	1	0	0	0	0	The ecology of marine fishes of california and adjacent waters 2006	0	0	0	0	not collected	not collected
Anisotremus davidsonii	not applicable	FALSE	subtropical	rock associated	6/29/19	2019	xantic sargo	1.6525	LC	40	0	3	crustaceans, mollusks, bryozoans	fishbase.org	7.3	103	2.012837225	0	116	Anisotremus virginicus	spear	23.5	10	2	carlsbad dip-in-road	USA:CA:San Diego	32	not applicable	2	RST	0	0	shallow	neritic	0	0	1	1	0	0	0	0	The ecology of marine fishes of california and adjacent waters 2006	0	0	0	0	not collected	not collected
Sphyraena argentea	not applicable	FALSE	temperate	soft bottom	6/5/19	2019	pacific california barracuda	0.3219	LC	18	0	2	fish	fishbase.org	18.9	787	2.895974732	0	116	Sphyraena argentea	HSW gillnet survey	42.2	11	4.3	PB coastal	USA:CA:San Diego	28	not applicable	3	P	0	1	shallow	neritic	0	0	1	1	0	0	0	0	The ecology of marine fishes of california and adjacent waters 2006	0	0	0	0	not collected	not collected
Paralabrax nebulifer	not applicable	TRUE	subtropical	soft bottom	6/5/19	2019	barred sand bass	1.214	LC	183	1	2	benthic invertebrates, fish	fishbase.org	7.9	787	2.895974732	0	116	Paralabrax nebulifer	HSW gillnet survey	28.8	12	4.1	PB coastal	USA:CA:San Diego	39	not applicable	2	IS	0	0	shallow	neritic	0	0	1	1	0	0	0	0	The ecology of marine fishes of california and adjacent waters 2006	0	0	0	0	not collected	not collected
Seriphus politus	not applicable	FALSE	subtropical	soft bottom	6/5/19	2019	queen croaker	0.9463	LC	21	1	2	shrimp, worms, fish	fishbase.org	6.5	787	2.895974732	0	116	Seriphus politus	HSW gillnet survey	19.8	13	3.5	PB coastal	USA:CA:San Diego	18.5	not applicable	2	IS	1	0	shallow	neritic	0	0	1	0	0	0	0	0	The ecology of marine fishes of california and adjacent waters 2006	0	0	0	0	not collected	not collected
Mustelus californicus	not applicable	FALSE	subtropical	soft bottom	6/4/19	2019	gray smooth-hound shark	0.2909	LC	200	0	3	fish, crabs, ghost shrimp, innkeeper, worms,	fishbase.org	22.3	315	2.498310554	0	465	Mustelus stevensi	HSW gillnet survey	71.2	14	2.7	Mission bay	USA:CA:San Diego	49.5	not applicable	2	BE	0	0	shallow	neritic	0	0	1	1	0	0	0	0	The ecology of marine fishes of california and adjacent waters 2006	0	0	0	0	not collected	not collected
Triakis semifasciata	not applicable	TRUE	subtropical	soft bottom	6/4/19	2019	leopard shark	0.4834	LC	156	0	3	crabs, shrimps, bony fish, worms	fishbase.org	25	52	1.716003344	0	465	Mustelus antarcticus	HSW gillnet survey	82.9	15	3.2	Mission bay	USA:CA:San Diego	52	not applicable	2	BE	0	0	shallow	neritic	0	0	1	1	0	0	0	0	The ecology of marine fishes of california and adjacent waters 2006	0	0	0	0	not collected	not collected
Leptocottus armatus	not applicable	FALSE	temperate	rock associated	8/20/19	2019	pacific staghorn sculpin	1.2701	NE	156	0	1	crab, shrimp, amphipod, larval, juvenile adult fish, polychaete worms, mollusks, invertebrates	fishbase.org	2.2	1	0	0	116	Leptocottus armatus	tidepool dipnet	8.5	16	1.4	LJ childrens pool	USA:CA:San Diego	6.8	not applicable	1	RIT	1	0	shallow	neritic	0	0	0	0	0	0	0	0	The ecology of marine fishes of california and adjacent waters 2006	0	0	0	0	not collected	not collected
Sebastes serriceps	not applicable	TRUE	subtropical	kelp forrest	8/21/19	2019	treefish	2.1615	NE	90	5	30	fish, crabs, shrimp	https://www.researchgate.net/profile/Madhavi-Colton/publication/287180969_Feeding_preferences_and_size-related_dietary_shifts_of_treefish_Scorpaenidae_Sebastes_serriceps_off_Southern_California/links/5a0f77030f7e9bd1b2bdc785/Feeding-preferences-and-size-related-dietary-shifts-of-treefish-Scorpaenidae-Sebastes-serriceps-off-Southern-California.pdf	7.8	2486	3.395501124	0	116	Sebastes serriceps	hook and line survey	29.8	17	5	JK	USA:CA:San Diego	39	reef, bottom, kelp	1	KBRF	0	0	shallow	neritic	0	0	0	1	0	0	0	0	The ecology of marine fishes of california and adjacent waters 2006	0	0	0	0	not collected	not collected
Semicossyphus pulcher	not applicable	TRUE	subtropical	kelp forrest	8/21/19	2019	california sheephead	1.5613	VU	55	0	30	sea urchin, mollusks, lobsters, crabs	fishbase.org	12.5	2486	3.395501124	0	116	Semicossyphus pulcher	hook and line survey	41.5	18	not collected	not applicable	USA:CA:San Diego	not collected	not applicable	1	KBRF	0	0	shallow	neritic	0	0	0	1	0	0	0	0	The ecology of marine fishes of california and adjacent waters 2006	0	0	0	0	not collected	not collected
Atherinopsis californiensis	not applicable	TRUE	subtropical	rock associated	1/25/19	2019	jack silverside	0.5747	LC	30	0	5	zooplantkton, algae	https://link.springer.com/article/10.2307/1352657	12.6	822	2.914871818	0	116	Atherinopsis californiensis	hook and line survey	23.4	19	1.7	LJ kelp	USA:CA:San Diego	30	bay, reef, pelagic	3	KBRF	1	0	shallow	neritic	0	0	1	1	0	0	0	0	The ecology of marine fishes of california and adjacent waters 2006	0	0	0	0	not collected	not collected
Trachurus symmetricus	not applicable	FALSE	subtropical	rock associated	1/25/19	2019	pacific jack mackerel	0.7241	LC	400	0	5	crustaceans, fish larvae	fishbase.org	10.1	822	2.914871818	0	116	Trachurus symmetricus	hook and line survey	20.1	20	2.5	LJ kelp	USA:CA:San Diego	12.5	not applicable	3	CP	0	1	shallow	neritic	0	0	1	1	0	0	0	0	The ecology of marine fishes of california and adjacent waters 2006	0	0	0	0	not collected	not collected
Kyphosus azureus	not applicable	FALSE	subtropical	rock associated	1/27/19	2019	zebra-perch sea chub	1.9784	LC	8	0	3	herbivorous	fishbase.org	5.2	161	2.206825876	0	116	Kyphosus elegans	spearfishing	17.8	21	1.4	wns 2-5pm	USA:CA:San Diego	30.5	not applicable	2	RST	0	0	shallow	intertidal	0	0	0	1	0	0	0	0	The ecology of marine fishes of california and adjacent waters 2006	0	1	0	0	not collected	not collected
Girella nigricans	not applicable	FALSE	subtropical	rock associated	1/27/19	2019	opaleye	2.4419	LC	30	2	3	seaweed, invertebrates	fishbase.org	5.6	161	2.206825876	0	116	Girella	spearfishing	22.4	22	2.1	wns 2-5pm	USA:CA:San Diego	63	not applicable	2	RST	0	0	shallow	neritic	0	0	0	1	0	0	0	0	The ecology of marine fishes of california and adjacent waters 2006	1	0	0	0	not collected	not collected
Heterostichus rostratus	not applicable	FALSE	subtropical	rock associated	1/27/19	2019	giant kelpfish	0.6213	NE	40	0	3	crustaceans, mollusks, fish	fishbase.org	3.3	161	2.206825876	0	116	Gibbonsia metzi	spearfishing	21.5	23	1.5	wns 2-5pm	USA:CA:San Diego	7.7	not applicable	2	RST	0	0	shallow	neritic	0	0	1	1	0	0	0	0	The ecology of marine fishes of california and adjacent waters 2006	0	0	0	0	not collected	not collected
Oxyjulis californica	not applicable	FALSE	subtropical	rock associated	1/27/19	2019	senorita	0.7918	LC	97	0	3	small invertebrates, fish parasites	fishbase.org	4.3	161	2.206825876	0	116	Oxyjulis californica	spearfishing	17	24	0.7	wns 2-5pm	USA:CA:San Diego	15	not applicable	1	RST	0	0	shallow	neritic	0	0	0	1	0	0	0	0	The ecology of marine fishes of california and adjacent waters 2006	0	0	0	0	not collected	not collected
Syngnathus leptorhynchus	not applicable	FALSE	subtropical	soft bottom	7/8/20	2020	bay pipefish	0.0269	NE	5	0	1	crustaceans	fishbase.org	not collected	245	2.389166084	0	95	Syngnathus leptorhynchus	SIO pier water pipe filter	16.9	25	not collected	SIO pier	USA:CA:San Diego	4.5	not applicable	1	IS	1	0	shallow	intertidal	0	0	0	0	0	0	0	0	The ecology of marine fishes of california and adjacent waters 2006	0	0	0	0	not collected	not collected
Citharichthys xanthostigma	not applicable	TRUE	subtropical	kelp forrest	8/8/19	2019	longfin sanddab	1.0587	NE	201	2	35	bony fish, worm, crustacean	https://biogeodb.stri.si.edu/sftep/en/thefishes/species/2315	1	3210	3.506505032	0	116	Citharichthys arctifrons	hook and line survey	18	26	1.8	del mar deep reef	USA:CA:San Diego	20.3	sandy bottom, muddy bottom	1	KBRF	0	0	shallow	neritic	0	0	1	0	0	0	0	0	The ecology of marine fishes of california and adjacent waters 2006	0	0	0	0	not collected	not collected
Sebastes dallii	not applicable	TRUE	subtropical	kelp forrest	8/8/19	2019	calico rockfish	1.6888	DD	256	18	35	fish, amphipods, bivalves, cephalopods, shrimp, copepods	fishbase.org	5.2	3210	3.506505032	0	116	Sebastes dallii	hook and line survey	17.4	27	3.2	del mar deep reef	USA:CA:San Diego	19	reef, hard bottom, sand reef interface	1	KBRF	0	0	shallow	neritic	0	0	0	0	0	1	0	0	The ecology of marine fishes of california and adjacent waters 2006	0	0	0	0	not collected	not collected
Sebastes miniatus	not applicable	TRUE	subtropical	kelp forrest	8/8/19	2019	vermilion rockfish	1.4839	NE	274	15	35	fish, squid, octopus, shrimp	fishbase.org	8.1	3210	3.506505032	0	116	Sebastes miniatus	hook and line survey	26.9	28	4.4	del mar deep reef	USA:CA:San Diego	33.4	not applicable	3	KBRF	0	0	shallow	neritic	1	0	0	1	1	0	0	0	The ecology of marine fishes of california and adjacent waters 2006	0	0	0	0	not collected	not collected
Sebastes semicinctus	not applicable	TRUE	subtropical	kelp forrest	8/8/19	2019	halfbanded rockfish	0.9305	not applicable	402	58	35	zooplankton, amphipods, crustaceans, shrimp,	ftp://ftp.streamnet.org/pub/marinehabitat/supporting_docs/GroundfishLifeHistoriesDec2003_wBookmarks.pdf	5.1	3210	3.506505032	0	116	Sebastes semicinctus	hook and line survey	16.2	29	2.5	del mar deep reef	USA:CA:San Diego	15.7	muddy bottom, rocky reef, mid-depth reefs	2	KBRF	0	0	shallow	neritic	0	0	0	0	1	0	1	0	The ecology of marine fishes of california and adjacent waters 2006	0	0	0	0	not collected	not collected
Menticirrhus undulatus	not applicable	FALSE	subtropical	rock associated	8/4/19	2019	california kingcroaker corbina	0.7568	DD	14	0	1	sand crabs, crustaceans, worms	fishbase.org	7.2	103	2.012837225	0	116	Menticirrhus undulatus	spear	28	30	1.5	carlsbad dip-in-road	USA:CA:San Diego	21.3	not applicable	2	SZ	0	0	shallow	neritic	0	0	1	0	0	0	0	0	The ecology of marine fishes of california and adjacent waters 2006	0	0	0	1	not collected	not collected
Myliobatis californica	not applicable	FALSE MG and HG only	subtropical	rock associated	8/4/19	2019	bat ray	0.4641	LC	108	0	1	bivalves, snails, polychaetes, shrimps, crabs	fishbase.org	39.3	103	2.012837225	0	465	Myliobatis australis	spear	85	31	not collected	carlsbad dip-in-road	USA:CA:San Diego	not collected	not applicable	2	RST	0	0	shallow	neritic	0	0	1	1	0	0	0	0	The ecology of marine fishes of california and adjacent waters 2006	0	0	0	0	not collected	not collected
Heterodontus francisci	not applicable	TRUE	subtropical	rock associated	10/28/19	2019	horn shark	0.8407	DD	150	2	4	benthic invertebrates, sea urchins, crabs, abalone, fish	fishbase.org	19.5	5	0.698970004	0	465	Heterodontus francisci	spear	60.3	32	not collected	mission jetty	USA:CA:San Diego	not collected	not applicable	2	BE	0	0	shallow	neritic	0	0	1	1	0	0	0	0	The ecology of marine fishes of california and adjacent waters 2006	0	0	0	0	not collected	not collected
Gibbonsia elegans	not applicable	FALSE	subtropical	rock associated	10/28/19	2019	spotted kelpfish	1.1232	NE	56	0	1	benthic crustaceans: amphipods, isopods, crabs), gastropods, polychaete worms	fishbase.org	1.1	1	0	0	116	Gibbonsia	tidepool dipnet	5.7	33	0.9	LJ tidepool	USA:CA:San Diego	2.5	not applicable	2	RIT	0	0	shallow	neritic	0	0	0	1	0	0	0	0	The ecology of marine fishes of california and adjacent waters 2006	1	0	0	0	not collected	not collected
Hypsoblennius gilberti	not applicable	FALSE	subtropical	rock associated	10/28/19	2019	rockpool blenny	1.3942	LC	18	0	1	gammerideans (amphipod), acmaea (limpets)	https://www.proquest.com/openview/2f30b72d4e6d286e46207c3cc9b813d2/1?cbl=18750&diss=y&pq-origsite=gscholar	1.4	1	0	0	116	Hypsoblennius	tidepool dipnet	7.1	34	0.7	LJ tidepool	USA:CA:San Diego	8	subtidal rocky, intertidal	1	RIT	0	0	shallow	intertidal	0	0	0	0	0	0	0	0	The ecology of marine fishes of california and adjacent waters 2006	1	0	0	0	not collected	not collected
Paralabrax maculatofasciatus	not applicable	TRUE	subtropical	rock associated	8/2/19	2019	spotted sand bass	1.3922	LC	61	0	3	small fish, benthic crustaceans	fishbase.org	9	5	0.698970004	0	116	Paralabrax	spear	31	35	4.1	MB jetty	USA:CA:San Diego	68.5	not applicable	1	BE	1	0	shallow	neritic	0	0	0	0	0	0	0	0	The ecology of marine fishes of california and adjacent waters 2006	0	0	0	0	not collected	not collected
Chromis punctipinnis	not applicable	FALSE	subtropical	rock associated	8/2/19	2019	blacksmith	1.3635	LC	46	2	3	macroalgae	fishbase.org	4	5	0.698970004	0	116	Chromis punctipinnis	spear	15.8	36	1.8	MB jetty	USA:CA:San Diego	32	not applicable	1	BE	0	0	shallow	neritic	0	0	0	1	0	0	0	0	The ecology of marine fishes of california and adjacent waters 2006	0	0	0	0	not collected	not collected
Paralichthys californicus	not applicable	TRUE	subtropical	soft bottom	6/4/19	2019	california flounder	0.8889	LC	183	0	3	fish, squid	fishbase.org	2.8	100	2	0	116	Paralichthys californicus	HSW gillnet survey	44	37	5.3	mission bay site 3	USA:CA:San Diego	24.5	not applicable	2	BE	1	0	shallow	neritic	0	0	1	0	0	0	0	0	The ecology of marine fishes of california and adjacent waters 2006	0	0	0	0	not collected	not collected
Sebastes hopkinsi	not applicable	TRUE	subtropical	rock associated	7/24/20	2019	squarespot rockfish	1.0848	NE	183	18	50	plankton, copepods, crab larvae	ftp://ftp.streamnet.org/pub/marinehabitat/supporting_docs/GroundfishLifeHistoriesDec2003_wBookmarks.pdf	6.2	5280	3.722633923	0	116	Sebastes hopkinsi	hook and line	24	38	3.1	Pt loma deep reef	USA:CA:San Diego	53	shallow, mid, deep reef	2	MDRF	0	0	shallow	neritic	1	0	0	0	1	0	0	0	The ecology of marine fishes of california and adjacent waters 2006	0	0	0	0	not collected	not collected
Sebastes chlorostictus	not applicable	TRUE	subtropical	rock associated	7/24/20	2019	greenspotted rockfish	1.4423	not applicable	201	49	50	euphausids, tunicates, small fishes	ftp://ftp.streamnet.org/pub/marinehabitat/supporting_docs/GroundfishLifeHistoriesDec2003_wBookmarks.pdf	7.4	4075	3.610127613	0	116	Sebastes chlorostictus	hook and line	24.5	39	4.5	Pt loma deep reef	USA:CA:San Diego	31.5	caves, crevices, rock reef	2	MDRF	0	0	shallow	neritic	1	0	0	0	1	0	0	0	The ecology of marine fishes of california and adjacent waters 2006	0	0	0	0	not collected	not collected
Engraulis mordax	not applicable	FALSE	subtropical	soft bottom	7/24/20	2019	california anchovy	0.6248	LC	219	0	5	euphausiids, copepods, decapod larvae	fishbase.org	6.1	195	2.290034611	0	224	Engraulis mordax	bait barge	12.4	40	2.3	bay and estuary	USA:CA:San Diego	8	not applicable	1	BE	0	1	shallow	neritic	0	0	0	0	0	0	0	0	The ecology of marine fishes of california and adjacent waters 2006	0	0	0	0	not collected	not collected
Scorpaena guttata	not applicable	TRUE	subtropical	kelp forrest	8/14/19	2019	california scorpionfish	1.7087	DD	183	26	30	octopus, crab, small fish	https://scholarspace.manoa.hawaii.edu/bitstream/10125/3386/v23n3-311-316.pdf; BROOKS, ANDREW. "LIFE HISTORY AND FISHERY OF THE CALIFORNIA SCORPIONFISH." Fishery Bulletin 85.1 (1987): 99.	4.5	2812	3.449015316	0	116	Scorpaena guttata	hook and line survey	17.9	41	2.5	Oceanside drift 1	USA:CA:San Diego	23.5	rocky reef, kelp	3	KBRF	0	0	shallow	neritic	1	0	0	1	1	0	0	0	The ecology of marine fishes of california and adjacent waters 2006	0	0	0	0	not collected	not collected
Sebastes auriculatus	not applicable	FALSE	temperate	kelp forrest	8/14/19	2019	brown rockfish	1.4725	DD	128	0	30	fish, crab, shrimp	fishbase.org	6.3	3440	3.536558443	0	116	Sebastes auriculatus	hook and line survey	23.7	42	4	Oceanside drift 4	USA:CA:San Diego	23.5	not applicable	1	KBRF	0	0	shallow	neritic	0	0	0	1	0	0	0	0	The ecology of marine fishes of california and adjacent waters 2006	0	0	0	0	not collected	not collected
Symphurus atricaudus	not applicable	FALSE	subtropical	soft bottom	6/4/19	2019	california tonguefish	0.9572	LC	201	2	3	fish, invertebrates	fishbase.org	0.6	235	2.371067862	0	116	Symphurus atricaudus	HSW gillnet survey	16.8	43	0.4	mission bay site 5	USA:CA:San Diego	24	not applicable	1	BE	0	0	shallow	neritic	0	0	1	0	0	0	0	0	The ecology of marine fishes of california and adjacent waters 2006	0	0	0	0	not collected	not collected
Umbrina roncador	not applicable	FALSE	subtropical	soft bottom	6/4/19	2019	yellowfin drum	1.0723	LC	60	10	3	fish, crustaceans, worms, bivalves	fishbase.org	7	136	2.133538908	0	116	Umbrina cirrosa	HSW gillnet survey	25	44	1.6	mission bay site 2	USA:CA:San Diego	27.4	not applicable	2	BE	0	0	shallow	neritic	0	0	1	1	0	0	0	0	The ecology of marine fishes of california and adjacent waters 2006	0	0	0	0	not collected	not collected
Brachygenys californiensis	not applicable	FALSE	subtropical	soft bottom	6/4/19	2019	californian salema	1.2137	LC	11	1	3	mysid, isopod, amphipod, small fish, polychaete, ostracods, nebaliaceans, caridean, copepods	https://books.google.com/books?hl=en&lr=&id=7HUgAAAAMAAJ&oi=fnd&pg=PA567&dq=Xenistius+californiensis+stomach+content&ots=--wRB0Kmex&sig=R5jv6iycjkNLGbvDZM4zHnsM8Sw#v=onepage&q&f=false	5.1	136	2.133538908	0	116	Xenistius californiensis	HSW gillnet survey	16.3	45	2.8	mission bay site 2	USA:CA:San Diego	19	rocky reef, kelp bed	2	BE	0	0	shallow	neritic	0	0	0	1	0	0	0	0	The ecology of marine fishes of california and adjacent waters 2006	0	1	0	0	not collected	not collected
Roncador stearnsii	not applicable	TRUE	subtropical	soft bottom	6/4/19	2019	spotfin croaker	1.4543	LC	22	1	3	invertebrates (worms, clams, crabs, crustaceans)	fishbase.org	9.8	136	2.133538908	0	116	Pachyurus junki	HSW gillnet survey	36.5	46	3.4	mission bay site 2	USA:CA:San Diego	43.5	not applicable	2	BE	0	0	shallow	neritic	0	0	1	0	0	0	0	0	The ecology of marine fishes of california and adjacent waters 2006	0	0	0	1	not collected	not collected
Urobatis halleri	not applicable	TRUE	subtropical	soft bottom	6/4/19	2019	hallers round ray	1.0749	LC	91	0	3	benthic invertebrates, small fish	fishbase.org	not collected	160	2.204119983	0	465	Urolophus halleri	HSW gillnet survey	30.6	47	1.1	mission bay site 1	USA:CA:San Diego	16.5	not applicable	1	BE	1	0	shallow	neritic	0	0	0	0	0	0	0	0	The ecology of marine fishes of california and adjacent waters 2006	0	0	0	0	not collected	not collected
Porichthys myriaster	not applicable	FALSE	subtropical	soft bottom	6/4/19	2019	specklefin midshipman	1.1719	LC	126	0	3	fish, octopus, crustacean	https://biogeodb.stri.si.edu/sftep/en/thefishes/species/4655	13.2	100	2	0	116	Porichthys plectrodon	HSW gillnet survey	44	48	3.5	mission bay site 3	USA:CA:San Diego	56.5	bay, rocky, soft bottom,	2	BE	1	0	shallow	intertidal	0	0	1	0	0	0	0	0	The ecology of marine fishes of california and adjacent waters 2006	0	0	0	0	not collected	not collected
Cynoscion parvipinnis	not applicable	TRUE	subtropical	kelp forrest	6/5/19	2019	shortfin weakfish	0.9157	DD	20	0	3	small fish	fishbase.org	10.1	1069	3.028977705	0	116	Cynoscion arenarius	HSW gillnet survey	34.4	49	4.3	PT loma	USA:CA:San Diego	26.3	not applicable	2	KBRF	0	0	shallow	neritic	0	0	1	0	0	0	0	0	The ecology of marine fishes of california and adjacent waters 2006	0	0	0	1	not collected	not collected
Albula gilberti	not applicable	TRUE	subtropical	kelp forrest	6/5/19	2019	bonefish	0.8456	NT	84	0	3	worms, crustaceans, mollusks	fishbase.org	15.8	1069	3.028977705	0	284	Albula vulpes	HSW gillnet survey	36	50	3	PT loma	USA:CA:San Diego	31	not applicable	1	KBRF	0	0	shallow	neritic	0	0	0	0	0	0	0	1	The ecology of marine fishes of california and adjacent waters 2006	0	0	0	0	not collected	not collected
Synodus lucioceps	not applicable	TRUE	subtropical	soft bottom	5/17/19	2019	california lizardfish	0.5408	LC	229	1	3	fish	fishbase.org	11.4	78	1.892094603	0	154	Synodus foetens	hook and line	29.5	51	3.5	mission bay	USA:CA:San Diego	34.5	not applicable	1	BE	0	0	shallow	neritic	0	0	1	0	0	0	0	0	The ecology of marine fishes of california and adjacent waters 2006	0	0	0	0	not collected	not collected
Rhacochilus toxotes	not applicable	FALSE	subtropical	rock associated	6/5/19	2019	rubberlip seaperch	1.2695	NE	50	1	6	crabs, worms, bivalves, snails, isopods, brittle stars, shrimp, squid, algae	MS Love. Everything you wanted to know about the fishes of the west coast. 2011	7.5	1163	3.065579715	0	116	Rhacochilus vacca	HSW gillnet survey	23	52	2	wind n sea	USA:CA:San Diego	22.5	rocky reef, kelp, shallow	3	RST	0	0	shallow	neritic	0	0	1	1	0	0	0	0	The ecology of marine fishes of california and adjacent waters 2006	0	0	0	1	not collected	not collected
Brachyistius frenatus	not applicable	FALSE	subtropical	rock associated	6/5/19	2019	kelp perch	1.5871	NE	30	0	6	crustaceans on kelp	fishbase.org	5	1163	3.065579715	0	116	Embiotoca lateralis	HSW gillnet survey	14.2	53	1	wind n sea	USA:CA:San Diego	16.5	not applicable	1	RST	0	0	shallow	neritic	0	0	0	1	0	0	0	0	The ecology of marine fishes of california and adjacent waters 2006	0	0	0	0	not collected	not collected
Medialuna californiensis	not applicable	TRUE	temperate	rock associated	6/5/19	2019	halfmoon	2.0448	LC	40	0	6	invertebrates, seaweed	fishbase.org	5.5	1163	3.065579715	0	116	Kyphosus elegans	HSW gillnet survey	22.5	54	1.8	wind n sea	USA:CA:San Diego	34	not applicable	1	RST	0	0	shallow	neritic	0	0	0	1	0	0	0	0	The ecology of marine fishes of california and adjacent waters 2006	0	0	0	0	not collected	not collected
Notorynchus cepedianus	not applicable	TRUE	subtropical	kelp forrest	6/5/19	2019	broadnose sevengill shark	not collected	DD	570	0	6	sharks, rays, fish, marine mammal,	fishbase.org	not collected	1432	3.155943018	0	465	Hexanchus griseus	HSW gillnet survey	not collected	55	not collected	LJ kelp site1	USA:CA:San Diego	not collected	not applicable	3	KBRF	1	1	shallow	neritic	0	0	0	0	0	0	1	0	The ecology of marine fishes of california and adjacent waters 2006	0	0	0	0	not collected	not collected
Sarda chiliensis	not applicable	FALSE	subtropical	soft bottom	9/6/19	2019	pacific bonito	1.1121	LC	100	0	3	fish, squids, shrimp	fishbase.org	9.5	245	2.389166084	0	52	Sarda chiliensis	hook and line	34.5	58	3.8	SIO pier	USA:CA:San Diego	32	not applicable	1	P	0	1	shallow	neritic	0	0	0	0	0	0	0	0	The ecology of marine fishes of california and adjacent waters 2006	0	0	0	0	not collected	not collected
Alopias vulpinus	not applicable	TRUE	subtropical	soft bottom	6/4/19	2019	thresher shark	not collected	VU	550	0	3	forage fish	fishbase.org	not collected	160	2.204119983	0	465	Carcharias taurus	HSW gillnet survey	not collected	59	not collected	MB site 1	USA:CA:San Diego	not collected	not applicable	1	BE	0	0	shallow	neritic	0	0	0	0	0	0	0	1	The ecology of marine fishes of california and adjacent waters 2006	0	0	0	0	not collected	not collected
Sardinops sagax	not applicable	FALSE	subtropical	soft bottom	10/5/18	2018	south american pilchard	0.5795	LC	200	0	3	planktonic crustaceans	fishbase.org	5.8	245	2.389166084	0	224	Sardinops sagax	hook and line	13.3	60	2.1	SIO pier	USA:CA:San Diego	16.7	not applicable	1	CP	0	1	shallow	neritic	0	0	0	0	0	0	0	0	The ecology of marine fishes of california and adjacent waters 2006	0	0	0	0	not collected	not collected
Triphoturus mexicanus	not applicable	FALSE	deep water	soft bottom	3/10/18	2018	mexican lampfish	0.5618	LC	800	25	300	euphausiids, copepods	https://link.springer.com/content/pdf/10.1007/BF00394666.pdf	2.1	9790	3.990782692	0	146	Diaphus rafinesquii	trawl	4.7	61	1.3	not applicable	USA:CA:San Diego	2.9	not applicable	3	SSLP	0	0	mid	mesopelagic	0	1	0	0	0	0	0	1	The ecology of marine fishes of california and adjacent waters 2006	0	0	1	0	not collected	not collected
Lyopsetta exilis	not applicable	TRUE no HG	deep water	soft bottom	3/10/18	2018	slender sole	0.5624	LC	800	25	300	pelagic crustacean, small fish	https://agris.fao.org/agris-search/search.do?recordID=AV20120165264	1.7	9790	3.990782692	0	116	Eopsetta exilis	trawl	18	62	1.6	not applicable	USA:CA:San Diego	14.5	sandy bottom, muddy bottom	2	SSLP	0	0	mid	mesopelagic and benthopelagic	0	0	0	0	0	1	1	0	The ecology of marine fishes of california and adjacent waters 2006	0	0	0	0	not collected	not collected
Sebastes diploproa	not applicable	TRUE	deep water	soft bottom	3/10/18	2018	splitnose rockfish	1.4474	NE	800	0	300	copepods, amphipods,	ftp://ftp.streamnet.org/pub/marinehabitat/supporting_docs/GroundfishLifeHistoriesDec2003_wBookmarks.pdf	5	9790	3.990782692	0	116	Sebastes diploproa	trawl	15.5	63	3	not applicable	USA:CA:San Diego	18.5	mud, rock cobble fields	1	SSLP	0	0	mid	mesopelagic and benthopelagic	0	1	0	0	0	0	0	0	The ecology of marine fishes of california and adjacent waters 2006	0	0	0	0	not collected	not collected
Physiculus rastrelliger	not applicable	TRUE	subtropical	soft bottom	3/10/18	2018	hundre fathom mora	0.6687	NE	523	128	300	not applicable	fishbase.org	3.9	9790	3.990782692	0	144	Physiculus fulvus	trawl	15	64	2.1	not applicable	USA:CA:San Diego	11.4	not applicable	2	SSLP	0	0	mid	mesopelagic	0	0	0	0	0	1	1	0	The ecology of marine fishes of california and adjacent waters 2006	0	0	0	0	not collected	not collected
Microstomus pacificus	not applicable	TRUE	deep water	soft bottom	3/10/18	2018	dover sole	0.9006	NE	1370	10	300	annelida, crustacean, mollusk, echinoderm, small fish	https://agris.fao.org/agris-search/search.do?recordID=AV20120165264	2	9790	3.990782692	0	116	Microstomus pacificus	trawl	21	65	1	not applicable	USA:CA:San Diego	20.4	sandy bottom, muddy bottom	2	SSLP	0	0	deep	bathypelagic	0	0	0	0	0	0	1	0	The ecology of marine fishes of california and adjacent waters 2006	0	0	1	0	not collected	not collected
Glyptocephalus zachirus	not applicable	FALSE	deep water	soft bottom	3/10/18	2018	rex sole	0.6888	NE	900	0	300	annelida, crustacea, mollusks, fish	https://agris.fao.org/agris-search/search.do?recordID=AV20120165264	1.5	9790	3.990782692	0	116	Glyptocephalus zachirus	trawl	24.7	66	1.3	not applicable	USA:CA:San Diego	15	sandy bottom, muddy bottom	1	SSLP	0	0	mid	mesopelagic and benthopelagic	0	1	0	0	0	0	0	0	The ecology of marine fishes of california and adjacent waters 2006	0	0	0	0	not collected	not collected
Gymnura marmorata	not applicable	TRUE	subtropical	soft bottom	8/6/20	2020	california butterfly ray	2.6762	LC	94	1	1	bony fish, crustacean	https://biogeodb.stri.si.edu/sftep/en/thefishes/species/254	not collected	3	0.477121255	0	465	Gymnura	hook and line	23.4	67	1.4	bonita cove	USA:CA:San Diego	20.2	mud, sand,	2	BE	1	0	shallow	intertidal	0	0	0	0	0	0	0	0	The ecology of marine fishes of california and adjacent waters 2006	0	0	0	1	not collected	not collected
Gymnothorax mordax	not applicable	TRUE	subtropical	rock associated	8/13/20	2020	california moray	0.2563	NE	40	1	1	crustaceans, octopus, fish	fishbase.org	8.5	3	0.477121255	0	284	Gymnothorax kidako	hook and line	80	68	5	quivira point	USA:CA:San Diego	44.8	not applicable	2	BE	0	0	shallow	neritic	0	0	1	1	0	0	0	0	The ecology of marine fishes of california and adjacent waters 2006	0	0	0	0	not collected	not collected
Xeneretmus latifrons	not applicable	FALSE	deep water	soft bottom	3/9/19	2019	blacktip poacher	0.29	NE	400	18	150	crustaceans	fishbase.org	4.3	9620	3.983175072	0	116	Xeneretmus latifrons	otter trawl	14.2	69	1.2	Trawl1	USA:CA:San Diego	6.5	not applicable	2	OS	0	0	mid	mesopelagic and benthopelagic	0	0	0	0	0	1	1	0	The ecology of marine fishes of california and adjacent waters 2006	0	0	0	0	not collected	not collected
Lipolagus ochotensis	not applicable	FALSE	deep water	deep water benthic	3/9/19	2019	earned blacksmelt	0.5667	NE	6100	930	500	planktivore	https://www.sciencedirect.com/science/article/pii/S0079661199000178	1.7	27530	4.439806211	0	199	Bathylagus euryops	Isaacs Kidd Midwater Trawl	3	70	0.2	Trawl3	USA:CA:San Diego	1.1	deep water	1	DSLP	0	0	deep	abyssalpelagic	0	1	0	0	0	0	0	0	The ecology of marine fishes of california and adjacent waters 2006	0	0	0	0	not collected	not collected
Citharichthys sordidus	not applicable	FALSE	temperate	soft bottom	3/9/19	2019	pacific sanddab	0.697	NE	549	0	150	bony fish, crustacean	https://biogeodb.stri.si.edu/sftep/en/thefishes/species/4431	0.9	9620	3.983175072	0	116	Citharichthys sordidus	otter trawl	12.4	71	1.1	Trawl1	USA:CA:San Diego	11.5	sandy bottom, muddy bottom	2	OS	0	0	mid	mesopelagic and benthopelagic	0	0	0	0	0	1	1	0	The ecology of marine fishes of california and adjacent waters 2006	0	0	0	0	not collected	not collected
Porichthys notatus	not applicable	TRUE	subtropical	soft bottom	3/9/19	2019	plainfin midshipman	0.7986	LC	366	0	150	crustaceans, fish	fishbase.org	5.3	9620	3.983175072	0	116	Porichthys notatus	otter trawl	17.9	72	2.5	Trawl1	USA:CA:San Diego	15	not applicable	2	OS	0	0	mid	mesopelagic	0	0	0	0	0	1	1	0	The ecology of marine fishes of california and adjacent waters 2006	0	0	0	0	not collected	not collected
Parophrys vetulus	not applicable	TRUE	temperate	soft bottom	3/9/19	2019	english sole	0.9013	NE	550	0	150	crustaceans, worms, brittle stars, mollusks	fishbase.org	1	9620	3.983175072	0	116	Parophrys vetulus	otter trawl	27	73	2.5	Trawl1	USA:CA:San Diego	38	not applicable	1	OS	0	0	mid	mesopelagic and benthopelagic	0	0	0	0	0	1	0	0	The ecology of marine fishes of california and adjacent waters 2006	0	0	0	0	not collected	not collected
Merluccius productus	not applicable	TRUE	deep water	soft bottom	3/9/19	2019	north pacific hake	0.6113	LC	1000	0	328.5	invertebrates	fishbase.org	8.8	12130	4.083860801	0	144	Merluccius productus	otter trawl	29	74	4.5	Trawl2	USA:CA:San Diego	22.2	not applicable	1	SSLP	0	0	mid	mesopelagic	0	1	0	0	0	0	0	0	The ecology of marine fishes of california and adjacent waters 2006	0	0	0	0	not collected	not collected
Lycodes cortezianus	not applicable	FALSE	deep water	soft bottom	3/9/19	2019	bigfin eelpout	0.3907	NE	620	73	328.5	copepods, euphasids	https://www.calacademy.org/sites/default/files/assets/docs/zoarcidae.pdf; MS Love	5.4	12130	4.083860801	0	116	Lycodes terraenovae	otter trawl	22	75	2.7	Trawl2	USA:CA:San Diego	13	muddy bottoms	4	SSLP	0	0	mid	mesopelagic and benthopelagic	0	1	0	0	0	1	1	0	The ecology of marine fishes of california and adjacent waters 2006	0	0	1	0	not collected	not collected
Lyconema barbatum	not applicable	FALSE	deep water	soft bottom	3/9/19	2019	bearded eelpout	0.2196	NE	373	82	328.5	not applicable	fishbase.org	2.5	12130	4.083860801	0	116	Lycodes	otter trawl	10.7	76	0.7	Trawl2	USA:CA:San Diego	5	mud, sandy bottom	2	SSLP	0	0	mid	mesopelagic and benthopelagic	0	0	0	0	0	0	1	0	The ecology of marine fishes of california and adjacent waters 2006	0	0	1	0	not collected	not collected
Leuroglossus stilbius	not applicable	FALSE	deep water	soft bottom	3/9/19	2019	ca smoothtongue	0.577	NE	850	25	328.5	salp, tunicates, krill, copepods	http://calcofi.org/publications/calcofireports/v31/Vol_31_Cailliet___Ebeling.pdf	2.8	12130	4.083860801	0	199	Argentina sialis	otter trawl	5.3	77	0.7	Trawl2	USA:CA:San Diego	3	deep sea	3	SSLP	0	0	mid	mesopelagic	0	1	0	0	0	0	1	0	The ecology of marine fishes of california and adjacent waters 2006	0	0	1	0	not collected	not collected
Nemichthys scolopaceus	not applicable	FALSE	deep water	deep water benthic	3/9/19	2019	slender snipe eel	0.0064	LC	4337	100	500	crustaceans	fishbase.org	8.4	27530	4.439806211	0	284	Nemichthys scolopaceus	Isaacs Kidd Midwater Trawl	94.9	78	9.5	Trawl3	USA:CA:San Diego	38	deep sea	3	DSLP	0	0	deep	abyssalpelagic	0	1	0	0	0	0	1	0	The ecology of marine fishes of california and adjacent waters 2006	0	0	1	0	not collected	not collected
Seriola dorsalis	not applicable	FALSE	subtropical	kelp forrest	8/21/19	2019	yellowtail amberjack	1.097387651	NE	825	3	10	fish, squid, crab, crust	fishbase.org	not collected	4970	3.696356389	0	116	Seriola dorsalis	hook and line survey	79	79	not collected	N county reef	USA:CA:San Diego	75	not applicable	1	P	0	1	shallow	neritic	0	0	0	0	0	0	0	0	The ecology of marine fishes of california and adjacent waters 2006	0	0	0	0	not collected	not collected
Pteroplatytrygon violacea	not applicable	FALSE	subtropical	kelp forrest	8/21/19	2019	pelagic stingray	0.434549534	LC	381	1	3	coelenterates, squid, decapod crusta, fish	fishbase.org	not collected	4970	3.696356389	0	465	Pteroplatytrygon violacea	hook and line survey	not applicable	80	not collected	N county reef	USA:CA:San Diego	46	not applicable	1	P	0	0	shallow	neritic	0	0	0	0	0	0	0	1	The ecology of marine fishes of california and adjacent waters 2006	0	0	0	0	not collected	not collected
Eptatretus stoutii	not applicable	FALSE	deep water	soft bottom	3/10/18	2018	pacific hagfish	0.1944	DD	966	16	300	scavenger, eats fish from inside out	fishbase.org	NA	9790	3.990782692	0	599	Eptatretus burgeri	otter trawl	35.3	81	1.1	trawl	USA:CA:San Diego	38	not applicable	1	SSLP	0	0	mid	mesopelagic	0	1	0	0	0	0	0	0	The ecology of marine fishes of california and adjacent waters 2006	0	0	0	0	not collected	not collected
Lycodes diapterus	not applicable	FALSE	deep water	soft bottom	3/10/18	2018	black eelpout	0.3291	NE	844	146	300	euphausiids, shrimp	MS Love. Everything you wanted to know about the fishes of the west coast. 2011	6.5	9790	3.990782692	0	116	Lycodes diapterus	otter trawl	24.7	82	2.1	trawl	USA:CA:San Diego	16.5	muddy bottoms	4	SSLP	0	0	mid	mesopelagic and benthopelagic	0	1	0	0	0	1	1	0	The ecology of marine fishes of california and adjacent waters 2006	0	0	1	0	not collected	not collected
Stomias atriventer	not applicable	FALSE	deep water	deep water benthic	3/10/18	2018	black belly dragonfish	0.181	LC	1500	100	500	crustaceans, lanternfishes	fishbase.org	15	9790	3.990782692	0	199	Stomias boa	Isaacs Kidd Midwater Trawl	17.5	83	2.5	trawl	USA:CA:San Diego	14.6	deep sea	3	DSLP	0	0	deep	bathypelagic	0	1	0	0	0	0	1	0	The ecology of marine fishes of california and adjacent waters 2006	0	0	1	0	not collected	not collected
Apristurus brunneus	not applicable	FALSE	deep water	deep water benthic	3/10/18	2018	brown catshark	0.3539	DD	1306	33	500	true shrimps, ephausiid shrimp, squid, fish	fishbase.org	10	9790	3.990782692	0	465	Scyliorhinus canicula	Isaacs Kidd Midwater Trawl	19.4	84	1.4	trawl	USA:CA:San Diego	6.8	not applicable	2	DSLP	0	0	deep	bathypelagic	0	1	0	0	0	0	1	0	The ecology of marine fishes of california and adjacent waters 2006	0	0	0	0	not collected	not collected
Lycodes pacificus	not applicable	FALSE	deep water	deep water benthic	3/10/18	2018	blackbelly eelpout	0.3443	NE	399	9	500	crustaceans, worms, bivalves, brittle stars	fishbase.org	5	9790	3.990782692	0	116	Lycodes brevipes	Isaacs Kidd Midwater Trawl	20.5	85	2	trawl	USA:CA:San Diego	14.5	not applicable	2	DSLP	0	0	mid	mesopelagic and benthopelagic	0	0	0	0	0	1	1	0	The ecology of marine fishes of california and adjacent waters 2006	0	0	0	0	not collected	not collected
Facciolella equatorialis	not applicable	FALSE	deep water	deep water benthic	3/10/18	2018	dogface witch eel	0.039	NE	1000	64	500	crustaceans	fishbase.org	6.2	9790	3.990782692	0	284	Nettastoma parviceps	Isaacs Kidd Midwater Trawl	32	86	2.9	trawl	USA:CA:San Diego	12.5	deep sea	3	DSLP	0	0	mid	mesopelagic	0	1	0	0	0	0	1	0	The ecology of marine fishes of california and adjacent waters 2006	0	0	1	0	not collected	not collected
Scopelogadus (mizolepsis) bispinosus	not applicable	FALSE	deep water	deep water benthic	3/10/18	2018	twospine bigscale	1.3181	LC	4000	200	500	not applicable	fishbase.org	3.4	9790	3.990782692	0	130	Poromitra crassiceps	Isaacs Kidd Midwater Trawl	8.3	87	1	trawl	USA:CA:San Diego	4	deep sea	2	DSLP	0	0	deep	bathypelagic	0	1	0	0	0	0	0	0	The ecology of marine fishes of california and adjacent waters 2006	0	0	1	0	not collected	not collected
not applicablenobrachium ritteri	not applicable	FALSE	deep water	deep water benthic	3/10/18	2018	broadfin lampfish	0.753	LC	1095	20	500	copepods, young fishes, sagitta, euphausiids	fishbase.org	5	9790	3.990782692	0	146	not applicablenobrachium lineatum	Isaacs Kidd Midwater Trawl	10.9	88	3	trawl	USA:CA:San Diego	5	deep sea	3	DSLP	0	0	mid	mesopelagic	0	1	0	0	0	0	1	0	The ecology of marine fishes of california and adjacent waters 2006	0	0	1	0	not collected	not collected
Sternoptyx pseudobscura	not applicable	FALSE	deep water	deep water benthic	3/9/19	2019	highlight hatchetfish	1.0894	LC	2000	800	500	ostracods, , copepods, euphausiids, amphipods, decapods	fishbase.org	1.2	27530	4.439806211	0	199	Sternoptyx sp. ASIZP 0911478	Isaacs Kidd Midwater Trawl	2	89	0.3	Trawl3	USA:CA:San Diego	not collected	deep sea	1	DSLP	0	0	deep	bathypelagic	0	1	0	0	0	0	0	0	The ecology of marine fishes of california and adjacent waters 2006	0	0	0	0	not collected	not collected
Argyropelecus affinis	not applicable	FALSE	deep water	deep water benthic	3/9/19	2019	pacific hatchetfish	0.6938	LC	3872	1	500	ostracods, copepods, euphausiids, salps, chaetognaths	fishbase.org	1.3	27530	4.439806211	0	199	Argyropelecus affinis	Isaacs Kidd Midwater Trawl	3.3	90	1	Trawl3	USA:CA:San Diego	2.7	deep sea	3	DSLP	0	0	deep	bathypelagic	0	1	0	0	0	0	1	0	The ecology of marine fishes of california and adjacent waters 2006	0	0	1	0	not collected	not collected
Ceratoscopelus townsendi	not applicable	FALSE	deep water	deep water benthic	3/9/19	2019	dogtooth lampfish	0.6321	LC	1500	0	500	crustaceans	fishbase.org	1.9	27530	4.439806211	0	146	Ceratoscopelus warmingii	Isaacs Kidd Midwater Trawl	4.3	91	1.9	Trawl3	USA:CA:San Diego	2.4	deep sea	3	DSLP	0	0	deep	bathypelagic	0	1	0	0	0	0	1	0	The ecology of marine fishes of california and adjacent waters 2006	0	0	1	0	not collected	not collected
Stereolepis gigas	not applicable	FALSE	subtropical	kelp forrest	7/24/19	2019	giant black seabass	not collected	CR	46	5	10	bony fish, sharks, rays, crustacean	fishbase.org	not collected	1533	3.185542155	0	116	Stereolepis gigas	hook and line	not collected	92	not collected	small boat	USA:CA:San Diego	not collected	rocky reef, kelp bed	1	KBRF	0	0	shallow	neritic	0	0	0	1	0	0	0	0	The ecology of marine fishes of california and adjacent waters 2006	0	0	0	0	not collected	not collected
Nezumia stelgidolepis	not applicable	FALSE	deep water	deep water benthic	3/10/18	2018	california grenadier	0.2662	NE	909	277	500	opportunistic	fishbase.org	4	9790	3.990782692	0	144	Nezumia aequalis	Isaacs Kidd Midwater Trawl	19	93	1.5	not applicable	USA:CA:San Diego	17	not applicable	2	DSLP	0	0	mid	mesopelagic	0	0	0	0	0	0	1	0	The ecology of marine fishes of california and adjacent waters 2006	0	0	1	0	not collected	not collected
Thunnus albacares	not applicable	FALSE	tropical	pelagic	11/11/19	2019	yellowfin tuna	2.6258	NT	250	0	1	fish, squid, crustraceans	fishbase.org	not collected	110765	5.044402552	0	52	Thunnus albacares	hook and line	53.34	94	not collected	60 mile bank	USA:CA:San Diego	47	not applicable	1	P	0	0	shallow	neritic	0	0	0	0	0	0	0	1	The ecology of marine fishes of california and adjacent waters 2006	0	0	0	0	not collected	not collected
Clevelandia ios	not applicable	FALSE	temperate	soft bottom	8/20/20	2020	arrow goby	0.5615	NE	2	0	1	diatoms, green algae, tintinnids, eggs	fishbase.org	1.1	5	0.698970004	0	116	Gymnogobius urotaenia	hook and line	3.2	95	0.4	not applicable	USA:CA:San Diego	2	not applicable	1	BE	1	0	shallow	intertidal	0	0	0	0	0	0	0	0	The ecology of marine fishes of california and adjacent waters 2006	0	0	0	0	not collected	not collected
Fundulus parvipinnis	not applicable	FALSE	subtropical	soft bottom	8/23/20	2020	california killifish	1.2926	NE	1	0.3	1	gastropods, crustaceans, bivalves, worms, microalgae	fishbase.org	2.2	42	1.62324929	0	116	Fundulus parvipinnis	hook and line	4.7	96	0.3	not applicable	USA:CA:San Diego	4.2	bay estuary, benthopelagic	1	BE	1	0	shallow	intertidal	0	0	0	0	0	0	0	0	The ecology of marine fishes of california and adjacent waters 2006	0	0	0	0	not collected	not collected
Coryphaena hippurus	not applicable	FALSE	subtropical	pelagic	8/30/20	2020	dolphinfish	0.7144	LC	85	0	3	fish, squid, zooplankton, crustacean	fishbase.org	6.2	15450	4.188928484	0	116	Coryphaena hippurus	hook and line	65	97	6.5	not applicable	USA:CA:San Diego	44	not applicable	1	P	0	0	shallow	neritic	0	0	0	0	0	0	0	1	The ecology of marine fishes of california and adjacent waters 2006	0	0	0	0	not collected	not collected
Katsuwonus pelamis	not applicable	FALSE	tropical	pelagic	8/30/20	2020	skipjack tuna	2.6573	LC	260	0	3	fish, cephalopods, crustacea, mollusks, cannibalism	fishbase.org	19.1	71737	4.855743211	0	52	not applicable	hook and line	60.2	98	6.4	not applicable	USA:CA:San Diego	31.5	not applicable	1	P	0	0	shallow	neritic	0	0	0	0	0	0	0	1	The ecology of marine fishes of california and adjacent waters 2006	0	0	0	0	not collected	not collected
Atherinops affinis	not applicable	FALSE	subtropical	soft bottom	8/20/20	2020	topsmelt silverside	0.6668	LC	26	0	1	zooplankton, algae, fly larvae	fishbase.org	7.3	30	1.477121255	0	116	Atherinops affinis	hook and line	11.5	99	0.6	not applicable	USA:CA:San Diego	17.4	not applicable	2	CP	0	0	shallow	neritic	0	0	1	1	0	0	0	0	The ecology of marine fishes of california and adjacent waters 2006	0	0	0	0	not collected	not collected
Gillichthys mirabilis	not applicable	FALSE	subtropical	soft bottom	8/20/20	2020	longjaw mudsucker	0.8914	LC	5	0	1	crustaceans, worms	https://biogeodb.stri.si.edu/sftep/en/thefishes/species/2088	4.2	30	1.477121255	0	116	Gillichthys mirabilis	hook and line	12	100	2	not applicable	USA:CA:San Diego	13.4	mud, sandy bottom,	1	BE	1	0	shallow	intertidal	0	0	0	0	0	0	0	0	The ecology of marine fishes of california and adjacent waters 2006	0	0	0	0	not collected	not collected
Pleuronichthys guttulatus	not applicable	FALSE	subtropical	soft bottom	8/20/20	2020	diamond turbot	1.3893	LC	50	1	1	polychaetes, bivalves	fishbase.org	1	5	0.698970004	0	116	not applicable	hook and line	14.7	101	0.7	not applicable	USA:CA:San Diego	23	not applicable	1	BE	1	0	shallow	neritic	0	0	0	0	0	0	0	0	The ecology of marine fishes of california and adjacent waters 2006	0	0	0	0	not collected	not collected
Cheilotrema saturnum	not applicable	FALSE	subtropical	rock associated	8/19/20	2020	black croaker	1.2763	DD	45	0	2	crabs	fishbase.org	5	155	2.190331698	0	116	Cheilotrema saturnum	hook and line	18.8	102	1.6	not applicable	USA:CA:San Diego	21	not applicable	2	BE	0	0	shallow	neritic	0	0	1	1	0	0	0	0	The ecology of marine fishes of california and adjacent waters 2006	0	0	0	0	not collected	not collected
Scomber japonicus	not applicable	FALSE	subtropical	soft bottom	8/28/20	2020	chub mackerel	0.7549	LC	300	0	1	copepods, crustaceans, squid	fishbase.org	6.1	245	2.389166084	0	0	Scomber japonicus	hook and line	17.5	103	2.7	SIO pier	USA:CA:San Diego	15.2	not applicable	3	CP	0	1	shallow	neritic	0	0	1	1	0	0	0	0	The ecology of marine fishes of california and adjacent waters 2006	0	0	0	0	not collected	not collected
Paralichthys dentatus	not applicable	FALSE	temperate	soft bottom	9/4/20	2020	summer flounder	1.4457	LC	183	10	30	fish, shrimp	https://scholarworks.wm.edu/vimsarticles/558/	3.81	12970	4.112939976	0	116	Paralichthys dentatus	hook and line	50.8	104	7.62	10 mi SE Fire Island inlet	USA:NY:Long Island	29.21	bays, sandy substrate, eelgrass	4	IS	1	0	shallow	neritic	0	0	1	0	0	1	1	0	The ecology of marine fishes of california and adjacent waters 2006	0	0	0	0	not collected	not collected
Prionotus carolinus	not applicable	FALSE	temperate	soft bottom	9/4/20	2020	northern searobin	0.8514	LC	170	15	24	shrimp, crabs, crustacean, squid bivalves, small fish	fishbase.org	5.3	11705	4.068371418	0	116	Prionotus carolinus	hook and line	22.9	105	1.9	10 mi SE Fire Island inlet	USA:NY:Long Island	40.1	sandy bottom	3	IS	0	0	shallow	neritic	0	0	1	0	0	1	1	0	The ecology of marine fishes of california and adjacent waters 2006	0	0	0	0	not collected	not collected
Centropristis striata	not applicable	FALSE	temperate	rock associated	9/4/20	2020	black seabass	0.7446	LC	130	1	30	crab, shrimp, small fish, lobsters	https://www.floridamuseum.ufl.edu/discover-fish/species-profiles/centropristis-striata/	8.5	12920	4.111262514	0	116	Centropristis striata	hook and line	33.5	106	4.7	10 mi SE Fire Island inlet	USA:NY:Long Island	32.5	rocky jetties, shallow water	2	IS	0	0	shallow	neritic	1	0	0	0	1	0	0	0	The ecology of marine fishes of california and adjacent waters 2006	0	0	0	0	not collected	not collected
Bairdiella chrysoura	not applicable	FALSE	subtropical	soft bottom	9/5/20	2020	silver perch	1.2772	LC	40	5	1	crustaceans, worms, fishes	fishbase.org	3.2	3	0.477121255	0	116	Bairdiella chrysoura	fish trap	11	107	1.6	Great Neck Creek	USA:NY:Long Island	8.3	sandy, muddy bottom, estuaries, some fw	2	BE	1	0	shallow	neritic	0	0	1	0	0	0	0	0	The ecology of marine fishes of california and adjacent waters 2006	0	0	0	0	not collected	not collected
Fundulus heteroclitus	not applicable	FALSE	temperate	soft bottom	9/6/20	2020	mummichog	1.4898	LC	1	0	0.5	plant detritus, mites, nematodes, worms, copepods	https://link.springer.com/article/10.1007/BF02696024, https://www.sciencedirect.com/science/article/abs/pii/0022098178901259	4.5	3	0.477121255	0	116	Fundulus heteroclitus	fish trap	8.4	108	0.9	Great Neck Creek	USA:NY:Long Island	12.7	saltwater marshes, creeks, fw, intertidal	2	BE	1	0	shallow	intertidal	0	0	0	0	0	0	0	0	https://link.springer.com/content/pdf/10.2307/1352619.pdf	1	0	0	0	not collected	not collected
Brevoortia tyrannus	not applicable	FALSE	subtropical	pelagic	9/15/20	2020	atlantic menhaden	0.9683	LC	50	0	2	phytoplankton (diatoms), zooplankon, crustaceans, annelid worms, detritutes	fishbase.org	6.2	3	0.477121255	0	224	Brevoortia tyrannus	cast net	13.8	109	2.7	Great Neck Creek	USA:NY:Long Island	60.8	continental shelf, river, bay	1	BE	1	0	shallow	neritic	0	0	0	0	0	0	0	0	The ecology of marine fishes of california and adjacent waters 2006	0	0	0	0	not collected	not collected
Chasmodes bosquianus	not applicable	FALSE	subtropical	soft bottom	9/6/20	2020	striped blenny	1.3992	LC	30	1	1	zooplantkton	https://www.int-res.com/abstracts/meps/v179/p145-153/	1.4	3	0.477121255	0	116	Lipophrys pholis	fish trap	7.4	110	1.2	Great Neck Creek	USA:NY:Long Island	9.7	oyster beds, hard bottom	1	BE	0	0	shallow	neritic	0	0	1	0	0	0	0	0	The ecology of marine fishes of california and adjacent waters 2006	0	0	0	0	not collected	not collected
Strongylura marina	not applicable	FALSE	subtropical	pelagic	9/6/20	2020	atlantic needlefish	not collected	LC	5	0	2	small fishes	fishbase.org	not collected	3	0.477121255	0	116	Strongylura	hook and line	not collected	111	not applicable	Great Neck Creek	USA:NY:Long Island	not applicable	coastal areas, mangrove lagoons, reef	2	BE	1	0	shallow	intertidal	0	0	0	0	0	0	0	0	The ecology of marine fishes of california and adjacent waters 2006	1	0	0	0	not collected	not collected
Opsanus tau	not applicable	FALSE	subtropical	soft bottom	9/7/20	2020	oyster toadfish	2.2248	LC	5	0	1	crustaceans, mollusks	https://www.jstor.org/stable/44110386	4.3	3	0.477121255	0	116	Opsanus tau	fish trap	15.5	112	2.5	Great Neck Creek	USA:NY:Long Island	29.5	reefs, rocky bottom,s jetties, wrecks	1	BE	0	0	shallow	intertidal	0	0	0	0	0	0	0	0	The ecology of marine fishes of california and adjacent waters 2006	1	0	0	0	not collected	not collected
Anguilla rostrata	not applicable	FALSE	subtropical	soft bottom	9/7/20	2020	american eel	0.2132	EN	464	0	1	Ephemeroptera, Odonata, Plecoptera, Coleoptera, Trichoptera, and Lepidoptera, as well as gastropods, oligochaetes, amphipods, isopods, mysids, and fish from the families Percidae, Cyprinidae, Ictaluridae, Catostomidae and Anguillidae	fishbase.org	10.2	3	0.477121255	0	284	Anguilla rostrata	fish trap	30.8	113	1.6	Great Neck Creek	USA:NY:Long Island	14.5	boulders and logs, streams, river, muddy silt lakes	2	BE	0	0	mid	mesopelagic	0	0	0	0	0	0	1	0	The ecology of marine fishes of california and adjacent waters 2006	0	0	1	0	not collected	not collected
Caranx crysos	not applicable	FALSE	subtropical	pelagic	9/8/20	2020	blue runner	1.2365	LC	100	0	38	adult eat: fish, shrimp, inverts	fishbase.org	6.1	42460	4.62797999	0	116	Caranx crysos	hook and line	20.3	114	2.2	NOAA weather buoy 44025	USA:NY:Long Island	15	juveniles; floating kelp	1	CP	0	0	shallow	neritic	0	0	0	0	0	0	0	1	The ecology of marine fishes of california and adjacent waters 2006	0	0	0	0	not collected	not collected
Coryphaena hippurus	not applicable	FALSE	subtropical	pelagic	9/8/20	2020	dolphinfish	0.8661	LC	10	5	38	fish, zooplankton, crustacean, squid	fishbase.org	6.9	39920	4.601190533	0	116	Coryphaena hippurus	hook and line	51	115	5	WHOI research buoy	USA:NY:Long Island	23	pelagic surface	1	P	0	0	shallow	neritic	0	0	0	0	0	0	0	1	The ecology of marine fishes of california and adjacent waters 2006	0	0	0	0	not collected	not collected
Lucania parva	not applicable	FALSE	subtropical	soft bottom	9/18/20	2020	rainwater killifish	not collected	LC	2	0	0.5	larval crustaceans cyclopoid and harpacticoid copepods, mosquito larvae, worms, mollusks	fishbase.org	not collected	3	0.477121255	0	116	Lucania	fish trap	not collected	116	not applicable	Great Neck Creek	USA:NY:Long Island	not applicable	vegetatd quiet water	1	BE	0	0	shallow	intertidal	0	0	0	0	0	0	0	0	The ecology of marine fishes of california and adjacent waters 2006	1	0	0	0	not collected	not collected
Leucoraja erinacea	not applicable	FALSE	temperate	rock associated	9/17/20	2020	little skate	0.5686	NT	329	0	22	bottom dwelling organisms: crab, shrimp, polychaetes, mollusks, squid, bony fish	fishbase.org	38	13677	4.135990847	0	465	Amblyraja radiata	hook and line	44.2	117	1.6	USS San Diego wreck	USA:NY:Long Island	33.4	sandy or gravel bottoms	2	MDRF	0	0	shallow	neritic	1	0	0	0	1	0	0	0	The ecology of marine fishes of california and adjacent waters 2006	0	0	0	0	not collected	not collected
Thunnus albacares	not applicable	FALSE	tropical	rock associated	9/25/20	2020	yellowfin tuna	1.3827	NT	250	0	152	fish, squid, crustraceans	fishbase.org	37	145050	5.161517733	0	52	Thunnus albacares	green stick	123	118	14.6	east wall Hudson Canyon	USA:NY:Long Island	82.1	not applicable	1	P	0	0	shallow	neritic	0	0	0	0	0	0	0	1	The ecology of marine fishes of california and adjacent waters 2006	0	0	0	0	not collected	not collected
Pomatomus saltatrix	not applicable	FALSE	subtropical	rock associated	9/26/20	2020	bluefish	1.007	VU	200	0	17.2	fish, crustaceans, squid	fishbase.org	15.7	140	2.146128036	0	60	Pomatomus saltatrix	hook and line	42	119	5.2	Great South Bay	USA:NY:Long Island	41.9	rocky beaches, estuaries, shallow cosatl water	1	BE	1	0	shallow	neritic	0	0	0	0	0	0	0	0	The ecology of marine fishes of california and adjacent waters 2006	0	0	0	0	not collected	not collected
Morone saxatilis	not applicable	FALSE	temperate	soft bottom	9/29/20	2020	striped bass	0.9941	LC	30	0	3	adults: fishes (alewives, herring, smelt, eels, flounder, gunnel, hake) inverts: squid crab worms, amphipods, crustaceans	fishbase.org	18.8	3	0.477121255	0	116	Morone saxatilis	hook and line	54.9	120	6.6	Great Neck Creek	USA:NY:Long Island	57.5	bays, rivers,	2	BE	1	1	shallow	neritic	0	0	0	0	0	0	0	0	The ecology of marine fishes of california and adjacent waters 2006	0	0	0	0	not collected	not collected
[truncated: 72 more columns]
