# Supplementary material for: Host biology, ecology and the environment influence microbial biomass and diversity in 101 marine fish species
Source: Nat Commun. 2022 Nov 17;13:6978. doi: 10.1038/s41467-022-34557-2 (PMC9671965; doi:10.1038/s41467-022-34557-2)
Supplement: Supplementary file 5 — Supplementary Dataset 2 [file 41467_2022_34557_MOESM5_ESM.txt]

sample_name	altitude	anonymized_name	bile_sample	biomass_even	biomass_quartile	climate	collection_substrate	collection_timestamp	scientific_name	taxon_id	host_body_habitat	host_body_product	host_body_site	collection_year	common_name	condition_factor	conservation_status	control	control_2	control_rct	control_cell_into_extraction	control_org	control_type	depth_high_range_m	depth_low_range_m	depth_m	description	diet	diet_reference	dist_to_dorsal_cm	distance_from_shore_m	distance_from_shore_m_log	dna_extracted	dnaplate_column	dnaplate_row	dnaplate_well_id	elevation	empo_1	empo_2	empo_3	env	env0	env_biome	env_feature	env_material	env_package	estimated_biomass_per_dnarxn	estimated_biomass_per_pcrrxn	estimated_cells_per_g
13414.1.gill	not applicable	1.gill	TRUE	3	4	subtropical	rock associated	7/27/19	fish metagenome	496924	UBERON:respiratory system	UBERON:mucus	UBERON:gill	2019	kelp bass	1.3803	LC	0	0	0	not applicable	0	not applicable	61	1	3	1.gill	fish, squid, invertebrates	fishbase.org	11.8	24	1.380211242	TRUE	1	a	a1	0	Host-associated	Animal	Animal corpus	1gill	gill	marine biome	animal-associated habitat	organic material	host-associated	8824735.602	735394.6335	14538279.41
13414.1.hg	not applicable	1.hg	TRUE	1	2	subtropical	rock associated	7/27/19	fish metagenome	496924	UBERON:gastrointestinal system	UBERON:feces	UBERON:digestive tract	2019	kelp bass	1.3803	LC	0	0	0	not applicable	0	not applicable	61	1	3	1.hg	fish, squid, invertebrates	fishbase.org	11.8	24	1.380211242	TRUE	1	a	a1	0	Host-associated	Animal	Animal distal gut	1hg	hindgut	marine biome	animal-associated habitat	intestine environment	host-associated	852.7068343	71.05890286	9689.85039
13414.1.midgut	not applicable	1.midgut	TRUE	3	4	subtropical	rock associated	7/27/19	fish metagenome	496924	UBERON:gastrointestinal system	UBERON:feces	UBERON:digestive tract	2019	kelp bass	1.3803	LC	0	0	0	not applicable	0	not applicable	61	1	3	1.midgut	fish, squid, invertebrates	fishbase.org	11.8	24	1.380211242	TRUE	1	a	a1	0	Host-associated	Animal	Animal proximal gut	1midgut	midgut	marine biome	animal-associated habitat	intestine environment	host-associated	269489.1492	22457.4291	3294488.376
13414.1.skin	not applicable	1.skin	TRUE	1	2	subtropical	rock associated	7/27/19	fish metagenome	496924	UBERON:skin	UBERON:mucus	UBERON:skin of body	2019	kelp bass	1.3803	LC	0	0	0	not applicable	0	not applicable	61	1	3	1.skin	fish, squid, invertebrates	fishbase.org	11.8	24	1.380211242	TRUE	1	a	a1	0	Host-associated	Animal	Animal surface	1skin	skin	marine biome	animal-associated habitat	mucus	host-associated	1365.969601	113.8308001	9552.234972
13414.10.gill	not applicable	10.gill	FALSE	2	3	subtropical	rock associated	6/29/19	fish metagenome	496924	UBERON:respiratory system	UBERON:mucus	UBERON:gill	2019	xantic sargo	1.6525	LC	0	0	0	not applicable	0	not applicable	40	0	3	10.gill	crustaceans, mollusks, bryozoans	fishbase.org	7.3	103	2.012837225	TRUE	2	b	b2	0	Host-associated	Animal	Animal corpus	10gill	gill	marine biome	animal-associated habitat	organic material	host-associated	354574.0118	29547.83432	968781.4531
13414.10.hg	not applicable	10.hg	FALSE	1	1	subtropical	rock associated	6/29/19	fish metagenome	496924	UBERON:gastrointestinal system	UBERON:feces	UBERON:digestive tract	2019	xantic sargo	1.6525	LC	0	0	0	not applicable	0	not applicable	40	0	3	10.hg	crustaceans, mollusks, bryozoans	fishbase.org	7.3	103	2.012837225	TRUE	2	b	b2	0	Host-associated	Animal	Animal distal gut	10hg	hindgut	marine biome	animal-associated habitat	intestine environment	host-associated	22.05579966	1.837983305	612.6611016
13414.10.midgut	not applicable	10.midgut	FALSE	2	3	subtropical	rock associated	6/29/19	fish metagenome	496924	UBERON:gastrointestinal system	UBERON:feces	UBERON:digestive tract	2019	xantic sargo	1.6525	LC	0	0	0	not applicable	0	not applicable	40	0	3	10.midgut	crustaceans, mollusks, bryozoans	fishbase.org	7.3	103	2.012837225	TRUE	2	b	b2	0	Host-associated	Animal	Animal proximal gut	10midgut	midgut	marine biome	animal-associated habitat	intestine environment	host-associated	15973.72431	1331.143693	159577.6655
13414.10.skin	not applicable	10.skin	FALSE	2	3	subtropical	rock associated	6/29/19	fish metagenome	496924	UBERON:skin	UBERON:mucus	UBERON:skin of body	2019	xantic sargo	1.6525	LC	0	0	0	not applicable	0	not applicable	40	0	3	10.skin	crustaceans, mollusks, bryozoans	fishbase.org	7.3	103	2.012837225	TRUE	2	b	b2	0	Host-associated	Animal	Animal surface	10skin	skin	marine biome	animal-associated habitat	mucus	host-associated	34371.01802	2864.251501	554371.2583
13414.100.g	not applicable	100.g	FALSE	1	2	subtropical	soft bottom	8/20/20	fish metagenome	496924	UBERON:respiratory system	UBERON:mucus	UBERON:gill	2020	longjaw mudsucker	0.8914	LC	0	0	0	not applicable	0	not applicable	5	0	1	100.g	crustaceans, worms	https://biogeodb.stri.si.edu/sftep/en/thefishes/species/2088	4.2	30	1.477121255	TRUE	2	d	d2	0	Host-associated	Animal	Animal corpus	100g	gill	marine biome	animal-associated habitat	organic material	host-associated	223.2279481	18.60232901	4621.696648
13414.100.s	not applicable	100.s	FALSE	2	2	subtropical	soft bottom	8/20/20	fish metagenome	496924	UBERON:skin	UBERON:mucus	UBERON:skin of body	2020	longjaw mudsucker	0.8914	LC	0	0	0	not applicable	3	not applicable	5	0	1	100.s	crustaceans, worms	https://biogeodb.stri.si.edu/sftep/en/thefishes/species/2088	4.2	30	1.477121255	TRUE	5	d	d5	0	Host-associated	Animal	Animal surface	100s	skin	marine biome	animal-associated habitat	mucus	host-associated	333.0645284	27.75537737	13430.02131
13414.101.g	not applicable	101.g	FALSE	3	4	subtropical	soft bottom	8/20/20	fish metagenome	496924	UBERON:respiratory system	UBERON:mucus	UBERON:gill	2020	diamond turbot	1.3893	LC	0	0	0	not applicable	0	not applicable	50	1	1	101.g	polychaetes, bivalves	fishbase.org	1	5	0.698970004	TRUE	2	e	e2	0	Host-associated	Animal	Animal corpus	101g	gill	marine biome	animal-associated habitat	organic material	host-associated	163488.5124	13624.0427	4046745.355
13414.101.s	not applicable	101.s	FALSE	2	2	subtropical	soft bottom	8/20/20	fish metagenome	496924	UBERON:skin	UBERON:mucus	UBERON:skin of body	2020	diamond turbot	1.3893	LC	0	0	0	not applicable	3	not applicable	50	1	1	101.s	polychaetes, bivalves	fishbase.org	1	5	0.698970004	TRUE	5	e	e5	0	Host-associated	Animal	Animal surface	101s	skin	marine biome	animal-associated habitat	mucus	host-associated	1753.877194	146.1564328	19509.20127
13414.102.g	not applicable	102.g	FALSE	1	1	subtropical	rock associated	8/19/20	fish metagenome	496924	UBERON:respiratory system	UBERON:mucus	UBERON:gill	2020	black croaker	1.2763	DD	0	0	0	not applicable	0	not applicable	45	0	2	102.g	crabs	fishbase.org	5	155	2.190331698	TRUE	2	f	f2	0	Host-associated	Animal	Animal corpus	102g	gill	marine biome	animal-associated habitat	organic material	host-associated	0	0	0
13414.102.s	not applicable	102.s	FALSE	1	1	subtropical	rock associated	8/19/20	fish metagenome	496924	UBERON:skin	UBERON:mucus	UBERON:skin of body	2020	black croaker	1.2763	DD	0	0	0	not applicable	3	not applicable	45	0	2	102.s	crabs	fishbase.org	5	155	2.190331698	TRUE	5	f	f5	0	Host-associated	Animal	Animal surface	102s	skin	marine biome	animal-associated habitat	mucus	host-associated	1	0	26
13414.103.g	not applicable	103.g	FALSE	2	2	subtropical	soft bottom	8/28/20	fish metagenome	496924	UBERON:respiratory system	UBERON:mucus	UBERON:gill	2020	chub mackerel	0.7549	LC	0	0	0	not applicable	0	not applicable	300	0	1	103.g	copepods, crustaceans, squid	fishbase.org	6.1	245	2.389166084	TRUE	2	g	g2	0	Host-associated	Animal	Animal corpus	103g	gill	marine biome	animal-associated habitat	organic material	host-associated	2775.118591	231.2598826	9872.353578
13414.103.s	not applicable	103.s	FALSE	1	1	subtropical	soft bottom	8/28/20	fish metagenome	496924	UBERON:skin	UBERON:mucus	UBERON:skin of body	2020	chub mackerel	0.7549	LC	0	0	0	not applicable	3	not applicable	300	0	1	103.s	copepods, crustaceans, squid	fishbase.org	6.1	245	2.389166084	TRUE	5	g	g5	0	Host-associated	Animal	Animal surface	103s	skin	marine biome	animal-associated habitat	mucus	host-associated	8.84246459	0.736872049	76.22814302
13414.11.gill	not applicable	11.gill	FALSE	1	1	temperate	soft bottom	6/5/19	fish metagenome	496924	UBERON:respiratory system	UBERON:mucus	UBERON:gill	2019	pacific california barracuda	0.3219	LC	0	0	0	not applicable	0	not applicable	18	0	2	11.gill	fish	fishbase.org	18.9	787	2.895974732	TRUE	2	c	c2	0	Host-associated	Animal	Animal corpus	11gill	gill	marine biome	animal-associated habitat	organic material	host-associated	22.94622037	1.912185031	102.8978492
13414.11.hg	not applicable	11.hg	FALSE	2	3	temperate	soft bottom	6/5/19	fish metagenome	496924	UBERON:gastrointestinal system	UBERON:feces	UBERON:digestive tract	2019	pacific california barracuda	0.3219	LC	0	0	0	not applicable	0	not applicable	18	0	2	11.hg	fish	fishbase.org	18.9	787	2.895974732	TRUE	2	c	c2	0	Host-associated	Animal	Animal distal gut	11hg	hindgut	marine biome	animal-associated habitat	intestine environment	host-associated	32074.08845	2672.840704	517324.0072
13414.11.midgut	not applicable	11.midgut	FALSE	3	4	temperate	soft bottom	6/5/19	fish metagenome	496924	UBERON:gastrointestinal system	UBERON:feces	UBERON:digestive tract	2019	pacific california barracuda	0.3219	LC	0	0	0	not applicable	0	not applicable	18	0	2	11.midgut	fish	fishbase.org	18.9	787	2.895974732	TRUE	2	c	c2	0	Host-associated	Animal	Animal proximal gut	11midgut	midgut	marine biome	animal-associated habitat	intestine environment	host-associated	523900.6532	43658.38777	6207353.711
13414.11.skin	not applicable	11.skin	FALSE	3	4	temperate	soft bottom	6/5/19	fish metagenome	496924	UBERON:skin	UBERON:mucus	UBERON:skin of body	2019	pacific california barracuda	0.3219	LC	0	0	0	not applicable	0	not applicable	18	0	2	11.skin	fish	fishbase.org	18.9	787	2.895974732	TRUE	2	c	c2	0	Host-associated	Animal	Animal surface	11skin	skin	marine biome	animal-associated habitat	mucus	host-associated	1667320.657	138943.3881	29251239.59
13414.12.gill	not applicable	12.gill	TRUE	2	3	subtropical	soft bottom	6/5/19	fish metagenome	496924	UBERON:respiratory system	UBERON:mucus	UBERON:gill	2019	barred sand bass	1.214	LC	0	0	0	not applicable	0	not applicable	183	1	2	12.gill	benthic invertebrates, fish	fishbase.org	7.9	787	2.895974732	TRUE	2	d	d2	0	Host-associated	Animal	Animal corpus	12gill	gill	marine biome	animal-associated habitat	organic material	host-associated	23672.66924	1972.722437	67061.38596
13414.12.hg	not applicable	12.hg	TRUE	3	4	subtropical	soft bottom	6/5/19	fish metagenome	496924	UBERON:gastrointestinal system	UBERON:feces	UBERON:digestive tract	2019	barred sand bass	1.214	LC	0	0	0	not applicable	0	not applicable	183	1	2	12.hg	benthic invertebrates, fish	fishbase.org	7.9	787	2.895974732	TRUE	2	d	d2	0	Host-associated	Animal	Animal distal gut	12hg	hindgut	marine biome	animal-associated habitat	intestine environment	host-associated	206147.0595	17178.92162	3616615.078
13414.12.midgut	not applicable	12.midgut	TRUE	1	1	subtropical	soft bottom	6/5/19	fish metagenome	496924	UBERON:gastrointestinal system	UBERON:feces	UBERON:digestive tract	2019	barred sand bass	1.214	LC	0	0	0	not applicable	0	not applicable	183	1	2	12.midgut	benthic invertebrates, fish	fishbase.org	7.9	787	2.895974732	TRUE	2	d	d2	0	Host-associated	Animal	Animal proximal gut	12midgut	midgut	marine biome	animal-associated habitat	intestine environment	host-associated	0	0	2
13414.12.skin	not applicable	12.skin	TRUE	2	2	subtropical	soft bottom	6/5/19	fish metagenome	496924	UBERON:skin	UBERON:mucus	UBERON:skin of body	2019	barred sand bass	1.214	LC	0	0	0	not applicable	0	not applicable	183	1	2	12.skin	benthic invertebrates, fish	fishbase.org	7.9	787	2.895974732	TRUE	2	d	d2	0	Host-associated	Animal	Animal surface	12skin	skin	marine biome	animal-associated habitat	mucus	host-associated	2872.73353	239.3944608	32277.90483
13414.13.gill	not applicable	13.gill	FALSE	2	2	subtropical	soft bottom	6/5/19	fish metagenome	496924	UBERON:respiratory system	UBERON:mucus	UBERON:gill	2019	queen croaker	0.9463	LC	0	0	0	not applicable	0	not applicable	21	1	2	13.gill	shrimp, worms, fish	fishbase.org	6.5	787	2.895974732	TRUE	2	e	e2	0	Host-associated	Animal	Animal corpus	13gill	gill	marine biome	animal-associated habitat	organic material	host-associated	10872.8947	906.0745586	53561.05765
13414.13.hg	not applicable	13.hg	FALSE	2	3	subtropical	soft bottom	6/5/19	fish metagenome	496924	UBERON:gastrointestinal system	UBERON:feces	UBERON:digestive tract	2019	queen croaker	0.9463	LC	0	0	0	not applicable	0	not applicable	21	1	2	13.hg	shrimp, worms, fish	fishbase.org	6.5	787	2.895974732	TRUE	2	e	e2	0	Host-associated	Animal	Animal distal gut	13hg	hindgut	marine biome	animal-associated habitat	intestine environment	host-associated	18326.94468	1527.24539	310626.181
13414.13.midgut	not applicable	13.midgut	FALSE	3	4	subtropical	soft bottom	6/5/19	fish metagenome	496924	UBERON:gastrointestinal system	UBERON:feces	UBERON:digestive tract	2019	queen croaker	0.9463	LC	0	0	0	not applicable	0	not applicable	21	1	2	13.midgut	shrimp, worms, fish	fishbase.org	6.5	787	2.895974732	TRUE	2	e	e2	0	Host-associated	Animal	Animal proximal gut	13midgut	midgut	marine biome	animal-associated habitat	intestine environment	host-associated	93709.80693	7809.150578	1513890.257
13414.13.skin	not applicable	13.skin	FALSE	3	4	subtropical	soft bottom	6/5/19	fish metagenome	496924	UBERON:skin	UBERON:mucus	UBERON:skin of body	2019	queen croaker	0.9463	LC	0	0	0	not applicable	0	not applicable	21	1	2	13.skin	shrimp, worms, fish	fishbase.org	6.5	787	2.895974732	TRUE	2	e	e2	0	Host-associated	Animal	Animal surface	13skin	skin	marine biome	animal-associated habitat	mucus	host-associated	1025953.387	85496.11554	15312737.11
13414.14.gill	not applicable	14.gill	FALSE	3	4	subtropical	soft bottom	6/4/19	fish metagenome	496924	UBERON:respiratory system	UBERON:mucus	UBERON:gill	2019	gray smooth-hound shark	0.2909	LC	0	0	0	not applicable	0	not applicable	200	0	3	14.gill	fish, crabs, ghost shrimp, innkeeper, worms,	fishbase.org	22.3	315	2.498310554	TRUE	2	f	f2	0	Host-associated	Animal	Animal corpus	14gill	gill	marine biome	animal-associated habitat	organic material	host-associated	38829263.35	3235771.946	69337970.28
13414.14.hg	not applicable	14.hg	FALSE	2	3	subtropical	soft bottom	6/4/19	fish metagenome	496924	UBERON:gastrointestinal system	UBERON:feces	UBERON:digestive tract	2019	gray smooth-hound shark	0.2909	LC	0	0	0	not applicable	0	not applicable	200	0	3	14.hg	fish, crabs, ghost shrimp, innkeeper, worms,	fishbase.org	22.3	315	2.498310554	TRUE	2	f	f2	0	Host-associated	Animal	Animal distal gut	14hg	hindgut	marine biome	animal-associated habitat	intestine environment	host-associated	11197.90147	933.1584556	94897.47007
13414.14.midgut	not applicable	14.midgut	FALSE	2	3	subtropical	soft bottom	6/4/19	fish metagenome	496924	UBERON:gastrointestinal system	UBERON:feces	UBERON:digestive tract	2019	gray smooth-hound shark	0.2909	LC	0	0	0	not applicable	0	not applicable	200	0	3	14.midgut	fish, crabs, ghost shrimp, innkeeper, worms,	fishbase.org	22.3	315	2.498310554	TRUE	2	f	f2	0	Host-associated	Animal	Animal proximal gut	14midgut	midgut	marine biome	animal-associated habitat	intestine environment	host-associated	9989.264154	832.4386795	83943.39625
13414.14.skin	not applicable	14.skin	FALSE	2	3	subtropical	soft bottom	6/4/19	fish metagenome	496924	UBERON:skin	UBERON:mucus	UBERON:skin of body	2019	gray smooth-hound shark	0.2909	LC	0	0	0	not applicable	0	not applicable	200	0	3	14.skin	fish, crabs, ghost shrimp, innkeeper, worms,	fishbase.org	22.3	315	2.498310554	TRUE	2	f	f2	0	Host-associated	Animal	Animal surface	14skin	skin	marine biome	animal-associated habitat	mucus	host-associated	3058.027261	254.835605	62408.7196
13414.15.gill	not applicable	15.gill	TRUE	3	4	subtropical	soft bottom	6/4/19	fish metagenome	496924	UBERON:respiratory system	UBERON:mucus	UBERON:gill	2019	leopard shark	0.4834	LC	0	0	0	not applicable	0	not applicable	156	0	3	15.gill	crabs, shrimps, bony fish, worms	fishbase.org	25	52	1.716003344	TRUE	2	g	g2	0	Host-associated	Animal	Animal corpus	15gill	gill	marine biome	animal-associated habitat	organic material	host-associated	12205524.1	1017127.008	17870459.88
13414.15.hg	not applicable	15.hg	TRUE	2	3	subtropical	soft bottom	6/4/19	fish metagenome	496924	UBERON:gastrointestinal system	UBERON:feces	UBERON:digestive tract	2019	leopard shark	0.4834	LC	0	0	0	not applicable	0	not applicable	156	0	3	15.hg	crabs, shrimps, bony fish, worms	fishbase.org	25	52	1.716003344	TRUE	2	g	g2	0	Host-associated	Animal	Animal distal gut	15hg	hindgut	marine biome	animal-associated habitat	intestine environment	host-associated	11341.00271	945.0835591	93727.29511
13414.15.midgut	not applicable	15.midgut	TRUE	2	3	subtropical	soft bottom	6/4/19	fish metagenome	496924	UBERON:gastrointestinal system	UBERON:feces	UBERON:digestive tract	2019	leopard shark	0.4834	LC	0	0	0	not applicable	0	not applicable	156	0	3	15.midgut	crabs, shrimps, bony fish, worms	fishbase.org	25	52	1.716003344	TRUE	2	g	g2	0	Host-associated	Animal	Animal proximal gut	15midgut	midgut	marine biome	animal-associated habitat	intestine environment	host-associated	9945.568599	828.7973833	75574.22948
13414.15.skin	not applicable	15.skin	TRUE	2	2	subtropical	soft bottom	6/4/19	fish metagenome	496924	UBERON:skin	UBERON:mucus	UBERON:skin of body	2019	leopard shark	0.4834	LC	0	0	0	not applicable	0	not applicable	156	0	3	15.skin	crabs, shrimps, bony fish, worms	fishbase.org	25	52	1.716003344	TRUE	2	g	g2	0	Host-associated	Animal	Animal surface	15skin	skin	marine biome	animal-associated habitat	mucus	host-associated	6568.983592	547.4152994	22117.78987
13414.16.gill	not applicable	16.gill	FALSE	3	4	temperate	rock associated	8/20/19	fish metagenome	496924	UBERON:respiratory system	UBERON:mucus	UBERON:gill	2019	pacific staghorn sculpin	1.2701	NE	0	0	0	not applicable	0	not applicable	156	0	1	16.gill	crab, shrimp, amphipod, larval, juvenile adult fish, polychaete worms, mollusks, invertebrates	fishbase.org	2.2	1	0	TRUE	2	h	h2	0	Host-associated	Animal	Animal corpus	16gill	gill	marine biome	animal-associated habitat	organic material	host-associated	159679.7489	13306.64574	4315668.89
13414.16.hg	not applicable	16.hg	FALSE	3	4	temperate	rock associated	8/20/19	fish metagenome	496924	UBERON:gastrointestinal system	UBERON:feces	UBERON:digestive tract	2019	pacific staghorn sculpin	1.2701	NE	0	0	0	not applicable	0	not applicable	156	0	1	16.hg	crab, shrimp, amphipod, larval, juvenile adult fish, polychaete worms, mollusks, invertebrates	fishbase.org	2.2	1	0	TRUE	2	h	h2	0	Host-associated	Animal	Animal distal gut	16hg	hindgut	marine biome	animal-associated habitat	intestine environment	host-associated	197714.9683	16476.24736	17044393.82
13414.16.midgut	not applicable	16.midgut	FALSE	3	4	temperate	rock associated	8/20/19	fish metagenome	496924	UBERON:gastrointestinal system	UBERON:feces	UBERON:digestive tract	2019	pacific staghorn sculpin	1.2701	NE	0	0	0	not applicable	0	not applicable	156	0	1	16.midgut	crab, shrimp, amphipod, larval, juvenile adult fish, polychaete worms, mollusks, invertebrates	fishbase.org	2.2	1	0	TRUE	2	h	h2	0	Host-associated	Animal	Animal proximal gut	16midgut	midgut	marine biome	animal-associated habitat	intestine environment	host-associated	38840.29546	3236.691288	7768059.091
13414.16.skin	not applicable	16.skin	FALSE	2	2	temperate	rock associated	8/20/19	fish metagenome	496924	UBERON:skin	UBERON:mucus	UBERON:skin of body	2019	pacific staghorn sculpin	1.2701	NE	0	0	0	not applicable	0	not applicable	156	0	1	16.skin	crab, shrimp, amphipod, larval, juvenile adult fish, polychaete worms, mollusks, invertebrates	fishbase.org	2.2	1	0	TRUE	2	h	h2	0	Host-associated	Animal	Animal surface	16skin	skin	marine biome	animal-associated habitat	mucus	host-associated	1255.727848	104.6439873	10919.37259
13414.17.gill	not applicable	17.gill	TRUE	3	4	subtropical	kelp forrest	8/21/19	fish metagenome	496924	UBERON:respiratory system	UBERON:mucus	UBERON:gill	2019	treefish	2.1615	NE	0	0	0	not applicable	0	not applicable	90	5	30	17.gill	fish, crabs, shrimp	https://www.researchgate.net/profile/Madhavi-Colton/publication/287180969_Feeding_preferences_and_size-related_dietary_shifts_of_treefish_Scorpaenidae_Sebastes_serriceps_off_Southern_California/links/5a0f77030f7e9bd1b2bdc785/Feeding-preferences-and-size-related-dietary-shifts-of-treefish-Scorpaenidae-Sebastes-serriceps-off-Southern-California.pdf	7.8	2486	3.395501124	TRUE	3	a	a3	0	Host-associated	Animal	Animal corpus	17gill	gill	marine biome	animal-associated habitat	organic material	host-associated	27744190.53	2312015.878	67668757.39
13414.17.hg	not applicable	17.hg	TRUE	2	2	subtropical	kelp forrest	8/21/19	fish metagenome	496924	UBERON:gastrointestinal system	UBERON:feces	UBERON:digestive tract	2019	treefish	2.1615	NE	0	0	0	not applicable	0	not applicable	90	5	30	17.hg	fish, crabs, shrimp	https://www.researchgate.net/profile/Madhavi-Colton/publication/287180969_Feeding_preferences_and_size-related_dietary_shifts_of_treefish_Scorpaenidae_Sebastes_serriceps_off_Southern_California/links/5a0f77030f7e9bd1b2bdc785/Feeding-preferences-and-size-related-dietary-shifts-of-treefish-Scorpaenidae-Sebastes-serriceps-off-Southern-California.pdf	7.8	2486	3.395501124	TRUE	3	a	a3	0	Host-associated	Animal	Animal distal gut	17hg	hindgut	marine biome	animal-associated habitat	intestine environment	host-associated	1669.07545	139.0896208	28289.41441
13414.17.midgut	not applicable	17.midgut	TRUE	3	4	subtropical	kelp forrest	8/21/19	fish metagenome	496924	UBERON:gastrointestinal system	UBERON:feces	UBERON:digestive tract	2019	treefish	2.1615	NE	0	0	0	not applicable	0	not applicable	90	5	30	17.midgut	fish, crabs, shrimp	https://www.researchgate.net/profile/Madhavi-Colton/publication/287180969_Feeding_preferences_and_size-related_dietary_shifts_of_treefish_Scorpaenidae_Sebastes_serriceps_off_Southern_California/links/5a0f77030f7e9bd1b2bdc785/Feeding-preferences-and-size-related-dietary-shifts-of-treefish-Scorpaenidae-Sebastes-serriceps-off-Southern-California.pdf	7.8	2486	3.395501124	TRUE	3	a	a3	0	Host-associated	Animal	Animal proximal gut	17midgut	midgut	marine biome	animal-associated habitat	intestine environment	host-associated	33195.46753	2766.288961	1262185.077
13414.17.skin	not applicable	17.skin	TRUE	2	3	subtropical	kelp forrest	8/21/19	fish metagenome	496924	UBERON:skin	UBERON:mucus	UBERON:skin of body	2019	treefish	2.1615	NE	0	0	0	not applicable	0	not applicable	90	5	30	17.skin	fish, crabs, shrimp	https://www.researchgate.net/profile/Madhavi-Colton/publication/287180969_Feeding_preferences_and_size-related_dietary_shifts_of_treefish_Scorpaenidae_Sebastes_serriceps_off_Southern_California/links/5a0f77030f7e9bd1b2bdc785/Feeding-preferences-and-size-related-dietary-shifts-of-treefish-Scorpaenidae-Sebastes-serriceps-off-Southern-California.pdf	7.8	2486	3.395501124	TRUE	3	a	a3	0	Host-associated	Animal	Animal surface	17skin	skin	marine biome	animal-associated habitat	mucus	host-associated	42631.02715	3552.585595	261540.0438
13414.18.gill	not applicable	18.gill	TRUE	1	1	subtropical	kelp forrest	8/21/19	fish metagenome	496924	UBERON:respiratory system	UBERON:mucus	UBERON:gill	2019	california sheephead	1.5613	VU	0	0	0	not applicable	0	not applicable	55	0	30	18.gill	sea urchin, mollusks, lobsters, crabs	fishbase.org	12.5	2486	3.395501124	TRUE	3	b	b3	0	Host-associated	Animal	Animal corpus	18gill	gill	marine biome	animal-associated habitat	organic material	host-associated	13.52086462	1.126738718	46.46345229
13414.18.hg	not applicable	18.hg	TRUE	1	1	subtropical	kelp forrest	8/21/19	fish metagenome	496924	UBERON:gastrointestinal system	UBERON:feces	UBERON:digestive tract	2019	california sheephead	1.5613	VU	0	0	0	not applicable	0	not applicable	55	0	30	18.hg	sea urchin, mollusks, lobsters, crabs	fishbase.org	12.5	2486	3.395501124	TRUE	3	b	b3	0	Host-associated	Animal	Animal distal gut	18hg	hindgut	marine biome	animal-associated habitat	intestine environment	host-associated	0	0	10
13414.18.midgut	not applicable	18.midgut	TRUE	2	2	subtropical	kelp forrest	8/21/19	fish metagenome	496924	UBERON:gastrointestinal system	UBERON:feces	UBERON:digestive tract	2019	california sheephead	1.5613	VU	0	0	0	not applicable	0	not applicable	55	0	30	18.midgut	sea urchin, mollusks, lobsters, crabs	fishbase.org	12.5	2486	3.395501124	TRUE	3	b	b3	0	Host-associated	Animal	Animal proximal gut	18midgut	midgut	marine biome	animal-associated habitat	intestine environment	host-associated	2997.399558	249.7832965	22828.63335
13414.18.skin	not applicable	18.skin	TRUE	2	3	subtropical	kelp forrest	8/21/19	fish metagenome	496924	UBERON:skin	UBERON:mucus	UBERON:skin of body	2019	california sheephead	1.5613	VU	0	0	0	not applicable	0	not applicable	55	0	30	18.skin	sea urchin, mollusks, lobsters, crabs	fishbase.org	12.5	2486	3.395501124	TRUE	3	b	b3	0	Host-associated	Animal	Animal surface	18skin	skin	marine biome	animal-associated habitat	mucus	host-associated	36497.0354	3041.419616	107979.3947
13414.19.gill	not applicable	19.gill	TRUE	3	4	subtropical	rock associated	1/25/19	fish metagenome	496924	UBERON:respiratory system	UBERON:mucus	UBERON:gill	2019	jack silverside	0.5747	LC	0	0	0	not applicable	0	not applicable	30	0	5	19.gill	zooplantkton, algae	https://link.springer.com/article/10.2307/1352657	12.6	822	2.914871818	TRUE	3	c	c3	0	Host-associated	Animal	Animal corpus	19gill	gill	marine biome	animal-associated habitat	organic material	host-associated	627640.3341	52303.36118	5187110.199
13414.19.hg	not applicable	19.hg	TRUE	3	4	subtropical	rock associated	1/25/19	fish metagenome	496924	UBERON:gastrointestinal system	UBERON:feces	UBERON:digestive tract	2019	jack silverside	0.5747	LC	0	0	0	not applicable	0	not applicable	30	0	5	19.hg	zooplantkton, algae	https://link.springer.com/article/10.2307/1352657	12.6	822	2.914871818	TRUE	3	c	c3	0	Host-associated	Animal	Animal distal gut	19hg	hindgut	marine biome	animal-associated habitat	intestine environment	host-associated	855258.9827	71271.58189	30544963.67
13414.19.midgut	not applicable	19.midgut	TRUE	1	2	subtropical	rock associated	1/25/19	fish metagenome	496924	UBERON:gastrointestinal system	UBERON:feces	UBERON:digestive tract	2019	jack silverside	0.5747	LC	0	0	0	not applicable	0	not applicable	30	0	5	19.midgut	zooplantkton, algae	https://link.springer.com/article/10.2307/1352657	12.6	822	2.914871818	TRUE	3	c	c3	0	Host-associated	Animal	Animal proximal gut	19midgut	midgut	marine biome	animal-associated habitat	intestine environment	host-associated	583.2913924	48.60761603	5758.059155
13414.19.skin	not applicable	19.skin	TRUE	3	4	subtropical	rock associated	1/25/19	fish metagenome	496924	UBERON:skin	UBERON:mucus	UBERON:skin of body	2019	jack silverside	0.5747	LC	0	0	0	not applicable	0	not applicable	30	0	5	19.skin	zooplantkton, algae	https://link.springer.com/article/10.2307/1352657	12.6	822	2.914871818	TRUE	3	c	c3	0	Host-associated	Animal	Animal surface	19skin	skin	marine biome	animal-associated habitat	mucus	host-associated	135754.3039	11312.85866	1268731.812
13414.2.gill	not applicable	2.gill	TRUE	1	1	subtropical	rock associated	7/24/19	fish metagenome	496924	UBERON:respiratory system	UBERON:mucus	UBERON:gill	2019	ocean whitefish	1.1706	LC	0	0	0	not applicable	0	not applicable	91	10	10	2.gill	digs into substrate for food (inverts?)	fishbase.org	7.5	342	2.534026106	TRUE	1	b	b1	0	Host-associated	Animal	Animal corpus	2gill	gill	marine biome	animal-associated habitat	organic material	host-associated	73.63486205	6.136238504	250.7145456
13414.2.hg	not applicable	2.hg	TRUE	2	3	subtropical	rock associated	7/24/19	fish metagenome	496924	UBERON:gastrointestinal system	UBERON:feces	UBERON:digestive tract	2019	ocean whitefish	1.1706	LC	0	0	0	not applicable	0	not applicable	91	10	10	2.hg	digs into substrate for food (inverts?)	fishbase.org	7.5	342	2.534026106	TRUE	1	b	b1	0	Host-associated	Animal	Animal distal gut	2hg	hindgut	marine biome	animal-associated habitat	intestine environment	host-associated	23070.30501	1922.525417	86405.63674
13414.2.midgut	not applicable	2.midgut	TRUE	2	3	subtropical	rock associated	7/24/19	fish metagenome	496924	UBERON:gastrointestinal system	UBERON:feces	UBERON:digestive tract	2019	ocean whitefish	1.1706	LC	0	0	0	not applicable	0	not applicable	91	10	10	2.midgut	digs into substrate for food (inverts?)	fishbase.org	7.5	342	2.534026106	TRUE	1	b	b1	0	Host-associated	Animal	Animal proximal gut	2midgut	midgut	marine biome	animal-associated habitat	intestine environment	host-associated	41763.39567	3480.282972	600048.7883
13414.2.skin	not applicable	2.skin	TRUE	1	2	subtropical	rock associated	7/24/19	fish metagenome	496924	UBERON:skin	UBERON:mucus	UBERON:skin of body	2019	ocean whitefish	1.1706	LC	0	0	0	not applicable	0	not applicable	91	10	10	2.skin	digs into substrate for food (inverts?)	fishbase.org	7.5	342	2.534026106	TRUE	1	b	b1	0	Host-associated	Animal	Animal surface	2skin	skin	marine biome	animal-associated habitat	mucus	host-associated	956.2602398	79.68835331	7902.977188
13414.20.gill	not applicable	20.gill	FALSE	1	2	subtropical	rock associated	1/25/19	fish metagenome	496924	UBERON:respiratory system	UBERON:mucus	UBERON:gill	2019	pacific jack mackerel	0.7241	LC	0	0	0	not applicable	0	not applicable	400	0	5	20.gill	crustaceans, fish larvae	fishbase.org	10.1	822	2.914871818	TRUE	3	d	d3	0	Host-associated	Animal	Animal corpus	20gill	gill	marine biome	animal-associated habitat	organic material	host-associated	867.8936047	72.32446706	3677.515274
13414.20.hg	not applicable	20.hg	FALSE	2	3	subtropical	rock associated	1/25/19	fish metagenome	496924	UBERON:gastrointestinal system	UBERON:feces	UBERON:digestive tract	2019	pacific jack mackerel	0.7241	LC	0	0	0	not applicable	0	not applicable	400	0	5	20.hg	crustaceans, fish larvae	fishbase.org	10.1	822	2.914871818	TRUE	3	d	d3	0	Host-associated	Animal	Animal distal gut	20hg	hindgut	marine biome	animal-associated habitat	intestine environment	host-associated	4309.57499	359.1312492	64322.01478
13414.20.midgut	not applicable	20.midgut	FALSE	2	2	subtropical	rock associated	1/25/19	fish metagenome	496924	UBERON:gastrointestinal system	UBERON:feces	UBERON:digestive tract	2019	pacific jack mackerel	0.7241	LC	0	0	0	not applicable	0	not applicable	400	0	5	20.midgut	crustaceans, fish larvae	fishbase.org	10.1	822	2.914871818	TRUE	3	d	d3	0	Host-associated	Animal	Animal proximal gut	20midgut	midgut	marine biome	animal-associated habitat	intestine environment	host-associated	933.9283683	77.82736402	43846.40227
13414.20.skin	not applicable	20.skin	FALSE	1	2	subtropical	rock associated	1/25/19	fish metagenome	496924	UBERON:skin	UBERON:mucus	UBERON:skin of body	2019	pacific jack mackerel	0.7241	LC	0	0	0	not applicable	0	not applicable	400	0	5	20.skin	crustaceans, fish larvae	fishbase.org	10.1	822	2.914871818	TRUE	3	d	d3	0	Host-associated	Animal	Animal surface	20skin	skin	marine biome	animal-associated habitat	mucus	host-associated	89.73035562	7.477529635	2039.326264
13414.20201103.SjapGill.L.skin.h12	not collected	20201103.SjapGill.L.skin	not applicable	not applicable	not applicable	not applicable	not applicable	11/3/20	fish metagenome	496924	UBERON:respiratory system	UBERON:mucus	UBERON:gill	not applicable	not applicable	not applicable	not applicable	0	not applicable	0	not applicable	not applicable	not applicable	not applicable	not applicable	not applicable	not collected	not applicable	not applicable	not applicable	not applicable	not applicable	not collected	12	h	h12	0	Host-associated	Animal	Animal corpus	20201103SjapGillLskinh12	skin	marine biome	animal-associated habitat	organic material	host-associated	0	not applicable	0
13414.20201103.SjapGill.L1.bot.1.a10	not collected	20201103.SjapGill.L1.bot.1	not applicable	not applicable	not applicable	not applicable	not applicable	11/3/20	fish metagenome	496924	UBERON:respiratory system	UBERON:mucus	UBERON:gill	not applicable	not applicable	not applicable	not applicable	0	not applicable	0	not applicable	not applicable	not applicable	not applicable	not applicable	not applicable	not collected	not applicable	not applicable	not applicable	not applicable	not applicable	not collected	10	a	a10	0	Host-associated	Animal	Animal corpus	20201103SjapGillL1bot1a10	gill	marine biome	animal-associated habitat	organic material	host-associated	0	not applicable	0
13414.20201103.SjapGill.L1.bot.2.a11	not collected	20201103.SjapGill.L1.bot.2	not applicable	not applicable	not applicable	not applicable	not applicable	11/3/20	fish metagenome	496924	UBERON:respiratory system	UBERON:mucus	UBERON:gill	not applicable	not applicable	not applicable	not applicable	0	not applicable	0	not applicable	not applicable	not applicable	not applicable	not applicable	not applicable	not collected	not applicable	not applicable	not applicable	not applicable	not applicable	not collected	11	a	a11	0	Host-associated	Animal	Animal corpus	20201103SjapGillL1bot2a11	gill	marine biome	animal-associated habitat	organic material	host-associated	0	not applicable	0
13414.20201103.SjapGill.L1.bot.3.a12	not collected	20201103.SjapGill.L1.bot.3	not applicable	not applicable	not applicable	not applicable	not applicable	11/3/20	fish metagenome	496924	UBERON:respiratory system	UBERON:mucus	UBERON:gill	not applicable	not applicable	not applicable	not applicable	0	not applicable	0	not applicable	not applicable	not applicable	not applicable	not applicable	not applicable	not collected	not applicable	not applicable	not applicable	not applicable	not applicable	not collected	12	a	a12	0	Host-associated	Animal	Animal corpus	20201103SjapGillL1bot3a12	gill	marine biome	animal-associated habitat	organic material	host-associated	0	not applicable	0
13414.20201103.SjapGill.L1.leading.b3	not collected	20201103.SjapGill.L1.leading	not applicable	not applicable	not applicable	not applicable	not applicable	11/3/20	fish metagenome	496924	UBERON:respiratory system	UBERON:mucus	UBERON:gill	not applicable	not applicable	not applicable	not applicable	0	not applicable	0	not applicable	not applicable	not applicable	not applicable	not applicable	not applicable	not collected	not applicable	not applicable	not applicable	not applicable	not applicable	not collected	3	b	b3	0	Host-associated	Animal	Animal corpus	20201103SjapGillL1leadingb3	gill	marine biome	animal-associated habitat	organic material	host-associated	0	not applicable	0
13414.20201103.SjapGill.L1.mid.1.a7	not collected	20201103.SjapGill.L1.mid.1	not applicable	not applicable	not applicable	not applicable	not applicable	11/3/20	fish metagenome	496924	UBERON:respiratory system	UBERON:mucus	UBERON:gill	not applicable	not applicable	not applicable	not applicable	0	not applicable	0	not applicable	not applicable	not applicable	not applicable	not applicable	not applicable	not collected	not applicable	not applicable	not applicable	not applicable	not applicable	not collected	7	a	a7	0	Host-associated	Animal	Animal corpus	20201103SjapGillL1mid1a7	gill	marine biome	animal-associated habitat	organic material	host-associated	0	not applicable	0
13414.20201103.SjapGill.L1.mid.2.a8	not collected	20201103.SjapGill.L1.mid.2	not applicable	not applicable	not applicable	not applicable	not applicable	11/3/20	fish metagenome	496924	UBERON:respiratory system	UBERON:mucus	UBERON:gill	not applicable	not applicable	not applicable	not applicable	0	not applicable	0	not applicable	not applicable	not applicable	not applicable	not applicable	not applicable	not collected	not applicable	not applicable	not applicable	not applicable	not applicable	not collected	8	a	a8	0	Host-associated	Animal	Animal corpus	20201103SjapGillL1mid2a8	gill	marine biome	animal-associated habitat	organic material	host-associated	0	not applicable	0
13414.20201103.SjapGill.L1.mid.3.a9	not collected	20201103.SjapGill.L1.mid.3	not applicable	not applicable	not applicable	not applicable	not applicable	11/3/20	fish metagenome	496924	UBERON:respiratory system	UBERON:mucus	UBERON:gill	not applicable	not applicable	not applicable	not applicable	0	not applicable	0	not applicable	not applicable	not applicable	not applicable	not applicable	not applicable	not collected	not applicable	not applicable	not applicable	not applicable	not applicable	not collected	9	a	a9	0	Host-associated	Animal	Animal corpus	20201103SjapGillL1mid3a9	gill	marine biome	animal-associated habitat	organic material	host-associated	0	not applicable	0
13414.20201103.SjapGill.L1.top.1.a4	not collected	20201103.SjapGill.L1.top.1	not applicable	not applicable	not applicable	not applicable	not applicable	11/3/20	fish metagenome	496924	UBERON:respiratory system	UBERON:mucus	UBERON:gill	not applicable	not applicable	not applicable	not applicable	0	not applicable	0	not applicable	not applicable	not applicable	not applicable	not applicable	not applicable	not collected	not applicable	not applicable	not applicable	not applicable	not applicable	not collected	4	a	a4	0	Host-associated	Animal	Animal corpus	20201103SjapGillL1top1a4	gill	marine biome	animal-associated habitat	organic material	host-associated	0	not applicable	0
13414.20201103.SjapGill.L1.top.2.a5	not collected	20201103.SjapGill.L1.top.2	not applicable	not applicable	not applicable	not applicable	not applicable	11/3/20	fish metagenome	496924	UBERON:respiratory system	UBERON:mucus	UBERON:gill	not applicable	not applicable	not applicable	not applicable	0	not applicable	0	not applicable	not applicable	not applicable	not applicable	not applicable	not applicable	not collected	not applicable	not applicable	not applicable	not applicable	not applicable	not collected	5	a	a5	0	Host-associated	Animal	Animal corpus	20201103SjapGillL1top2a5	gill	marine biome	animal-associated habitat	organic material	host-associated	0	not applicable	0
13414.20201103.SjapGill.L1.top.3.a6	not collected	20201103.SjapGill.L1.top.3	not applicable	not applicable	not applicable	not applicable	not applicable	11/3/20	fish metagenome	496924	UBERON:respiratory system	UBERON:mucus	UBERON:gill	not applicable	not applicable	not applicable	not applicable	0	not applicable	0	not applicable	not applicable	not applicable	not applicable	not applicable	not applicable	not collected	not applicable	not applicable	not applicable	not applicable	not applicable	not collected	6	a	a6	0	Host-associated	Animal	Animal corpus	20201103SjapGillL1top3a6	gill	marine biome	animal-associated habitat	organic material	host-associated	0	not applicable	0
13414.20201103.SjapGill.L1.trailing.h3	not collected	20201103.SjapGill.L1.trailing	not applicable	not applicable	not applicable	not applicable	not applicable	11/3/20	fish metagenome	496924	UBERON:respiratory system	UBERON:mucus	UBERON:gill	not applicable	not applicable	not applicable	not applicable	0	not applicable	0	not applicable	not applicable	not applicable	not applicable	not applicable	not applicable	not collected	not applicable	not applicable	not applicable	not applicable	not applicable	not collected	3	h	h3	0	Host-associated	Animal	Animal corpus	20201103SjapGillL1trailingh3	gill	marine biome	animal-associated habitat	organic material	host-associated	0	not applicable	0
13414.20201103.SjapGill.L2.bot.1.b10	not collected	20201103.SjapGill.L2.bot.1	not applicable	not applicable	not applicable	not applicable	not applicable	11/3/20	fish metagenome	496924	UBERON:respiratory system	UBERON:mucus	UBERON:gill	not applicable	not applicable	not applicable	not applicable	0	not applicable	0	not applicable	not applicable	not applicable	not applicable	not applicable	not applicable	not collected	not applicable	not applicable	not applicable	not applicable	not applicable	not collected	10	b	b10	0	Host-associated	Animal	Animal corpus	20201103SjapGillL2bot1b10	gill	marine biome	animal-associated habitat	organic material	host-associated	0	not applicable	0
13414.20201103.SjapGill.L2.bot.2.b11	not collected	20201103.SjapGill.L2.bot.2	not applicable	not applicable	not applicable	not applicable	not applicable	11/3/20	fish metagenome	496924	UBERON:respiratory system	UBERON:mucus	UBERON:gill	not applicable	not applicable	not applicable	not applicable	0	not applicable	0	not applicable	not applicable	not applicable	not applicable	not applicable	not applicable	not collected	not applicable	not applicable	not applicable	not applicable	not applicable	not collected	11	b	b11	0	Host-associated	Animal	Animal corpus	20201103SjapGillL2bot2b11	gill	marine biome	animal-associated habitat	organic material	host-associated	0	not applicable	0
13414.20201103.SjapGill.L2.bot.3.b12	not collected	20201103.SjapGill.L2.bot.3	not applicable	not applicable	not applicable	not applicable	not applicable	11/3/20	fish metagenome	496924	UBERON:respiratory system	UBERON:mucus	UBERON:gill	not applicable	not applicable	not applicable	not applicable	0	not applicable	0	not applicable	not applicable	not applicable	not applicable	not applicable	not applicable	not collected	not applicable	not applicable	not applicable	not applicable	not applicable	not collected	12	b	b12	0	Host-associated	Animal	Animal corpus	20201103SjapGillL2bot3b12	gill	marine biome	animal-associated habitat	organic material	host-associated	0	not applicable	0
13414.20201103.SjapGill.L2.leading.c3	not collected	20201103.SjapGill.L2.leading	not applicable	not applicable	not applicable	not applicable	not applicable	11/3/20	fish metagenome	496924	UBERON:respiratory system	UBERON:mucus	UBERON:gill	not applicable	not applicable	not applicable	not applicable	0	not applicable	0	not applicable	not applicable	not applicable	not applicable	not applicable	not applicable	not collected	not applicable	not applicable	not applicable	not applicable	not applicable	not collected	3	c	c3	0	Host-associated	Animal	Animal corpus	20201103SjapGillL2leadingc3	gill	marine biome	animal-associated habitat	organic material	host-associated	0	not applicable	0
13414.20201103.SjapGill.L2.mid.1.b7	not collected	20201103.SjapGill.L2.mid.1	not applicable	not applicable	not applicable	not applicable	not applicable	11/3/20	fish metagenome	496924	UBERON:respiratory system	UBERON:mucus	UBERON:gill	not applicable	not applicable	not applicable	not applicable	0	not applicable	0	not applicable	not applicable	not applicable	not applicable	not applicable	not applicable	not collected	not applicable	not applicable	not applicable	not applicable	not applicable	not collected	7	b	b7	0	Host-associated	Animal	Animal corpus	20201103SjapGillL2mid1b7	gill	marine biome	animal-associated habitat	organic material	host-associated	0	not applicable	0
13414.20201103.SjapGill.L2.mid.2.b8	not collected	20201103.SjapGill.L2.mid.2	not applicable	not applicable	not applicable	not applicable	not applicable	11/3/20	fish metagenome	496924	UBERON:respiratory system	UBERON:mucus	UBERON:gill	not applicable	not applicable	not applicable	not applicable	0	not applicable	0	not applicable	not applicable	not applicable	not applicable	not applicable	not applicable	not collected	not applicable	not applicable	not applicable	not applicable	not applicable	not collected	8	b	b8	0	Host-associated	Animal	Animal corpus	20201103SjapGillL2mid2b8	gill	marine biome	animal-associated habitat	organic material	host-associated	0	not applicable	0
13414.20201103.SjapGill.L2.mid.3.b9	not collected	20201103.SjapGill.L2.mid.3	not applicable	not applicable	not applicable	not applicable	not applicable	11/3/20	fish metagenome	496924	UBERON:respiratory system	UBERON:mucus	UBERON:gill	not applicable	not applicable	not applicable	not applicable	0	not applicable	0	not applicable	not applicable	not applicable	not applicable	not applicable	not applicable	not collected	not applicable	not applicable	not applicable	not applicable	not applicable	not collected	9	b	b9	0	Host-associated	Animal	Animal corpus	20201103SjapGillL2mid3b9	gill	marine biome	animal-associated habitat	organic material	host-associated	0	not applicable	0
13414.20201103.SjapGill.L2.top.1.b4	not collected	20201103.SjapGill.L2.top.1	not applicable	not applicable	not applicable	not applicable	not applicable	11/3/20	fish metagenome	496924	UBERON:respiratory system	UBERON:mucus	UBERON:gill	not applicable	not applicable	not applicable	not applicable	0	not applicable	0	not applicable	not applicable	not applicable	not applicable	not applicable	not applicable	not collected	not applicable	not applicable	not applicable	not applicable	not applicable	not collected	4	b	b4	0	Host-associated	Animal	Animal corpus	20201103SjapGillL2top1b4	gill	marine biome	animal-associated habitat	organic material	host-associated	0	not applicable	0
13414.20201103.SjapGill.L2.top.2.b5	not collected	20201103.SjapGill.L2.top.2	not applicable	not applicable	not applicable	not applicable	not applicable	11/3/20	fish metagenome	496924	UBERON:respiratory system	UBERON:mucus	UBERON:gill	not applicable	not applicable	not applicable	not applicable	0	not applicable	0	not applicable	not applicable	not applicable	not applicable	not applicable	not applicable	not collected	not applicable	not applicable	not applicable	not applicable	not applicable	not collected	5	b	b5	0	Host-associated	Animal	Animal corpus	20201103SjapGillL2top2b5	gill	marine biome	animal-associated habitat	organic material	host-associated	0	not applicable	0
13414.20201103.SjapGill.L2.top.3.b6	not collected	20201103.SjapGill.L2.top.3	not applicable	not applicable	not applicable	not applicable	not applicable	11/3/20	fish metagenome	496924	UBERON:respiratory system	UBERON:mucus	UBERON:gill	not applicable	not applicable	not applicable	not applicable	0	not applicable	0	not applicable	not applicable	not applicable	not applicable	not applicable	not applicable	not collected	not applicable	not applicable	not applicable	not applicable	not applicable	not collected	6	b	b6	0	Host-associated	Animal	Animal corpus	20201103SjapGillL2top3b6	gill	marine biome	animal-associated habitat	organic material	host-associated	0	not applicable	0
13414.20201103.SjapGill.L2.trailing.d10	not collected	20201103.SjapGill.L2.trailing	not applicable	not applicable	not applicable	not applicable	not applicable	11/3/20	fish metagenome	496924	UBERON:respiratory system	UBERON:mucus	UBERON:gill	not applicable	not applicable	not applicable	not applicable	0	not applicable	0	not applicable	not applicable	not applicable	not applicable	not applicable	not applicable	not collected	not applicable	not applicable	not applicable	not applicable	not applicable	not collected	10	d	d10	0	Host-associated	Animal	Animal corpus	20201103SjapGillL2trailingd10	gill	marine biome	animal-associated habitat	organic material	host-associated	0	not applicable	0
13414.20201103.SjapGill.L3.bot.1.c10	not collected	20201103.SjapGill.L3.bot.1	not applicable	not applicable	not applicable	not applicable	not applicable	11/3/20	fish metagenome	496924	UBERON:respiratory system	UBERON:mucus	UBERON:gill	not applicable	not applicable	not applicable	not applicable	0	not applicable	0	not applicable	not applicable	not applicable	not applicable	not applicable	not applicable	not collected	not applicable	not applicable	not applicable	not applicable	not applicable	not collected	10	c	c10	0	Host-associated	Animal	Animal corpus	20201103SjapGillL3bot1c10	gill	marine biome	animal-associated habitat	organic material	host-associated	0	not applicable	0
13414.20201103.SjapGill.L3.bot.2.c11	not collected	20201103.SjapGill.L3.bot.2	not applicable	not applicable	not applicable	not applicable	not applicable	11/3/20	fish metagenome	496924	UBERON:respiratory system	UBERON:mucus	UBERON:gill	not applicable	not applicable	not applicable	not applicable	0	not applicable	0	not applicable	not applicable	not applicable	not applicable	not applicable	not applicable	not collected	not applicable	not applicable	not applicable	not applicable	not applicable	not collected	11	c	c11	0	Host-associated	Animal	Animal corpus	20201103SjapGillL3bot2c11	gill	marine biome	animal-associated habitat	organic material	host-associated	0	not applicable	0
13414.20201103.SjapGill.L3.bot.2.d8	not collected	20201103.SjapGill.L3.bot.2	not applicable	not applicable	not applicable	not applicable	not applicable	11/3/20	fish metagenome	496924	UBERON:respiratory system	UBERON:mucus	UBERON:gill	not applicable	not applicable	not applicable	not applicable	0	not applicable	0	not applicable	not applicable	not applicable	not applicable	not applicable	not applicable	not collected	not applicable	not applicable	not applicable	not applicable	not applicable	not collected	8	d	d8	0	Host-associated	Animal	Animal corpus	20201103SjapGillL3bot2d8	gill	marine biome	animal-associated habitat	organic material	host-associated	0	not applicable	0
13414.20201103.SjapGill.L3.bot.2.h8	not collected	20201103.SjapGill.L3.bot.2	not applicable	not applicable	not applicable	not applicable	not applicable	11/3/20	fish metagenome	496924	UBERON:respiratory system	UBERON:mucus	UBERON:gill	not applicable	not applicable	not applicable	not applicable	0	not applicable	0	not applicable	not applicable	not applicable	not applicable	not applicable	not applicable	not collected	not applicable	not applicable	not applicable	not applicable	not applicable	not collected	8	h	h8	0	Host-associated	Animal	Animal corpus	20201103SjapGillL3bot2h8	gill	marine biome	animal-associated habitat	organic material	host-associated	0	not applicable	0
13414.20201103.SjapGill.L3.bot.3.c12	not collected	20201103.SjapGill.L3.bot.3	not applicable	not applicable	not applicable	not applicable	not applicable	11/3/20	fish metagenome	496924	UBERON:respiratory system	UBERON:mucus	UBERON:gill	not applicable	not applicable	not applicable	not applicable	0	not applicable	0	not applicable	not applicable	not applicable	not applicable	not applicable	not applicable	not collected	not applicable	not applicable	not applicable	not applicable	not applicable	not collected	12	c	c12	0	Host-associated	Animal	Animal corpus	20201103SjapGillL3bot3c12	gill	marine biome	animal-associated habitat	organic material	host-associated	0	not applicable	0
13414.20201103.SjapGill.L3.bot.3.d9	not collected	20201103.SjapGill.L3.bot.3	not applicable	not applicable	not applicable	not applicable	not applicable	11/3/20	fish metagenome	496924	UBERON:respiratory system	UBERON:mucus	UBERON:gill	not applicable	not applicable	not applicable	not applicable	0	not applicable	0	not applicable	not applicable	not applicable	not applicable	not applicable	not applicable	not collected	not applicable	not applicable	not applicable	not applicable	not applicable	not collected	9	d	d9	0	Host-associated	Animal	Animal corpus	20201103SjapGillL3bot3d9	gill	marine biome	animal-associated habitat	organic material	host-associated	0	not applicable	0
13414.20201103.SjapGill.L3.bot.3.h9	not collected	20201103.SjapGill.L3.bot.3	not applicable	not applicable	not applicable	not applicable	not applicable	11/3/20	fish metagenome	496924	UBERON:respiratory system	UBERON:mucus	UBERON:gill	not applicable	not applicable	not applicable	not applicable	0	not applicable	0	not applicable	not applicable	not applicable	not applicable	not applicable	not applicable	not collected	not applicable	not applicable	not applicable	not applicable	not applicable	not collected	9	h	h9	0	Host-associated	Animal	Animal corpus	20201103SjapGillL3bot3h9	gill	marine biome	animal-associated habitat	organic material	host-associated	0	not applicable	0
13414.20201103.SjapGill.L3.leading.d3	not collected	20201103.SjapGill.L3.leading	not applicable	not applicable	not applicable	not applicable	not applicable	11/3/20	fish metagenome	496924	UBERON:respiratory system	UBERON:mucus	UBERON:gill	not applicable	not applicable	not applicable	not applicable	0	not applicable	0	not applicable	not applicable	not applicable	not applicable	not applicable	not applicable	not collected	not applicable	not applicable	not applicable	not applicable	not applicable	not collected	3	d	d3	0	Host-associated	Animal	Animal corpus	20201103SjapGillL3leadingd3	gill	marine biome	animal-associated habitat	organic material	host-associated	0	not applicable	0
13414.20201103.SjapGill.L3.mid.1.c7	not collected	20201103.SjapGill.L3.mid.1	not applicable	not applicable	not applicable	not applicable	not applicable	11/3/20	fish metagenome	496924	UBERON:respiratory system	UBERON:mucus	UBERON:gill	not applicable	not applicable	not applicable	not applicable	0	not applicable	0	not applicable	not applicable	not applicable	not applicable	not applicable	not applicable	not collected	not applicable	not applicable	not applicable	not applicable	not applicable	not collected	7	c	c7	0	Host-associated	Animal	Animal corpus	20201103SjapGillL3mid1c7	gill	marine biome	animal-associated habitat	organic material	host-associated	0	not applicable	0
13414.20201103.SjapGill.L3.mid.2.c8	not collected	20201103.SjapGill.L3.mid.2	not applicable	not applicable	not applicable	not applicable	not applicable	11/3/20	fish metagenome	496924	UBERON:respiratory system	UBERON:mucus	UBERON:gill	not applicable	not applicable	not applicable	not applicable	0	not applicable	0	not applicable	not applicable	not applicable	not applicable	not applicable	not applicable	not collected	not applicable	not applicable	not applicable	not applicable	not applicable	not collected	8	c	c8	0	Host-associated	Animal	Animal corpus	20201103SjapGillL3mid2c8	gill	marine biome	animal-associated habitat	organic material	host-associated	0	not applicable	0
13414.20201103.SjapGill.L3.mid.2.d6	not collected	20201103.SjapGill.L3.mid.2	not applicable	not applicable	not applicable	not applicable	not applicable	11/3/20	fish metagenome	496924	UBERON:respiratory system	UBERON:mucus	UBERON:gill	not applicable	not applicable	not applicable	not applicable	0	not applicable	0	not applicable	not applicable	not applicable	not applicable	not applicable	not applicable	not collected	not applicable	not applicable	not applicable	not applicable	not applicable	not collected	6	d	d6	0	Host-associated	Animal	Animal corpus	20201103SjapGillL3mid2d6	gill	marine biome	animal-associated habitat	organic material	host-associated	0	not applicable	0
13414.20201103.SjapGill.L3.mid.2.h6	not collected	20201103.SjapGill.L3.mid.2	not applicable	not applicable	not applicable	not applicable	not applicable	11/3/20	fish metagenome	496924	UBERON:respiratory system	UBERON:mucus	UBERON:gill	not applicable	not applicable	not applicable	not applicable	0	not applicable	0	not applicable	not applicable	not applicable	not applicable	not applicable	not applicable	not collected	not applicable	not applicable	not applicable	not applicable	not applicable	not collected	6	h	h6	0	Host-associated	Animal	Animal corpus	20201103SjapGillL3mid2h6	gill	marine biome	animal-associated habitat	organic material	host-associated	0	not applicable	0
13414.20201103.SjapGill.L3.mid.3.c9	not collected	20201103.SjapGill.L3.mid.3	not applicable	not applicable	not applicable	not applicable	not applicable	11/3/20	fish metagenome	496924	UBERON:respiratory system	UBERON:mucus	UBERON:gill	not applicable	not applicable	not applicable	not applicable	0	not applicable	0	not applicable	not applicable	not applicable	not applicable	not applicable	not applicable	not collected	not applicable	not applicable	not applicable	not applicable	not applicable	not collected	9	c	c9	0	Host-associated	Animal	Animal corpus	20201103SjapGillL3mid3c9	gill	marine biome	animal-associated habitat	organic material	host-associated	0	not applicable	0
13414.20201103.SjapGill.L3.mid.3.d7	not collected	20201103.SjapGill.L3.mid.3	not applicable	not applicable	not applicable	not applicable	not applicable	11/3/20	fish metagenome	496924	UBERON:respiratory system	UBERON:mucus	UBERON:gill	not applicable	not applicable	not applicable	not applicable	0	not applicable	0	not applicable	not applicable	not applicable	not applicable	not applicable	not applicable	not collected	not applicable	not applicable	not applicable	not applicable	not applicable	not collected	7	d	d7	0	Host-associated	Animal	Animal corpus	20201103SjapGillL3mid3d7	gill	marine biome	animal-associated habitat	organic material	host-associated	0	not applicable	0
13414.20201103.SjapGill.L3.mid.3.h7	not collected	20201103.SjapGill.L3.mid.3	not applicable	not applicable	not applicable	not applicable	not applicable	11/3/20	fish metagenome	496924	UBERON:respiratory system	UBERON:mucus	UBERON:gill	not applicable	not applicable	not applicable	not applicable	0	not applicable	0	not applicable	not applicable	not applicable	not applicable	not applicable	not applicable	not collected	not applicable	not applicable	not applicable	not applicable	not applicable	not collected	7	h	h7	0	Host-associated	Animal	Animal corpus	20201103SjapGillL3mid3h7	gill	marine biome	animal-associated habitat	organic material	host-associated	0	not applicable	0
13414.20201103.SjapGill.L3.top.1.c4	not collected	20201103.SjapGill.L3.top.1	not applicable	not applicable	not applicable	not applicable	not applicable	11/3/20	fish metagenome	496924	UBERON:respiratory system	UBERON:mucus	UBERON:gill	not applicable	not applicable	not applicable	not applicable	0	not applicable	0	not applicable	not applicable	not applicable	not applicable	not applicable	not applicable	not collected	not applicable	not applicable	not applicable	not applicable	not applicable	not collected	4	c	c4	0	Host-associated	Animal	Animal corpus	20201103SjapGillL3top1c4	gill	marine biome	animal-associated habitat	organic material	host-associated	0	not applicable	0
13414.20201103.SjapGill.L3.top.2.c5	not collected	20201103.SjapGill.L3.top.2	not applicable	not applicable	not applicable	not applicable	not applicable	11/3/20	fish metagenome	496924	UBERON:respiratory system	UBERON:mucus	UBERON:gill	not applicable	not applicable	not applicable	not applicable	0	not applicable	0	not applicable	not applicable	not applicable	not applicable	not applicable	not applicable	not collected	not applicable	not applicable	not applicable	not applicable	not applicable	not collected	5	c	c5	0	Host-associated	Animal	Animal corpus	20201103SjapGillL3top2c5	gill	marine biome	animal-associated habitat	organic material	host-associated	0	not applicable	0
13414.20201103.SjapGill.L3.top.2.d4	not collected	20201103.SjapGill.L3.top.2	not applicable	not applicable	not applicable	not applicable	not applicable	11/3/20	fish metagenome	496924	UBERON:respiratory system	UBERON:mucus	UBERON:gill	not applicable	not applicable	not applicable	not applicable	0	not applicable	0	not applicable	not applicable	not applicable	not applicable	not applicable	not applicable	not collected	not applicable	not applicable	not applicable	not applicable	not applicable	not collected	4	d	d4	0	Host-associated	Animal	Animal corpus	20201103SjapGillL3top2d4	gill	marine biome	animal-associated habitat	organic material	host-associated	0	not applicable	0
13414.20201103.SjapGill.L3.top.2.h4	not collected	20201103.SjapGill.L3.top.2	not applicable	not applicable	not applicable	not applicable	not applicable	11/3/20	fish metagenome	496924	UBERON:respiratory system	UBERON:mucus	UBERON:gill	not applicable	not applicable	not applicable	not applicable	0	not applicable	0	not applicable	not applicable	not applicable	not applicable	not applicable	not applicable	not collected	not applicable	not applicable	not applicable	not applicable	not applicable	not collected	4	h	h4	0	Host-associated	Animal	Animal corpus	20201103SjapGillL3top2h4	gill	marine biome	animal-associated habitat	organic material	host-associated	0	not applicable	0
13414.20201103.SjapGill.L3.top.3.c6	not collected	20201103.SjapGill.L3.top.3	not applicable	not applicable	not applicable	not applicable	not applicable	11/3/20	fish metagenome	496924	UBERON:respiratory system	UBERON:mucus	UBERON:gill	not applicable	not applicable	not applicable	not applicable	0	not applicable	0	not applicable	not applicable	not applicable	not applicable	not applicable	not applicable	not collected	not applicable	not applicable	not applicable	not applicable	not applicable	not collected	6	c	c6	0	Host-associated	Animal	Animal corpus	20201103SjapGillL3top3c6	gill	marine biome	animal-associated habitat	organic material	host-associated	0	not applicable	0
13414.20201103.SjapGill.L3.top.3.d5	not collected	20201103.SjapGill.L3.top.3	not applicable	not applicable	not applicable	not applicable	not applicable	11/3/20	fish metagenome	496924	UBERON:respiratory system	UBERON:mucus	UBERON:gill	not applicable	not applicable	not applicable	not applicable	0	not applicable	0	not applicable	not applicable	not applicable	not applicable	not applicable	not applicable	not collected	not applicable	not applicable	not applicable	not applicable	not applicable	not collected	5	d	d5	0	Host-associated	Animal	Animal corpus	20201103SjapGillL3top3d5	gill	marine biome	animal-associated habitat	organic material	host-associated	0	not applicable	0
13414.20201103.SjapGill.L3.top.3.h5	not collected	20201103.SjapGill.L3.top.3	not applicable	not applicable	not applicable	not applicable	not applicable	11/3/20	fish metagenome	496924	UBERON:respiratory system	UBERON:mucus	UBERON:gill	not applicable	not applicable	not applicable	not applicable	0	not applicable	0	not applicable	not applicable	not applicable	not applicable	not applicable	not applicable	not collected	not applicable	not applicable	not applicable	not applicable	not applicable	not collected	5	h	h5	0	Host-associated	Animal	Animal corpus	20201103SjapGillL3top3h5	gill	marine biome	animal-associated habitat	organic material	host-associated	0	not applicable	0
13414.20201103.SjapGill.L3.trailing.d11	not collected	20201103.SjapGill.L3.trailing	not applicable	not applicable	not applicable	not applicable	not applicable	11/3/20	fish metagenome	496924	UBERON:respiratory system	UBERON:mucus	UBERON:gill	not applicable	not applicable	not applicable	not applicable	0	not applicable	0	not applicable	not applicable	not applicable	not applicable	not applicable	not applicable	not collected	not applicable	not applicable	not applicable	not applicable	not applicable	not collected	11	d	d11	0	Host-associated	Animal	Animal corpus	20201103SjapGillL3trailingd11	gill	marine biome	animal-associated habitat	organic material	host-associated	0	not applicable	0
13414.20201103.SjapGill.R1.bot.1.e10	not collected	20201103.SjapGill.R1.bot.1	not applicable	not applicable	not applicable	not applicable	not applicable	11/3/20	fish metagenome	496924	UBERON:respiratory system	UBERON:mucus	UBERON:gill	not applicable	not applicable	not applicable	not applicable	0	not applicable	0	not applicable	not applicable	not applicable	not applicable	not applicable	not applicable	not collected	not applicable	not applicable	not applicable	not applicable	not applicable	not collected	10	e	e10	0	Host-associated	Animal	Animal corpus	20201103SjapGillR1bot1e10	gill	marine biome	animal-associated habitat	organic material	host-associated	0	not applicable	0
13414.20201103.SjapGill.R1.bot.1.g10	not collected	20201103.SjapGill.R1.bot.1	not applicable	not applicable	not applicable	not applicable	not applicable	11/3/20	fish metagenome	496924	UBERON:respiratory system	UBERON:mucus	UBERON:gill	not applicable	not applicable	not applicable	not applicable	0	not applicable	0	not applicable	not applicable	not applicable	not applicable	not applicable	not applicable	not collected	not applicable	not applicable	not applicable	not applicable	not applicable	not collected	10	g	g10	0	Host-associated	Animal	Animal corpus	20201103SjapGillR1bot1g10	gill	marine biome	animal-associated habitat	organic material	host-associated	0	not applicable	0
13414.20201103.SjapGill.R1.bot.2.e11	not collected	20201103.SjapGill.R1.bot.2	not applicable	not applicable	not applicable	not applicable	not applicable	11/3/20	fish metagenome	496924	UBERON:respiratory system	UBERON:mucus	UBERON:gill	not applicable	not applicable	not applicable	not applicable	0	not applicable	0	not applicable	not applicable	not applicable	not applicable	not applicable	not applicable	not collected	not applicable	not applicable	not applicable	not applicable	not applicable	not collected	11	e	e11	0	Host-associated	Animal	Animal corpus	20201103SjapGillR1bot2e11	gill	marine biome	animal-associated habitat	organic material	host-associated	0	not applicable	0
13414.20201103.SjapGill.R1.bot.2.g11	not collected	20201103.SjapGill.R1.bot.2	not applicable	not applicable	not applicable	not applicable	not applicable	11/3/20	fish metagenome	496924	UBERON:respiratory system	UBERON:mucus	UBERON:gill	not applicable	not applicable	not applicable	not applicable	0	not applicable	0	not applicable	not applicable	not applicable	not applicable	not applicable	not applicable	not collected	not applicable	not applicable	not applicable	not applicable	not applicable	not collected	11	g	g11	0	Host-associated	Animal	Animal corpus	20201103SjapGillR1bot2g11	gill	marine biome	animal-associated habitat	organic material	host-associated	0	not applicable	0
13414.20201103.SjapGill.R1.bot.3.e12	not collected	20201103.SjapGill.R1.bot.3	not applicable	not applicable	not applicable	not applicable	not applicable	11/3/20	fish metagenome	496924	UBERON:respiratory system	UBERON:mucus	UBERON:gill	not applicable	not applicable	not applicable	not applicable	0	not applicable	0	not applicable	not applicable	not applicable	not applicable	not applicable	not applicable	not collected	not applicable	not applicable	not applicable	not applicable	not applicable	not collected	12	e	e12	0	Host-associated	Animal	Animal corpus	20201103SjapGillR1bot3e12	gill	marine biome	animal-associated habitat	organic material	host-associated	0	not applicable	0
13414.20201103.SjapGill.R1.bot.3.g12	not collected	20201103.SjapGill.R1.bot.3	not applicable	not applicable	not applicable	not applicable	not applicable	11/3/20	fish metagenome	496924	UBERON:respiratory system	UBERON:mucus	UBERON:gill	not applicable	not applicable	not applicable	not applicable	0	not applicable	0	not applicable	not applicable	not applicable	not applicable	not applicable	not applicable	not collected	not applicable	not applicable	not applicable	not applicable	not applicable	not collected	12	g	g12	0	Host-associated	Animal	Animal corpus	20201103SjapGillR1bot3g12	gill	marine biome	animal-associated habitat	organic material	host-associated	0	not applicable	0
13414.20201103.SjapGill.R1.leading.e3	not collected	20201103.SjapGill.R1.leading	not applicable	not applicable	not applicable	not applicable	not applicable	11/3/20	fish metagenome	496924	UBERON:respiratory system	UBERON:mucus	UBERON:gill	not applicable	not applicable	not applicable	not applicable	0	not applicable	0	not applicable	not applicable	not applicable	not applicable	not applicable	not applicable	not collected	not applicable	not applicable	not applicable	not applicable	not applicable	not collected	3	e	e3	0	Host-associated	Animal	Animal corpus	20201103SjapGillR1leadinge3	gill	marine biome	animal-associated habitat	organic material	host-associated	0	not applicable	0
13414.20201103.SjapGill.R1.mid.1.e7	not collected	20201103.SjapGill.R1.mid.1	not applicable	not applicable	not applicable	not applicable	not applicable	11/3/20	fish metagenome	496924	UBERON:respiratory system	UBERON:mucus	UBERON:gill	not applicable	not applicable	not applicable	not applicable	0	not applicable	0	not applicable	not applicable	not applicable	not applicable	not applicable	not applicable	not collected	not applicable	not applicable	not applicable	not applicable	not applicable	not collected	7	e	e7	0	Host-associated	Animal	Animal corpus	20201103SjapGillR1mid1e7	gill	marine biome	animal-associated habitat	organic material	host-associated	0	not applicable	0
13414.20201103.SjapGill.R1.mid.1.g7	not collected	20201103.SjapGill.R1.mid.1	not applicable	not applicable	not applicable	not applicable	not applicable	11/3/20	fish metagenome	496924	UBERON:respiratory system	UBERON:mucus	UBERON:gill	not applicable	not applicable	not applicable	not applicable	0	not applicable	0	not applicable	not applicable	not applicable	not applicable	not applicable	not applicable	not collected	not applicable	not applicable	not applicable	not applicable	not applicable	not collected	7	g	g7	0	Host-associated	Animal	Animal corpus	20201103SjapGillR1mid1g7	gill	marine biome	animal-associated habitat	organic material	host-associated	0	not applicable	0
13414.20201103.SjapGill.R1.mid.2.e8	not collected	20201103.SjapGill.R1.mid.2	not applicable	not applicable	not applicable	not applicable	not applicable	11/3/20	fish metagenome	496924	UBERON:respiratory system	UBERON:mucus	UBERON:gill	not applicable	not applicable	not applicable	not applicable	0	not applicable	0	not applicable	not applicable	not applicable	not applicable	not applicable	not applicable	not collected	not applicable	not applicable	not applicable	not applicable	not applicable	not collected	8	e	e8	0	Host-associated	Animal	Animal corpus	20201103SjapGillR1mid2e8	gill	marine biome	animal-associated habitat	organic material	host-associated	0	not applicable	0
13414.20201103.SjapGill.R1.mid.2.g8	not collected	20201103.SjapGill.R1.mid.2	not applicable	not applicable	not applicable	not applicable	not applicable	11/3/20	fish metagenome	496924	UBERON:respiratory system	UBERON:mucus	UBERON:gill	not applicable	not applicable	not applicable	not applicable	0	not applicable	0	not applicable	not applicable	not applicable	not applicable	not applicable	not applicable	not collected	not applicable	not applicable	not applicable	not applicable	not applicable	not collected	8	g	g8	0	Host-associated	Animal	Animal corpus	20201103SjapGillR1mid2g8	gill	marine biome	animal-associated habitat	organic material	host-associated	0	not applicable	0
13414.20201103.SjapGill.R1.mid.3.e9	not collected	20201103.SjapGill.R1.mid.3	not applicable	not applicable	not applicable	not applicable	not applicable	11/3/20	fish metagenome	496924	UBERON:respiratory system	UBERON:mucus	UBERON:gill	not applicable	not applicable	not applicable	not applicable	0	not applicable	0	not applicable	not applicable	not applicable	not applicable	not applicable	not applicable	not collected	not applicable	not applicable	not applicable	not applicable	not applicable	not collected	9	e	e9	0	Host-associated	Animal	Animal corpus	20201103SjapGillR1mid3e9	gill	marine biome	animal-associated habitat	organic material	host-associated	0	not applicable	0
13414.20201103.SjapGill.R1.mid.3.g9	not collected	20201103.SjapGill.R1.mid.3	not applicable	not applicable	not applicable	not applicable	not applicable	11/3/20	fish metagenome	496924	UBERON:respiratory system	UBERON:mucus	UBERON:gill	not applicable	not applicable	not applicable	not applicable	0	not applicable	0	not applicable	not applicable	not applicable	not applicable	not applicable	not applicable	not collected	not applicable	not applicable	not applicable	not applicable	not applicable	not collected	9	g	g9	0	Host-associated	Animal	Animal corpus	20201103SjapGillR1mid3g9	gill	marine biome	animal-associated habitat	organic material	host-associated	0	not applicable	0
13414.20201103.SjapGill.R1.top.1.e4	not collected	20201103.SjapGill.R1.top.1	not applicable	not applicable	not applicable	not applicable	not applicable	11/3/20	fish metagenome	496924	UBERON:respiratory system	UBERON:mucus	UBERON:gill	not applicable	not applicable	not applicable	not applicable	0	not applicable	0	not applicable	not applicable	not applicable	not applicable	not applicable	not applicable	not collected	not applicable	not applicable	not applicable	not applicable	not applicable	not collected	4	e	e4	0	Host-associated	Animal	Animal corpus	20201103SjapGillR1top1e4	gill	marine biome	animal-associated habitat	organic material	host-associated	0	not applicable	0
13414.20201103.SjapGill.R1.top.1.g4	not collected	20201103.SjapGill.R1.top.1	not applicable	not applicable	not applicable	not applicable	not applicable	11/3/20	fish metagenome	496924	UBERON:respiratory system	UBERON:mucus	UBERON:gill	not applicable	not applicable	not applicable	not applicable	0	not applicable	0	not applicable	not applicable	not applicable	not applicable	not applicable	not applicable	not collected	not applicable	not applicable	not applicable	not applicable	not applicable	not collected	4	g	g4	0	Host-associated	Animal	Animal corpus	20201103SjapGillR1top1g4	gill	marine biome	animal-associated habitat	organic material	host-associated	0	not applicable	0
13414.20201103.SjapGill.R1.top.2.e5	not collected	20201103.SjapGill.R1.top.2	not applicable	not applicable	not applicable	not applicable	not applicable	11/3/20	fish metagenome	496924	UBERON:respiratory system	UBERON:mucus	UBERON:gill	not applicable	not applicable	not applicable	not applicable	0	not applicable	0	not applicable	not applicable	not applicable	not applicable	not applicable	not applicable	not collected	not applicable	not applicable	not applicable	not applicable	not applicable	not collected	5	e	e5	0	Host-associated	Animal	Animal corpus	20201103SjapGillR1top2e5	gill	marine biome	animal-associated habitat	organic material	host-associated	0	not applicable	0
13414.20201103.SjapGill.R1.top.2.g5	not collected	20201103.SjapGill.R1.top.2	not applicable	not applicable	not applicable	not applicable	not applicable	11/3/20	fish metagenome	496924	UBERON:respiratory system	UBERON:mucus	UBERON:gill	not applicable	not applicable	not applicable	not applicable	0	not applicable	0	not applicable	not applicable	not applicable	not applicable	not applicable	not applicable	not collected	not applicable	not applicable	not applicable	not applicable	not applicable	not collected	5	g	g5	0	Host-associated	Animal	Animal corpus	20201103SjapGillR1top2g5	gill	marine biome	animal-associated habitat	organic material	host-associated	0	not applicable	0
13414.20201103.SjapGill.R1.top.3.e6	not collected	20201103.SjapGill.R1.top.3	not applicable	not applicable	not applicable	not applicable	not applicable	11/3/20	fish metagenome	496924	UBERON:respiratory system	UBERON:mucus	UBERON:gill	not applicable	not applicable	not applicable	not applicable	0	not applicable	0	not applicable	not applicable	not applicable	not applicable	not applicable	not applicable	not collected	not applicable	not applicable	not applicable	not applicable	not applicable	not collected	6	e	e6	0	Host-associated	Animal	Animal corpus	20201103SjapGillR1top3e6	gill	marine biome	animal-associated habitat	organic material	host-associated	0	not applicable	0
13414.20201103.SjapGill.R1.top.3.g6	not collected	20201103.SjapGill.R1.top.3	not applicable	not applicable	not applicable	not applicable	not applicable	11/3/20	fish metagenome	496924	UBERON:respiratory system	UBERON:mucus	UBERON:gill	not applicable	not applicable	not applicable	not applicable	0	not applicable	0	not applicable	not applicable	not applicable	not applicable	not applicable	not applicable	not collected	not applicable	not applicable	not applicable	not applicable	not applicable	not collected	6	g	g6	0	Host-associated	Animal	Animal corpus	20201103SjapGillR1top3g6	gill	marine biome	animal-associated habitat	organic material	host-associated	0	not applicable	0
13414.20201103.SjapGill.R1.trailing.d12	not collected	20201103.SjapGill.R1.trailing	not applicable	not applicable	not applicable	not applicable	not applicable	11/3/20	fish metagenome	496924	UBERON:respiratory system	UBERON:mucus	UBERON:gill	not applicable	not applicable	not applicable	not applicable	0	not applicable	0	not applicable	not applicable	not applicable	not applicable	not applicable	not applicable	not collected	not applicable	not applicable	not applicable	not applicable	not applicable	not collected	12	d	d12	0	Host-associated	Animal	Animal corpus	20201103SjapGillR1trailingd12	gill	marine biome	animal-associated habitat	organic material	host-associated	0	not applicable	0
13414.20201103.SjapGill.R2.bot.1.f10	not collected	20201103.SjapGill.R2.bot.1	not applicable	not applicable	not applicable	not applicable	not applicable	11/3/20	fish metagenome	496924	UBERON:respiratory system	UBERON:mucus	UBERON:gill	not applicable	not applicable	not applicable	not applicable	0	not applicable	0	not applicable	not applicable	not applicable	not applicable	not applicable	not applicable	not collected	not applicable	not applicable	not applicable	not applicable	not applicable	not collected	10	f	f10	0	Host-associated	Animal	Animal corpus	20201103SjapGillR2bot1f10	gill	marine biome	animal-associated habitat	organic material	host-associated	0	not applicable	0
13414.20201103.SjapGill.R2.bot.2.f11	not collected	20201103.SjapGill.R2.bot.2	not applicable	not applicable	not applicable	not applicable	not applicable	11/3/20	fish metagenome	496924	UBERON:respiratory system	UBERON:mucus	UBERON:gill	not applicable	not applicable	not applicable	not applicable	0	not applicable	0	not applicable	not applicable	not applicable	not applicable	not applicable	not applicable	not collected	not applicable	not applicable	not applicable	not applicable	not applicable	not collected	11	f	f11	0	Host-associated	Animal	Animal corpus	20201103SjapGillR2bot2f11	gill	marine biome	animal-associated habitat	organic material	host-associated	0	not applicable	0
13414.20201103.SjapGill.R2.bot.3.f12	not collected	20201103.SjapGill.R2.bot.3	not applicable	not applicable	not applicable	not applicable	not applicable	11/3/20	fish metagenome	496924	UBERON:respiratory system	UBERON:mucus	UBERON:gill	not applicable	not applicable	not applicable	not applicable	0	not applicable	0	not applicable	not applicable	not applicable	not applicable	not applicable	not applicable	not collected	not applicable	not applicable	not applicable	not applicable	not applicable	not collected	12	f	f12	0	Host-associated	Animal	Animal corpus	20201103SjapGillR2bot3f12	gill	marine biome	animal-associated habitat	organic material	host-associated	0	not applicable	0
13414.20201103.SjapGill.R2.leading.f3	not collected	20201103.SjapGill.R2.leading	not applicable	not applicable	not applicable	not applicable	not applicable	11/3/20	fish metagenome	496924	UBERON:respiratory system	UBERON:mucus	UBERON:gill	not applicable	not applicable	not applicable	not applicable	0	not applicable	0	not applicable	not applicable	not applicable	not applicable	not applicable	not applicable	not collected	not applicable	not applicable	not applicable	not applicable	not applicable	not collected	3	f	f3	0	Host-associated	Animal	Animal corpus	20201103SjapGillR2leadingf3	gill	marine biome	animal-associated habitat	organic material	host-associated	0	not applicable	0
13414.20201103.SjapGill.R2.mid.1.f7	not collected	20201103.SjapGill.R2.mid.1	not applicable	not applicable	not applicable	not applicable	not applicable	11/3/20	fish metagenome	496924	UBERON:respiratory system	UBERON:mucus	UBERON:gill	not applicable	not applicable	not applicable	not applicable	0	not applicable	0	not applicable	not applicable	not applicable	not applicable	not applicable	not applicable	not collected	not applicable	not applicable	not applicable	not applicable	not applicable	not collected	7	f	f7	0	Host-associated	Animal	Animal corpus	20201103SjapGillR2mid1f7	gill	marine biome	animal-associated habitat	organic material	host-associated	0	not applicable	0
13414.20201103.SjapGill.R2.mid.2.f8	not collected	20201103.SjapGill.R2.mid.2	not applicable	not applicable	not applicable	not applicable	not applicable	11/3/20	fish metagenome	496924	UBERON:respiratory system	UBERON:mucus	UBERON:gill	not applicable	not applicable	not applicable	not applicable	0	not applicable	0	not applicable	not applicable	not applicable	not applicable	not applicable	not applicable	not collected	not applicable	not applicable	not applicable	not applicable	not applicable	not collected	8	f	f8	0	Host-associated	Animal	Animal corpus	20201103SjapGillR2mid2f8	gill	marine biome	animal-associated habitat	organic material	host-associated	0	not applicable	0
13414.20201103.SjapGill.R2.mid.3.f9	not collected	20201103.SjapGill.R2.mid.3	not applicable	not applicable	not applicable	not applicable	not applicable	11/3/20	fish metagenome	496924	UBERON:respiratory system	UBERON:mucus	UBERON:gill	not applicable	not applicable	not applicable	not applicable	0	not applicable	0	not applicable	not applicable	not applicable	not applicable	not applicable	not applicable	not collected	not applicable	not applicable	not applicable	not applicable	not applicable	not collected	9	f	f9	0	Host-associated	Animal	Animal corpus	20201103SjapGillR2mid3f9	gill	marine biome	animal-associated habitat	organic material	host-associated	0	not applicable	0
13414.20201103.SjapGill.R2.top.1.f4	not collected	20201103.SjapGill.R2.top.1	not applicable	not applicable	not applicable	not applicable	not applicable	11/3/20	fish metagenome	496924	UBERON:respiratory system	UBERON:mucus	UBERON:gill	not applicable	not applicable	not applicable	not applicable	0	not applicable	0	not applicable	not applicable	not applicable	not applicable	not applicable	not applicable	not collected	not applicable	not applicable	not applicable	not applicable	not applicable	not collected	4	f	f4	0	Host-associated	Animal	Animal corpus	20201103SjapGillR2top1f4	gill	marine biome	animal-associated habitat	organic material	host-associated	0	not applicable	0
13414.20201103.SjapGill.R2.top.2.f5	not collected	20201103.SjapGill.R2.top.2	not applicable	not applicable	not applicable	not applicable	not applicable	11/3/20	fish metagenome	496924	UBERON:respiratory system	UBERON:mucus	UBERON:gill	not applicable	not applicable	not applicable	not applicable	0	not applicable	0	not applicable	not applicable	not applicable	not applicable	not applicable	not applicable	not collected	not applicable	not applicable	not applicable	not applicable	not applicable	not collected	5	f	f5	0	Host-associated	Animal	Animal corpus	20201103SjapGillR2top2f5	gill	marine biome	animal-associated habitat	organic material	host-associated	0	not applicable	0
13414.20201103.SjapGill.R2.top.3.f6	not collected	20201103.SjapGill.R2.top.3	not applicable	not applicable	not applicable	not applicable	not applicable	11/3/20	fish metagenome	496924	UBERON:respiratory system	UBERON:mucus	UBERON:gill	not applicable	not applicable	not applicable	not applicable	0	not applicable	0	not applicable	not applicable	not applicable	not applicable	not applicable	not applicable	not collected	not applicable	not applicable	not applicable	not applicable	not applicable	not collected	6	f	f6	0	Host-associated	Animal	Animal corpus	20201103SjapGillR2top3f6	gill	marine biome	animal-associated habitat	organic material	host-associated	0	not applicable	0
13414.20201103.SjapGill.R2.trailing.h10	not collected	20201103.SjapGill.R2.trailing	not applicable	not applicable	not applicable	not applicable	not applicable	11/3/20	fish metagenome	496924	UBERON:respiratory system	UBERON:mucus	UBERON:gill	not applicable	not applicable	not applicable	not applicable	0	not applicable	0	not applicable	not applicable	not applicable	not applicable	not applicable	not applicable	not collected	not applicable	not applicable	not applicable	not applicable	not applicable	not collected	10	h	h10	0	Host-associated	Animal	Animal corpus	20201103SjapGillR2trailingh10	gill	marine biome	animal-associated habitat	organic material	host-associated	0	not applicable	0
13414.20201103.SjapGill.R3.leading.g3	not collected	20201103.SjapGill.R3.leading	not applicable	not applicable	not applicable	not applicable	not applicable	11/3/20	fish metagenome	496924	UBERON:respiratory system	UBERON:mucus	UBERON:gill	not applicable	not applicable	not applicable	not applicable	0	not applicable	0	not applicable	not applicable	not applicable	not applicable	not applicable	not applicable	not collected	not applicable	not applicable	not applicable	not applicable	not applicable	not collected	3	g	g3	0	Host-associated	Animal	Animal corpus	20201103SjapGillR3leadingg3	gill	marine biome	animal-associated habitat	organic material	host-associated	0	not applicable	0
13414.20201103.SjapGill.R3.trailing.h11	not collected	20201103.SjapGill.R3.trailing	not applicable	not applicable	not applicable	not applicable	not applicable	11/3/20	fish metagenome	496924	UBERON:respiratory system	UBERON:mucus	UBERON:gill	not applicable	not applicable	not applicable	not applicable	0	not applicable	0	not applicable	not applicable	not applicable	not applicable	not applicable	not applicable	not collected	not applicable	not applicable	not applicable	not applicable	not applicable	not collected	11	h	h11	0	Host-associated	Animal	Animal corpus	20201103SjapGillR3trailingh11	gill	marine biome	animal-associated habitat	organic material	host-associated	0	not applicable	0
13414.21.gill	not applicable	21.gill	FALSE	3	4	subtropical	rock associated	1/27/19	fish metagenome	496924	UBERON:respiratory system	UBERON:mucus	UBERON:gill	2019	zebra-perch sea chub	1.9784	LC	0	0	0	not applicable	0	not applicable	8	0	3	21.gill	herbivorous	fishbase.org	5.2	161	2.206825876	TRUE	3	e	e3	0	Host-associated	Animal	Animal corpus	21gill	gill	marine biome	animal-associated habitat	organic material	host-associated	11495515.75	957959.646	15306945.08
13414.21.hg	not applicable	21.hg	FALSE	1	1	subtropical	rock associated	1/27/19	fish metagenome	496924	UBERON:gastrointestinal system	UBERON:feces	UBERON:digestive tract	2019	zebra-perch sea chub	1.9784	LC	0	0	0	not applicable	0	not applicable	8	0	3	21.hg	herbivorous	fishbase.org	5.2	161	2.206825876	TRUE	3	e	e3	0	Host-associated	Animal	Animal distal gut	21hg	hindgut	marine biome	animal-associated habitat	intestine environment	host-associated	23.95992281	1.996660234	363.0291335
13414.21.midgut	not applicable	21.midgut	FALSE	1	1	subtropical	rock associated	1/27/19	fish metagenome	496924	UBERON:gastrointestinal system	UBERON:feces	UBERON:digestive tract	2019	zebra-perch sea chub	1.9784	LC	0	0	0	not applicable	0	not applicable	8	0	3	21.midgut	herbivorous	fishbase.org	5.2	161	2.206825876	TRUE	3	e	e3	0	Host-associated	Animal	Animal proximal gut	21midgut	midgut	marine biome	animal-associated habitat	intestine environment	host-associated	85.03685151	7.086404293	844.4573139
13414.21.skin	not applicable	21.skin	FALSE	2	3	subtropical	rock associated	1/27/19	fish metagenome	496924	UBERON:skin	UBERON:mucus	UBERON:skin of body	2019	zebra-perch sea chub	1.9784	LC	0	0	0	not applicable	0	not applicable	8	0	3	21.skin	herbivorous	fishbase.org	5.2	161	2.206825876	TRUE	3	e	e3	0	Host-associated	Animal	Animal surface	21skin	skin	marine biome	animal-associated habitat	mucus	host-associated	30394.64909	2532.887424	313346.8978
13414.22.gill	not applicable	22.gill	FALSE	2	3	subtropical	rock associated	1/27/19	fish metagenome	496924	UBERON:respiratory system	UBERON:mucus	UBERON:gill	2019	opaleye	2.4419	LC	0	0	0	not applicable	0	not applicable	30	2	3	22.gill	seaweed, invertebrates	fishbase.org	5.6	161	2.206825876	TRUE	3	f	f3	0	Host-associated	Animal	Animal corpus	22gill	gill	marine biome	animal-associated habitat	organic material	host-associated	173840.4683	14486.70569	684411.2924
13414.22.hg	not applicable	22.hg	FALSE	2	2	subtropical	rock associated	1/27/19	fish metagenome	496924	UBERON:gastrointestinal system	UBERON:feces	UBERON:digestive tract	2019	opaleye	2.4419	LC	0	0	0	not applicable	0	not applicable	30	2	3	22.hg	seaweed, invertebrates	fishbase.org	5.6	161	2.206825876	TRUE	3	f	f3	0	Host-associated	Animal	Animal distal gut	22hg	hindgut	marine biome	animal-associated habitat	intestine environment	host-associated	9880.281507	823.3567923	55820.79948
13414.22.midgut	not applicable	22.midgut	FALSE	2	2	subtropical	rock associated	1/27/19	fish metagenome	496924	UBERON:gastrointestinal system	UBERON:feces	UBERON:digestive tract	2019	opaleye	2.4419	LC	0	0	0	not applicable	0	not applicable	30	2	3	22.midgut	seaweed, invertebrates	fishbase.org	5.6	161	2.206825876	TRUE	3	f	f3	0	Host-associated	Animal	Animal proximal gut	22midgut	midgut	marine biome	animal-associated habitat	intestine environment	host-associated	370.1102881	30.84252401	9663.453999
13414.22.skin	not applicable	22.skin	FALSE	1	2	subtropical	rock associated	1/27/19	fish metagenome	496924	UBERON:skin	UBERON:mucus	UBERON:skin of body	2019	opaleye	2.4419	LC	0	0	0	not applicable	0	not applicable	30	2	3	22.skin	seaweed, invertebrates	fishbase.org	5.6	161	2.206825876	TRUE	3	f	f3	0	Host-associated	Animal	Animal surface	22skin	skin	marine biome	animal-associated habitat	mucus	host-associated	1331.940267	110.9950223	8648.962775
13414.23.gill	not applicable	23.gill	FALSE	3	4	subtropical	rock associated	1/27/19	fish metagenome	496924	UBERON:respiratory system	UBERON:mucus	UBERON:gill	2019	giant kelpfish	0.6213	NE	0	0	0	not applicable	0	not applicable	40	0	3	23.gill	crustaceans, mollusks, fish	fishbase.org	3.3	161	2.206825876	TRUE	3	g	g3	0	Host-associated	Animal	Animal corpus	23gill	gill	marine biome	animal-associated habitat	organic material	host-associated	4620576.806	385048.0671	66964881.24
13414.23.hg	not applicable	23.hg	FALSE	3	4	subtropical	rock associated	1/27/19	fish metagenome	496924	UBERON:gastrointestinal system	UBERON:feces	UBERON:digestive tract	2019	giant kelpfish	0.6213	NE	0	0	0	not applicable	0	not applicable	40	0	3	23.hg	crustaceans, mollusks, fish	fishbase.org	3.3	161	2.206825876	TRUE	3	g	g3	0	Host-associated	Animal	Animal distal gut	23hg	hindgut	marine biome	animal-associated habitat	intestine environment	host-associated	1212937.553	101078.1294	43319198.33
13414.23.midgut	not applicable	23.midgut	FALSE	1	1	subtropical	rock associated	1/27/19	fish metagenome	496924	UBERON:gastrointestinal system	UBERON:feces	UBERON:digestive tract	2019	giant kelpfish	0.6213	NE	0	0	0	not applicable	0	not applicable	40	0	3	23.midgut	crustaceans, mollusks, fish	fishbase.org	3.3	161	2.206825876	TRUE	3	g	g3	0	Host-associated	Animal	Animal proximal gut	23midgut	midgut	marine biome	animal-associated habitat	intestine environment	host-associated	0	0	1
13414.23.skin	not applicable	23.skin	FALSE	3	4	subtropical	rock associated	1/27/19	fish metagenome	496924	UBERON:skin	UBERON:mucus	UBERON:skin of body	2019	giant kelpfish	0.6213	NE	0	0	0	not applicable	0	not applicable	40	0	3	23.skin	crustaceans, mollusks, fish	fishbase.org	3.3	161	2.206825876	TRUE	3	g	g3	0	Host-associated	Animal	Animal surface	23skin	skin	marine biome	animal-associated habitat	mucus	host-associated	170856.1544	14238.01287	2476176.151
13414.24.gill	not applicable	24.gill	FALSE	3	4	subtropical	rock associated	1/27/19	fish metagenome	496924	UBERON:respiratory system	UBERON:mucus	UBERON:gill	2019	senorita	0.7918	LC	0	0	0	not applicable	0	not applicable	97	0	3	24.gill	small invertebrates, fish parasites	fishbase.org	4.3	161	2.206825876	TRUE	3	h	h3	0	Host-associated	Animal	Animal corpus	24gill	gill	marine biome	animal-associated habitat	organic material	host-associated	592420.3598	49368.36332	7795004.735
13414.24.hg	not applicable	24.hg	FALSE	1	1	subtropical	rock associated	1/27/19	fish metagenome	496924	UBERON:gastrointestinal system	UBERON:feces	UBERON:digestive tract	2019	senorita	0.7918	LC	0	0	0	not applicable	0	not applicable	97	0	3	24.hg	small invertebrates, fish parasites	fishbase.org	4.3	161	2.206825876	TRUE	3	h	h3	0	Host-associated	Animal	Animal distal gut	24hg	hindgut	marine biome	animal-associated habitat	intestine environment	host-associated	2	0	102
13414.24.midgut	not applicable	24.midgut	FALSE	2	3	subtropical	rock associated	1/27/19	fish metagenome	496924	UBERON:gastrointestinal system	UBERON:feces	UBERON:digestive tract	2019	senorita	0.7918	LC	0	0	0	not applicable	0	not applicable	97	0	3	24.midgut	small invertebrates, fish parasites	fishbase.org	4.3	161	2.206825876	TRUE	3	h	h3	0	Host-associated	Animal	Animal proximal gut	24midgut	midgut	marine biome	animal-associated habitat	intestine environment	host-associated	17627.8054	1468.983783	636382.8663
13414.24.skin	not applicable	24.skin	FALSE	1	1	subtropical	rock associated	1/27/19	fish metagenome	496924	UBERON:skin	UBERON:mucus	UBERON:skin of body	2019	senorita	0.7918	LC	0	0	0	not applicable	0	not applicable	97	0	3	24.skin	small invertebrates, fish parasites	fishbase.org	4.3	161	2.206825876	TRUE	3	h	h3	0	Host-associated	Animal	Animal surface	24skin	skin	marine biome	animal-associated habitat	mucus	host-associated	39.59373347	3.299477789	477.0329334
13414.25.gill	not applicable	25.gill	FALSE	3	4	subtropical	soft bottom	7/8/20	fish metagenome	496924	UBERON:respiratory system	UBERON:mucus	UBERON:gill	2020	bay pipefish	0.0269	NE	0	0	0	not applicable	0	not applicable	5	0	1	25.gill	crustaceans	fishbase.org	not collected	245	2.389166084	TRUE	4	a	a4	0	Host-associated	Animal	Animal corpus	25gill	gill	marine biome	animal-associated habitat	organic material	host-associated	1220598.746	101716.5622	76287421.64
13414.25.hg	not applicable	25.hg	FALSE	1	1	subtropical	soft bottom	7/8/20	fish metagenome	496924	UBERON:gastrointestinal system	UBERON:feces	UBERON:digestive tract	2020	bay pipefish	0.0269	NE	0	0	0	not applicable	0	not applicable	5	0	1	25.hg	crustaceans	fishbase.org	not collected	245	2.389166084	TRUE	4	a	a4	0	Host-associated	Animal	Animal distal gut	25hg	hindgut	marine biome	animal-associated habitat	intestine environment	host-associated	14.76495833	1.230413194	1295.171783
13414.25.midgut	not applicable	25.midgut	FALSE	3	4	subtropical	soft bottom	7/8/20	fish metagenome	496924	UBERON:gastrointestinal system	UBERON:feces	UBERON:digestive tract	2020	bay pipefish	0.0269	NE	0	0	0	not applicable	0	not applicable	5	0	1	25.midgut	crustaceans	fishbase.org	not collected	245	2.389166084	TRUE	4	a	a4	0	Host-associated	Animal	Animal proximal gut	25midgut	midgut	marine biome	animal-associated habitat	intestine environment	host-associated	825336.9671	68778.08059	128958901.1
13414.25.skin	not applicable	25.skin	FALSE	3	4	subtropical	soft bottom	7/8/20	fish metagenome	496924	UBERON:skin	UBERON:mucus	UBERON:skin of body	2020	bay pipefish	0.0269	NE	0	0	0	not applicable	0	not applicable	5	0	1	25.skin	crustaceans	fishbase.org	not collected	245	2.389166084	TRUE	4	a	a4	0	Host-associated	Animal	Animal surface	25skin	skin	marine biome	animal-associated habitat	mucus	host-associated	325446.5479	27120.54566	108482182.6
13414.26.gill	not applicable	26.gill	TRUE	1	1	subtropical	kelp forrest	8/8/19	fish metagenome	496924	UBERON:respiratory system	UBERON:mucus	UBERON:gill	2019	longfin sanddab	1.0587	NE	0	0	0	not applicable	0	not applicable	201	2	35	26.gill	bony fish, worm, crustacean	https://biogeodb.stri.si.edu/sftep/en/thefishes/species/2315	1	3210	3.506505032	TRUE	4	b	b4	0	Host-associated	Animal	Animal corpus	26gill	gill	marine biome	animal-associated habitat	organic material	host-associated	114.2099169	9.517493074	865.2266431
13414.26.hg	not applicable	26.hg	TRUE	1	2	subtropical	kelp forrest	8/8/19	fish metagenome	496924	UBERON:gastrointestinal system	UBERON:feces	UBERON:digestive tract	2019	longfin sanddab	1.0587	NE	0	0	0	not applicable	0	not applicable	201	2	35	26.hg	bony fish, worm, crustacean	https://biogeodb.stri.si.edu/sftep/en/thefishes/species/2315	1	3210	3.506505032	TRUE	4	b	b4	0	Host-associated	Animal	Animal distal gut	26hg	hindgut	marine biome	animal-associated habitat	intestine environment	host-associated	270.0618033	22.50515027	4246.254769
13414.26.midgut	not applicable	26.midgut	TRUE	1	2	subtropical	kelp forrest	8/8/19	fish metagenome	496924	UBERON:gastrointestinal system	UBERON:feces	UBERON:digestive tract	2019	longfin sanddab	1.0587	NE	0	0	0	not applicable	0	not applicable	201	2	35	26.midgut	bony fish, worm, crustacean	https://biogeodb.stri.si.edu/sftep/en/thefishes/species/2315	1	3210	3.506505032	TRUE	4	b	b4	0	Host-associated	Animal	Animal proximal gut	26midgut	midgut	marine biome	animal-associated habitat	intestine environment	host-associated	53.29600912	4.441334093	1952.234766
13414.26.skin	not applicable	26.skin	TRUE	3	4	subtropical	kelp forrest	8/8/19	fish metagenome	496924	UBERON:skin	UBERON:mucus	UBERON:skin of body	2019	longfin sanddab	1.0587	NE	0	0	0	not applicable	0	not applicable	201	2	35	26.skin	bony fish, worm, crustacean	https://biogeodb.stri.si.edu/sftep/en/thefishes/species/2315	1	3210	3.506505032	TRUE	4	b	b4	0	Host-associated	Animal	Animal surface	26skin	skin	marine biome	animal-associated habitat	mucus	host-associated	207672.539	17306.04491	2532591.939
13414.27.gill	not applicable	27.gill	TRUE	2	2	subtropical	kelp forrest	8/8/19	fish metagenome	496924	UBERON:respiratory system	UBERON:mucus	UBERON:gill	2019	calico rockfish	1.6888	DD	0	0	0	not applicable	0	not applicable	256	18	35	27.gill	fish, amphipods, bivalves, cephalopods, shrimp, copepods	fishbase.org	5.2	3210	3.506505032	TRUE	4	c	c4	0	Host-associated	Animal	Animal corpus	27gill	gill	marine biome	animal-associated habitat	organic material	host-associated	3816.984391	318.0820326	13392.92769
13414.27.hg	not applicable	27.hg	TRUE	3	4	subtropical	kelp forrest	8/8/19	fish metagenome	496924	UBERON:gastrointestinal system	UBERON:feces	UBERON:digestive tract	2019	calico rockfish	1.6888	DD	0	0	0	not applicable	0	not applicable	256	18	35	27.hg	fish, amphipods, bivalves, cephalopods, shrimp, copepods	fishbase.org	5.2	3210	3.506505032	TRUE	4	c	c4	0	Host-associated	Animal	Animal distal gut	27hg	hindgut	marine biome	animal-associated habitat	intestine environment	host-associated	295274.23	24606.18583	19684948.66
13414.27.midgut	not applicable	27.midgut	TRUE	2	3	subtropical	kelp forrest	8/8/19	fish metagenome	496924	UBERON:gastrointestinal system	UBERON:feces	UBERON:digestive tract	2019	calico rockfish	1.6888	DD	0	0	0	not applicable	0	not applicable	256	18	35	27.midgut	fish, amphipods, bivalves, cephalopods, shrimp, copepods	fishbase.org	5.2	3210	3.506505032	TRUE	4	c	c4	0	Host-associated	Animal	Animal proximal gut	27midgut	midgut	marine biome	animal-associated habitat	intestine environment	host-associated	24722.34757	2060.195631	530522.4801
13414.27.skin	not applicable	27.skin	TRUE	2	2	subtropical	kelp forrest	8/8/19	fish metagenome	496924	UBERON:skin	UBERON:mucus	UBERON:skin of body	2019	calico rockfish	1.6888	DD	0	0	0	not applicable	0	not applicable	256	18	35	27.skin	fish, amphipods, bivalves, cephalopods, shrimp, copepods	fishbase.org	5.2	3210	3.506505032	TRUE	4	c	c4	0	Host-associated	Animal	Animal surface	27skin	skin	marine biome	animal-associated habitat	mucus	host-associated	3804.159407	317.013284	30678.7049
13414.28.gill	not applicable	28.gill	TRUE	1	1	subtropical	kelp forrest	8/8/19	fish metagenome	496924	UBERON:respiratory system	UBERON:mucus	UBERON:gill	2019	vermilion rockfish	1.4839	NE	0	0	0	not applicable	0	not applicable	274	15	35	28.gill	fish, squid, octopus, shrimp	fishbase.org	8.1	3210	3.506505032	TRUE	4	d	d4	0	Host-associated	Animal	Animal corpus	28gill	gill	marine biome	animal-associated habitat	organic material	host-associated	29.23057224	2.43588102	62.59223178
13414.28.hg	not applicable	28.hg	TRUE	2	3	subtropical	kelp forrest	8/8/19	fish metagenome	496924	UBERON:gastrointestinal system	UBERON:feces	UBERON:digestive tract	2019	vermilion rockfish	1.4839	NE	0	0	0	not applicable	0	not applicable	274	15	35	28.hg	fish, squid, octopus, shrimp	fishbase.org	8.1	3210	3.506505032	TRUE	4	d	d4	0	Host-associated	Animal	Animal distal gut	28hg	hindgut	marine biome	animal-associated habitat	intestine environment	host-associated	28277.34814	2356.445678	214222.3344
13414.28.midgut	not applicable	28.midgut	TRUE	2	2	subtropical	kelp forrest	8/8/19	fish metagenome	496924	UBERON:gastrointestinal system	UBERON:feces	UBERON:digestive tract	2019	vermilion rockfish	1.4839	NE	0	0	0	not applicable	0	not applicable	274	15	35	28.midgut	fish, squid, octopus, shrimp	fishbase.org	8.1	3210	3.506505032	TRUE	4	d	d4	0	Host-associated	Animal	Animal proximal gut	28midgut	midgut	marine biome	animal-associated habitat	intestine environment	host-associated	3608.40353	300.7002942	24563.67277
13414.28.skin	not applicable	28.skin	TRUE	1	2	subtropical	kelp forrest	8/8/19	fish metagenome	496924	UBERON:skin	UBERON:mucus	UBERON:skin of body	2019	vermilion rockfish	1.4839	NE	0	0	0	not applicable	0	not applicable	274	15	35	28.skin	fish, squid, octopus, shrimp	fishbase.org	8.1	3210	3.506505032	TRUE	4	d	d4	0	Host-associated	Animal	Animal surface	28skin	skin	marine biome	animal-associated habitat	mucus	host-associated	146.4905375	12.20754479	1537.151495
13414.29.gill	not applicable	29.gill	TRUE	2	3	subtropical	kelp forrest	8/8/19	fish metagenome	496924	UBERON:respiratory system	UBERON:mucus	UBERON:gill	2019	halfbanded rockfish	0.9305	not applicable	0	0	0	not applicable	0	not applicable	402	58	35	29.gill	zooplankton, amphipods, crustaceans, shrimp,	ftp://ftp.streamnet.org/pub/marinehabitat/supporting_docs/GroundfishLifeHistoriesDec2003_wBookmarks.pdf	5.1	3210	3.506505032	TRUE	4	e	e4	0	Host-associated	Animal	Animal corpus	29gill	gill	marine biome	animal-associated habitat	organic material	host-associated	30637.59016	2553.132513	177095.8969
13414.29.hg	not applicable	29.hg	TRUE	1	2	subtropical	kelp forrest	8/8/19	fish metagenome	496924	UBERON:gastrointestinal system	UBERON:feces	UBERON:digestive tract	2019	halfbanded rockfish	0.9305	not applicable	0	0	0	not applicable	0	not applicable	402	58	35	29.hg	zooplankton, amphipods, crustaceans, shrimp,	ftp://ftp.streamnet.org/pub/marinehabitat/supporting_docs/GroundfishLifeHistoriesDec2003_wBookmarks.pdf	5.1	3210	3.506505032	TRUE	4	e	e4	0	Host-associated	Animal	Animal distal gut	29hg	hindgut	marine biome	animal-associated habitat	intestine environment	host-associated	349.0743592	29.08952993	8726.85898
13414.29.midgut	not applicable	29.midgut	TRUE	2	3	subtropical	kelp forrest	8/8/19	fish metagenome	496924	UBERON:gastrointestinal system	UBERON:feces	UBERON:digestive tract	2019	halfbanded rockfish	0.9305	not applicable	0	0	0	not applicable	0	not applicable	402	58	35	29.midgut	zooplankton, amphipods, crustaceans, shrimp,	ftp://ftp.streamnet.org/pub/marinehabitat/supporting_docs/GroundfishLifeHistoriesDec2003_wBookmarks.pdf	5.1	3210	3.506505032	TRUE	4	e	e4	0	Host-associated	Animal	Animal proximal gut	29midgut	midgut	marine biome	animal-associated habitat	intestine environment	host-associated	2763.449775	230.2874812	62521.48812
13414.29.skin	not applicable	29.skin	TRUE	1	1	subtropical	kelp forrest	8/8/19	fish metagenome	496924	UBERON:skin	UBERON:mucus	UBERON:skin of body	2019	halfbanded rockfish	0.9305	not applicable	0	0	0	not applicable	0	not applicable	402	58	35	29.skin	zooplankton, amphipods, crustaceans, shrimp,	ftp://ftp.streamnet.org/pub/marinehabitat/supporting_docs/GroundfishLifeHistoriesDec2003_wBookmarks.pdf	5.1	3210	3.506505032	TRUE	4	e	e4	0	Host-associated	Animal	Animal surface	29skin	skin	marine biome	animal-associated habitat	mucus	host-associated	1	0	19
13414.3.gill	not applicable	3.gill	TRUE	3	4	deep water	rock associated	8/21/19	fish metagenome	496924	UBERON:respiratory system	UBERON:mucus	UBERON:gill	2019	honeycomb rockfish	1.7184	not applicable	0	0	0	not applicable	0	not applicable	119	30	30	3.gill	small fish, crabs, shrimp	https://waltermunkfoundation.org/map/honeycomb-rockfish/	8.5	2486	3.395501124	TRUE	1	c	c1	0	Host-associated	Animal	Animal corpus	3gill	gill	marine biome	animal-associated habitat	organic material	host-associated	1145416.269	95451.35575	2206967.763
13414.3.hg	not applicable	3.hg	TRUE	3	4	deep water	rock associated	8/21/19	fish metagenome	496924	UBERON:gastrointestinal system	UBERON:feces	UBERON:digestive tract	2019	honeycomb rockfish	1.7184	not applicable	0	0	0	not applicable	0	not applicable	119	30	30	3.hg	small fish, crabs, shrimp	https://waltermunkfoundation.org/map/honeycomb-rockfish/	8.5	2486	3.395501124	TRUE	1	c	c1	0	Host-associated	Animal	Animal distal gut	3hg	hindgut	marine biome	animal-associated habitat	intestine environment	host-associated	259379.2434	21614.93695	3163161.505
13414.3.midgut	not applicable	3.midgut	TRUE	2	3	deep water	rock associated	8/21/19	fish metagenome	496924	UBERON:gastrointestinal system	UBERON:feces	UBERON:digestive tract	2019	honeycomb rockfish	1.7184	not applicable	0	0	0	not applicable	0	not applicable	119	30	30	3.midgut	small fish, crabs, shrimp	https://waltermunkfoundation.org/map/honeycomb-rockfish/	8.5	2486	3.395501124	TRUE	1	c	c1	0	Host-associated	Animal	Animal proximal gut	3midgut	midgut	marine biome	animal-associated habitat	intestine environment	host-associated	26209.40125	2184.116771	507934.1327
13414.3.skin	not applicable	3.skin	TRUE	1	2	deep water	rock associated	8/21/19	fish metagenome	496924	UBERON:skin	UBERON:mucus	UBERON:skin of body	2019	honeycomb rockfish	1.7184	not applicable	0	0	0	not applicable	0	not applicable	119	30	30	3.skin	small fish, crabs, shrimp	https://waltermunkfoundation.org/map/honeycomb-rockfish/	8.5	2486	3.395501124	TRUE	1	c	c1	0	Host-associated	Animal	Animal surface	3skin	skin	marine biome	animal-associated habitat	mucus	host-associated	1051.604276	87.63368968	6078.637434
13414.30.gill	not applicable	30.gill	FALSE	2	3	subtropical	rock associated	8/4/19	fish metagenome	496924	UBERON:respiratory system	UBERON:mucus	UBERON:gill	2019	california kingcroaker corbina	0.7568	DD	0	0	0	not applicable	0	not applicable	14	0	1	30.gill	sand crabs, crustaceans, worms	fishbase.org	7.2	103	2.012837225	TRUE	4	f	f4	0	Host-associated	Animal	Animal corpus	30gill	gill	marine biome	animal-associated habitat	organic material	host-associated	191599.867	15966.65558	450823.2164
13414.30.hg	not applicable	30.hg	FALSE	2	3	subtropical	rock associated	8/4/19	fish metagenome	496924	UBERON:gastrointestinal system	UBERON:feces	UBERON:digestive tract	2019	california kingcroaker corbina	0.7568	DD	0	0	0	not applicable	0	not applicable	14	0	1	30.hg	sand crabs, crustaceans, worms	fishbase.org	7.2	103	2.012837225	TRUE	4	f	f4	0	Host-associated	Animal	Animal distal gut	30hg	hindgut	marine biome	animal-associated habitat	intestine environment	host-associated	7108.560176	592.3800147	134123.7769
13414.30.midgut	not applicable	30.midgut	FALSE	1	2	subtropical	rock associated	8/4/19	fish metagenome	496924	UBERON:gastrointestinal system	UBERON:feces	UBERON:digestive tract	2019	california kingcroaker corbina	0.7568	DD	0	0	0	not applicable	0	not applicable	14	0	1	30.midgut	sand crabs, crustaceans, worms	fishbase.org	7.2	103	2.012837225	TRUE	4	f	f4	0	Host-associated	Animal	Animal proximal gut	30midgut	midgut	marine biome	animal-associated habitat	intestine environment	host-associated	453.6918396	37.8076533	9073.836793
13414.30.skin	not applicable	30.skin	FALSE	2	3	subtropical	rock associated	8/4/19	fish metagenome	496924	UBERON:skin	UBERON:mucus	UBERON:skin of body	2019	california kingcroaker corbina	0.7568	DD	0	0	0	not applicable	0	not applicable	14	0	1	30.skin	sand crabs, crustaceans, worms	fishbase.org	7.2	103	2.012837225	TRUE	4	f	f4	0	Host-associated	Animal	Animal surface	30skin	skin	marine biome	animal-associated habitat	mucus	host-associated	16333.58077	1361.13173	108890.5384
13414.31.gill	not applicable	31.gill	FALSE MG and HG only	1	1	subtropical	rock associated	8/4/19	fish metagenome	496924	UBERON:respiratory system	UBERON:mucus	UBERON:gill	2019	bat ray	0.4641	LC	0	0	0	not applicable	0	not applicable	108	0	1	31.gill	bivalves, snails, polychaetes, shrimps, crabs	fishbase.org	39.3	103	2.012837225	TRUE	4	g	g4	0	Host-associated	Animal	Animal corpus	31gill	gill	marine biome	animal-associated habitat	organic material	host-associated	115.8636335	9.655302788	213.3768572
13414.31.hg	not applicable	31.hg	FALSE MG and HG only	1	1	subtropical	rock associated	8/4/19	fish metagenome	496924	UBERON:gastrointestinal system	UBERON:feces	UBERON:digestive tract	2019	bat ray	0.4641	LC	0	0	0	not applicable	0	not applicable	108	0	1	31.hg	bivalves, snails, polychaetes, shrimps, crabs	fishbase.org	39.3	103	2.012837225	TRUE	4	g	g4	0	Host-associated	Animal	Animal distal gut	31hg	hindgut	marine biome	animal-associated habitat	intestine environment	host-associated	27.73329351	2.311107792	185.382978
13414.31.midgut	not applicable	31.midgut	FALSE MG and HG only	2	3	subtropical	rock associated	8/4/19	fish metagenome	496924	UBERON:gastrointestinal system	UBERON:feces	UBERON:digestive tract	2019	bat ray	0.4641	LC	0	0	0	not applicable	0	not applicable	108	0	1	31.midgut	bivalves, snails, polychaetes, shrimps, crabs	fishbase.org	39.3	103	2.012837225	TRUE	4	g	g4	0	Host-associated	Animal	Animal proximal gut	31midgut	midgut	marine biome	animal-associated habitat	intestine environment	host-associated	14696.18958	1224.682465	61593.41818
13414.31.skin	not applicable	31.skin	FALSE MG and HG only	2	3	subtropical	rock associated	8/4/19	fish metagenome	496924	UBERON:skin	UBERON:mucus	UBERON:skin of body	2019	bat ray	0.4641	LC	0	0	0	not applicable	0	not applicable	108	0	1	31.skin	bivalves, snails, polychaetes, shrimps, crabs	fishbase.org	39.3	103	2.012837225	TRUE	4	g	g4	0	Host-associated	Animal	Animal surface	31skin	skin	marine biome	animal-associated habitat	mucus	host-associated	10768.63847	897.3865388	134607.9808
13414.32.gill	not applicable	32.gill	TRUE	2	3	subtropical	rock associated	10/28/19	fish metagenome	496924	UBERON:respiratory system	UBERON:mucus	UBERON:gill	2019	horn shark	0.8407	DD	0	0	0	not applicable	0	not applicable	150	2	4	32.gill	benthic invertebrates, sea urchins, crabs, abalone, fish	fishbase.org	19.5	5	0.698970004	TRUE	4	h	h4	0	Host-associated	Animal	Animal corpus	32gill	gill	marine biome	animal-associated habitat	organic material	host-associated	211037.6138	17586.46782	859273.6718
13414.32.hg	not applicable	32.hg	TRUE	1	1	subtropical	rock associated	10/28/19	fish metagenome	496924	UBERON:gastrointestinal system	UBERON:feces	UBERON:digestive tract	2019	horn shark	0.8407	DD	0	0	0	not applicable	0	not applicable	150	2	4	32.hg	benthic invertebrates, sea urchins, crabs, abalone, fish	fishbase.org	19.5	5	0.698970004	TRUE	4	h	h4	0	Host-associated	Animal	Animal distal gut	32hg	hindgut	marine biome	animal-associated habitat	intestine environment	host-associated	24.80365124	2.066970936	126.2272328
13414.32.midgut	not applicable	32.midgut	TRUE	1	2	subtropical	rock associated	10/28/19	fish metagenome	496924	UBERON:gastrointestinal system	UBERON:feces	UBERON:digestive tract	2019	horn shark	0.8407	DD	0	0	0	not applicable	0	not applicable	150	2	4	32.midgut	benthic invertebrates, sea urchins, crabs, abalone, fish	fishbase.org	19.5	5	0.698970004	TRUE	4	h	h4	0	Host-associated	Animal	Animal proximal gut	32midgut	midgut	marine biome	animal-associated habitat	intestine environment	host-associated	511.8656859	42.65547383	9603.483788
13414.32.skin	not applicable	32.skin	TRUE	1	1	subtropical	rock associated	10/28/19	fish metagenome	496924	UBERON:skin	UBERON:mucus	UBERON:skin of body	2019	horn shark	0.8407	DD	0	0	0	not applicable	0	not applicable	150	2	4	32.skin	benthic invertebrates, sea urchins, crabs, abalone, fish	fishbase.org	19.5	5	0.698970004	TRUE	4	h	h4	0	Host-associated	Animal	Animal surface	32skin	skin	marine biome	animal-associated habitat	mucus	host-associated	0	0	3
13414.33.gill	not applicable	33.gill	FALSE	3	4	subtropical	rock associated	10/28/19	fish metagenome	496924	UBERON:respiratory system	UBERON:mucus	UBERON:gill	2019	spotted kelpfish	1.1232	NE	0	0	0	not applicable	0	not applicable	56	0	1	33.gill	benthic crustaceans: amphipods, isopods, crabs), gastropods, polychaete worms	fishbase.org	1.1	1	0	TRUE	5	a	a5	0	Host-associated	Animal	Animal corpus	33gill	gill	marine biome	animal-associated habitat	organic material	host-associated	3676083.701	306340.3084	367608370.1
13414.33.hg	not applicable	33.hg	FALSE	3	4	subtropical	rock associated	10/28/19	fish metagenome	496924	UBERON:gastrointestinal system	UBERON:feces	UBERON:digestive tract	2019	spotted kelpfish	1.1232	NE	0	0	0	not applicable	0	not applicable	56	0	1	33.hg	benthic crustaceans: amphipods, isopods, crabs), gastropods, polychaete worms	fishbase.org	1.1	1	0	TRUE	5	a	a5	0	Host-associated	Animal	Animal distal gut	33hg	hindgut	marine biome	animal-associated habitat	intestine environment	host-associated	10633138.42	886094.8686	494564577.8
13414.33.midgut	not applicable	33.midgut	FALSE	3	4	subtropical	rock associated	10/28/19	fish metagenome	496924	UBERON:gastrointestinal system	UBERON:feces	UBERON:digestive tract	2019	spotted kelpfish	1.1232	NE	0	0	0	not applicable	0	not applicable	56	0	1	33.midgut	benthic crustaceans: amphipods, isopods, crabs), gastropods, polychaete worms	fishbase.org	1.1	1	0	TRUE	5	a	a5	0	Host-associated	Animal	Animal proximal gut	33midgut	midgut	marine biome	animal-associated habitat	intestine environment	host-associated	999177.137	83264.76142	67511968.72
13414.33.skin	not applicable	33.skin	FALSE	3	4	subtropical	rock associated	10/28/19	fish metagenome	496924	UBERON:skin	UBERON:mucus	UBERON:skin of body	2019	spotted kelpfish	1.1232	NE	0	0	0	not applicable	0	not applicable	56	0	1	33.skin	benthic crustaceans: amphipods, isopods, crabs), gastropods, polychaete worms	fishbase.org	1.1	1	0	TRUE	5	a	a5	0	Host-associated	Animal	Animal surface	33skin	skin	marine biome	animal-associated habitat	mucus	host-associated	715089.1307	59590.76089	79454347.85
13414.34.gill	not applicable	34.gill	FALSE	3	4	subtropical	rock associated	10/28/19	fish metagenome	496924	UBERON:respiratory system	UBERON:mucus	UBERON:gill	2019	rockpool blenny	1.3942	LC	0	0	0	not applicable	0	not applicable	18	0	1	34.gill	gammerideans (amphipod), acmaea (limpets)	https://www.proquest.com/openview/2f30b72d4e6d286e46207c3cc9b813d2/1?cbl=18750&diss=y&pq-origsite=gscholar	1.4	1	0	TRUE	5	b	b5	0	Host-associated	Animal	Animal corpus	34gill	gill	marine biome	animal-associated habitat	organic material	host-associated	153610.2582	12800.85485	8084750.431
13414.34.hg	not applicable	34.hg	FALSE	3	4	subtropical	rock associated	10/28/19	fish metagenome	496924	UBERON:gastrointestinal system	UBERON:feces	UBERON:digestive tract	2019	rockpool blenny	1.3942	LC	0	0	0	not applicable	0	not applicable	18	0	1	34.hg	gammerideans (amphipod), acmaea (limpets)	https://www.proquest.com/openview/2f30b72d4e6d286e46207c3cc9b813d2/1?cbl=18750&diss=y&pq-origsite=gscholar	1.4	1	0	TRUE	5	b	b5	0	Host-associated	Animal	Animal distal gut	34hg	hindgut	marine biome	animal-associated habitat	intestine environment	host-associated	3775310.817	314609.2348	49675142.33
13414.34.midgut	not applicable	34.midgut	FALSE	3	4	subtropical	rock associated	10/28/19	fish metagenome	496924	UBERON:gastrointestinal system	UBERON:feces	UBERON:digestive tract	2019	rockpool blenny	1.3942	LC	0	0	0	not applicable	0	not applicable	18	0	1	34.midgut	gammerideans (amphipod), acmaea (limpets)	https://www.proquest.com/openview/2f30b72d4e6d286e46207c3cc9b813d2/1?cbl=18750&diss=y&pq-origsite=gscholar	1.4	1	0	TRUE	5	b	b5	0	Host-associated	Animal	Animal proximal gut	34midgut	midgut	marine biome	animal-associated habitat	intestine environment	host-associated	7393211.185	616100.9321	476981366.8
13414.34.skin	not applicable	34.skin	FALSE	2	2	subtropical	rock associated	10/28/19	fish metagenome	496924	UBERON:skin	UBERON:mucus	UBERON:skin of body	2019	rockpool blenny	1.3942	LC	0	0	0	not applicable	0	not applicable	18	0	1	34.skin	gammerideans (amphipod), acmaea (limpets)	https://www.proquest.com/openview/2f30b72d4e6d286e46207c3cc9b813d2/1?cbl=18750&diss=y&pq-origsite=gscholar	1.4	1	0	TRUE	5	b	b5	0	Host-associated	Animal	Animal surface	34skin	skin	marine biome	animal-associated habitat	mucus	host-associated	1566.757052	130.5630877	20615.22437
13414.35.gill	not applicable	35.gill	TRUE	1	1	subtropical	rock associated	8/2/19	fish metagenome	496924	UBERON:respiratory system	UBERON:mucus	UBERON:gill	2019	spotted sand bass	1.3922	LC	0	0	0	not applicable	0	not applicable	61	0	3	35.gill	small fish, benthic crustaceans	fishbase.org	9	5	0.698970004	TRUE	5	c	c5	0	Host-associated	Animal	Animal corpus	35gill	gill	marine biome	animal-associated habitat	organic material	host-associated	6.31507159	0.526255966	11.48194834
13414.35.hg	not applicable	35.hg	TRUE	3	4	subtropical	rock associated	8/2/19	fish metagenome	496924	UBERON:gastrointestinal system	UBERON:feces	UBERON:digestive tract	2019	spotted sand bass	1.3922	LC	0	0	0	not applicable	0	not applicable	61	0	3	35.hg	small fish, benthic crustaceans	fishbase.org	9	5	0.698970004	TRUE	5	c	c5	0	Host-associated	Animal	Animal distal gut	35hg	hindgut	marine biome	animal-associated habitat	intestine environment	host-associated	322295.187	26857.93225	3410531.079
13414.35.midgut	not applicable	35.midgut	TRUE	1	1	subtropical	rock associated	8/2/19	fish metagenome	496924	UBERON:gastrointestinal system	UBERON:feces	UBERON:digestive tract	2019	spotted sand bass	1.3922	LC	0	0	0	not applicable	0	not applicable	61	0	3	35.midgut	small fish, benthic crustaceans	fishbase.org	9	5	0.698970004	TRUE	5	c	c5	0	Host-associated	Animal	Animal proximal gut	35midgut	midgut	marine biome	animal-associated habitat	intestine environment	host-associated	1	0	16
13414.35.skin	not applicable	35.skin	TRUE	2	3	subtropical	rock associated	8/2/19	fish metagenome	496924	UBERON:skin	UBERON:mucus	UBERON:skin of body	2019	spotted sand bass	1.3922	LC	0	0	0	not applicable	0	not applicable	61	0	3	35.skin	small fish, benthic crustaceans	fishbase.org	9	5	0.698970004	TRUE	5	c	c5	0	Host-associated	Animal	Animal surface	35skin	skin	marine biome	animal-associated habitat	mucus	host-associated	80516.87363	6709.739469	365985.7892
13414.36.gill	not applicable	36.gill	FALSE	1	1	subtropical	rock associated	8/2/19	fish metagenome	496924	UBERON:respiratory system	UBERON:mucus	UBERON:gill	2019	blacksmith	1.3635	LC	0	0	0	not applicable	0	not applicable	46	2	3	36.gill	macroalgae	fishbase.org	4	5	0.698970004	TRUE	5	d	d5	0	Host-associated	Animal	Animal corpus	36gill	gill	marine biome	animal-associated habitat	organic material	host-associated	36.45854007	3.038211672	303.8211672
13414.36.hg	not applicable	36.hg	FALSE	2	3	subtropical	rock associated	8/2/19	fish metagenome	496924	UBERON:gastrointestinal system	UBERON:feces	UBERON:digestive tract	2019	blacksmith	1.3635	LC	0	0	0	not applicable	0	not applicable	46	2	3	36.hg	macroalgae	fishbase.org	4	5	0.698970004	TRUE	5	d	d5	0	Host-associated	Animal	Animal distal gut	36hg	hindgut	marine biome	animal-associated habitat	intestine environment	host-associated	11856.27471	988.0228927	128732.6245
13414.36.midgut	not applicable	36.midgut	FALSE	2	3	subtropical	rock associated	8/2/19	fish metagenome	496924	UBERON:gastrointestinal system	UBERON:feces	UBERON:digestive tract	2019	blacksmith	1.3635	LC	0	0	0	not applicable	0	not applicable	46	2	3	36.midgut	macroalgae	fishbase.org	4	5	0.698970004	TRUE	5	d	d5	0	Host-associated	Animal	Animal proximal gut	36midgut	midgut	marine biome	animal-associated habitat	intestine environment	host-associated	25740.26271	2145.021893	370363.4923
13414.36.skin	not applicable	36.skin	FALSE	1	1	subtropical	rock associated	8/2/19	fish metagenome	496924	UBERON:skin	UBERON:mucus	UBERON:skin of body	2019	blacksmith	1.3635	LC	0	0	0	not applicable	0	not applicable	46	2	3	36.skin	macroalgae	fishbase.org	4	5	0.698970004	TRUE	5	d	d5	0	Host-associated	Animal	Animal surface	36skin	skin	marine biome	animal-associated habitat	mucus	host-associated	5	0	59
13414.37.gill	not applicable	37.gill	TRUE	2	3	subtropical	soft bottom	6/4/19	fish metagenome	496924	UBERON:respiratory system	UBERON:mucus	UBERON:gill	2019	california flounder	0.8889	LC	0	0	0	not applicable	0	not applicable	183	0	3	37.gill	fish, squid	fishbase.org	2.8	100	2	TRUE	5	e	e5	0	Host-associated	Animal	Animal corpus	37gill	gill	marine biome	animal-associated habitat	organic material	host-associated	44915.02656	3742.91888	86209.26403
13414.37.hg	not applicable	37.hg	TRUE	3	4	subtropical	soft bottom	6/4/19	fish metagenome	496924	UBERON:gastrointestinal system	UBERON:feces	UBERON:digestive tract	2019	california flounder	0.8889	LC	0	0	0	not applicable	0	not applicable	183	0	3	37.hg	fish, squid	fishbase.org	2.8	100	2	TRUE	5	e	e5	0	Host-associated	Animal	Animal distal gut	37hg	hindgut	marine biome	animal-associated habitat	intestine environment	host-associated	369021.3216	30751.7768	7439946
13414.37.midgut	not applicable	37.midgut	TRUE	1	2	subtropical	soft bottom	6/4/19	fish metagenome	496924	UBERON:gastrointestinal system	UBERON:feces	UBERON:digestive tract	2019	california flounder	0.8889	LC	0	0	0	not applicable	0	not applicable	183	0	3	37.midgut	fish, squid	fishbase.org	2.8	100	2	TRUE	5	e	e5	0	Host-associated	Animal	Animal proximal gut	37midgut	midgut	marine biome	animal-associated habitat	intestine environment	host-associated	568.5643994	47.38036662	7746.108984
13414.37.skin	not applicable	37.skin	TRUE	1	1	subtropical	soft bottom	6/4/19	fish metagenome	496924	UBERON:skin	UBERON:mucus	UBERON:skin of body	2019	california flounder	0.8889	LC	0	0	0	not applicable	0	not applicable	183	0	3	37.skin	fish, squid	fishbase.org	2.8	100	2	TRUE	5	e	e5	0	Host-associated	Animal	Animal surface	37skin	skin	marine biome	animal-associated habitat	mucus	host-associated	15.90509229	1.325424358	56.20173954
13414.38.gill	not applicable	38.gill	TRUE	1	1	subtropical	rock associated	7/24/20	fish metagenome	496924	UBERON:respiratory system	UBERON:mucus	UBERON:gill	2019	squarespot rockfish	1.0848	NE	0	0	0	not applicable	0	not applicable	183	18	50	38.gill	plankton, copepods, crab larvae	ftp://ftp.streamnet.org/pub/marinehabitat/supporting_docs/GroundfishLifeHistoriesDec2003_wBookmarks.pdf	6.2	5280	3.722633923	TRUE	5	f	f5	0	Host-associated	Animal	Animal corpus	38gill	gill	marine biome	animal-associated habitat	organic material	host-associated	3457.407214	288.1172678	7340.567333
13414.38.hg	not applicable	38.hg	TRUE	2	3	subtropical	rock associated	7/24/20	fish metagenome	496924	UBERON:gastrointestinal system	UBERON:feces	UBERON:digestive tract	2019	squarespot rockfish	1.0848	NE	0	0	0	not applicable	0	not applicable	183	18	50	38.hg	plankton, copepods, crab larvae	ftp://ftp.streamnet.org/pub/marinehabitat/supporting_docs/GroundfishLifeHistoriesDec2003_wBookmarks.pdf	6.2	5280	3.722633923	TRUE	5	f	f5	0	Host-associated	Animal	Animal distal gut	38hg	hindgut	marine biome	animal-associated habitat	intestine environment	host-associated	244744.4032	20395.36694	3476483.001
13414.38.midgut	not applicable	38.midgut	TRUE	1	1	subtropical	rock associated	7/24/20	fish metagenome	496924	UBERON:gastrointestinal system	UBERON:feces	UBERON:digestive tract	2019	squarespot rockfish	1.0848	NE	0	0	0	not applicable	0	not applicable	183	18	50	38.midgut	plankton, copepods, crab larvae	ftp://ftp.streamnet.org/pub/marinehabitat/supporting_docs/GroundfishLifeHistoriesDec2003_wBookmarks.pdf	6.2	5280	3.722633923	TRUE	5	f	f5	0	Host-associated	Animal	Animal proximal gut	38midgut	midgut	marine biome	animal-associated habitat	intestine environment	host-associated	2	0	2
13414.38.skin	not applicable	38.skin	TRUE	1	1	subtropical	rock associated	7/24/20	fish metagenome	496924	UBERON:skin	UBERON:mucus	UBERON:skin of body	2019	squarespot rockfish	1.0848	NE	0	0	0	not applicable	0	not applicable	183	18	50	38.skin	plankton, copepods, crab larvae	ftp://ftp.streamnet.org/pub/marinehabitat/supporting_docs/GroundfishLifeHistoriesDec2003_wBookmarks.pdf	6.2	5280	3.722633923	TRUE	5	f	f5	0	Host-associated	Animal	Animal surface	38skin	skin	marine biome	animal-associated habitat	mucus	host-associated	0	0	0
13414.39.gill	not applicable	39.gill	TRUE	2	3	subtropical	rock associated	7/24/20	fish metagenome	496924	UBERON:respiratory system	UBERON:mucus	UBERON:gill	2019	greenspotted rockfish	1.4423	not applicable	0	0	0	not applicable	0	not applicable	201	49	50	39.gill	euphausids, tunicates, small fishes	ftp://ftp.streamnet.org/pub/marinehabitat/supporting_docs/GroundfishLifeHistoriesDec2003_wBookmarks.pdf	7.4	4075	3.610127613	TRUE	5	g	g5	0	Host-associated	Animal	Animal corpus	39gill	gill	marine biome	animal-associated habitat	organic material	host-associated	689601.7681	57466.81401	2345584.245
13414.39.hg	not applicable	39.hg	TRUE	2	2	subtropical	rock associated	7/24/20	fish metagenome	496924	UBERON:gastrointestinal system	UBERON:feces	UBERON:digestive tract	2019	greenspotted rockfish	1.4423	not applicable	0	0	0	not applicable	0	not applicable	201	49	50	39.hg	euphausids, tunicates, small fishes	ftp://ftp.streamnet.org/pub/marinehabitat/supporting_docs/GroundfishLifeHistoriesDec2003_wBookmarks.pdf	7.4	4075	3.610127613	TRUE	5	g	g5	0	Host-associated	Animal	Animal distal gut	39hg	hindgut	marine biome	animal-associated habitat	intestine environment	host-associated	8413.098213	701.0915177	158737.7021
13414.39.midgut	not applicable	39.midgut	TRUE	2	3	subtropical	rock associated	7/24/20	fish metagenome	496924	UBERON:gastrointestinal system	UBERON:feces	UBERON:digestive tract	2019	greenspotted rockfish	1.4423	not applicable	0	0	0	not applicable	0	not applicable	201	49	50	39.midgut	euphausids, tunicates, small fishes	ftp://ftp.streamnet.org/pub/marinehabitat/supporting_docs/GroundfishLifeHistoriesDec2003_wBookmarks.pdf	7.4	4075	3.610127613	TRUE	5	g	g5	0	Host-associated	Animal	Animal proximal gut	39midgut	midgut	marine biome	animal-associated habitat	intestine environment	host-associated	88579.32782	7381.610652	5032916.354
13414.39.skin	not applicable	39.skin	TRUE	1	2	subtropical	rock associated	7/24/20	fish metagenome	496924	UBERON:skin	UBERON:mucus	UBERON:skin of body	2019	greenspotted rockfish	1.4423	not applicable	0	0	0	not applicable	0	not applicable	201	49	50	39.skin	euphausids, tunicates, small fishes	ftp://ftp.streamnet.org/pub/marinehabitat/supporting_docs/GroundfishLifeHistoriesDec2003_wBookmarks.pdf	7.4	4075	3.610127613	TRUE	5	g	g5	0	Host-associated	Animal	Animal surface	39skin	skin	marine biome	animal-associated habitat	mucus	host-associated	5311.422144	442.618512	63231.216
13414.4.gill	not applicable	4.gill	TRUE	2	3	deep water	rock associated	8/21/19	fish metagenome	496924	UBERON:respiratory system	UBERON:mucus	UBERON:gill	2019	starry rockfish	1.8344	NE	0	0	0	not applicable	0	not applicable	274	24	30	4.gill	small fish, crabs, shrimp	ftp://ftp.streamnet.org/pub/marinehabitat/supporting_docs/GroundfishLifeHistoriesDec2003_wBookmarks.pdf	6	2486	3.395501124	TRUE	1	d	d1	0	Host-associated	Animal	Animal corpus	4gill	gill	marine biome	animal-associated habitat	organic material	host-associated	103435.5567	8619.629729	338024.6953
13414.4.hg	not applicable	4.hg	TRUE	1	1	deep water	rock associated	8/21/19	fish metagenome	496924	UBERON:gastrointestinal system	UBERON:feces	UBERON:digestive tract	2019	starry rockfish	1.8344	NE	0	0	0	not applicable	0	not applicable	274	24	30	4.hg	small fish, crabs, shrimp	ftp://ftp.streamnet.org/pub/marinehabitat/supporting_docs/GroundfishLifeHistoriesDec2003_wBookmarks.pdf	6	2486	3.395501124	TRUE	1	d	d1	0	Host-associated	Animal	Animal distal gut	4hg	hindgut	marine biome	animal-associated habitat	intestine environment	host-associated	38.00304563	3.166920469	361.9337679
13414.4.midgut	not applicable	4.midgut	TRUE	3	4	deep water	rock associated	8/21/19	fish metagenome	496924	UBERON:gastrointestinal system	UBERON:feces	UBERON:digestive tract	2019	starry rockfish	1.8344	NE	0	0	0	not applicable	0	not applicable	274	24	30	4.midgut	small fish, crabs, shrimp	ftp://ftp.streamnet.org/pub/marinehabitat/supporting_docs/GroundfishLifeHistoriesDec2003_wBookmarks.pdf	6	2486	3.395501124	TRUE	1	d	d1	0	Host-associated	Animal	Animal proximal gut	4midgut	midgut	marine biome	animal-associated habitat	intestine environment	host-associated	191569.7859	15964.14882	1736806.762
13414.4.skin	not applicable	4.skin	TRUE	1	1	deep water	rock associated	8/21/19	fish metagenome	496924	UBERON:skin	UBERON:mucus	UBERON:skin of body	2019	starry rockfish	1.8344	NE	0	0	0	not applicable	0	not applicable	274	24	30	4.skin	small fish, crabs, shrimp	ftp://ftp.streamnet.org/pub/marinehabitat/supporting_docs/GroundfishLifeHistoriesDec2003_wBookmarks.pdf	6	2486	3.395501124	TRUE	1	d	d1	0	Host-associated	Animal	Animal surface	4skin	skin	marine biome	animal-associated habitat	mucus	host-associated	10.80927076	0.900772563	98.2660978
13414.40.gill	not applicable	40.gill	FALSE	1	1	subtropical	soft bottom	7/24/20	fish metagenome	496924	UBERON:respiratory system	UBERON:mucus	UBERON:gill	2019	california anchovy	0.6248	LC	0	0	0	not applicable	0	not applicable	219	0	5	40.gill	euphausiids, copepods, decapod larvae	fishbase.org	6.1	195	2.290034611	TRUE	5	h	h5	0	Host-associated	Animal	Animal corpus	40gill	gill	marine biome	animal-associated habitat	organic material	host-associated	567.6234895	47.30195746	5733.570601
13414.40.hg	not applicable	40.hg	FALSE	1	1	subtropical	soft bottom	7/24/20	fish metagenome	496924	UBERON:gastrointestinal system	UBERON:feces	UBERON:digestive tract	2019	california anchovy	0.6248	LC	0	0	0	not applicable	0	not applicable	219	0	5	40.hg	euphausiids, copepods, decapod larvae	fishbase.org	6.1	195	2.290034611	TRUE	5	h	h5	0	Host-associated	Animal	Animal distal gut	40hg	hindgut	marine biome	animal-associated habitat	intestine environment	host-associated	773.7237915	64.47698263	14994.64712
13414.40.midgut	not applicable	40.midgut	FALSE	2	3	subtropical	soft bottom	7/24/20	fish metagenome	496924	UBERON:gastrointestinal system	UBERON:feces	UBERON:digestive tract	2019	california anchovy	0.6248	LC	0	0	0	not applicable	0	not applicable	219	0	5	40.midgut	euphausiids, copepods, decapod larvae	fishbase.org	6.1	195	2.290034611	TRUE	5	h	h5	0	Host-associated	Animal	Animal proximal gut	40midgut	midgut	marine biome	animal-associated habitat	intestine environment	host-associated	34938.57606	2911.548005	748149.3802
13414.40.skin	not applicable	40.skin	FALSE	2	2	subtropical	soft bottom	7/24/20	fish metagenome	496924	UBERON:skin	UBERON:mucus	UBERON:skin of body	2019	california anchovy	0.6248	LC	0	0	0	not applicable	0	not applicable	219	0	5	40.skin	euphausiids, copepods, decapod larvae	fishbase.org	6.1	195	2.290034611	TRUE	5	h	h5	0	Host-associated	Animal	Animal surface	40skin	skin	marine biome	animal-associated habitat	mucus	host-associated	13250.81122	1104.234269	288061.1136
13414.41.gill	not applicable	41.gill	TRUE	3	4	subtropical	kelp forrest	8/14/19	fish metagenome	496924	UBERON:respiratory system	UBERON:mucus	UBERON:gill	2019	california scorpionfish	1.7087	DD	0	0	0	not applicable	0	not applicable	183	26	30	41.gill	octopus, crab, small fish	https://scholarspace.manoa.hawaii.edu/bitstream/10125/3386/v23n3-311-316.pdf; BROOKS, ANDREW. "LIFE HISTORY AND FISHERY OF THE CALIFORNIA SCORPIONFISH." Fishery Bulletin 85.1 (1987): 99.	4.5	2812	3.449015316	TRUE	6	a	a6	0	Host-associated	Animal	Animal corpus	41gill	gill	marine biome	animal-associated habitat	organic material	host-associated	472949.7679	39412.48066	1407588.595
13414.41.hg	not applicable	41.hg	TRUE	1	1	subtropical	kelp forrest	8/14/19	fish metagenome	496924	UBERON:gastrointestinal system	UBERON:feces	UBERON:digestive tract	2019	california scorpionfish	1.7087	DD	0	0	0	not applicable	0	not applicable	183	26	30	41.hg	octopus, crab, small fish	https://scholarspace.manoa.hawaii.edu/bitstream/10125/3386/v23n3-311-316.pdf; BROOKS, ANDREW. "LIFE HISTORY AND FISHERY OF THE CALIFORNIA SCORPIONFISH." Fishery Bulletin 85.1 (1987): 99.	4.5	2812	3.449015316	TRUE	6	a	a6	0	Host-associated	Animal	Animal distal gut	41hg	hindgut	marine biome	animal-associated habitat	intestine environment	host-associated	1	0	21
13414.41.midgut	not applicable	41.midgut	TRUE	3	4	subtropical	kelp forrest	8/14/19	fish metagenome	496924	UBERON:gastrointestinal system	UBERON:feces	UBERON:digestive tract	2019	california scorpionfish	1.7087	DD	0	0	0	not applicable	0	not applicable	183	26	30	41.midgut	octopus, crab, small fish	https://scholarspace.manoa.hawaii.edu/bitstream/10125/3386/v23n3-311-316.pdf; BROOKS, ANDREW. "LIFE HISTORY AND FISHERY OF THE CALIFORNIA SCORPIONFISH." Fishery Bulletin 85.1 (1987): 99.	4.5	2812	3.449015316	TRUE	6	a	a6	0	Host-associated	Animal	Animal proximal gut	41midgut	midgut	marine biome	animal-associated habitat	intestine environment	host-associated	274434.2898	22869.52415	4840110.93
13414.41.skin	not applicable	41.skin	TRUE	1	2	subtropical	kelp forrest	8/14/19	fish metagenome	496924	UBERON:skin	UBERON:mucus	UBERON:skin of body	2019	california scorpionfish	1.7087	DD	0	0	0	not applicable	0	not applicable	183	26	30	41.skin	octopus, crab, small fish	https://scholarspace.manoa.hawaii.edu/bitstream/10125/3386/v23n3-311-316.pdf; BROOKS, ANDREW. "LIFE HISTORY AND FISHERY OF THE CALIFORNIA SCORPIONFISH." Fishery Bulletin 85.1 (1987): 99.	4.5	2812	3.449015316	TRUE	6	a	a6	0	Host-associated	Animal	Animal surface	41skin	skin	marine biome	animal-associated habitat	mucus	host-associated	426.2605546	35.52171288	2174.798748
13414.42.gill	not applicable	42.gill	FALSE	3	4	temperate	kelp forrest	8/14/19	fish metagenome	496924	UBERON:respiratory system	UBERON:mucus	UBERON:gill	2019	brown rockfish	1.4725	DD	0	0	0	not applicable	0	not applicable	128	0	30	42.gill	fish, crab, shrimp	fishbase.org	6.3	3440	3.536558443	TRUE	6	b	b6	0	Host-associated	Animal	Animal corpus	42gill	gill	marine biome	animal-associated habitat	organic material	host-associated	6619783.038	551648.5865	25170277.71
13414.42.hg	not applicable	42.hg	FALSE	3	4	temperate	kelp forrest	8/14/19	fish metagenome	496924	UBERON:gastrointestinal system	UBERON:feces	UBERON:digestive tract	2019	brown rockfish	1.4725	DD	0	0	0	not applicable	0	not applicable	128	0	30	42.hg	fish, crab, shrimp	fishbase.org	6.3	3440	3.536558443	TRUE	6	b	b6	0	Host-associated	Animal	Animal distal gut	42hg	hindgut	marine biome	animal-associated habitat	intestine environment	host-associated	5059003.07	421583.5892	71053413.91
13414.42.midgut	not applicable	42.midgut	FALSE	3	4	temperate	kelp forrest	8/14/19	fish metagenome	496924	UBERON:gastrointestinal system	UBERON:feces	UBERON:digestive tract	2019	brown rockfish	1.4725	DD	0	0	0	not applicable	0	not applicable	128	0	30	42.midgut	fish, crab, shrimp	fishbase.org	6.3	3440	3.536558443	TRUE	6	b	b6	0	Host-associated	Animal	Animal proximal gut	42midgut	midgut	marine biome	animal-associated habitat	intestine environment	host-associated	327647.9016	27303.9918	3604487.367
13414.42.skin	not applicable	42.skin	FALSE	3	4	temperate	kelp forrest	8/14/19	fish metagenome	496924	UBERON:skin	UBERON:mucus	UBERON:skin of body	2019	brown rockfish	1.4725	DD	0	0	0	not applicable	0	not applicable	128	0	30	42.skin	fish, crab, shrimp	fishbase.org	6.3	3440	3.536558443	TRUE	6	b	b6	0	Host-associated	Animal	Animal surface	42skin	skin	marine biome	animal-associated habitat	mucus	host-associated	90712.5405	7559.378375	1679861.861
13414.43.gill	not applicable	43.gill	FALSE	2	3	subtropical	soft bottom	6/4/19	fish metagenome	496924	UBERON:respiratory system	UBERON:mucus	UBERON:gill	2019	california tonguefish	0.9572	LC	0	0	0	not applicable	0	not applicable	201	2	3	43.gill	fish, invertebrates	fishbase.org	0.6	235	2.371067862	TRUE	6	c	c6	0	Host-associated	Animal	Animal corpus	43gill	gill	marine biome	animal-associated habitat	organic material	host-associated	2413.515616	201.1263013	68957.58903
13414.43.hg	not applicable	43.hg	FALSE	2	3	subtropical	soft bottom	6/4/19	fish metagenome	496924	UBERON:gastrointestinal system	UBERON:feces	UBERON:digestive tract	2019	california tonguefish	0.9572	LC	0	0	0	not applicable	0	not applicable	201	2	3	43.hg	fish, invertebrates	fishbase.org	0.6	235	2.371067862	TRUE	6	c	c6	0	Host-associated	Animal	Animal distal gut	43hg	hindgut	marine biome	animal-associated habitat	intestine environment	host-associated	3521.060849	293.4217374	173451.2734
13414.43.midgut	not applicable	43.midgut	FALSE	3	4	subtropical	soft bottom	6/4/19	fish metagenome	496924	UBERON:gastrointestinal system	UBERON:feces	UBERON:digestive tract	2019	california tonguefish	0.9572	LC	0	0	0	not applicable	0	not applicable	201	2	3	43.midgut	fish, invertebrates	fishbase.org	0.6	235	2.371067862	TRUE	6	c	c6	0	Host-associated	Animal	Animal proximal gut	43midgut	midgut	marine biome	animal-associated habitat	intestine environment	host-associated	76884.60415	6407.050346	2039379.42
13414.43.skin	not applicable	43.skin	FALSE	3	4	subtropical	soft bottom	6/4/19	fish metagenome	496924	UBERON:skin	UBERON:mucus	UBERON:skin of body	2019	california tonguefish	0.9572	LC	0	0	0	not applicable	0	not applicable	201	2	3	43.skin	fish, invertebrates	fishbase.org	0.6	235	2.371067862	TRUE	6	c	c6	0	Host-associated	Animal	Animal surface	43skin	skin	marine biome	animal-associated habitat	mucus	host-associated	221266.4921	18438.87434	3457288.939
13414.44.gill	not applicable	44.gill	FALSE	1	1	subtropical	soft bottom	6/4/19	fish metagenome	496924	UBERON:respiratory system	UBERON:mucus	UBERON:gill	2019	yellowfin drum	1.0723	LC	0	0	0	not applicable	0	not applicable	60	10	3	44.gill	fish, crustaceans, worms, bivalves	fishbase.org	7	136	2.133538908	TRUE	6	d	d6	0	Host-associated	Animal	Animal corpus	44gill	gill	marine biome	animal-associated habitat	organic material	host-associated	6.296181699	0.524681808	24.98484801
13414.44.hg	not applicable	44.hg	FALSE	1	1	subtropical	soft bottom	6/4/19	fish metagenome	496924	UBERON:gastrointestinal system	UBERON:feces	UBERON:digestive tract	2019	yellowfin drum	1.0723	LC	0	0	0	not applicable	0	not applicable	60	10	3	44.hg	fish, crustaceans, worms, bivalves	fishbase.org	7	136	2.133538908	TRUE	6	d	d6	0	Host-associated	Animal	Animal distal gut	44hg	hindgut	marine biome	animal-associated habitat	intestine environment	host-associated	6	0	135
13414.44.midgut	not applicable	44.midgut	FALSE	2	3	subtropical	soft bottom	6/4/19	fish metagenome	496924	UBERON:gastrointestinal system	UBERON:feces	UBERON:digestive tract	2019	yellowfin drum	1.0723	LC	0	0	0	not applicable	0	not applicable	60	10	3	44.midgut	fish, crustaceans, worms, bivalves	fishbase.org	7	136	2.133538908	TRUE	6	d	d6	0	Host-associated	Animal	Animal proximal gut	44midgut	midgut	marine biome	animal-associated habitat	intestine environment	host-associated	14409.89454	1200.824545	109331.5216
13414.44.skin	not applicable	44.skin	FALSE	1	1	subtropical	soft bottom	6/4/19	fish metagenome	496924	UBERON:skin	UBERON:mucus	UBERON:skin of body	2019	yellowfin drum	1.0723	LC	0	0	0	not applicable	0	not applicable	60	10	3	44.skin	fish, crustaceans, worms, bivalves	fishbase.org	7	136	2.133538908	TRUE	6	d	d6	0	Host-associated	Animal	Animal surface	44skin	skin	marine biome	animal-associated habitat	mucus	host-associated	57.30406404	4.77533867	842.7068241
13414.45.gill	not applicable	45.gill	FALSE	3	3	subtropical	soft bottom	6/4/19	fish metagenome	496924	UBERON:respiratory system	UBERON:mucus	UBERON:gill	2019	californian salema	1.2137	LC	0	0	0	not applicable	0	not applicable	11	1	3	45.gill	mysid, isopod, amphipod, small fish, polychaete, ostracods, nebaliaceans, caridean, copepods	https://books.google.com/books?hl=en&lr=&id=7HUgAAAAMAAJ&oi=fnd&pg=PA567&dq=Xenistius+californiensis+stomach+content&ots=--wRB0Kmex&sig=R5jv6iycjkNLGbvDZM4zHnsM8Sw#v=onepage&q&f=false	5.1	136	2.133538908	TRUE	6	e	e6	0	Host-associated	Animal	Animal corpus	45gill	gill	marine biome	animal-associated habitat	organic material	host-associated	173588.0279	14465.66899	1045711.011
13414.45.hg	not applicable	45.hg	FALSE	3	4	subtropical	soft bottom	6/4/19	fish metagenome	496924	UBERON:gastrointestinal system	UBERON:feces	UBERON:digestive tract	2019	californian salema	1.2137	LC	0	0	0	not applicable	0	not applicable	11	1	3	45.hg	mysid, isopod, amphipod, small fish, polychaete, ostracods, nebaliaceans, caridean, copepods	https://books.google.com/books?hl=en&lr=&id=7HUgAAAAMAAJ&oi=fnd&pg=PA567&dq=Xenistius+californiensis+stomach+content&ots=--wRB0Kmex&sig=R5jv6iycjkNLGbvDZM4zHnsM8Sw#v=onepage&q&f=false	5.1	136	2.133538908	TRUE	6	e	e6	0	Host-associated	Animal	Animal distal gut	45hg	hindgut	marine biome	animal-associated habitat	intestine environment	host-associated	3552264.433	296022.0361	176729573.8
13414.45.midgut	not applicable	45.midgut	FALSE	3	4	subtropical	soft bottom	6/4/19	fish metagenome	496924	UBERON:gastrointestinal system	UBERON:feces	UBERON:digestive tract	2019	californian salema	1.2137	LC	0	0	0	not applicable	0	not applicable	11	1	3	45.midgut	mysid, isopod, amphipod, small fish, polychaete, ostracods, nebaliaceans, caridean, copepods	https://books.google.com/books?hl=en&lr=&id=7HUgAAAAMAAJ&oi=fnd&pg=PA567&dq=Xenistius+californiensis+stomach+content&ots=--wRB0Kmex&sig=R5jv6iycjkNLGbvDZM4zHnsM8Sw#v=onepage&q&f=false	5.1	136	2.133538908	TRUE	6	e	e6	0	Host-associated	Animal	Animal proximal gut	45midgut	midgut	marine biome	animal-associated habitat	intestine environment	host-associated	127429.3139	10619.10949	1454672.533
13414.45.skin	not applicable	45.skin	FALSE	3	4	subtropical	soft bottom	6/4/19	fish metagenome	496924	UBERON:skin	UBERON:mucus	UBERON:skin of body	2019	californian salema	1.2137	LC	0	0	0	not applicable	0	not applicable	11	1	3	45.skin	mysid, isopod, amphipod, small fish, polychaete, ostracods, nebaliaceans, caridean, copepods	https://books.google.com/books?hl=en&lr=&id=7HUgAAAAMAAJ&oi=fnd&pg=PA567&dq=Xenistius+californiensis+stomach+content&ots=--wRB0Kmex&sig=R5jv6iycjkNLGbvDZM4zHnsM8Sw#v=onepage&q&f=false	5.1	136	2.133538908	TRUE	6	e	e6	0	Host-associated	Animal	Animal surface	45skin	skin	marine biome	animal-associated habitat	mucus	host-associated	56261.26679	4688.438899	1520574.778
13414.46.gill	not applicable	46.gill	TRUE	1	2	subtropical	soft bottom	6/4/19	fish metagenome	496924	UBERON:respiratory system	UBERON:mucus	UBERON:gill	2019	spotfin croaker	1.4543	LC	0	0	0	not applicable	0	not applicable	22	1	3	46.gill	invertebrates (worms, clams, crabs, crustaceans)	fishbase.org	9.8	136	2.133538908	TRUE	6	f	f6	0	Host-associated	Animal	Animal corpus	46gill	gill	marine biome	animal-associated habitat	organic material	host-associated	827.8188007	68.98490006	1579.806872
13414.46.hg	not applicable	46.hg	TRUE	1	1	subtropical	soft bottom	6/4/19	fish metagenome	496924	UBERON:gastrointestinal system	UBERON:feces	UBERON:digestive tract	2019	spotfin croaker	1.4543	LC	0	0	0	not applicable	0	not applicable	22	1	3	46.hg	invertebrates (worms, clams, crabs, crustaceans)	fishbase.org	9.8	136	2.133538908	TRUE	6	f	f6	0	Host-associated	Animal	Animal distal gut	46hg	hindgut	marine biome	animal-associated habitat	intestine environment	host-associated	7.291249059	0.607604088	132.8096368
13414.46.midgut	not applicable	46.midgut	TRUE	2	2	subtropical	soft bottom	6/4/19	fish metagenome	496924	UBERON:gastrointestinal system	UBERON:feces	UBERON:digestive tract	2019	spotfin croaker	1.4543	LC	0	0	0	not applicable	0	not applicable	22	1	3	46.midgut	invertebrates (worms, clams, crabs, crustaceans)	fishbase.org	9.8	136	2.133538908	TRUE	6	f	f6	0	Host-associated	Animal	Animal proximal gut	46midgut	midgut	marine biome	animal-associated habitat	intestine environment	host-associated	592.4511227	49.37092689	12317.07116
13414.46.skin	not applicable	46.skin	TRUE	2	2	subtropical	soft bottom	6/4/19	fish metagenome	496924	UBERON:skin	UBERON:mucus	UBERON:skin of body	2019	spotfin croaker	1.4543	LC	0	0	0	not applicable	0	not applicable	22	1	3	46.skin	invertebrates (worms, clams, crabs, crustaceans)	fishbase.org	9.8	136	2.133538908	TRUE	6	f	f6	0	Host-associated	Animal	Animal surface	46skin	skin	marine biome	animal-associated habitat	mucus	host-associated	5549.731463	462.4776219	39082.61594
13414.47.gill	not applicable	47.gill	TRUE	2	2	subtropical	soft bottom	6/4/19	fish metagenome	496924	UBERON:respiratory system	UBERON:mucus	UBERON:gill	2019	hallers round ray	1.0749	LC	0	0	0	not applicable	0	not applicable	91	0	3	47.gill	benthic invertebrates, small fish	fishbase.org	not collected	160	2.204119983	TRUE	6	g	g6	0	Host-associated	Animal	Animal corpus	47gill	gill	marine biome	animal-associated habitat	organic material	host-associated	25383.4922	2115.291017	48908.46281
13414.47.hg	not applicable	47.hg	TRUE	1	1	subtropical	soft bottom	6/4/19	fish metagenome	496924	UBERON:gastrointestinal system	UBERON:feces	UBERON:digestive tract	2019	hallers round ray	1.0749	LC	0	0	0	not applicable	0	not applicable	91	0	3	47.hg	benthic invertebrates, small fish	fishbase.org	not collected	160	2.204119983	TRUE	6	g	g6	0	Host-associated	Animal	Animal distal gut	47hg	hindgut	marine biome	animal-associated habitat	intestine environment	host-associated	32.2149642	2.68458035	447.4300583
13414.47.midgut	not applicable	47.midgut	TRUE	2	3	subtropical	soft bottom	6/4/19	fish metagenome	496924	UBERON:gastrointestinal system	UBERON:feces	UBERON:digestive tract	2019	hallers round ray	1.0749	LC	0	0	0	not applicable	0	not applicable	91	0	3	47.midgut	benthic invertebrates, small fish	fishbase.org	not collected	160	2.204119983	TRUE	6	g	g6	0	Host-associated	Animal	Animal proximal gut	47midgut	midgut	marine biome	animal-associated habitat	intestine environment	host-associated	7454.781442	621.2317868	86582.82743
13414.47.skin	not applicable	47.skin	TRUE	2	3	subtropical	soft bottom	6/4/19	fish metagenome	496924	UBERON:skin	UBERON:mucus	UBERON:skin of body	2019	hallers round ray	1.0749	LC	0	0	0	not applicable	0	not applicable	91	0	3	47.skin	benthic invertebrates, small fish	fishbase.org	not collected	160	2.204119983	TRUE	6	g	g6	0	Host-associated	Animal	Animal surface	47skin	skin	marine biome	animal-associated habitat	mucus	host-associated	9202.797128	766.8997607	150865.5267
13414.48.gill	not applicable	48.gill	FALSE	3	4	subtropical	soft bottom	6/4/19	fish metagenome	496924	UBERON:respiratory system	UBERON:mucus	UBERON:gill	2019	specklefin midshipman	1.1719	LC	0	0	0	not applicable	0	not applicable	126	0	3	48.gill	fish, octopus, crustacean	https://biogeodb.stri.si.edu/sftep/en/thefishes/species/4655	13.2	100	2	TRUE	6	h	h6	0	Host-associated	Animal	Animal corpus	48gill	gill	marine biome	animal-associated habitat	organic material	host-associated	1797948.467	149829.0389	3737938.601
13414.48.hg	not applicable	48.hg	FALSE	1	1	subtropical	soft bottom	6/4/19	fish metagenome	496924	UBERON:gastrointestinal system	UBERON:feces	UBERON:digestive tract	2019	specklefin midshipman	1.1719	LC	0	0	0	not applicable	0	not applicable	126	0	3	48.hg	fish, octopus, crustacean	https://biogeodb.stri.si.edu/sftep/en/thefishes/species/4655	13.2	100	2	TRUE	6	h	h6	0	Host-associated	Animal	Animal distal gut	48hg	hindgut	marine biome	animal-associated habitat	intestine environment	host-associated	1	0	5
13414.48.midgut	not applicable	48.midgut	FALSE	2	2	subtropical	soft bottom	6/4/19	fish metagenome	496924	UBERON:gastrointestinal system	UBERON:feces	UBERON:digestive tract	2019	specklefin midshipman	1.1719	LC	0	0	0	not applicable	0	not applicable	126	0	3	48.midgut	fish, octopus, crustacean	https://biogeodb.stri.si.edu/sftep/en/thefishes/species/4655	13.2	100	2	TRUE	6	h	h6	0	Host-associated	Animal	Animal proximal gut	48midgut	midgut	marine biome	animal-associated habitat	intestine environment	host-associated	1537.81879	128.1515659	10070.84997
13414.48.skin	not applicable	48.skin	FALSE	3	4	subtropical	soft bottom	6/4/19	fish metagenome	496924	UBERON:skin	UBERON:mucus	UBERON:skin of body	2019	specklefin midshipman	1.1719	LC	0	0	0	not applicable	0	not applicable	126	0	3	48.skin	fish, octopus, crustacean	https://biogeodb.stri.si.edu/sftep/en/thefishes/species/4655	13.2	100	2	TRUE	6	h	h6	0	Host-associated	Animal	Animal surface	48skin	skin	marine biome	animal-associated habitat	mucus	host-associated	2369531.767	197460.9806	38844783.07
13414.49.gill	not applicable	49.gill	TRUE	3	4	subtropical	kelp forrest	6/5/19	fish metagenome	496924	UBERON:respiratory system	UBERON:mucus	UBERON:gill	2019	shortfin weakfish	0.9157	DD	0	0	0	not applicable	0	not applicable	20	0	3	49.gill	small fish	fishbase.org	10.1	1069	3.028977705	TRUE	7	a	a7	0	Host-associated	Animal	Animal corpus	49gill	gill	marine biome	animal-associated habitat	organic material	host-associated	14317846.64	1193153.887	50593097.66
13414.49.hg	not applicable	49.hg	TRUE	3	4	subtropical	kelp forrest	6/5/19	fish metagenome	496924	UBERON:gastrointestinal system	UBERON:feces	UBERON:digestive tract	2019	shortfin weakfish	0.9157	DD	0	0	0	not applicable	0	not applicable	20	0	3	49.hg	small fish	fishbase.org	10.1	1069	3.028977705	TRUE	7	a	a7	0	Host-associated	Animal	Animal distal gut	49hg	hindgut	marine biome	animal-associated habitat	intestine environment	host-associated	237617.6761	19801.47301	6439503.417
13414.49.midgut	not applicable	49.midgut	TRUE	3	4	subtropical	kelp forrest	6/5/19	fish metagenome	496924	UBERON:gastrointestinal system	UBERON:feces	UBERON:digestive tract	2019	shortfin weakfish	0.9157	DD	0	0	0	not applicable	0	not applicable	20	0	3	49.midgut	small fish	fishbase.org	10.1	1069	3.028977705	TRUE	7	a	a7	0	Host-associated	Animal	Animal proximal gut	49midgut	midgut	marine biome	animal-associated habitat	intestine environment	host-associated	3954847.251	329570.6043	51295035.68
13414.49.skin	not applicable	49.skin	TRUE	2	3	subtropical	kelp forrest	6/5/19	fish metagenome	496924	UBERON:skin	UBERON:mucus	UBERON:skin of body	2019	shortfin weakfish	0.9157	DD	0	0	0	not applicable	0	not applicable	20	0	3	49.skin	small fish	fishbase.org	10.1	1069	3.028977705	TRUE	7	a	a7	0	Host-associated	Animal	Animal surface	49skin	skin	marine biome	animal-associated habitat	mucus	host-associated	108739.8264	9061.652198	823786.5635
13414.5.gill	not applicable	5.gill	TRUE	3	4	subtropical	rock associated	8/21/19	fish metagenome	496924	UBERON:respiratory system	UBERON:mucus	UBERON:gill	2019	gopher rockfish	1.9058	NE	0	0	0	not applicable	0	not applicable	55	0	30	5.gill	fish, benthic crustaceans, cephalopods,	fishbase.org	7	2486	3.395501124	TRUE	1	e	e1	0	Host-associated	Animal	Animal corpus	5gill	gill	marine biome	animal-associated habitat	organic material	host-associated	4655152.559	387929.3799	11608859.25
13414.5.hg	not applicable	5.hg	TRUE	2	3	subtropical	rock associated	8/21/19	fish metagenome	496924	UBERON:gastrointestinal system	UBERON:feces	UBERON:digestive tract	2019	gopher rockfish	1.9058	NE	0	0	0	not applicable	0	not applicable	55	0	30	5.hg	fish, benthic crustaceans, cephalopods,	fishbase.org	7	2486	3.395501124	TRUE	1	e	e1	0	Host-associated	Animal	Animal distal gut	5hg	hindgut	marine biome	animal-associated habitat	intestine environment	host-associated	25905.57389	2158.797824	308399.6891
13414.5.midgut	not applicable	5.midgut	TRUE	2	3	subtropical	rock associated	8/21/19	fish metagenome	496924	UBERON:gastrointestinal system	UBERON:feces	UBERON:digestive tract	2019	gopher rockfish	1.9058	NE	0	0	0	not applicable	0	not applicable	55	0	30	5.midgut	fish, benthic crustaceans, cephalopods,	fishbase.org	7	2486	3.395501124	TRUE	1	e	e1	0	Host-associated	Animal	Animal proximal gut	5midgut	midgut	marine biome	animal-associated habitat	intestine environment	host-associated	34591.93031	2882.660859	277178.9287
13414.5.skin	not applicable	5.skin	TRUE	1	1	subtropical	rock associated	8/21/19	fish metagenome	496924	UBERON:skin	UBERON:mucus	UBERON:skin of body	2019	gopher rockfish	1.9058	NE	0	0	0	not applicable	0	not applicable	55	0	30	5.skin	fish, benthic crustaceans, cephalopods,	fishbase.org	7	2486	3.395501124	TRUE	1	e	e1	0	Host-associated	Animal	Animal surface	5skin	skin	marine biome	animal-associated habitat	mucus	host-associated	25.25881823	2.104901519	260.4001879
13414.50.gill	not applicable	50.gill	TRUE	1	2	subtropical	kelp forrest	6/5/19	fish metagenome	496924	UBERON:respiratory system	UBERON:mucus	UBERON:gill	2019	bonefish	0.8456	NT	0	0	0	not applicable	0	not applicable	84	0	3	50.gill	worms, crustaceans, mollusks	fishbase.org	15.8	1069	3.028977705	TRUE	7	b	b7	0	Host-associated	Animal	Animal corpus	50gill	gill	marine biome	animal-associated habitat	organic material	host-associated	898.1925493	74.84937911	2164.319396
13414.50.hg	not applicable	50.hg	TRUE	3	4	subtropical	kelp forrest	6/5/19	fish metagenome	496924	UBERON:gastrointestinal system	UBERON:feces	UBERON:digestive tract	2019	bonefish	0.8456	NT	0	0	0	not applicable	0	not applicable	84	0	3	50.hg	worms, crustaceans, mollusks	fishbase.org	15.8	1069	3.028977705	TRUE	7	b	b7	0	Host-associated	Animal	Animal distal gut	50hg	hindgut	marine biome	animal-associated habitat	intestine environment	host-associated	1851063.95	154255.3292	30345310.65
13414.50.midgut	not applicable	50.midgut	TRUE	3	4	subtropical	kelp forrest	6/5/19	fish metagenome	496924	UBERON:gastrointestinal system	UBERON:feces	UBERON:digestive tract	2019	bonefish	0.8456	NT	0	0	0	not applicable	0	not applicable	84	0	3	50.midgut	worms, crustaceans, mollusks	fishbase.org	15.8	1069	3.028977705	TRUE	7	b	b7	0	Host-associated	Animal	Animal proximal gut	50midgut	midgut	marine biome	animal-associated habitat	intestine environment	host-associated	373460.4785	31121.70654	2999682.558
13414.50.skin	not applicable	50.skin	TRUE	1	1	subtropical	kelp forrest	6/5/19	fish metagenome	496924	UBERON:skin	UBERON:mucus	UBERON:skin of body	2019	bonefish	0.8456	NT	0	0	0	not applicable	0	not applicable	84	0	3	50.skin	worms, crustaceans, mollusks	fishbase.org	15.8	1069	3.028977705	TRUE	7	b	b7	0	Host-associated	Animal	Animal surface	50skin	skin	marine biome	animal-associated habitat	mucus	host-associated	2	0	24
13414.51.gill	not applicable	51.gill	TRUE	3	4	subtropical	soft bottom	5/17/19	fish metagenome	496924	UBERON:respiratory system	UBERON:mucus	UBERON:gill	2019	california lizardfish	0.5408	LC	0	0	0	not applicable	0	not applicable	229	1	3	51.gill	fish	fishbase.org	11.4	78	1.892094603	TRUE	7	c	c7	0	Host-associated	Animal	Animal corpus	51gill	gill	marine biome	animal-associated habitat	organic material	host-associated	3639235.418	303269.6182	11480237.91
13414.51.hg	not applicable	51.hg	TRUE	2	2	subtropical	soft bottom	5/17/19	fish metagenome	496924	UBERON:gastrointestinal system	UBERON:feces	UBERON:digestive tract	2019	california lizardfish	0.5408	LC	0	0	0	not applicable	0	not applicable	229	1	3	51.hg	fish	fishbase.org	11.4	78	1.892094603	TRUE	7	c	c7	0	Host-associated	Animal	Animal distal gut	51hg	hindgut	marine biome	animal-associated habitat	intestine environment	host-associated	2248.476889	187.3730741	40008.48556
13414.51.midgut	not applicable	51.midgut	TRUE	3	4	subtropical	soft bottom	5/17/19	fish metagenome	496924	UBERON:gastrointestinal system	UBERON:feces	UBERON:digestive tract	2019	california lizardfish	0.5408	LC	0	0	0	not applicable	0	not applicable	229	1	3	51.midgut	fish	fishbase.org	11.4	78	1.892094603	TRUE	7	c	c7	0	Host-associated	Animal	Animal proximal gut	51midgut	midgut	marine biome	animal-associated habitat	intestine environment	host-associated	88683.39339	7390.282782	1595025.061
13414.51.skin	not applicable	51.skin	TRUE	3	4	subtropical	soft bottom	5/17/19	fish metagenome	496924	UBERON:skin	UBERON:mucus	UBERON:skin of body	2019	california lizardfish	0.5408	LC	0	0	0	not applicable	0	not applicable	229	1	3	51.skin	fish	fishbase.org	11.4	78	1.892094603	TRUE	7	c	c7	0	Host-associated	Animal	Animal surface	51skin	skin	marine biome	animal-associated habitat	mucus	host-associated	1753086.222	146090.5185	12612131.09
13414.52.gill	not applicable	52.gill	FALSE	1	1	subtropical	rock associated	6/5/19	fish metagenome	496924	UBERON:respiratory system	UBERON:mucus	UBERON:gill	2019	rubberlip seaperch	1.2695	NE	0	0	0	not applicable	0	not applicable	50	1	6	52.gill	crabs, worms, bivalves, snails, isopods, brittle stars, shrimp, squid, algae	MS Love. Everything you wanted to know about the fishes of the west coast. 2011	7.5	1163	3.065579715	TRUE	7	d	d7	0	Host-associated	Animal	Animal corpus	52gill	gill	marine biome	animal-associated habitat	organic material	host-associated	375.332538	31.2777115	714.9191201
13414.52.hg	not applicable	52.hg	FALSE	1	1	subtropical	rock associated	6/5/19	fish metagenome	496924	UBERON:gastrointestinal system	UBERON:feces	UBERON:digestive tract	2019	rubberlip seaperch	1.2695	NE	0	0	0	not applicable	0	not applicable	50	1	6	52.hg	crabs, worms, bivalves, snails, isopods, brittle stars, shrimp, squid, algae	MS Love. Everything you wanted to know about the fishes of the west coast. 2011	7.5	1163	3.065579715	TRUE	7	d	d7	0	Host-associated	Animal	Animal distal gut	52hg	hindgut	marine biome	animal-associated habitat	intestine environment	host-associated	64.95420636	5.41285053	1276.114074
13414.52.midgut	not applicable	52.midgut	FALSE	1	2	subtropical	rock associated	6/5/19	fish metagenome	496924	UBERON:gastrointestinal system	UBERON:feces	UBERON:digestive tract	2019	rubberlip seaperch	1.2695	NE	0	0	0	not applicable	0	not applicable	50	1	6	52.midgut	crabs, worms, bivalves, snails, isopods, brittle stars, shrimp, squid, algae	MS Love. Everything you wanted to know about the fishes of the west coast. 2011	7.5	1163	3.065579715	TRUE	7	d	d7	0	Host-associated	Animal	Animal proximal gut	52midgut	midgut	marine biome	animal-associated habitat	intestine environment	host-associated	1285.828239	107.1523532	8509.783181
13414.52.skin	not applicable	52.skin	FALSE	1	1	subtropical	rock associated	6/5/19	fish metagenome	496924	UBERON:skin	UBERON:mucus	UBERON:skin of body	2019	rubberlip seaperch	1.2695	NE	0	0	0	not applicable	0	not applicable	50	1	6	52.skin	crabs, worms, bivalves, snails, isopods, brittle stars, shrimp, squid, algae	MS Love. Everything you wanted to know about the fishes of the west coast. 2011	7.5	1163	3.065579715	TRUE	7	d	d7	0	Host-associated	Animal	Animal surface	52skin	skin	marine biome	animal-associated habitat	mucus	host-associated	81.5749712	6.797914267	948.5461767
13414.53.gill	not applicable	53.gill	FALSE	3	4	subtropical	rock associated	6/5/19	fish metagenome	496924	UBERON:respiratory system	UBERON:mucus	UBERON:gill	2019	kelp perch	1.5871	NE	0	0	0	not applicable	0	not applicable	30	0	6	53.gill	crustaceans on kelp	fishbase.org	5	1163	3.065579715	TRUE	7	e	e7	0	Host-associated	Animal	Animal corpus	53gill	gill	marine biome	animal-associated habitat	organic material	host-associated	3700214.923	308351.2436	62715507.17
13414.53.hg	not applicable	53.hg	FALSE	2	2	subtropical	rock associated	6/5/19	fish metagenome	496924	UBERON:gastrointestinal system	UBERON:feces	UBERON:digestive tract	2019	kelp perch	1.5871	NE	0	0	0	not applicable	0	not applicable	30	0	6	53.hg	crustaceans on kelp	fishbase.org	5	1163	3.065579715	TRUE	7	e	e7	0	Host-associated	Animal	Animal distal gut	53hg	hindgut	marine biome	animal-associated habitat	intestine environment	host-associated	2549.712154	212.4760128	35023.5186
13414.53.midgut	not applicable	53.midgut	FALSE	3	3	subtropical	rock associated	6/5/19	fish metagenome	496924	UBERON:gastrointestinal system	UBERON:feces	UBERON:digestive tract	2019	kelp perch	1.5871	NE	0	0	0	not applicable	0	not applicable	30	0	6	53.midgut	crustaceans on kelp	fishbase.org	5	1163	3.065579715	TRUE	7	e	e7	0	Host-associated	Animal	Animal proximal gut	53midgut	midgut	marine biome	animal-associated habitat	intestine environment	host-associated	69797.82576	5816.48548	1046444.164
13414.53.skin	not applicable	53.skin	FALSE	2	3	subtropical	rock associated	6/5/19	fish metagenome	496924	UBERON:skin	UBERON:mucus	UBERON:skin of body	2019	kelp perch	1.5871	NE	0	0	0	not applicable	0	not applicable	30	0	6	53.skin	crustaceans on kelp	fishbase.org	5	1163	3.065579715	TRUE	7	e	e7	0	Host-associated	Animal	Animal surface	53skin	skin	marine biome	animal-associated habitat	mucus	host-associated	4055.068658	337.9223882	61440.43422
13414.54.gill	not applicable	54.gill	TRUE	3	4	temperate	rock associated	6/5/19	fish metagenome	496924	UBERON:respiratory system	UBERON:mucus	UBERON:gill	2019	halfmoon	2.0448	LC	0	0	0	not applicable	0	not applicable	40	0	6	54.gill	invertebrates, seaweed	fishbase.org	5.5	1163	3.065579715	TRUE	7	f	f7	0	Host-associated	Animal	Animal corpus	54gill	gill	marine biome	animal-associated habitat	organic material	host-associated	1077314.96	89776.24664	2292159.489
13414.54.hg	not applicable	54.hg	TRUE	2	3	temperate	rock associated	6/5/19	fish metagenome	496924	UBERON:gastrointestinal system	UBERON:feces	UBERON:digestive tract	2019	halfmoon	2.0448	LC	0	0	0	not applicable	0	not applicable	40	0	6	54.hg	invertebrates, seaweed	fishbase.org	5.5	1163	3.065579715	TRUE	7	f	f7	0	Host-associated	Animal	Animal distal gut	54hg	hindgut	marine biome	animal-associated habitat	intestine environment	host-associated	25589.98578	2132.498815	225661.2503
13414.54.midgut	not applicable	54.midgut	TRUE	2	3	temperate	rock associated	6/5/19	fish metagenome	496924	UBERON:gastrointestinal system	UBERON:feces	UBERON:digestive tract	2019	halfmoon	2.0448	LC	0	0	0	not applicable	0	not applicable	40	0	6	54.midgut	invertebrates, seaweed	fishbase.org	5.5	1163	3.065579715	TRUE	7	f	f7	0	Host-associated	Animal	Animal proximal gut	54midgut	midgut	marine biome	animal-associated habitat	intestine environment	host-associated	70458.09653	5871.508045	531759.2191
13414.54.skin	not applicable	54.skin	TRUE	1	2	temperate	rock associated	6/5/19	fish metagenome	496924	UBERON:skin	UBERON:mucus	UBERON:skin of body	2019	halfmoon	2.0448	LC	0	0	0	not applicable	0	not applicable	40	0	6	54.skin	invertebrates, seaweed	fishbase.org	5.5	1163	3.065579715	TRUE	7	f	f7	0	Host-associated	Animal	Animal surface	54skin	skin	marine biome	animal-associated habitat	mucus	host-associated	759.1573249	63.26311041	6544.459698
13414.55.gill	not applicable	55.gill	TRUE	3	4	subtropical	kelp forrest	6/5/19	fish metagenome	496924	UBERON:respiratory system	UBERON:mucus	UBERON:gill	2019	broadnose sevengill shark	not collected	DD	0	0	0	not applicable	0	not applicable	570	0	6	55.gill	sharks, rays, fish, marine mammal,	fishbase.org	not collected	1432	3.155943018	TRUE	7	g	g7	0	Host-associated	Animal	Animal corpus	55gill	gill	marine biome	animal-associated habitat	organic material	host-associated	1333925.507	111160.4589	6063297.76
13414.55.hg	not applicable	55.hg	TRUE	3	4	subtropical	kelp forrest	6/5/19	fish metagenome	496924	UBERON:gastrointestinal system	UBERON:feces	UBERON:digestive tract	2019	broadnose sevengill shark	not collected	DD	0	0	0	not applicable	0	not applicable	570	0	6	55.hg	sharks, rays, fish, marine mammal,	fishbase.org	not collected	1432	3.155943018	TRUE	7	g	g7	0	Host-associated	Animal	Animal distal gut	55hg	hindgut	marine biome	animal-associated habitat	intestine environment	host-associated	1895685.599	157973.7999	26550218.47
13414.55.midgut	not applicable	55.midgut	TRUE	3	4	subtropical	kelp forrest	6/5/19	fish metagenome	496924	UBERON:gastrointestinal system	UBERON:feces	UBERON:digestive tract	2019	broadnose sevengill shark	not collected	DD	0	0	0	not applicable	0	not applicable	570	0	6	55.midgut	sharks, rays, fish, marine mammal,	fishbase.org	not collected	1432	3.155943018	TRUE	7	g	g7	0	Host-associated	Animal	Animal proximal gut	55midgut	midgut	marine biome	animal-associated habitat	intestine environment	host-associated	1297235.787	108102.9822	9434442.085
13414.55.skin	not applicable	55.skin	TRUE	1	1	subtropical	kelp forrest	6/5/19	fish metagenome	496924	UBERON:skin	UBERON:mucus	UBERON:skin of body	2019	broadnose sevengill shark	not collected	DD	0	0	0	not applicable	0	not applicable	570	0	6	55.skin	sharks, rays, fish, marine mammal,	fishbase.org	not collected	1432	3.155943018	TRUE	7	g	g7	0	Host-associated	Animal	Animal surface	55skin	skin	marine biome	animal-associated habitat	mucus	host-associated	3	0	11
13414.58.gill	not applicable	58.gill	FALSE	2	2	subtropical	soft bottom	9/6/19	fish metagenome	496924	UBERON:respiratory system	UBERON:mucus	UBERON:gill	2019	pacific bonito	1.1121	LC	0	0	0	not applicable	0	not applicable	100	0	3	58.gill	fish, squids, shrimp	fishbase.org	9.5	245	2.389166084	TRUE	8	b	b8	0	Host-associated	Animal	Animal corpus	58gill	gill	marine biome	animal-associated habitat	organic material	host-associated	10014.81646	834.5680383	17947.69975
13414.58.hg	not applicable	58.hg	FALSE	3	4	subtropical	soft bottom	9/6/19	fish metagenome	496924	UBERON:gastrointestinal system	UBERON:feces	UBERON:digestive tract	2019	pacific bonito	1.1121	LC	0	0	0	not applicable	0	not applicable	100	0	3	58.hg	fish, squids, shrimp	fishbase.org	9.5	245	2.389166084	TRUE	8	b	b8	0	Host-associated	Animal	Animal distal gut	58hg	hindgut	marine biome	animal-associated habitat	intestine environment	host-associated	166326.1606	13860.51339	1403596.292
13414.58.midgut	not applicable	58.midgut	FALSE	2	2	subtropical	soft bottom	9/6/19	fish metagenome	496924	UBERON:gastrointestinal system	UBERON:feces	UBERON:digestive tract	2019	pacific bonito	1.1121	LC	0	0	0	not applicable	0	not applicable	100	0	3	58.midgut	fish, squids, shrimp	fishbase.org	9.5	245	2.389166084	TRUE	8	b	b8	0	Host-associated	Animal	Animal proximal gut	58midgut	midgut	marine biome	animal-associated habitat	intestine environment	host-associated	6517.763139	543.1469282	55755.03113
13414.58.skin	not applicable	58.skin	FALSE	1	1	subtropical	soft bottom	9/6/19	fish metagenome	496924	UBERON:skin	UBERON:mucus	UBERON:skin of body	2019	pacific bonito	1.1121	LC	0	0	0	not applicable	0	not applicable	100	0	3	58.skin	fish, squids, shrimp	fishbase.org	9.5	245	2.389166084	TRUE	8	b	b8	0	Host-associated	Animal	Animal surface	58skin	skin	marine biome	animal-associated habitat	mucus	host-associated	0	0	6
13414.59.gill	not applicable	59.gill	TRUE	2	3	subtropical	soft bottom	6/4/19	fish metagenome	496924	UBERON:respiratory system	UBERON:mucus	UBERON:gill	2019	thresher shark	not collected	VU	0	0	0	not applicable	0	not applicable	550	0	3	59.gill	forage fish	fishbase.org	not collected	160	2.204119983	TRUE	8	c	c8	0	Host-associated	Animal	Animal corpus	59gill	gill	marine biome	animal-associated habitat	organic material	host-associated	48131.99247	4010.999372	162608.0827
13414.59.hg	not applicable	59.hg	TRUE	1	2	subtropical	soft bottom	6/4/19	fish metagenome	496924	UBERON:gastrointestinal system	UBERON:feces	UBERON:digestive tract	2019	thresher shark	not collected	VU	0	0	0	not applicable	0	not applicable	550	0	3	59.hg	forage fish	fishbase.org	not collected	160	2.204119983	TRUE	8	c	c8	0	Host-associated	Animal	Animal distal gut	59hg	hindgut	marine biome	animal-associated habitat	intestine environment	host-associated	1016.248305	84.68735879	9009.293488
13414.59.midgut	not applicable	59.midgut	TRUE	3	4	subtropical	soft bottom	6/4/19	fish metagenome	496924	UBERON:gastrointestinal system	UBERON:feces	UBERON:digestive tract	2019	thresher shark	not collected	VU	0	0	0	not applicable	0	not applicable	550	0	3	59.midgut	forage fish	fishbase.org	not collected	160	2.204119983	TRUE	8	c	c8	0	Host-associated	Animal	Animal proximal gut	59midgut	midgut	marine biome	animal-associated habitat	intestine environment	host-associated	164134.0446	13677.83705	1081251.94
13414.59.skin	not applicable	59.skin	TRUE	1	2	subtropical	soft bottom	6/4/19	fish metagenome	496924	UBERON:skin	UBERON:mucus	UBERON:skin of body	2019	thresher shark	not collected	VU	0	0	0	not applicable	0	not applicable	550	0	3	59.skin	forage fish	fishbase.org	not collected	160	2.204119983	TRUE	8	c	c8	0	Host-associated	Animal	Animal surface	59skin	skin	marine biome	animal-associated habitat	mucus	host-associated	42.91693643	3.576411369	2524.525672
13414.6.gill	not applicable	6.gill	TRUE	1	2	subtropical	rock associated	8/21/19	fish metagenome	496924	UBERON:respiratory system	UBERON:mucus	UBERON:gill	2019	blue rockfish	1.304	NE	0	0	0	not applicable	0	not applicable	500	0	30	6.gill	fish, crustacean, squid	fishbase.org	7.8	2486	3.395501124	TRUE	1	f	f1	0	Host-associated	Animal	Animal corpus	6gill	gill	marine biome	animal-associated habitat	organic material	host-associated	527.3139465	43.94282887	1706.517626
13414.6.hg	not applicable	6.hg	TRUE	3	4	subtropical	rock associated	8/21/19	fish metagenome	496924	UBERON:gastrointestinal system	UBERON:feces	UBERON:digestive tract	2019	blue rockfish	1.304	NE	0	0	0	not applicable	0	not applicable	500	0	30	6.hg	fish, crustacean, squid	fishbase.org	7.8	2486	3.395501124	TRUE	1	f	f1	0	Host-associated	Animal	Animal distal gut	6hg	hindgut	marine biome	animal-associated habitat	intestine environment	host-associated	145842.3043	12153.52536	2113656.584
13414.6.midgut	not applicable	6.midgut	TRUE	2	3	subtropical	rock associated	8/21/19	fish metagenome	496924	UBERON:gastrointestinal system	UBERON:feces	UBERON:digestive tract	2019	blue rockfish	1.304	NE	0	0	0	not applicable	0	not applicable	500	0	30	6.midgut	fish, crustacean, squid	fishbase.org	7.8	2486	3.395501124	TRUE	1	f	f1	0	Host-associated	Animal	Animal proximal gut	6midgut	midgut	marine biome	animal-associated habitat	intestine environment	host-associated	16240.49888	1353.374906	112003.4405
13414.6.skin	not applicable	6.skin	TRUE	1	1	subtropical	rock associated	8/21/19	fish metagenome	496924	UBERON:skin	UBERON:mucus	UBERON:skin of body	2019	blue rockfish	1.304	NE	0	0	0	not applicable	0	not applicable	500	0	30	6.skin	fish, crustacean, squid	fishbase.org	7.8	2486	3.395501124	TRUE	1	f	f1	0	Host-associated	Animal	Animal surface	6skin	skin	marine biome	animal-associated habitat	mucus	host-associated	22.66231256	1.888526047	135.7024704
13414.60.gill	not applicable	60.gill	FALSE	3	4	subtropical	soft bottom	10/5/18	fish metagenome	496924	UBERON:respiratory system	UBERON:mucus	UBERON:gill	2018	south american pilchard	0.5795	LC	0	0	0	not applicable	0	not applicable	200	0	3	60.gill	planktonic crustaceans	fishbase.org	5.8	245	2.389166084	TRUE	8	d	d8	0	Host-associated	Animal	Animal corpus	60gill	gill	marine biome	animal-associated habitat	organic material	host-associated	644367.5991	53697.29993	5805113.506
13414.60.hg	not applicable	60.hg	FALSE	3	4	subtropical	soft bottom	10/5/18	fish metagenome	496924	UBERON:gastrointestinal system	UBERON:feces	UBERON:digestive tract	2018	south american pilchard	0.5795	LC	0	0	0	not applicable	0	not applicable	200	0	3	60.hg	planktonic crustaceans	fishbase.org	5.8	245	2.389166084	TRUE	8	d	d8	0	Host-associated	Animal	Animal distal gut	60hg	hindgut	marine biome	animal-associated habitat	intestine environment	host-associated	159626.9335	13302.24446	7459202.499
13414.60.midgut	not applicable	60.midgut	FALSE	2	3	subtropical	soft bottom	10/5/18	fish metagenome	496924	UBERON:gastrointestinal system	UBERON:feces	UBERON:digestive tract	2018	south american pilchard	0.5795	LC	0	0	0	not applicable	0	not applicable	200	0	3	60.midgut	planktonic crustaceans	fishbase.org	5.8	245	2.389166084	TRUE	8	d	d8	0	Host-associated	Animal	Animal proximal gut	60midgut	midgut	marine biome	animal-associated habitat	intestine environment	host-associated	9498.487341	791.5406118	397426.2486
13414.60.skin	not applicable	60.skin	FALSE	2	2	subtropical	soft bottom	10/5/18	fish metagenome	496924	UBERON:skin	UBERON:mucus	UBERON:skin of body	2018	south american pilchard	0.5795	LC	0	0	0	not applicable	0	not applicable	200	0	3	60.skin	planktonic crustaceans	fishbase.org	5.8	245	2.389166084	TRUE	8	d	d8	0	Host-associated	Animal	Animal surface	60skin	skin	marine biome	animal-associated habitat	mucus	host-associated	2280.056898	190.0047415	53024.57901
13414.61.gill	not applicable	61.gill	FALSE	2	3	deep water	soft bottom	3/10/18	fish metagenome	496924	UBERON:respiratory system	UBERON:mucus	UBERON:gill	2018	mexican lampfish	0.5618	LC	0	0	0	not applicable	0	not applicable	800	25	300	61.gill	euphausiids, copepods	https://link.springer.com/content/pdf/10.1007/BF00394666.pdf	2.1	9790	3.990782692	TRUE	8	e	e8	0	Host-associated	Animal	Animal corpus	61gill	gill	marine biome	animal-associated habitat	organic material	host-associated	2421.45781	201.7881509	59059.94659
13414.61.hg	not applicable	61.hg	FALSE	3	4	deep water	soft bottom	3/10/18	fish metagenome	496924	UBERON:gastrointestinal system	UBERON:feces	UBERON:digestive tract	2018	mexican lampfish	0.5618	LC	0	0	0	not applicable	0	not applicable	800	25	300	61.hg	euphausiids, copepods	https://link.springer.com/content/pdf/10.1007/BF00394666.pdf	2.1	9790	3.990782692	TRUE	8	e	e8	0	Host-associated	Animal	Animal distal gut	61hg	hindgut	marine biome	animal-associated habitat	intestine environment	host-associated	22413.94162	1867.828469	17241493.56
13414.61.midgut	not applicable	61.midgut	FALSE	2	3	deep water	soft bottom	3/10/18	fish metagenome	496924	UBERON:gastrointestinal system	UBERON:feces	UBERON:digestive tract	2018	mexican lampfish	0.5618	LC	0	0	0	not applicable	0	not applicable	800	25	300	61.midgut	euphausiids, copepods	https://link.springer.com/content/pdf/10.1007/BF00394666.pdf	2.1	9790	3.990782692	TRUE	8	e	e8	0	Host-associated	Animal	Animal proximal gut	61midgut	midgut	marine biome	animal-associated habitat	intestine environment	host-associated	12345.57795	1028.798162	512264.6451
13414.61.skin	not applicable	61.skin	FALSE	3	4	deep water	soft bottom	3/10/18	fish metagenome	496924	UBERON:skin	UBERON:mucus	UBERON:skin of body	2018	mexican lampfish	0.5618	LC	0	0	0	not applicable	0	not applicable	800	25	300	61.skin	euphausiids, copepods	https://link.springer.com/content/pdf/10.1007/BF00394666.pdf	2.1	9790	3.990782692	TRUE	8	e	e8	0	Host-associated	Animal	Animal surface	61skin	skin	marine biome	animal-associated habitat	mucus	host-associated	9062.54755	755.2122958	2265636.887
13414.62.gill	not applicable	62.gill	TRUE no HG	2	3	deep water	soft bottom	3/10/18	fish metagenome	496924	UBERON:respiratory system	UBERON:mucus	UBERON:gill	2018	slender sole	0.5624	LC	0	0	0	not applicable	0	not applicable	800	25	300	62.gill	pelagic crustacean, small fish	https://agris.fao.org/agris-search/search.do?recordID=AV20120165264	1.7	9790	3.990782692	TRUE	8	f	f8	0	Host-associated	Animal	Animal corpus	62gill	gill	marine biome	animal-associated habitat	organic material	host-associated	28693.64952	2391.13746	428263.4256
13414.62.hg	not applicable	62.hg	TRUE no HG	2	3	deep water	soft bottom	3/10/18	fish metagenome	496924	UBERON:gastrointestinal system	UBERON:feces	UBERON:digestive tract	2018	slender sole	0.5624	LC	0	0	0	not applicable	0	not applicable	800	25	300	62.hg	pelagic crustacean, small fish	https://agris.fao.org/agris-search/search.do?recordID=AV20120165264	1.7	9790	3.990782692	TRUE	8	f	f8	0	Host-associated	Animal	Animal distal gut	62hg	hindgut	marine biome	animal-associated habitat	intestine environment	host-associated	5255.887702	437.9906418	128192.383
13414.62.midgut	not applicable	62.midgut	TRUE no HG	2	3	deep water	soft bottom	3/10/18	fish metagenome	496924	UBERON:gastrointestinal system	UBERON:feces	UBERON:digestive tract	2018	slender sole	0.5624	LC	0	0	0	not applicable	0	not applicable	800	25	300	62.midgut	pelagic crustacean, small fish	https://agris.fao.org/agris-search/search.do?recordID=AV20120165264	1.7	9790	3.990782692	TRUE	8	f	f8	0	Host-associated	Animal	Animal proximal gut	62midgut	midgut	marine biome	animal-associated habitat	intestine environment	host-associated	18535.9532	1544.662767	273391.6401
13414.62.skin	not applicable	62.skin	TRUE no HG	2	3	deep water	soft bottom	3/10/18	fish metagenome	496924	UBERON:skin	UBERON:mucus	UBERON:skin of body	2018	slender sole	0.5624	LC	0	0	0	not applicable	0	not applicable	800	25	300	62.skin	pelagic crustacean, small fish	https://agris.fao.org/agris-search/search.do?recordID=AV20120165264	1.7	9790	3.990782692	TRUE	8	f	f8	0	Host-associated	Animal	Animal surface	62skin	skin	marine biome	animal-associated habitat	mucus	host-associated	12315.90485	1026.325404	208744.1501
13414.63.gill	not applicable	63.gill	TRUE	3	4	deep water	soft bottom	3/10/18	fish metagenome	496924	UBERON:respiratory system	UBERON:mucus	UBERON:gill	2018	splitnose rockfish	1.4474	NE	0	0	0	not applicable	0	not applicable	800	0	300	63.gill	copepods, amphipods,	ftp://ftp.streamnet.org/pub/marinehabitat/supporting_docs/GroundfishLifeHistoriesDec2003_wBookmarks.pdf	5	9790	3.990782692	TRUE	8	g	g8	0	Host-associated	Animal	Animal corpus	63gill	gill	marine biome	animal-associated habitat	organic material	host-associated	1099894.218	91657.85153	4700402.643
13414.63.hg	not applicable	63.hg	TRUE	3	4	deep water	soft bottom	3/10/18	fish metagenome	496924	UBERON:gastrointestinal system	UBERON:feces	UBERON:digestive tract	2018	splitnose rockfish	1.4474	NE	0	0	0	not applicable	0	not applicable	800	0	300	63.hg	copepods, amphipods,	ftp://ftp.streamnet.org/pub/marinehabitat/supporting_docs/GroundfishLifeHistoriesDec2003_wBookmarks.pdf	5	9790	3.990782692	TRUE	8	g	g8	0	Host-associated	Animal	Animal distal gut	63hg	hindgut	marine biome	animal-associated habitat	intestine environment	host-associated	456578.2929	38048.19107	8900161.655
13414.63.midgut	not applicable	63.midgut	TRUE	3	4	deep water	soft bottom	3/10/18	fish metagenome	496924	UBERON:gastrointestinal system	UBERON:feces	UBERON:digestive tract	2018	splitnose rockfish	1.4474	NE	0	0	0	not applicable	0	not applicable	800	0	300	63.midgut	copepods, amphipods,	ftp://ftp.streamnet.org/pub/marinehabitat/supporting_docs/GroundfishLifeHistoriesDec2003_wBookmarks.pdf	5	9790	3.990782692	TRUE	8	g	g8	0	Host-associated	Animal	Animal proximal gut	63midgut	midgut	marine biome	animal-associated habitat	intestine environment	host-associated	201213.3615	16767.78013	8562270.704
13414.63.skin	not applicable	63.skin	TRUE	2	2	deep water	soft bottom	3/10/18	fish metagenome	496924	UBERON:skin	UBERON:mucus	UBERON:skin of body	2018	splitnose rockfish	1.4474	NE	0	0	0	not applicable	0	not applicable	800	0	300	63.skin	copepods, amphipods,	ftp://ftp.streamnet.org/pub/marinehabitat/supporting_docs/GroundfishLifeHistoriesDec2003_wBookmarks.pdf	5	9790	3.990782692	TRUE	8	g	g8	0	Host-associated	Animal	Animal surface	63skin	skin	marine biome	animal-associated habitat	mucus	host-associated	810.7089196	67.55907664	10809.45226
13414.64.gill	not applicable	64.gill	TRUE	3	4	subtropical	soft bottom	3/10/18	fish metagenome	496924	UBERON:respiratory system	UBERON:mucus	UBERON:gill	2018	hundre fathom mora	0.6687	NE	0	0	0	not applicable	0	not applicable	523	128	300	64.gill	not applicable	fishbase.org	3.9	9790	3.990782692	TRUE	8	h	h8	0	Host-associated	Animal	Animal corpus	64gill	gill	marine biome	animal-associated habitat	organic material	host-associated	5703712.967	475309.4139	65559919.16
13414.64.hg	not applicable	64.hg	TRUE	1	1	subtropical	soft bottom	3/10/18	fish metagenome	496924	UBERON:gastrointestinal system	UBERON:feces	UBERON:digestive tract	2018	hundre fathom mora	0.6687	NE	0	0	0	not applicable	0	not applicable	523	128	300	64.hg	not applicable	fishbase.org	3.9	9790	3.990782692	TRUE	8	h	h8	0	Host-associated	Animal	Animal distal gut	64hg	hindgut	marine biome	animal-associated habitat	intestine environment	host-associated	1	0	19
13414.64.midgut	not applicable	64.midgut	TRUE	3	4	subtropical	soft bottom	3/10/18	fish metagenome	496924	UBERON:gastrointestinal system	UBERON:feces	UBERON:digestive tract	2018	hundre fathom mora	0.6687	NE	0	0	0	not applicable	0	not applicable	523	128	300	64.midgut	not applicable	fishbase.org	3.9	9790	3.990782692	TRUE	8	h	h8	0	Host-associated	Animal	Animal proximal gut	64midgut	midgut	marine biome	animal-associated habitat	intestine environment	host-associated	80987.49387	6748.957823	1951505.876
13414.64.skin	not applicable	64.skin	TRUE	1	1	subtropical	soft bottom	3/10/18	fish metagenome	496924	UBERON:skin	UBERON:mucus	UBERON:skin of body	2018	hundre fathom mora	0.6687	NE	0	0	0	not applicable	0	not applicable	523	128	300	64.skin	not applicable	fishbase.org	3.9	9790	3.990782692	TRUE	8	h	h8	0	Host-associated	Animal	Animal surface	64skin	skin	marine biome	animal-associated habitat	mucus	host-associated	1	0	44
13414.65.gill	not applicable	65.gill	TRUE	2	2	deep water	soft bottom	3/10/18	fish metagenome	496924	UBERON:respiratory system	UBERON:mucus	UBERON:gill	2018	dover sole	0.9006	NE	0	0	0	not applicable	0	not applicable	1370	10	300	65.gill	annelida, crustacean, mollusk, echinoderm, small fish	https://agris.fao.org/agris-search/search.do?recordID=AV20120165264	2	9790	3.990782692	TRUE	9	a	a9	0	Host-associated	Animal	Animal corpus	65gill	gill	marine biome	animal-associated habitat	organic material	host-associated	1738.139833	144.8449861	14983.96407
13414.65.hg	not applicable	65.hg	TRUE	1	2	deep water	soft bottom	3/10/18	fish metagenome	496924	UBERON:gastrointestinal system	UBERON:feces	UBERON:digestive tract	2018	dover sole	0.9006	NE	0	0	0	not applicable	0	not applicable	1370	10	300	65.hg	annelida, crustacean, mollusk, echinoderm, small fish	https://agris.fao.org/agris-search/search.do?recordID=AV20120165264	2	9790	3.990782692	TRUE	9	a	a9	0	Host-associated	Animal	Animal distal gut	65hg	hindgut	marine biome	animal-associated habitat	intestine environment	host-associated	439.0402341	36.58668618	7318.556995
13414.65.midgut	not applicable	65.midgut	TRUE	3	4	deep water	soft bottom	3/10/18	fish metagenome	496924	UBERON:gastrointestinal system	UBERON:feces	UBERON:digestive tract	2018	dover sole	0.9006	NE	0	0	0	not applicable	0	not applicable	1370	10	300	65.midgut	annelida, crustacean, mollusk, echinoderm, small fish	https://agris.fao.org/agris-search/search.do?recordID=AV20120165264	2	9790	3.990782692	TRUE	9	a	a9	0	Host-associated	Animal	Animal proximal gut	65midgut	midgut	marine biome	animal-associated habitat	intestine environment	host-associated	226206.5085	18850.54238	3432572.208
13414.65.skin	not applicable	65.skin	TRUE	2	3	deep water	soft bottom	3/10/18	fish metagenome	496924	UBERON:skin	UBERON:mucus	UBERON:skin of body	2018	dover sole	0.9006	NE	0	0	0	not applicable	0	not applicable	1370	10	300	65.skin	annelida, crustacean, mollusk, echinoderm, small fish	https://agris.fao.org/agris-search/search.do?recordID=AV20120165264	2	9790	3.990782692	TRUE	9	a	a9	0	Host-associated	Animal	Animal surface	65skin	skin	marine biome	animal-associated habitat	mucus	host-associated	8700.423201	725.0352668	189139.6348
13414.66.gill	not applicable	66.gill	FALSE	2	2	deep water	soft bottom	3/10/18	fish metagenome	496924	UBERON:respiratory system	UBERON:mucus	UBERON:gill	2018	rex sole	0.6888	NE	0	0	0	not applicable	0	not applicable	900	0	300	66.gill	annelida, crustacea, mollusks, fish	https://agris.fao.org/agris-search/search.do?recordID=AV20120165264	1.5	9790	3.990782692	TRUE	9	b	b9	0	Host-associated	Animal	Animal corpus	66gill	gill	marine biome	animal-associated habitat	organic material	host-associated	5171.086501	430.9238751	26116.59849
13414.66.hg	not applicable	66.hg	FALSE	2	2	deep water	soft bottom	3/10/18	fish metagenome	496924	UBERON:gastrointestinal system	UBERON:feces	UBERON:digestive tract	2018	rex sole	0.6888	NE	0	0	0	not applicable	0	not applicable	900	0	300	66.hg	annelida, crustacea, mollusks, fish	https://agris.fao.org/agris-search/search.do?recordID=AV20120165264	1.5	9790	3.990782692	TRUE	9	b	b9	0	Host-associated	Animal	Animal distal gut	66hg	hindgut	marine biome	animal-associated habitat	intestine environment	host-associated	1196.24111	99.68675914	12685.48367
13414.66.midgut	not applicable	66.midgut	FALSE	2	3	deep water	soft bottom	3/10/18	fish metagenome	496924	UBERON:gastrointestinal system	UBERON:feces	UBERON:digestive tract	2018	rex sole	0.6888	NE	0	0	0	not applicable	0	not applicable	900	0	300	66.midgut	annelida, crustacea, mollusks, fish	https://agris.fao.org/agris-search/search.do?recordID=AV20120165264	1.5	9790	3.990782692	TRUE	9	b	b9	0	Host-associated	Animal	Animal proximal gut	66midgut	midgut	marine biome	animal-associated habitat	intestine environment	host-associated	61624.48209	5135.373507	889242.1657
13414.66.skin	not applicable	66.skin	FALSE	1	2	deep water	soft bottom	3/10/18	fish metagenome	496924	UBERON:skin	UBERON:mucus	UBERON:skin of body	2018	rex sole	0.6888	NE	0	0	0	not applicable	0	not applicable	900	0	300	66.skin	annelida, crustacea, mollusks, fish	https://agris.fao.org/agris-search/search.do?recordID=AV20120165264	1.5	9790	3.990782692	TRUE	9	b	b9	0	Host-associated	Animal	Animal surface	66skin	skin	marine biome	animal-associated habitat	mucus	host-associated	546.2880989	45.52400824	4107.429315
13414.67.gill	not applicable	67.gill	TRUE	1	1	subtropical	soft bottom	8/6/20	fish metagenome	496924	UBERON:respiratory system	UBERON:mucus	UBERON:gill	2020	california butterfly ray	2.6762	LC	0	0	0	not applicable	0	not applicable	94	1	1	67.gill	bony fish, crustacean	https://biogeodb.stri.si.edu/sftep/en/thefishes/species/254	not collected	3	0.477121255	TRUE	9	c	c9	0	Host-associated	Animal	Animal corpus	67gill	gill	marine biome	animal-associated habitat	organic material	host-associated	22.75666804	1.896389003	33.26998251
13414.67.hg	not applicable	67.hg	TRUE	1	1	subtropical	soft bottom	8/6/20	fish metagenome	496924	UBERON:gastrointestinal system	UBERON:feces	UBERON:digestive tract	2020	california butterfly ray	2.6762	LC	0	0	0	not applicable	0	not applicable	94	1	1	67.hg	bony fish, crustacean	https://biogeodb.stri.si.edu/sftep/en/thefishes/species/254	not collected	3	0.477121255	TRUE	9	c	c9	0	Host-associated	Animal	Animal distal gut	67hg	hindgut	marine biome	animal-associated habitat	intestine environment	host-associated	49.24585224	4.10382102	656.6113632
13414.67.midgut	not applicable	67.midgut	TRUE	2	2	subtropical	soft bottom	8/6/20	fish metagenome	496924	UBERON:gastrointestinal system	UBERON:feces	UBERON:digestive tract	2020	california butterfly ray	2.6762	LC	0	0	0	not applicable	0	not applicable	94	1	1	67.midgut	bony fish, crustacean	https://biogeodb.stri.si.edu/sftep/en/thefishes/species/254	not collected	3	0.477121255	TRUE	9	c	c9	0	Host-associated	Animal	Animal proximal gut	67midgut	midgut	marine biome	animal-associated habitat	intestine environment	host-associated	12941.0492	1078.420767	236150.5328
13414.67.skin	not applicable	67.skin	TRUE	2	3	subtropical	soft bottom	8/6/20	fish metagenome	496924	UBERON:skin	UBERON:mucus	UBERON:skin of body	2020	california butterfly ray	2.6762	LC	0	0	0	not applicable	0	not applicable	94	1	1	67.skin	bony fish, crustacean	https://biogeodb.stri.si.edu/sftep/en/thefishes/species/254	not collected	3	0.477121255	TRUE	9	c	c9	0	Host-associated	Animal	Animal surface	67skin	skin	marine biome	animal-associated habitat	mucus	host-associated	122551.9339	10212.66116	1656107.214
13414.68.gill	not applicable	68.gill	TRUE	2	2	subtropical	rock associated	8/13/20	fish metagenome	496924	UBERON:respiratory system	UBERON:mucus	UBERON:gill	2020	california moray	0.2563	NE	0	0	0	not applicable	0	not applicable	40	1	1	68.gill	crustaceans, octopus, fish	fishbase.org	8.5	3	0.477121255	TRUE	9	d	d9	0	Host-associated	Animal	Animal corpus	68gill	gill	marine biome	animal-associated habitat	organic material	host-associated	82098.71857	6841.559881	306338.5021
13414.68.hg	not applicable	68.hg	TRUE	2	3	subtropical	rock associated	8/13/20	fish metagenome	496924	UBERON:gastrointestinal system	UBERON:feces	UBERON:digestive tract	2020	california moray	0.2563	NE	0	0	0	not applicable	0	not applicable	40	1	1	68.hg	crustaceans, octopus, fish	fishbase.org	8.5	3	0.477121255	TRUE	9	d	d9	0	Host-associated	Animal	Animal distal gut	68hg	hindgut	marine biome	animal-associated habitat	intestine environment	host-associated	65746.30767	5478.858972	776225.5923
13414.68.midgut	not applicable	68.midgut	TRUE	2	3	subtropical	rock associated	8/13/20	fish metagenome	496924	UBERON:gastrointestinal system	UBERON:feces	UBERON:digestive tract	2020	california moray	0.2563	NE	0	0	0	not applicable	0	not applicable	40	1	1	68.midgut	crustaceans, octopus, fish	fishbase.org	8.5	3	0.477121255	TRUE	9	d	d9	0	Host-associated	Animal	Animal proximal gut	68midgut	midgut	marine biome	animal-associated habitat	intestine environment	host-associated	118064.6322	9838.71935	2583471.164
13414.68.skin	not applicable	68.skin	TRUE	2	3	subtropical	rock associated	8/13/20	fish metagenome	496924	UBERON:skin	UBERON:mucus	UBERON:skin of body	2020	california moray	0.2563	NE	0	0	0	not applicable	0	not applicable	40	1	1	68.skin	crustaceans, octopus, fish	fishbase.org	8.5	3	0.477121255	TRUE	9	d	d9	0	Host-associated	Animal	Animal surface	68skin	skin	marine biome	animal-associated habitat	mucus	host-associated	84924.38281	7077.031901	816580.604
13414.69.gill	not applicable	69.gill	FALSE	1	2	deep water	soft bottom	3/9/19	fish metagenome	496924	UBERON:respiratory system	UBERON:mucus	UBERON:gill	2019	blacktip poacher	0.29	NE	0	0	0	not applicable	0	not applicable	400	18	150	69.gill	crustaceans	fishbase.org	4.3	9620	3.983175072	TRUE	9	e	e9	0	Host-associated	Animal	Animal corpus	69gill	gill	marine biome	animal-associated habitat	organic material	host-associated	1405.102197	117.0918497	54042.39219
13414.69.hg	not applicable	69.hg	FALSE	2	3	deep water	soft bottom	3/9/19	fish metagenome	496924	UBERON:gastrointestinal system	UBERON:feces	UBERON:digestive tract	2019	blacktip poacher	0.29	NE	0	0	0	not applicable	0	not applicable	400	18	150	69.hg	crustaceans	fishbase.org	4.3	9620	3.983175072	TRUE	9	e	e9	0	Host-associated	Animal	Animal distal gut	69hg	hindgut	marine biome	animal-associated habitat	intestine environment	host-associated	52160.55731	4346.713109	1516295.271
13414.69.midgut	not applicable	69.midgut	FALSE	2	2	deep water	soft bottom	3/9/19	fish metagenome	496924	UBERON:gastrointestinal system	UBERON:feces	UBERON:digestive tract	2019	blacktip poacher	0.29	NE	0	0	0	not applicable	0	not applicable	400	18	150	69.midgut	crustaceans	fishbase.org	4.3	9620	3.983175072	TRUE	9	e	e9	0	Host-associated	Animal	Animal proximal gut	69midgut	midgut	marine biome	animal-associated habitat	intestine environment	host-associated	20354.58209	1696.215174	519249.543
13414.69.skin	not applicable	69.skin	FALSE	2	2	deep water	soft bottom	3/9/19	fish metagenome	496924	UBERON:skin	UBERON:mucus	UBERON:skin of body	2019	blacktip poacher	0.29	NE	0	0	0	not applicable	0	not applicable	400	18	150	69.skin	crustaceans	fishbase.org	4.3	9620	3.983175072	TRUE	9	e	e9	0	Host-associated	Animal	Animal surface	69skin	skin	marine biome	animal-associated habitat	mucus	host-associated	87.23764319	7.269803599	218094.108
13414.7.gill	not applicable	7.gill	FALSE	2	3	subtropical	rock associated	6/29/19	fish metagenome	496924	UBERON:respiratory system	UBERON:mucus	UBERON:gill	2019	white seaperch	1.1082	NE	0	0	0	not applicable	0	not applicable	43	0	3	7.gill	isopod, amphipod, gastropod, echinoderm, annelida	https://link.springer.com/content/pdf/10.1007/BF00390424.pdf	5.9	103	2.012837225	TRUE	1	g	g1	0	Host-associated	Animal	Animal corpus	7gill	gill	marine biome	animal-associated habitat	organic material	host-associated	121353.7451	10112.81209	394005.6658
13414.7.hg	not applicable	7.hg	FALSE	2	2	subtropical	rock associated	6/29/19	fish metagenome	496924	UBERON:gastrointestinal system	UBERON:feces	UBERON:digestive tract	2019	white seaperch	1.1082	NE	0	0	0	not applicable	0	not applicable	43	0	3	7.hg	isopod, amphipod, gastropod, echinoderm, annelida	https://link.springer.com/content/pdf/10.1007/BF00390424.pdf	5.9	103	2.012837225	TRUE	1	g	g1	0	Host-associated	Animal	Animal distal gut	7hg	hindgut	marine biome	animal-associated habitat	intestine environment	host-associated	869.8054376	72.48378647	15259.74452
13414.7.midgut	not applicable	7.midgut	FALSE	2	3	subtropical	rock associated	6/29/19	fish metagenome	496924	UBERON:gastrointestinal system	UBERON:feces	UBERON:digestive tract	2019	white seaperch	1.1082	NE	0	0	0	not applicable	0	not applicable	43	0	3	7.midgut	isopod, amphipod, gastropod, echinoderm, annelida	https://link.springer.com/content/pdf/10.1007/BF00390424.pdf	5.9	103	2.012837225	TRUE	1	g	g1	0	Host-associated	Animal	Animal proximal gut	7midgut	midgut	marine biome	animal-associated habitat	intestine environment	host-associated	15745.40104	1312.116753	157139.731
13414.7.skin	not applicable	7.skin	FALSE	1	1	subtropical	rock associated	6/29/19	fish metagenome	496924	UBERON:skin	UBERON:mucus	UBERON:skin of body	2019	white seaperch	1.1082	NE	0	0	0	not applicable	0	not applicable	43	0	3	7.skin	isopod, amphipod, gastropod, echinoderm, annelida	https://link.springer.com/content/pdf/10.1007/BF00390424.pdf	5.9	103	2.012837225	TRUE	1	g	g1	0	Host-associated	Animal	Animal surface	7skin	skin	marine biome	animal-associated habitat	mucus	host-associated	7.740868975	0.645072415	154.8173795
13414.70.gill	not applicable	70.gill	FALSE	1	1	deep water	deep water benthic	3/9/19	fish metagenome	496924	UBERON:respiratory system	UBERON:mucus	UBERON:gill	2019	earned blacksmelt	0.5667	NE	0	0	0	not applicable	0	not applicable	6100	930	500	70.gill	planktivore	https://www.sciencedirect.com/science/article/pii/S0079661199000178	1.7	27530	4.439806211	TRUE	9	f	f9	0	Host-associated	Animal	Animal corpus	70gill	gill	marine biome	animal-associated habitat	organic material	host-associated	7.312225442	0.60935212	609.3521201
13414.70.midgut	not applicable	70.midgut	FALSE	1	2	deep water	deep water benthic	3/9/19	fish metagenome	496924	UBERON:gastrointestinal system	UBERON:feces	UBERON:digestive tract	2019	earned blacksmelt	0.5667	NE	0	0	0	not applicable	0	not applicable	6100	930	500	70.midgut	planktivore	https://www.sciencedirect.com/science/article/pii/S0079661199000178	1.7	27530	4.439806211	TRUE	9	f	f9	0	Host-associated	Animal	Animal proximal gut	70midgut	midgut	marine biome	animal-associated habitat	intestine environment	host-associated	218.9128849	18.24274041	66337.23785
13414.70.skin	not applicable	70.skin	FALSE	2	3	deep water	deep water benthic	3/9/19	fish metagenome	496924	UBERON:skin	UBERON:mucus	UBERON:skin of body	2019	earned blacksmelt	0.5667	NE	0	0	0	not applicable	0	not applicable	6100	930	500	70.skin	planktivore	https://www.sciencedirect.com/science/article/pii/S0079661199000178	1.7	27530	4.439806211	TRUE	9	f	f9	0	Host-associated	Animal	Animal surface	70skin	skin	marine biome	animal-associated habitat	mucus	host-associated	6115.643258	509.6369382	1223128.652
13414.71.gill	not applicable	71.gill	FALSE	1	2	temperate	soft bottom	3/9/19	fish metagenome	496924	UBERON:respiratory system	UBERON:mucus	UBERON:gill	2019	pacific sanddab	0.697	NE	0	0	0	not applicable	0	not applicable	549	0	150	71.gill	bony fish, crustacean	https://biogeodb.stri.si.edu/sftep/en/thefishes/species/4431	0.9	9620	3.983175072	TRUE	9	g	g9	0	Host-associated	Animal	Animal corpus	71gill	gill	marine biome	animal-associated habitat	organic material	host-associated	4196.620756	349.7183964	110437.3883
13414.71.hg	not applicable	71.hg	FALSE	2	3	temperate	soft bottom	3/9/19	fish metagenome	496924	UBERON:gastrointestinal system	UBERON:feces	UBERON:digestive tract	2019	pacific sanddab	0.697	NE	0	0	0	not applicable	0	not applicable	549	0	150	71.hg	bony fish, crustacean	https://biogeodb.stri.si.edu/sftep/en/thefishes/species/4431	0.9	9620	3.983175072	TRUE	9	g	g9	0	Host-associated	Animal	Animal distal gut	71hg	hindgut	marine biome	animal-associated habitat	intestine environment	host-associated	56386.7279	4698.893992	4989975.92
13414.71.midgut	not applicable	71.midgut	FALSE	2	2	temperate	soft bottom	3/9/19	fish metagenome	496924	UBERON:gastrointestinal system	UBERON:feces	UBERON:digestive tract	2019	pacific sanddab	0.697	NE	0	0	0	not applicable	0	not applicable	549	0	150	71.midgut	bony fish, crustacean	https://biogeodb.stri.si.edu/sftep/en/thefishes/species/4431	0.9	9620	3.983175072	TRUE	9	g	g9	0	Host-associated	Animal	Animal proximal gut	71midgut	midgut	marine biome	animal-associated habitat	intestine environment	host-associated	5900.07102	491.672585	244816.2249
13414.71.skin	not applicable	71.skin	FALSE	2	3	temperate	soft bottom	3/9/19	fish metagenome	496924	UBERON:skin	UBERON:mucus	UBERON:skin of body	2019	pacific sanddab	0.697	NE	0	0	0	not applicable	0	not applicable	549	0	150	71.skin	bony fish, crustacean	https://biogeodb.stri.si.edu/sftep/en/thefishes/species/4431	0.9	9620	3.983175072	TRUE	9	g	g9	0	Host-associated	Animal	Animal surface	71skin	skin	marine biome	animal-associated habitat	mucus	host-associated	872.9985082	72.74987569	1247140.726
13414.72.gill	not applicable	72.gill	TRUE	3	4	subtropical	soft bottom	3/9/19	fish metagenome	496924	UBERON:respiratory system	UBERON:mucus	UBERON:gill	2019	plainfin midshipman	0.7986	LC	0	0	0	not applicable	0	not applicable	366	0	150	72.gill	crustaceans, fish	fishbase.org	5.3	9620	3.983175072	TRUE	9	h	h9	0	Host-associated	Animal	Animal corpus	72gill	gill	marine biome	animal-associated habitat	organic material	host-associated	6704418.198	558701.5165	59860876.77
13414.72.hg	not applicable	72.hg	TRUE	3	4	subtropical	soft bottom	3/9/19	fish metagenome	496924	UBERON:gastrointestinal system	UBERON:feces	UBERON:digestive tract	2019	plainfin midshipman	0.7986	LC	0	0	0	not applicable	0	not applicable	366	0	150	72.hg	crustaceans, fish	fishbase.org	5.3	9620	3.983175072	TRUE	9	h	h9	0	Host-associated	Animal	Animal distal gut	72hg	hindgut	marine biome	animal-associated habitat	intestine environment	host-associated	3096496.475	258041.3729	49150737.7
13414.72.midgut	not applicable	72.midgut	TRUE	2	3	subtropical	soft bottom	3/9/19	fish metagenome	496924	UBERON:gastrointestinal system	UBERON:feces	UBERON:digestive tract	2019	plainfin midshipman	0.7986	LC	0	0	0	not applicable	0	not applicable	366	0	150	72.midgut	crustaceans, fish	fishbase.org	5.3	9620	3.983175072	TRUE	9	h	h9	0	Host-associated	Animal	Animal proximal gut	72midgut	midgut	marine biome	animal-associated habitat	intestine environment	host-associated	177288.3655	14774.03046	2735931.566
13414.72.skin	not applicable	72.skin	TRUE	1	2	subtropical	soft bottom	3/9/19	fish metagenome	496924	UBERON:skin	UBERON:mucus	UBERON:skin of body	2019	plainfin midshipman	0.7986	LC	0	0	0	not applicable	0	not applicable	366	0	150	72.skin	crustaceans, fish	fishbase.org	5.3	9620	3.983175072	TRUE	9	h	h9	0	Host-associated	Animal	Animal surface	72skin	skin	marine biome	animal-associated habitat	mucus	host-associated	1972.419232	164.3682693	70443.54401
13414.73.gill	not applicable	73.gill	TRUE	2	3	temperate	soft bottom	3/9/19	fish metagenome	496924	UBERON:respiratory system	UBERON:mucus	UBERON:gill	2019	english sole	0.9013	NE	0	0	0	not applicable	0	not applicable	550	0	150	73.gill	crustaceans, worms, brittle stars, mollusks	fishbase.org	1	9620	3.983175072	TRUE	10	a	a10	0	Host-associated	Animal	Animal corpus	73gill	gill	marine biome	animal-associated habitat	organic material	host-associated	757177.9776	63098.1648	1833360.721
13414.73.hg	not applicable	73.hg	TRUE	1	1	temperate	soft bottom	3/9/19	fish metagenome	496924	UBERON:gastrointestinal system	UBERON:feces	UBERON:digestive tract	2019	english sole	0.9013	NE	0	0	0	not applicable	0	not applicable	550	0	150	73.hg	crustaceans, worms, brittle stars, mollusks	fishbase.org	1	9620	3.983175072	TRUE	10	a	a10	0	Host-associated	Animal	Animal distal gut	73hg	hindgut	marine biome	animal-associated habitat	intestine environment	host-associated	6	0	14
13414.73.midgut	not applicable	73.midgut	TRUE	3	4	temperate	soft bottom	3/9/19	fish metagenome	496924	UBERON:gastrointestinal system	UBERON:feces	UBERON:digestive tract	2019	english sole	0.9013	NE	0	0	0	not applicable	0	not applicable	550	0	150	73.midgut	crustaceans, worms, brittle stars, mollusks	fishbase.org	1	9620	3.983175072	TRUE	10	a	a10	0	Host-associated	Animal	Animal proximal gut	73midgut	midgut	marine biome	animal-associated habitat	intestine environment	host-associated	380976.4154	31748.03461	27019603.93
13414.73.skin	not applicable	73.skin	TRUE	1	2	temperate	soft bottom	3/9/19	fish metagenome	496924	UBERON:skin	UBERON:mucus	UBERON:skin of body	2019	english sole	0.9013	NE	0	0	0	not applicable	0	not applicable	550	0	150	73.skin	crustaceans, worms, brittle stars, mollusks	fishbase.org	1	9620	3.983175072	TRUE	10	a	a10	0	Host-associated	Animal	Animal surface	73skin	skin	marine biome	animal-associated habitat	mucus	host-associated	2566.250595	213.8542163	23119.37473
13414.74.gill	not applicable	74.gill	TRUE	3	4	deep water	soft bottom	3/9/19	fish metagenome	496924	UBERON:respiratory system	UBERON:mucus	UBERON:gill	2019	north pacific hake	0.6113	LC	0	0	0	not applicable	0	not applicable	1000	0	328.5	74.gill	invertebrates	fishbase.org	8.8	12130	4.083860801	TRUE	10	b	b10	0	Host-associated	Animal	Animal corpus	74gill	gill	marine biome	animal-associated habitat	organic material	host-associated	14562529.43	1213544.119	52572308.42
13414.74.hg	not applicable	74.hg	TRUE	2	3	deep water	soft bottom	3/9/19	fish metagenome	496924	UBERON:gastrointestinal system	UBERON:feces	UBERON:digestive tract	2019	north pacific hake	0.6113	LC	0	0	0	not applicable	0	not applicable	1000	0	328.5	74.hg	invertebrates	fishbase.org	8.8	12130	4.083860801	TRUE	10	b	b10	0	Host-associated	Animal	Animal distal gut	74hg	hindgut	marine biome	animal-associated habitat	intestine environment	host-associated	67357.57048	5613.130873	1630933.91
13414.74.midgut	not applicable	74.midgut	TRUE	3	4	deep water	soft bottom	3/9/19	fish metagenome	496924	UBERON:gastrointestinal system	UBERON:feces	UBERON:digestive tract	2019	north pacific hake	0.6113	LC	0	0	0	not applicable	0	not applicable	1000	0	328.5	74.midgut	invertebrates	fishbase.org	8.8	12130	4.083860801	TRUE	10	b	b10	0	Host-associated	Animal	Animal proximal gut	74midgut	midgut	marine biome	animal-associated habitat	intestine environment	host-associated	271760.5706	22646.71422	13065412.05
13414.74.skin	not applicable	74.skin	TRUE	1	1	deep water	soft bottom	3/9/19	fish metagenome	496924	UBERON:skin	UBERON:mucus	UBERON:skin of body	2019	north pacific hake	0.6113	LC	0	0	0	not applicable	0	not applicable	1000	0	328.5	74.skin	invertebrates	fishbase.org	8.8	12130	4.083860801	TRUE	10	b	b10	0	Host-associated	Animal	Animal surface	74skin	skin	marine biome	animal-associated habitat	mucus	host-associated	34.89523946	2.907936622	2907.936622
13414.75.gill	not applicable	75.gill	FALSE	1	1	deep water	soft bottom	3/9/19	fish metagenome	496924	UBERON:respiratory system	UBERON:mucus	UBERON:gill	2019	bigfin eelpout	0.3907	NE	0	0	0	not applicable	0	not applicable	620	73	328.5	75.gill	copepods, euphasids	https://www.calacademy.org/sites/default/files/assets/docs/zoarcidae.pdf; MS Love	5.4	12130	4.083860801	TRUE	10	c	c10	0	Host-associated	Animal	Animal corpus	75gill	gill	marine biome	animal-associated habitat	organic material	host-associated	1254.070509	104.5058758	10195.6952
13414.75.hg	not applicable	75.hg	FALSE	1	1	deep water	soft bottom	3/9/19	fish metagenome	496924	UBERON:gastrointestinal system	UBERON:feces	UBERON:digestive tract	2019	bigfin eelpout	0.3907	NE	0	0	0	not applicable	0	not applicable	620	73	328.5	75.hg	copepods, euphasids	https://www.calacademy.org/sites/default/files/assets/docs/zoarcidae.pdf; MS Love	5.4	12130	4.083860801	TRUE	10	c	c10	0	Host-associated	Animal	Animal distal gut	75hg	hindgut	marine biome	animal-associated habitat	intestine environment	host-associated	47.94613108	3.995510923	3449.361948
13414.75.midgut	not applicable	75.midgut	FALSE	2	3	deep water	soft bottom	3/9/19	fish metagenome	496924	UBERON:gastrointestinal system	UBERON:feces	UBERON:digestive tract	2019	bigfin eelpout	0.3907	NE	0	0	0	not applicable	0	not applicable	620	73	328.5	75.midgut	copepods, euphasids	https://www.calacademy.org/sites/default/files/assets/docs/zoarcidae.pdf; MS Love	5.4	12130	4.083860801	TRUE	10	c	c10	0	Host-associated	Animal	Animal proximal gut	75midgut	midgut	marine biome	animal-associated habitat	intestine environment	host-associated	173447.8964	14453.99137	5271972.536
13414.75.skin	not applicable	75.skin	FALSE	3	4	deep water	soft bottom	3/9/19	fish metagenome	496924	UBERON:skin	UBERON:mucus	UBERON:skin of body	2019	bigfin eelpout	0.3907	NE	0	0	0	not applicable	0	not applicable	620	73	328.5	75.skin	copepods, euphasids	https://www.calacademy.org/sites/default/files/assets/docs/zoarcidae.pdf; MS Love	5.4	12130	4.083860801	TRUE	10	c	c10	0	Host-associated	Animal	Animal surface	75skin	skin	marine biome	animal-associated habitat	mucus	host-associated	926286.1496	77190.51246	46314307.48
13414.76.gill	not applicable	76.gill	FALSE	2	3	deep water	soft bottom	3/9/19	fish metagenome	496924	UBERON:respiratory system	UBERON:mucus	UBERON:gill	2019	bearded eelpout	0.2196	NE	0	0	0	not applicable	0	not applicable	373	82	328.5	76.gill	not applicable	fishbase.org	2.5	12130	4.083860801	TRUE	10	d	d10	0	Host-associated	Animal	Animal corpus	76gill	gill	marine biome	animal-associated habitat	organic material	host-associated	12783.77408	1065.314507	1420419.343
13414.76.hg	not applicable	76.hg	FALSE	2	2	deep water	soft bottom	3/9/19	fish metagenome	496924	UBERON:gastrointestinal system	UBERON:feces	UBERON:digestive tract	2019	bearded eelpout	0.2196	NE	0	0	0	not applicable	0	not applicable	373	82	328.5	76.hg	not applicable	fishbase.org	2.5	12130	4.083860801	TRUE	10	d	d10	0	Host-associated	Animal	Animal distal gut	76hg	hindgut	marine biome	animal-associated habitat	intestine environment	host-associated	5576.138822	464.6782352	476593.0617
13414.76.midgut	not applicable	76.midgut	FALSE	3	4	deep water	soft bottom	3/9/19	fish metagenome	496924	UBERON:gastrointestinal system	UBERON:feces	UBERON:digestive tract	2019	bearded eelpout	0.2196	NE	0	0	0	not applicable	0	not applicable	373	82	328.5	76.midgut	not applicable	fishbase.org	2.5	12130	4.083860801	TRUE	10	d	d10	0	Host-associated	Animal	Animal proximal gut	76midgut	midgut	marine biome	animal-associated habitat	intestine environment	host-associated	178115.0778	14842.92315	13701159.83
13414.76.skin	not applicable	76.skin	FALSE	2	3	deep water	soft bottom	3/9/19	fish metagenome	496924	UBERON:skin	UBERON:mucus	UBERON:skin of body	2019	bearded eelpout	0.2196	NE	0	0	0	not applicable	0	not applicable	373	82	328.5	76.skin	not applicable	fishbase.org	2.5	12130	4.083860801	TRUE	10	d	d10	0	Host-associated	Animal	Animal surface	76skin	skin	marine biome	animal-associated habitat	mucus	host-associated	24995.1399	2082.928325	3570734.272
13414.77.gill	not applicable	77.gill	FALSE	2	3	deep water	soft bottom	3/9/19	fish metagenome	496924	UBERON:respiratory system	UBERON:mucus	UBERON:gill	2019	ca smoothtongue	0.577	NE	0	0	0	not applicable	0	not applicable	850	25	328.5	77.gill	salp, tunicates, krill, copepods	http://calcofi.org/publications/calcofireports/v31/Vol_31_Cailliet___Ebeling.pdf	2.8	12130	4.083860801	TRUE	10	e	e10	0	Host-associated	Animal	Animal corpus	77gill	gill	marine biome	animal-associated habitat	organic material	host-associated	5770.900328	480.9083606	824414.3325
13414.77.hg	not applicable	77.hg	FALSE	1	1	deep water	soft bottom	3/9/19	fish metagenome	496924	UBERON:gastrointestinal system	UBERON:feces	UBERON:digestive tract	2019	ca smoothtongue	0.577	NE	0	0	0	not applicable	0	not applicable	850	25	328.5	77.hg	salp, tunicates, krill, copepods	http://calcofi.org/publications/calcofireports/v31/Vol_31_Cailliet___Ebeling.pdf	2.8	12130	4.083860801	TRUE	10	e	e10	0	Host-associated	Animal	Animal distal gut	77hg	hindgut	marine biome	animal-associated habitat	intestine environment	host-associated	187.1450366	15.59541972	13087.0655
13414.77.midgut	not applicable	77.midgut	FALSE	2	2	deep water	soft bottom	3/9/19	fish metagenome	496924	UBERON:gastrointestinal system	UBERON:feces	UBERON:digestive tract	2019	ca smoothtongue	0.577	NE	0	0	0	not applicable	0	not applicable	850	25	328.5	77.midgut	salp, tunicates, krill, copepods	http://calcofi.org/publications/calcofireports/v31/Vol_31_Cailliet___Ebeling.pdf	2.8	12130	4.083860801	TRUE	10	e	e10	0	Host-associated	Animal	Animal proximal gut	77midgut	midgut	marine biome	animal-associated habitat	intestine environment	host-associated	6355.246326	529.6038605	662004.8257
13414.77.skin	not applicable	77.skin	FALSE	1	1	deep water	soft bottom	3/9/19	fish metagenome	496924	UBERON:skin	UBERON:mucus	UBERON:skin of body	2019	ca smoothtongue	0.577	NE	0	0	0	not applicable	0	not applicable	850	25	328.5	77.skin	salp, tunicates, krill, copepods	http://calcofi.org/publications/calcofireports/v31/Vol_31_Cailliet___Ebeling.pdf	2.8	12130	4.083860801	TRUE	10	e	e10	0	Host-associated	Animal	Animal surface	77skin	skin	marine biome	animal-associated habitat	mucus	host-associated	94.73685781	7.894738151	9667.026307
13414.78.gill	not applicable	78.gill	FALSE	2	3	deep water	deep water benthic	3/9/19	fish metagenome	496924	UBERON:respiratory system	UBERON:mucus	UBERON:gill	2019	slender snipe eel	0.0064	LC	0	0	0	not applicable	0	not applicable	4337	100	500	78.gill	crustaceans	fishbase.org	8.4	27530	4.439806211	TRUE	10	f	f10	0	Host-associated	Animal	Animal corpus	78gill	gill	marine biome	animal-associated habitat	organic material	host-associated	314083.8052	26173.65043	2453779.728
13414.78.midgut	not applicable	78.midgut	FALSE	2	3	deep water	deep water benthic	3/9/19	fish metagenome	496924	UBERON:gastrointestinal system	UBERON:feces	UBERON:digestive tract	2019	slender snipe eel	0.0064	LC	0	0	0	not applicable	0	not applicable	4337	100	500	78.midgut	crustaceans	fishbase.org	8.4	27530	4.439806211	TRUE	10	f	f10	0	Host-associated	Animal	Animal proximal gut	78midgut	midgut	marine biome	animal-associated habitat	intestine environment	host-associated	99896.67075	8324.722562	1182209.121
13414.78.skin	not applicable	78.skin	FALSE	3	4	deep water	deep water benthic	3/9/19	fish metagenome	496924	UBERON:skin	UBERON:mucus	UBERON:skin of body	2019	slender snipe eel	0.0064	LC	0	0	0	not applicable	0	not applicable	4337	100	500	78.skin	crustaceans	fishbase.org	8.4	27530	4.439806211	TRUE	10	f	f10	0	Host-associated	Animal	Animal surface	78skin	skin	marine biome	animal-associated habitat	mucus	host-associated	19430.07167	1619.17264	17663701.52
13414.79.gill	not applicable	79.gill	FALSE	1	1	subtropical	kelp forrest	8/21/19	fish metagenome	496924	UBERON:respiratory system	UBERON:mucus	UBERON:gill	2019	yellowtail amberjack	1.097387651	NE	0	0	0	not applicable	0	not applicable	825	3	10	79.gill	fish, squid, crab, crust	fishbase.org	not collected	4970	3.696356389	TRUE	10	g	g10	0	Host-associated	Animal	Animal corpus	79gill	gill	marine biome	animal-associated habitat	organic material	host-associated	41.44854231	3.454045193	71.83456207
13414.79.hg	not applicable	79.hg	FALSE	2	2	subtropical	kelp forrest	8/21/19	fish metagenome	496924	UBERON:gastrointestinal system	UBERON:feces	UBERON:digestive tract	2019	yellowtail amberjack	1.097387651	NE	0	0	0	not applicable	0	not applicable	825	3	10	79.hg	fish, squid, crab, crust	fishbase.org	not collected	4970	3.696356389	TRUE	10	g	g10	0	Host-associated	Animal	Animal distal gut	79hg	hindgut	marine biome	animal-associated habitat	intestine environment	host-associated	3507.227562	292.2689635	21947.60677
13414.79.midgut	not applicable	79.midgut	FALSE	1	1	subtropical	kelp forrest	8/21/19	fish metagenome	496924	UBERON:gastrointestinal system	UBERON:feces	UBERON:digestive tract	2019	yellowtail amberjack	1.097387651	NE	0	0	0	not applicable	0	not applicable	825	3	10	79.midgut	fish, squid, crab, crust	fishbase.org	not collected	4970	3.696356389	TRUE	10	g	g10	0	Host-associated	Animal	Animal proximal gut	79midgut	midgut	marine biome	animal-associated habitat	intestine environment	host-associated	5	0	104
13414.79.skin	not applicable	79.skin	FALSE	2	3	subtropical	kelp forrest	8/21/19	fish metagenome	496924	UBERON:skin	UBERON:mucus	UBERON:skin of body	2019	yellowtail amberjack	1.097387651	NE	0	0	0	not applicable	0	not applicable	825	3	10	79.skin	fish, squid, crab, crust	fishbase.org	not collected	4970	3.696356389	TRUE	10	g	g10	0	Host-associated	Animal	Animal surface	79skin	skin	marine biome	animal-associated habitat	mucus	host-associated	15559.42282	1296.618568	232230.1913
13414.8.gill	not applicable	8.gill	FALSE	3	4	subtropical	rock associated	6/29/19	fish metagenome	496924	UBERON:respiratory system	UBERON:mucus	UBERON:gill	2019	rock wrasse	1.5854	LC	0	0	0	not applicable	0	not applicable	24	0	3	8.gill	gastropods, crustaceans, ectoparasites from other fish	fishbase.org	4.9	103	2.012837225	TRUE	1	h	h1	0	Host-associated	Animal	Animal corpus	8gill	gill	marine biome	animal-associated habitat	organic material	host-associated	2444728.621	203727.3851	14816537.1
13414.8.hg	not applicable	8.hg	FALSE	1	1	subtropical	rock associated	6/29/19	fish metagenome	496924	UBERON:gastrointestinal system	UBERON:feces	UBERON:digestive tract	2019	rock wrasse	1.5854	LC	0	0	0	not applicable	0	not applicable	24	0	3	8.hg	gastropods, crustaceans, ectoparasites from other fish	fishbase.org	4.9	103	2.012837225	TRUE	1	h	h1	0	Host-associated	Animal	Animal distal gut	8hg	hindgut	marine biome	animal-associated habitat	intestine environment	host-associated	1	0	87
13414.8.midgut	not applicable	8.midgut	FALSE	1	1	subtropical	rock associated	6/29/19	fish metagenome	496924	UBERON:gastrointestinal system	UBERON:feces	UBERON:digestive tract	2019	rock wrasse	1.5854	LC	0	0	0	not applicable	0	not applicable	24	0	3	8.midgut	gastropods, crustaceans, ectoparasites from other fish	fishbase.org	4.9	103	2.012837225	TRUE	1	h	h1	0	Host-associated	Animal	Animal proximal gut	8midgut	midgut	marine biome	animal-associated habitat	intestine environment	host-associated	128.7352608	10.7279384	548.7436523
13414.8.skin	not applicable	8.skin	FALSE	1	1	subtropical	rock associated	6/29/19	fish metagenome	496924	UBERON:skin	UBERON:mucus	UBERON:skin of body	2019	rock wrasse	1.5854	LC	0	0	0	not applicable	0	not applicable	24	0	3	8.skin	gastropods, crustaceans, ectoparasites from other fish	fishbase.org	4.9	103	2.012837225	TRUE	1	h	h1	0	Host-associated	Animal	Animal surface	8skin	skin	marine biome	animal-associated habitat	mucus	host-associated	41.6664776	3.472206466	272.3299189
13414.80.gill	not applicable	80.gill	FALSE	1	1	subtropical	kelp forrest	8/21/19	fish metagenome	496924	UBERON:respiratory system	UBERON:mucus	UBERON:gill	2019	pelagic stingray	0.434549534	LC	0	0	0	not applicable	0	not applicable	381	1	3	80.gill	coelenterates, squid, decapod crusta, fish	fishbase.org	not collected	4970	3.696356389	TRUE	10	h	h10	0	Host-associated	Animal	Animal corpus	80gill	gill	marine biome	animal-associated habitat	organic material	host-associated	1	0	3
13414.80.hg	not applicable	80.hg	FALSE	2	2	subtropical	kelp forrest	8/21/19	fish metagenome	496924	UBERON:gastrointestinal system	UBERON:feces	UBERON:digestive tract	2019	pelagic stingray	0.434549534	LC	0	0	0	not applicable	0	not applicable	381	1	3	80.hg	coelenterates, squid, decapod crusta, fish	fishbase.org	not collected	4970	3.696356389	TRUE	10	h	h10	0	Host-associated	Animal	Animal distal gut	80hg	hindgut	marine biome	animal-associated habitat	intestine environment	host-associated	1247.456778	103.9547315	10258.69061
13414.80.midgut	not applicable	80.midgut	FALSE	1	2	subtropical	kelp forrest	8/21/19	fish metagenome	496924	UBERON:gastrointestinal system	UBERON:feces	UBERON:digestive tract	2019	pelagic stingray	0.434549534	LC	0	0	0	not applicable	0	not applicable	381	1	3	80.midgut	coelenterates, squid, decapod crusta, fish	fishbase.org	not collected	4970	3.696356389	TRUE	10	h	h10	0	Host-associated	Animal	Animal proximal gut	80midgut	midgut	marine biome	animal-associated habitat	intestine environment	host-associated	1835.181596	152.9317997	8379.82464
13414.80.skin	not applicable	80.skin	FALSE	2	2	subtropical	kelp forrest	8/21/19	fish metagenome	496924	UBERON:skin	UBERON:mucus	UBERON:skin of body	2019	pelagic stingray	0.434549534	LC	0	0	0	not applicable	0	not applicable	381	1	3	80.skin	coelenterates, squid, decapod crusta, fish	fishbase.org	not collected	4970	3.696356389	TRUE	10	h	h10	0	Host-associated	Animal	Animal surface	80skin	skin	marine biome	animal-associated habitat	mucus	host-associated	1134.934063	94.57783861	13673.90438
13414.81.gill	not applicable	81.gill	FALSE	3	4	deep water	soft bottom	3/10/18	fish metagenome	496924	UBERON:respiratory system	UBERON:mucus	UBERON:gill	2018	pacific hagfish	0.1944	DD	0	0	0	not applicable	0	not applicable	966	16	300	81.gill	scavenger, eats fish from inside out	fishbase.org	NA	9790	3.990782692	TRUE	11	a	a11	0	Host-associated	Animal	Animal corpus	81gill	gill	marine biome	animal-associated habitat	organic material	host-associated	18292892.3	1524407.692	79534314.37
13414.81.hg	not applicable	81.hg	FALSE	2	3	deep water	soft bottom	3/10/18	fish metagenome	496924	UBERON:gastrointestinal system	UBERON:feces	UBERON:digestive tract	2018	pacific hagfish	0.1944	DD	0	0	0	not applicable	0	not applicable	966	16	300	81.hg	scavenger, eats fish from inside out	fishbase.org	NA	9790	3.990782692	TRUE	11	a	a11	0	Host-associated	Animal	Animal distal gut	81hg	hindgut	marine biome	animal-associated habitat	intestine environment	host-associated	22026.58976	1835.549147	275332.372
13414.81.midgut	not applicable	81.midgut	FALSE	1	1	deep water	soft bottom	3/10/18	fish metagenome	496924	UBERON:gastrointestinal system	UBERON:feces	UBERON:digestive tract	2018	pacific hagfish	0.1944	DD	0	0	0	not applicable	0	not applicable	966	16	300	81.midgut	scavenger, eats fish from inside out	fishbase.org	NA	9790	3.990782692	TRUE	11	a	a11	0	Host-associated	Animal	Animal proximal gut	81midgut	midgut	marine biome	animal-associated habitat	intestine environment	host-associated	64.85431742	5.404526452	1019.721972
13414.81.skin	not applicable	81.skin	FALSE	3	4	deep water	soft bottom	3/10/18	fish metagenome	496924	UBERON:skin	UBERON:mucus	UBERON:skin of body	2018	pacific hagfish	0.1944	DD	0	0	0	not applicable	0	not applicable	966	16	300	81.skin	scavenger, eats fish from inside out	fishbase.org	NA	9790	3.990782692	TRUE	11	a	a11	0	Host-associated	Animal	Animal surface	81skin	skin	marine biome	animal-associated habitat	mucus	host-associated	3174251.474	264520.9562	54728473.69
13414.82.gill	not applicable	82.gill	FALSE	1	1	deep water	soft bottom	3/10/18	fish metagenome	496924	UBERON:respiratory system	UBERON:mucus	UBERON:gill	2018	black eelpout	0.3291	NE	0	0	0	not applicable	0	not applicable	844	146	300	82.gill	euphausiids, shrimp	MS Love. Everything you wanted to know about the fishes of the west coast. 2011	6.5	9790	3.990782692	TRUE	11	b	b11	0	Host-associated	Animal	Animal corpus	82gill	gill	marine biome	animal-associated habitat	organic material	host-associated	16.23675959	1.353063299	138.775723
13414.82.hg	not applicable	82.hg	FALSE	2	2	deep water	soft bottom	3/10/18	fish metagenome	496924	UBERON:gastrointestinal system	UBERON:feces	UBERON:digestive tract	2018	black eelpout	0.3291	NE	0	0	0	not applicable	0	not applicable	844	146	300	82.hg	euphausiids, shrimp	MS Love. Everything you wanted to know about the fishes of the west coast. 2011	6.5	9790	3.990782692	TRUE	11	b	b11	0	Host-associated	Animal	Animal distal gut	82hg	hindgut	marine biome	animal-associated habitat	intestine environment	host-associated	1555.135491	129.5946242	41804.71749
13414.82.midgut	not applicable	82.midgut	FALSE	2	3	deep water	soft bottom	3/10/18	fish metagenome	496924	UBERON:gastrointestinal system	UBERON:feces	UBERON:digestive tract	2018	black eelpout	0.3291	NE	0	0	0	not applicable	0	not applicable	844	146	300	82.midgut	euphausiids, shrimp	MS Love. Everything you wanted to know about the fishes of the west coast. 2011	6.5	9790	3.990782692	TRUE	11	b	b11	0	Host-associated	Animal	Animal proximal gut	82midgut	midgut	marine biome	animal-associated habitat	intestine environment	host-associated	25333.82782	2111.152318	383265.1712
13414.82.skin	not applicable	82.skin	FALSE	3	4	deep water	soft bottom	3/10/18	fish metagenome	496924	UBERON:skin	UBERON:mucus	UBERON:skin of body	2018	black eelpout	0.3291	NE	0	0	0	not applicable	0	not applicable	844	146	300	82.skin	euphausiids, shrimp	MS Love. Everything you wanted to know about the fishes of the west coast. 2011	6.5	9790	3.990782692	TRUE	11	b	b11	0	Host-associated	Animal	Animal surface	82skin	skin	marine biome	animal-associated habitat	mucus	host-associated	55165.79151	4597.149292	2270197.181
13414.83.gill	not applicable	83.gill	FALSE	1	1	deep water	deep water benthic	3/10/18	fish metagenome	496924	UBERON:respiratory system	UBERON:mucus	UBERON:gill	2018	black belly dragonfish	0.181	LC	0	0	0	not applicable	0	not applicable	1500	100	500	83.gill	crustaceans, lanternfishes	fishbase.org	15	9790	3.990782692	TRUE	11	c	c11	0	Host-associated	Animal	Animal corpus	83gill	gill	marine biome	animal-associated habitat	organic material	host-associated	20.78897268	1.73241439	866.2071949
13414.83.hg	not applicable	83.hg	FALSE	1	1	deep water	deep water benthic	3/10/18	fish metagenome	496924	UBERON:gastrointestinal system	UBERON:feces	UBERON:digestive tract	2018	black belly dragonfish	0.181	LC	0	0	0	not applicable	0	not applicable	1500	100	500	83.hg	crustaceans, lanternfishes	fishbase.org	15	9790	3.990782692	TRUE	11	c	c11	0	Host-associated	Animal	Animal distal gut	83hg	hindgut	marine biome	animal-associated habitat	intestine environment	host-associated	20.0456982	1.67047485	736.9741986
13414.83.midgut	not applicable	83.midgut	FALSE	2	3	deep water	deep water benthic	3/10/18	fish metagenome	496924	UBERON:gastrointestinal system	UBERON:feces	UBERON:digestive tract	2018	black belly dragonfish	0.181	LC	0	0	0	not applicable	0	not applicable	1500	100	500	83.midgut	crustaceans, lanternfishes	fishbase.org	15	9790	3.990782692	TRUE	11	c	c11	0	Host-associated	Animal	Animal proximal gut	83midgut	midgut	marine biome	animal-associated habitat	intestine environment	host-associated	4108.952696	342.4127247	232144.2201
13414.83.skin	not applicable	83.skin	FALSE	2	3	deep water	deep water benthic	3/10/18	fish metagenome	496924	UBERON:skin	UBERON:mucus	UBERON:skin of body	2018	black belly dragonfish	0.181	LC	0	0	0	not applicable	0	not applicable	1500	100	500	83.skin	crustaceans, lanternfishes	fishbase.org	15	9790	3.990782692	TRUE	11	c	c11	0	Host-associated	Animal	Animal surface	83skin	skin	marine biome	animal-associated habitat	mucus	host-associated	1831.922172	152.660181	183192.2172
13414.84.gill	not applicable	84.gill	FALSE	3	4	deep water	deep water benthic	3/10/18	fish metagenome	496924	UBERON:respiratory system	UBERON:mucus	UBERON:gill	2018	brown catshark	0.3539	DD	0	0	0	not applicable	0	not applicable	1306	33	500	84.gill	true shrimps, ephausiid shrimp, squid, fish	fishbase.org	10	9790	3.990782692	TRUE	11	d	d11	0	Host-associated	Animal	Animal corpus	84gill	gill	marine biome	animal-associated habitat	organic material	host-associated	2693243.606	224436.9671	30605040.97
13414.84.hg	not applicable	84.hg	FALSE	1	1	deep water	deep water benthic	3/10/18	fish metagenome	496924	UBERON:gastrointestinal system	UBERON:feces	UBERON:digestive tract	2018	brown catshark	0.3539	DD	0	0	0	not applicable	0	not applicable	1306	33	500	84.hg	true shrimps, ephausiid shrimp, squid, fish	fishbase.org	10	9790	3.990782692	TRUE	11	d	d11	0	Host-associated	Animal	Animal distal gut	84hg	hindgut	marine biome	animal-associated habitat	intestine environment	host-associated	77.75939537	6.479949614	1293.833534
13414.84.midgut	not applicable	84.midgut	FALSE	2	2	deep water	deep water benthic	3/10/18	fish metagenome	496924	UBERON:gastrointestinal system	UBERON:feces	UBERON:digestive tract	2018	brown catshark	0.3539	DD	0	0	0	not applicable	0	not applicable	1306	33	500	84.midgut	true shrimps, ephausiid shrimp, squid, fish	fishbase.org	10	9790	3.990782692	TRUE	11	d	d11	0	Host-associated	Animal	Animal proximal gut	84midgut	midgut	marine biome	animal-associated habitat	intestine environment	host-associated	4564.861224	380.405102	58374.18445
13414.84.skin	not applicable	84.skin	FALSE	2	3	deep water	deep water benthic	3/10/18	fish metagenome	496924	UBERON:skin	UBERON:mucus	UBERON:skin of body	2018	brown catshark	0.3539	DD	0	0	0	not applicable	0	not applicable	1306	33	500	84.skin	true shrimps, ephausiid shrimp, squid, fish	fishbase.org	10	9790	3.990782692	TRUE	11	d	d11	0	Host-associated	Animal	Animal surface	84skin	skin	marine biome	animal-associated habitat	mucus	host-associated	32989.52978	2749.127482	434072.7603
13414.85.gill	not applicable	85.gill	FALSE	1	2	deep water	deep water benthic	3/10/18	fish metagenome	496924	UBERON:respiratory system	UBERON:mucus	UBERON:gill	2018	blackbelly eelpout	0.3443	NE	0	0	0	not applicable	0	not applicable	399	9	500	85.gill	crustaceans, worms, bivalves, brittle stars	fishbase.org	5	9790	3.990782692	TRUE	11	e	e11	0	Host-associated	Animal	Animal corpus	85gill	gill	marine biome	animal-associated habitat	organic material	host-associated	194.9197377	16.24331148	2792.546386
13414.85.hg	not applicable	85.hg	FALSE	2	2	deep water	deep water benthic	3/10/18	fish metagenome	496924	UBERON:gastrointestinal system	UBERON:feces	UBERON:digestive tract	2018	blackbelly eelpout	0.3443	NE	0	0	0	not applicable	0	not applicable	399	9	500	85.hg	crustaceans, worms, bivalves, brittle stars	fishbase.org	5	9790	3.990782692	TRUE	11	e	e11	0	Host-associated	Animal	Animal distal gut	85hg	hindgut	marine biome	animal-associated habitat	intestine environment	host-associated	2319.654582	193.3045485	33666.97507
13414.85.midgut	not applicable	85.midgut	FALSE	3	4	deep water	deep water benthic	3/10/18	fish metagenome	496924	UBERON:gastrointestinal system	UBERON:feces	UBERON:digestive tract	2018	blackbelly eelpout	0.3443	NE	0	0	0	not applicable	0	not applicable	399	9	500	85.midgut	crustaceans, worms, bivalves, brittle stars	fishbase.org	5	9790	3.990782692	TRUE	11	e	e11	0	Host-associated	Animal	Animal proximal gut	85midgut	midgut	marine biome	animal-associated habitat	intestine environment	host-associated	75174.74596	6264.562163	1073924.942
13414.85.skin	not applicable	85.skin	FALSE	3	4	deep water	deep water benthic	3/10/18	fish metagenome	496924	UBERON:skin	UBERON:mucus	UBERON:skin of body	2018	blackbelly eelpout	0.3443	NE	0	0	0	not applicable	0	not applicable	399	9	500	85.skin	crustaceans, worms, bivalves, brittle stars	fishbase.org	5	9790	3.990782692	TRUE	11	e	e11	0	Host-associated	Animal	Animal surface	85skin	skin	marine biome	animal-associated habitat	mucus	host-associated	6089.994447	507.4995372	4059996.298
13414.86.gill	not applicable	86.gill	FALSE	3	4	deep water	deep water benthic	3/10/18	fish metagenome	496924	UBERON:respiratory system	UBERON:mucus	UBERON:gill	2018	dogface witch eel	0.039	NE	0	0	0	not applicable	0	not applicable	1000	64	500	86.gill	crustaceans	fishbase.org	6.2	9790	3.990782692	TRUE	11	f	f11	0	Host-associated	Animal	Animal corpus	86gill	gill	marine biome	animal-associated habitat	organic material	host-associated	156090.6519	13007.55432	2691218.136
13414.86.hg	not applicable	86.hg	FALSE	1	2	deep water	deep water benthic	3/10/18	fish metagenome	496924	UBERON:gastrointestinal system	UBERON:feces	UBERON:digestive tract	2018	dogface witch eel	0.039	NE	0	0	0	not applicable	0	not applicable	1000	64	500	86.hg	crustaceans	fishbase.org	6.2	9790	3.990782692	TRUE	11	f	f11	0	Host-associated	Animal	Animal distal gut	86hg	hindgut	marine biome	animal-associated habitat	intestine environment	host-associated	25.20795185	2.100662654	2291.631987
13414.86.midgut	not applicable	86.midgut	FALSE	3	4	deep water	deep water benthic	3/10/18	fish metagenome	496924	UBERON:gastrointestinal system	UBERON:feces	UBERON:digestive tract	2018	dogface witch eel	0.039	NE	0	0	0	not applicable	0	not applicable	1000	64	500	86.midgut	crustaceans	fishbase.org	6.2	9790	3.990782692	TRUE	11	f	f11	0	Host-associated	Animal	Animal proximal gut	86midgut	midgut	marine biome	animal-associated habitat	intestine environment	host-associated	129100.5889	10758.3824	11324613.06
13414.86.skin	not applicable	86.skin	FALSE	3	4	deep water	deep water benthic	3/10/18	fish metagenome	496924	UBERON:skin	UBERON:mucus	UBERON:skin of body	2018	dogface witch eel	0.039	NE	0	0	0	not applicable	0	not applicable	1000	64	500	86.skin	crustaceans	fishbase.org	6.2	9790	3.990782692	TRUE	11	f	f11	0	Host-associated	Animal	Animal surface	86skin	skin	marine biome	animal-associated habitat	mucus	host-associated	174683.8303	14556.98586	17468383.03
13414.87.gill	not applicable	87.gill	FALSE	1	1	deep water	deep water benthic	3/10/18	fish metagenome	496924	UBERON:respiratory system	UBERON:mucus	UBERON:gill	2018	twospine bigscale	1.3181	LC	0	0	0	not applicable	0	not applicable	4000	200	500	87.gill	not applicable	fishbase.org	3.4	9790	3.990782692	TRUE	11	g	g11	0	Host-associated	Animal	Animal corpus	87gill	gill	marine biome	animal-associated habitat	organic material	host-associated	6	0	88
13414.87.midgut	not applicable	87.midgut	FALSE	2	2	deep water	deep water benthic	3/10/18	fish metagenome	496924	UBERON:gastrointestinal system	UBERON:feces	UBERON:digestive tract	2018	twospine bigscale	1.3181	LC	0	0	0	not applicable	0	not applicable	4000	200	500	87.midgut	not applicable	fishbase.org	3.4	9790	3.990782692	TRUE	11	g	g11	0	Host-associated	Animal	Animal proximal gut	87midgut	midgut	marine biome	animal-associated habitat	intestine environment	host-associated	1331.940267	110.9950223	31562.56558
13414.87.skin	not applicable	87.skin	FALSE	2	2	deep water	deep water benthic	3/10/18	fish metagenome	496924	UBERON:skin	UBERON:mucus	UBERON:skin of body	2018	twospine bigscale	1.3181	LC	0	0	0	not applicable	0	not applicable	4000	200	500	87.skin	not applicable	fishbase.org	3.4	9790	3.990782692	TRUE	11	g	g11	0	Host-associated	Animal	Animal surface	87skin	skin	marine biome	animal-associated habitat	mucus	host-associated	1154.333227	96.19443556	38477.77422
13414.88.gill	not applicable	88.gill	FALSE	2	2	deep water	deep water benthic	3/10/18	fish metagenome	496924	UBERON:respiratory system	UBERON:mucus	UBERON:gill	2018	broadfin lampfish	0.753	LC	0	0	0	not applicable	0	not applicable	1095	20	500	88.gill	copepods, young fishes, sagitta, euphausiids	fishbase.org	5	9790	3.990782692	TRUE	11	h	h11	0	Host-associated	Animal	Animal corpus	88gill	gill	marine biome	animal-associated habitat	organic material	host-associated	398.5721282	33.21434402	11387.77509
13414.88.hg	not applicable	88.hg	FALSE	3	4	deep water	deep water benthic	3/10/18	fish metagenome	496924	UBERON:gastrointestinal system	UBERON:feces	UBERON:digestive tract	2018	broadfin lampfish	0.753	LC	0	0	0	not applicable	0	not applicable	1095	20	500	88.hg	copepods, young fishes, sagitta, euphausiids	fishbase.org	5	9790	3.990782692	TRUE	11	h	h11	0	Host-associated	Animal	Animal distal gut	88hg	hindgut	marine biome	animal-associated habitat	intestine environment	host-associated	9151.30778	762.6089817	1253603.806
13414.88.midgut	not applicable	88.midgut	FALSE	2	3	deep water	deep water benthic	3/10/18	fish metagenome	496924	UBERON:gastrointestinal system	UBERON:feces	UBERON:digestive tract	2018	broadfin lampfish	0.753	LC	0	0	0	not applicable	0	not applicable	1095	20	500	88.midgut	copepods, young fishes, sagitta, euphausiids	fishbase.org	5	9790	3.990782692	TRUE	11	h	h11	0	Host-associated	Animal	Animal proximal gut	88midgut	midgut	marine biome	animal-associated habitat	intestine environment	host-associated	5655.899449	471.3249541	163939.1145
13414.88.skin	not applicable	88.skin	FALSE	2	2	deep water	deep water benthic	3/10/18	fish metagenome	496924	UBERON:skin	UBERON:mucus	UBERON:skin of body	2018	broadfin lampfish	0.753	LC	0	0	0	not applicable	0	not applicable	1095	20	500	88.skin	copepods, young fishes, sagitta, euphausiids	fishbase.org	5	9790	3.990782692	TRUE	11	h	h11	0	Host-associated	Animal	Animal surface	88skin	skin	marine biome	animal-associated habitat	mucus	host-associated	310.8067895	25.90056579	38850.84869
13414.89.g	not applicable	89.g	FALSE	1	2	deep water	deep water benthic	3/9/19	fish metagenome	496924	UBERON:respiratory system	UBERON:mucus	UBERON:gill	2019	highlight hatchetfish	1.0894	LC	0	0	0	not applicable	0	not applicable	2000	800	500	89.g	ostracods, , copepods, euphausiids, amphipods, decapods	fishbase.org	1.2	27530	4.439806211	TRUE	1	a	a1	0	Host-associated	Animal	Animal corpus	89g	gill	marine biome	animal-associated habitat	organic material	host-associated	36.92376692	3.076980577	41026.40769
13414.89.s	not applicable	89.s	FALSE	2	2	deep water	deep water benthic	3/9/19	fish metagenome	496924	UBERON:skin	UBERON:mucus	UBERON:skin of body	2019	highlight hatchetfish	1.0894	LC	0	0	0	not applicable	0	not applicable	2000	800	500	89.s	ostracods, , copepods, euphausiids, amphipods, decapods	fishbase.org	1.2	27530	4.439806211	TRUE	4	a	a4	0	Host-associated	Animal	Animal surface	89s	skin	marine biome	animal-associated habitat	mucus	host-associated	1213.951831	101.1626526	391597.3647
13414.9.gill	not applicable	9.gill	FALSE	2	3	subtropical	rock associated	6/29/19	fish metagenome	496924	UBERON:respiratory system	UBERON:mucus	UBERON:gill	2019	black perch	2.3619	NE	0	0	0	not applicable	0	not applicable	46	0	3	9.gill	invertebrates: amphipods, worms, bryozoans, mollusks, ectoparasites	fishbase.org	6	103	2.012837225	TRUE	2	a	a2	0	Host-associated	Animal	Animal corpus	9gill	gill	marine biome	animal-associated habitat	organic material	host-associated	55054.6201	4587.885008	132025.4679
13414.9.hg	not applicable	9.hg	FALSE	1	1	subtropical	rock associated	6/29/19	fish metagenome	496924	UBERON:gastrointestinal system	UBERON:feces	UBERON:digestive tract	2019	black perch	2.3619	NE	0	0	0	not applicable	0	not applicable	46	0	3	9.hg	invertebrates: amphipods, worms, bryozoans, mollusks, ectoparasites	fishbase.org	6	103	2.012837225	TRUE	2	a	a2	0	Host-associated	Animal	Animal distal gut	9hg	hindgut	marine biome	animal-associated habitat	intestine environment	host-associated	211.8540085	17.65450071	2056.835034
13414.9.midgut	not applicable	9.midgut	FALSE	1	2	subtropical	rock associated	6/29/19	fish metagenome	496924	UBERON:gastrointestinal system	UBERON:feces	UBERON:digestive tract	2019	black perch	2.3619	NE	0	0	0	not applicable	0	not applicable	46	0	3	9.midgut	invertebrates: amphipods, worms, bryozoans, mollusks, ectoparasites	fishbase.org	6	103	2.012837225	TRUE	2	a	a2	0	Host-associated	Animal	Animal proximal gut	9midgut	midgut	marine biome	animal-associated habitat	intestine environment	host-associated	287.0240363	23.91866969	2051.637143
13414.9.skin	not applicable	9.skin	FALSE	1	1	subtropical	rock associated	6/29/19	fish metagenome	496924	UBERON:skin	UBERON:mucus	UBERON:skin of body	2019	black perch	2.3619	NE	0	0	0	not applicable	0	not applicable	46	0	3	9.skin	invertebrates: amphipods, worms, bryozoans, mollusks, ectoparasites	fishbase.org	6	103	2.012837225	TRUE	2	a	a2	0	Host-associated	Animal	Animal surface	9skin	skin	marine biome	animal-associated habitat	mucus	host-associated	2	0	416
13414.90.g	not applicable	90.g	FALSE	1	1	deep water	deep water benthic	3/9/19	fish metagenome	496924	UBERON:respiratory system	UBERON:mucus	UBERON:gill	2019	pacific hatchetfish	0.6938	LC	0	0	0	not applicable	0	not applicable	3872	1	500	90.g	ostracods, copepods, euphausiids, salps, chaetognaths	fishbase.org	1.3	27530	4.439806211	TRUE	1	b	b1	0	Host-associated	Animal	Animal corpus	90g	gill	marine biome	animal-associated habitat	organic material	host-associated	4	0	169
13414.90.s	not applicable	90.s	FALSE	1	1	deep water	deep water benthic	3/9/19	fish metagenome	496924	UBERON:skin	UBERON:mucus	UBERON:skin of body	2019	pacific hatchetfish	0.6938	LC	0	0	0	not applicable	0	not applicable	3872	1	500	90.s	ostracods, copepods, euphausiids, salps, chaetognaths	fishbase.org	1.3	27530	4.439806211	TRUE	4	b	b4	0	Host-associated	Animal	Animal surface	90s	skin	marine biome	animal-associated habitat	mucus	host-associated	1	0	159
13414.91.g	not applicable	91.g	FALSE	1	2	deep water	deep water benthic	3/9/19	fish metagenome	496924	UBERON:respiratory system	UBERON:mucus	UBERON:gill	2019	dogtooth lampfish	0.6321	LC	0	0	0	not applicable	0	not applicable	1500	0	500	91.g	crustaceans	fishbase.org	1.9	27530	4.439806211	TRUE	1	c	c1	0	Host-associated	Animal	Animal corpus	91g	gill	marine biome	animal-associated habitat	organic material	host-associated	742.506861	61.87557175	106072.4087
13414.91.s	not applicable	91.s	FALSE	1	1	deep water	deep water benthic	3/9/19	fish metagenome	496924	UBERON:skin	UBERON:mucus	UBERON:skin of body	2019	dogtooth lampfish	0.6321	LC	0	0	0	not applicable	0	not applicable	1500	0	500	91.s	crustaceans	fishbase.org	1.9	27530	4.439806211	TRUE	4	c	c4	0	Host-associated	Animal	Animal surface	91s	skin	marine biome	animal-associated habitat	mucus	host-associated	2	0	104
13414.92.g	not applicable	92.g	FALSE	2	3	subtropical	kelp forrest	7/24/19	fish metagenome	496924	UBERON:respiratory system	UBERON:mucus	UBERON:gill	2019	giant black seabass	not collected	CR	0	0	0	not applicable	0	not applicable	46	5	10	92.g	bony fish, sharks, rays, crustacean	fishbase.org	not collected	1533	3.185542155	TRUE	1	d	d1	0	Host-associated	Animal	Animal surface	92g	gill	marine biome	animal-associated habitat	organic material	host-associated	1287.515444	107.2929537	2575030.889
13414.92.s	not applicable	92.s	FALSE	1	2	subtropical	kelp forrest	7/24/19	fish metagenome	496924	UBERON:skin	UBERON:mucus	UBERON:skin of body	2019	giant black seabass	not collected	CR	0	0	0	not applicable	1	not applicable	46	5	10	92.s	bony fish, sharks, rays, crustacean	fishbase.org	not collected	1533	3.185542155	TRUE	4	d	d4	0	Host-associated	Animal	Animal surface	92s	skin	marine biome	animal-associated habitat	mucus	host-associated	1417.719602	118.1433001	70885.98008
13414.93.g	not applicable	93.g	FALSE	1	1	deep water	deep water benthic	3/10/18	fish metagenome	496924	UBERON:respiratory system	UBERON:mucus	UBERON:gill	2018	california grenadier	0.2662	NE	0	0	0	not applicable	0	not applicable	909	277	500	93.g	opportunistic	fishbase.org	4	9790	3.990782692	TRUE	1	e	e1	0	Host-associated	Animal	Animal corpus	93g	gill	marine biome	animal-associated habitat	organic material	host-associated	34.44844956	2.87070413	593.9387854
13414.93.s	not applicable	93.s	FALSE	1	2	deep water	deep water benthic	3/10/18	fish metagenome	496924	UBERON:skin	UBERON:mucus	UBERON:skin of body	2018	california grenadier	0.2662	NE	0	0	0	not applicable	0	not applicable	909	277	500	93.s	opportunistic	fishbase.org	4	9790	3.990782692	TRUE	4	e	e4	0	Host-associated	Animal	Animal surface	93s	skin	marine biome	animal-associated habitat	mucus	host-associated	88.22871081	7.352392568	8020.791892
13414.94.g	not applicable	94.g	FALSE	1	1	tropical	pelagic	11/11/19	fish metagenome	496924	UBERON:respiratory system	UBERON:mucus	UBERON:gill	2019	yellowfin tuna	2.6258	NT	0	0	0	not applicable	0	not applicable	250	0	1	94.g	fish, squid, crustraceans	fishbase.org	not collected	110765	5.044402552	TRUE	1	f	f1	0	Host-associated	Animal	Animal corpus	94g	gill	marine biome	animal-associated habitat	organic material	host-associated	2	0	4
13414.94.s	not applicable	94.s	FALSE	2	3	tropical	pelagic	11/11/19	fish metagenome	496924	UBERON:skin	UBERON:mucus	UBERON:skin of body	2019	yellowfin tuna	2.6258	NT	0	0	0	not applicable	0	not applicable	250	0	1	94.s	fish, squid, crustraceans	fishbase.org	not collected	110765	5.044402552	TRUE	4	f	f4	0	Host-associated	Animal	Animal surface	94s	skin	marine biome	animal-associated habitat	mucus	host-associated	4011.185925	334.2654938	174399.3881
13414.95.g	not applicable	95.g	FALSE	1	1	temperate	soft bottom	8/20/20	fish metagenome	496924	UBERON:respiratory system	UBERON:mucus	UBERON:gill	2020	arrow goby	0.5615	NE	0	0	0	not applicable	0	not applicable	2	0	1	95.g	diatoms, green algae, tintinnids, eggs	fishbase.org	1.1	5	0.698970004	TRUE	1	g	g1	0	Host-associated	Animal	Animal corpus	95g	gill	marine biome	animal-associated habitat	organic material	host-associated	81.33999648	6.77833304	8216.16126
13414.95.s	not applicable	95.s	FALSE	1	1	temperate	soft bottom	8/20/20	fish metagenome	496924	UBERON:skin	UBERON:mucus	UBERON:skin of body	2020	arrow goby	0.5615	NE	0	0	0	not applicable	0	not applicable	2	0	1	95.s	diatoms, green algae, tintinnids, eggs	fishbase.org	1.1	5	0.698970004	TRUE	4	g	g4	0	Host-associated	Animal	Animal surface	95s	skin	marine biome	animal-associated habitat	mucus	host-associated	13.94908268	1.162423557	2789.816537
13414.96.g	not applicable	96.g	FALSE	3	3	subtropical	soft bottom	8/23/20	fish metagenome	496924	UBERON:respiratory system	UBERON:mucus	UBERON:gill	2020	california killifish	1.2926	NE	0	0	0	not applicable	0	not applicable	1	0.3	1	96.g	gastropods, crustaceans, bivalves, worms, microalgae	fishbase.org	2.2	42	1.62324929	TRUE	1	h	h1	0	Host-associated	Animal	Animal corpus	96g	gill	marine biome	animal-associated habitat	organic material	host-associated	6525.831545	543.8192954	13051663.09
13414.96.s	not applicable	96.s	FALSE	2	3	subtropical	soft bottom	8/23/20	fish metagenome	496924	UBERON:skin	UBERON:mucus	UBERON:skin of body	2020	california killifish	1.2926	NE	0	0	0	not applicable	0	not applicable	1	0.3	1	96.s	gastropods, crustaceans, bivalves, worms, microalgae	fishbase.org	2.2	42	1.62324929	TRUE	4	h	h4	0	Host-associated	Animal	Animal surface	96s	skin	marine biome	animal-associated habitat	mucus	host-associated	20567.61139	1713.967616	2539211.283
13414.97.g	not applicable	97.g	FALSE	1	2	subtropical	pelagic	8/30/20	fish metagenome	496924	UBERON:respiratory system	UBERON:mucus	UBERON:gill	2020	dolphinfish	0.7144	LC	0	0	0	not applicable	0	not applicable	85	0	3	97.g	fish, squid, zooplankton, crustacean	fishbase.org	6.2	15450	4.188928484	TRUE	2	a	a2	0	Host-associated	Animal	Animal corpus	97g	gill	marine biome	animal-associated habitat	organic material	host-associated	19074.59977	1589.549981	31005.52628
13414.97.s	not applicable	97.s	FALSE	2	2	subtropical	pelagic	8/30/20	fish metagenome	496924	UBERON:skin	UBERON:mucus	UBERON:skin of body	2020	dolphinfish	0.7144	LC	0	0	0	not applicable	3	not applicable	85	0	3	97.s	fish, squid, zooplankton, crustacean	fishbase.org	6.2	15450	4.188928484	TRUE	5	a	a5	0	Host-associated	Animal	Animal surface	97s	skin	marine biome	animal-associated habitat	mucus	host-associated	8164.147528	680.3456273	503959.724
13414.98.g	not applicable	98.g	FALSE	1	1	tropical	pelagic	8/30/20	fish metagenome	496924	UBERON:respiratory system	UBERON:mucus	UBERON:gill	2020	skipjack tuna	2.6573	LC	0	0	0	not applicable	0	not applicable	260	0	3	98.g	fish, cephalopods, crustacea, mollusks, cannibalism	fishbase.org	19.1	71737	4.855743211	TRUE	2	b	b2	0	Host-associated	Animal	Animal corpus	98g	gill	marine biome	animal-associated habitat	organic material	host-associated	0	0	0
13414.98.s	not applicable	98.s	FALSE	1	2	tropical	pelagic	8/30/20	fish metagenome	496924	UBERON:skin	UBERON:mucus	UBERON:skin of body	2020	skipjack tuna	2.6573	LC	0	0	0	not applicable	3	not applicable	260	0	3	98.s	fish, cephalopods, crustacea, mollusks, cannibalism	fishbase.org	19.1	71737	4.855743211	TRUE	5	b	b5	0	Host-associated	Animal	Animal surface	98s	skin	marine biome	animal-associated habitat	mucus	host-associated	1137.249574	94.77079783	77363.91659
13414.99.g	not applicable	99.g	FALSE	1	1	subtropical	soft bottom	8/20/20	fish metagenome	496924	UBERON:respiratory system	UBERON:mucus	UBERON:gill	2020	topsmelt silverside	0.6668	LC	0	0	0	not applicable	0	not applicable	26	0	1	99.g	zooplankton, algae, fly larvae	fishbase.org	7.3	30	1.477121255	TRUE	2	c	c2	0	Host-associated	Animal	Animal corpus	99g	gill	marine biome	animal-associated habitat	organic material	host-associated	182.5043931	15.20869943	9656.317097
13414.99.s	not applicable	99.s	FALSE	1	2	subtropical	soft bottom	8/20/20	fish metagenome	496924	UBERON:skin	UBERON:mucus	UBERON:skin of body	2020	topsmelt silverside	0.6668	LC	0	0	0	not applicable	3	not applicable	26	0	1	99.s	zooplankton, algae, fly larvae	fishbase.org	7.3	30	1.477121255	TRUE	5	c	c5	0	Host-associated	Animal	Animal surface	99s	skin	marine biome	animal-associated habitat	mucus	host-associated	495.8890815	41.32409012	38741.33449
13414.A1.gill	not applicable	A1.gill	FALSE	2	3	temperate	soft bottom	9/4/20	fish metagenome	496924	UBERON:respiratory system	UBERON:mucus	UBERON:gill	2020	summer flounder	1.4457	LC	0	0	0	not applicable	0	not applicable	183	10	30	A1.gill	fish, shrimp	https://scholarworks.wm.edu/vimsarticles/558/	3.81	12970	4.112939976	TRUE	1	a	a1	0	Host-associated	Animal	Animal corpus	A1gill	gill	marine biome	animal-associated habitat	organic material	host-associated	516165.9921	43013.83267	863731.5797
13414.A10.gill	not applicable	A10.gill	FALSE	1	1	subtropical	pelagic	9/6/20	fish metagenome	496924	UBERON:respiratory system	UBERON:mucus	UBERON:gill	2020	atlantic needlefish	not collected	LC	0	0	0	not applicable	0	not applicable	5	0	2	A10.gill	small fishes	fishbase.org	not collected	3	0.477121255	TRUE	1	h	h1	0	Host-associated	Animal	Animal corpus	A10gill	gill	marine biome	animal-associated habitat	organic material	host-associated	517.5653303	43.13044419	1203.360452
13414.A11.gill	not applicable	A11.gill	FALSE	3	4	subtropical	soft bottom	9/7/20	fish metagenome	496924	UBERON:respiratory system	UBERON:mucus	UBERON:gill	2020	oyster toadfish	2.2248	LC	0	0	0	not applicable	0	not applicable	5	0	1	A11.gill	crustaceans, mollusks	https://www.jstor.org/stable/44110386	4.3	3	0.477121255	TRUE	2	a	a2	0	Host-associated	Animal	Animal corpus	A11gill	gill	marine biome	animal-associated habitat	organic material	host-associated	997123.2954	83093.60795	5161093.661
13414.A12.gill	not applicable	A12.gill	FALSE	1	1	subtropical	soft bottom	9/7/20	fish metagenome	496924	UBERON:respiratory system	UBERON:mucus	UBERON:gill	2020	american eel	0.2132	EN	0	0	0	not applicable	0	not applicable	464	0	1	A12.gill	Ephemeroptera, Odonata, Plecoptera, Coleoptera, Trichoptera, and Lepidoptera, as well as gastropods, oligochaetes, amphipods, isopods, mysids, and fish from the families Percidae, Cyprinidae, Ictaluridae, Catostomidae and Anguillidae	fishbase.org	10.2	3	0.477121255	TRUE	2	b	b2	0	Host-associated	Animal	Animal corpus	A12gill	gill	marine biome	animal-associated habitat	organic material	host-associated	14.18363031	1.181969192	182.7787411
13414.A13.gill	not applicable	A13.gill	FALSE	2	3	subtropical	pelagic	9/8/20	fish metagenome	496924	UBERON:respiratory system	UBERON:mucus	UBERON:gill	2020	blue runner	1.2365	LC	0	0	0	not applicable	0	not applicable	100	0	38	A13.gill	adult eat: fish, shrimp, inverts	fishbase.org	6.1	42460	4.62797999	TRUE	2	c	c2	0	Host-associated	Animal	Animal corpus	A13gill	gill	marine biome	animal-associated habitat	organic material	host-associated	26158.58752	2179.882293	78507.16543
13414.A14.gill	not applicable	A14.gill	FALSE	1	1	subtropical	pelagic	9/8/20	fish metagenome	496924	UBERON:respiratory system	UBERON:mucus	UBERON:gill	2020	dolphinfish	0.8661	LC	0	0	0	not applicable	0	not applicable	10	5	38	A14.gill	fish, zooplankton, crustacean, squid	fishbase.org	6.9	39920	4.601190533	TRUE	2	d	d2	0	Host-associated	Animal	Animal corpus	A14gill	gill	marine biome	animal-associated habitat	organic material	host-associated	167.4973734	13.95811445	371.3910719
13414.A18.gill	not applicable	A18.gill	FALSE	1	1	subtropical	soft bottom	9/18/20	fish metagenome	496924	UBERON:respiratory system	UBERON:mucus	UBERON:gill	2020	rainwater killifish	not collected	LC	0	0	0	not applicable	0	not applicable	2	0	0.5	A18.gill	larval crustaceans cyclopoid and harpacticoid copepods, mosquito larvae, worms, mollusks	fishbase.org	not collected	3	0.477121255	TRUE	2	e	e2	0	Host-associated	Animal	Animal corpus	A18gill	gill	marine biome	animal-associated habitat	organic material	host-associated	1	0	0
13414.A2.gill	not applicable	A2.gill	FALSE	1	1	temperate	soft bottom	9/4/20	fish metagenome	496924	UBERON:respiratory system	UBERON:mucus	UBERON:gill	2020	northern searobin	0.8514	LC	0	0	0	not applicable	0	not applicable	170	15	24	A2.gill	shrimp, crabs, crustacean, squid bivalves, small fish	fishbase.org	5.3	11705	4.068371418	TRUE	1	b	b1	0	Host-associated	Animal	Animal corpus	A2gill	gill	marine biome	animal-associated habitat	organic material	host-associated	93.17568497	7.764640415	421.8002941
13414.A20.gill	not applicable	A20.gill	FALSE	2	2	temperate	rock associated	9/17/20	fish metagenome	496924	UBERON:respiratory system	UBERON:mucus	UBERON:gill	2020	little skate	0.5686	NT	0	0	0	not applicable	0	not applicable	329	0	22	A20.gill	bottom dwelling organisms: crab, shrimp, polychaetes, mollusks, squid, bony fish	fishbase.org	38	13677	4.135990847	TRUE	2	f	f2	0	Host-associated	Animal	Animal corpus	A20gill	gill	marine biome	animal-associated habitat	organic material	host-associated	294087.7405	24507.31171	634767.4089
13414.A21.gill	not applicable	A21.gill	FALSE	1	1	tropical	rock associated	9/25/20	fish metagenome	496924	UBERON:respiratory system	UBERON:mucus	UBERON:gill	2020	yellowfin tuna	1.3827	NT	0	0	0	not applicable	0	not applicable	250	0	152	A21.gill	fish, squid, crustraceans	fishbase.org	37	145050	5.161517733	TRUE	2	g	g2	0	Host-associated	Animal	Animal corpus	A21gill	gill	marine biome	animal-associated habitat	organic material	host-associated	9.060818624	0.755068219	17.65897218
13414.A22.gill	not applicable	A22.gill	FALSE	1	1	subtropical	rock associated	9/26/20	fish metagenome	496924	UBERON:respiratory system	UBERON:mucus	UBERON:gill	2020	bluefish	1.007	VU	0	0	0	not applicable	0	not applicable	200	0	17.2	A22.gill	fish, crustaceans, squid	fishbase.org	15.7	140	2.146128036	TRUE	2	h	h2	0	Host-associated	Animal	Animal corpus	A22gill	gill	marine biome	animal-associated habitat	organic material	host-associated	0	0	0
13414.A23.gill	not applicable	A23.gill	FALSE	1	1	temperate	soft bottom	9/29/20	fish metagenome	496924	UBERON:respiratory system	UBERON:mucus	UBERON:gill	2020	striped bass	0.9941	LC	0	0	0	not applicable	0	not applicable	30	0	3	A23.gill	adults: fishes (alewives, herring, smelt, eels, flounder, gunnel, hake) inverts: squid crab worms, amphipods, crustaceans	fishbase.org	18.8	3	0.477121255	TRUE	3	a	a3	0	Host-associated	Animal	Animal corpus	A23gill	gill	marine biome	animal-associated habitat	organic material	host-associated	4293.592311	357.7993592	14245.49539
13414.A3.gill	not applicable	A3.gill	FALSE	1	1	temperate	rock associated	9/4/20	fish metagenome	496924	UBERON:respiratory system	UBERON:mucus	UBERON:gill	2020	black seabass	0.7446	LC	0	0	0	not applicable	0	not applicable	130	1	30	A3.gill	crab, shrimp, small fish, lobsters	https://www.floridamuseum.ufl.edu/discover-fish/species-profiles/centropristis-striata/	8.5	12920	4.111262514	TRUE	1	c	c1	0	Host-associated	Animal	Animal corpus	A3gill	gill	marine biome	animal-associated habitat	organic material	host-associated	0	0	2
13414.A4.gill	not applicable	A4.gill	FALSE	3	4	subtropical	soft bottom	9/5/20	fish metagenome	496924	UBERON:respiratory system	UBERON:mucus	UBERON:gill	2020	silver perch	1.2772	LC	0	0	0	not applicable	0	not applicable	40	5	1	A4.gill	crustaceans, worms, fishes	fishbase.org	3.2	3	0.477121255	TRUE	1	d	d1	0	Host-associated	Animal	Animal corpus	A4gill	gill	marine biome	animal-associated habitat	organic material	host-associated	65312.9636	5442.746966	2561292.69
13414.A5.gill	not applicable	A5.gill	FALSE	1	2	temperate	soft bottom	9/6/20	fish metagenome	496924	UBERON:respiratory system	UBERON:mucus	UBERON:gill	2020	mummichog	1.4898	LC	0	0	0	not applicable	0	not applicable	1	0	0.5	A5.gill	plant detritus, mites, nematodes, worms, copepods	https://link.springer.com/article/10.1007/BF02696024, https://www.sciencedirect.com/science/article/abs/pii/0022098178901259	4.5	3	0.477121255	TRUE	1	e	e1	0	Host-associated	Animal	Animal corpus	A5gill	gill	marine biome	animal-associated habitat	organic material	host-associated	51.24235111	4.270195926	2911.497222
13414.A8.gill	not applicable	A8.gill	FALSE	1	2	subtropical	pelagic	9/15/20	fish metagenome	496924	UBERON:respiratory system	UBERON:mucus	UBERON:gill	2020	atlantic menhaden	0.9683	LC	0	0	0	not applicable	0	not applicable	50	0	2	A8.gill	phytoplankton (diatoms), zooplankon, crustaceans, annelid worms, detritutes	fishbase.org	6.2	3	0.477121255	TRUE	1	f	f1	0	Host-associated	Animal	Animal corpus	A8gill	gill	marine biome	animal-associated habitat	organic material	host-associated	16163.2206	1346.93505	70183.32869
13414.A9.gill	not applicable	A9.gill	FALSE	2	3	subtropical	soft bottom	9/6/20	fish metagenome	496924	UBERON:respiratory system	UBERON:mucus	UBERON:gill	2020	striped blenny	1.3992	LC	0	0	0	not applicable	0	not applicable	30	1	1	A9.gill	zooplantkton	https://www.int-res.com/abstracts/meps/v179/p145-153/	1.4	3	0.477121255	TRUE	1	g	g1	0	Host-associated	Animal	Animal corpus	A9gill	gill	marine biome	animal-associated habitat	organic material	host-associated	1667.044478	138.9203732	333408.8956
13414.20201103.SjapGill.L.skin	not applicable	20201103.SjapGill.L.skin	not applicable	not applicable	not applicable	not applicable	not applicable	11/3/20	fish metagenome	496924	UBERON:skin	UBERON:mucus	UBERON:skin of body	2020	not applicable	not applicable	not applicable	0	0	0	not applicable	0	not applicable	not applicable	not applicable	not applicable	20201103.SjapGill.L.skin.h12	not applicable	not applicable	not applicable	not applicable	not applicable	TRUE	12	h	h12	0	Host-associated	Animal	Animal surface	20201103SjapGillLskin	skin	marine biome	animal-associated habitat	mucus	host-associated	0	0	0
13414.20201103.SjapGill.L1.bot.1	not applicable	20201103.SjapGill.L1.bot.1	not applicable	not applicable	not applicable	not applicable	not applicable	11/3/20	fish metagenome	496924	UBERON:respiratory system	UBERON:mucus	UBERON:gill	2020	not applicable	not applicable	not applicable	0	0	0	not applicable	0	not applicable	not applicable	not applicable	not applicable	20201103.SjapGill.L1.bot.1.a10	not applicable	not applicable	not applicable	not applicable	not applicable	TRUE	10	a	a10	0	Host-associated	Animal	Animal corpus	20201103SjapGillL1bot1	gill	marine biome	animal-associated habitat	organic material	host-associated	47	4	10
13414.20201103.SjapGill.L1.bot.2	not applicable	20201103.SjapGill.L1.bot.2	not applicable	not applicable	not applicable	not applicable	not applicable	11/3/20	fish metagenome	496924	UBERON:respiratory system	UBERON:mucus	UBERON:gill	2020	not applicable	not applicable	not applicable	0	0	0	not applicable	0	not applicable	not applicable	not applicable	not applicable	20201103.SjapGill.L1.bot.2.a11	not applicable	not applicable	not applicable	not applicable	not applicable	TRUE	11	a	a11	0	Host-associated	Animal	Animal corpus	20201103SjapGillL1bot2	gill	marine biome	animal-associated habitat	organic material	host-associated	0	0	0
13414.20201103.SjapGill.L1.bot.3	not applicable	20201103.SjapGill.L1.bot.3	not applicable	not applicable	not applicable	not applicable	not applicable	11/3/20	fish metagenome	496924	UBERON:respiratory system	UBERON:mucus	UBERON:gill	2020	not applicable	not applicable	not applicable	0	0	0	not applicable	0	not applicable	not applicable	not applicable	not applicable	20201103.SjapGill.L1.bot.3.a12	not applicable	not applicable	not applicable	not applicable	not applicable	TRUE	12	a	a12	0	Host-associated	Animal	Animal corpus	20201103SjapGillL1bot3	gill	marine biome	animal-associated habitat	organic material	host-associated	0	0	0
13414.20201103.SjapGill.L1.leading	not applicable	20201103.SjapGill.L1.leading	not applicable	not applicable	not applicable	not applicable	not applicable	11/3/20	fish metagenome	496924	UBERON:respiratory system	UBERON:mucus	UBERON:gill	2020	not applicable	not applicable	not applicable	0	0	0	not applicable	0	not applicable	not applicable	not applicable	not applicable	20201103.SjapGill.L1.leading.b3	not applicable	not applicable	not applicable	not applicable	not applicable	TRUE	3	b	b3	0	Host-associated	Animal	Animal surface	20201103SjapGillL1leading	gill	marine biome	animal-associated habitat	organic material	host-associated	2249	187	578
13414.20201103.SjapGill.L1.mid.1	not applicable	20201103.SjapGill.L1.mid.1	not applicable	not applicable	not applicable	not applicable	not applicable	11/3/20	fish metagenome	496924	UBERON:respiratory system	UBERON:mucus	UBERON:gill	2020	not applicable	not applicable	not applicable	0	0	0	not applicable	0	not applicable	not applicable	not applicable	not applicable	20201103.SjapGill.L1.mid.1.a7	not applicable	not applicable	not applicable	not applicable	not applicable	TRUE	7	a	a7	0	Host-associated	Animal	Animal corpus	20201103SjapGillL1mid1	gill	marine biome	animal-associated habitat	organic material	host-associated	90772	7564	12908
13414.20201103.SjapGill.L1.mid.2	not applicable	20201103.SjapGill.L1.mid.2	not applicable	not applicable	not applicable	not applicable	not applicable	11/3/20	fish metagenome	496924	UBERON:respiratory system	UBERON:mucus	UBERON:gill	2020	not applicable	not applicable	not applicable	0	0	0	not applicable	0	not applicable	not applicable	not applicable	not applicable	20201103.SjapGill.L1.mid.2.a8	not applicable	not applicable	not applicable	not applicable	not applicable	TRUE	8	a	a8	0	Host-associated	Animal	Animal corpus	20201103SjapGillL1mid2	gill	marine biome	animal-associated habitat	organic material	host-associated	106	9	12
13414.20201103.SjapGill.L1.mid.3	not applicable	20201103.SjapGill.L1.mid.3	not applicable	not applicable	not applicable	not applicable	not applicable	11/3/20	fish metagenome	496924	UBERON:respiratory system	UBERON:mucus	UBERON:gill	2020	not applicable	not applicable	not applicable	0	0	0	not applicable	0	not applicable	not applicable	not applicable	not applicable	20201103.SjapGill.L1.mid.3.a9	not applicable	not applicable	not applicable	not applicable	not applicable	TRUE	9	a	a9	0	Host-associated	Animal	Animal corpus	20201103SjapGillL1mid3	gill	marine biome	animal-associated habitat	organic material	host-associated	854	71	216
13414.20201103.SjapGill.L1.top.1	not applicable	20201103.SjapGill.L1.top.1	not applicable	not applicable	not applicable	not applicable	not applicable	11/3/20	fish metagenome	496924	UBERON:respiratory system	UBERON:mucus	UBERON:gill	2020	not applicable	not applicable	not applicable	0	0	0	not applicable	0	not applicable	not applicable	not applicable	not applicable	20201103.SjapGill.L1.top.1.a4	not applicable	not applicable	not applicable	not applicable	not applicable	TRUE	4	a	a4	0	Host-associated	Animal	Animal corpus	20201103SjapGillL1top1	gill	marine biome	animal-associated habitat	organic material	host-associated	844	70	275
13414.20201103.SjapGill.L1.top.2	not applicable	20201103.SjapGill.L1.top.2	not applicable	not applicable	not applicable	not applicable	not applicable	11/3/20	fish metagenome	496924	UBERON:respiratory system	UBERON:mucus	UBERON:gill	2020	not applicable	not applicable	not applicable	0	0	0	not applicable	0	not applicable	not applicable	not applicable	not applicable	20201103.SjapGill.L1.top.2.a5	not applicable	not applicable	not applicable	not applicable	not applicable	TRUE	5	a	a5	0	Host-associated	Animal	Animal corpus	20201103SjapGillL1top2	gill	marine biome	animal-associated habitat	organic material	host-associated	1018	85	210
13414.20201103.SjapGill.L1.top.3	not applicable	20201103.SjapGill.L1.top.3	not applicable	not applicable	not applicable	not applicable	not applicable	11/3/20	fish metagenome	496924	UBERON:respiratory system	UBERON:mucus	UBERON:gill	2020	not applicable	not applicable	not applicable	0	0	0	not applicable	0	not applicable	not applicable	not applicable	not applicable	20201103.SjapGill.L1.top.3.a6	not applicable	not applicable	not applicable	not applicable	not applicable	TRUE	6	a	a6	0	Host-associated	Animal	Animal corpus	20201103SjapGillL1top3	gill	marine biome	animal-associated habitat	organic material	host-associated	0	0	0
13414.20201103.SjapGill.L1.trailing	not applicable	20201103.SjapGill.L1.trailing	not applicable	not applicable	not applicable	not applicable	not applicable	11/3/20	fish metagenome	496924	UBERON:respiratory system	UBERON:mucus	UBERON:gill	2020	not applicable	not applicable	not applicable	0	0	0	not applicable	0	not applicable	not applicable	not applicable	not applicable	20201103.SjapGill.L1.trailing.h3	not applicable	not applicable	not applicable	not applicable	not applicable	TRUE	3	h	h3	0	Host-associated	Animal	Animal surface	20201103SjapGillL1trailing	gill	marine biome	animal-associated habitat	organic material	host-associated	10964	914	3396
13414.20201103.SjapGill.L2.bot.1	not applicable	20201103.SjapGill.L2.bot.1	not applicable	not applicable	not applicable	not applicable	not applicable	11/3/20	fish metagenome	496924	UBERON:respiratory system	UBERON:mucus	UBERON:gill	2020	not applicable	not applicable	not applicable	0	0	0	not applicable	0	not applicable	not applicable	not applicable	not applicable	20201103.SjapGill.L2.bot.1.b10	not applicable	not applicable	not applicable	not applicable	not applicable	TRUE	10	b	b10	0	Host-associated	Animal	Animal corpus	20201103SjapGillL2bot1	gill	marine biome	animal-associated habitat	organic material	host-associated	1600	133	749
13414.20201103.SjapGill.L2.bot.2	not applicable	20201103.SjapGill.L2.bot.2	not applicable	not applicable	not applicable	not applicable	not applicable	11/3/20	fish metagenome	496924	UBERON:respiratory system	UBERON:mucus	UBERON:gill	2020	not applicable	not applicable	not applicable	0	0	0	not applicable	0	not applicable	not applicable	not applicable	not applicable	20201103.SjapGill.L2.bot.2.b11	not applicable	not applicable	not applicable	not applicable	not applicable	TRUE	11	b	b11	0	Host-associated	Animal	Animal corpus	20201103SjapGillL2bot2	gill	marine biome	animal-associated habitat	organic material	host-associated	1	0	0
13414.20201103.SjapGill.L2.bot.3	not applicable	20201103.SjapGill.L2.bot.3	not applicable	not applicable	not applicable	not applicable	not applicable	11/3/20	fish metagenome	496924	UBERON:respiratory system	UBERON:mucus	UBERON:gill	2020	not applicable	not applicable	not applicable	0	0	0	not applicable	0	not applicable	not applicable	not applicable	not applicable	20201103.SjapGill.L2.bot.3.b12	not applicable	not applicable	not applicable	not applicable	not applicable	TRUE	12	b	b12	0	Host-associated	Animal	Animal corpus	20201103SjapGillL2bot3	gill	marine biome	animal-associated habitat	organic material	host-associated	14	1	4
13414.20201103.SjapGill.L2.leading	not applicable	20201103.SjapGill.L2.leading	not applicable	not applicable	not applicable	not applicable	not applicable	11/3/20	fish metagenome	496924	UBERON:respiratory system	UBERON:mucus	UBERON:gill	2020	not applicable	not applicable	not applicable	0	0	0	not applicable	0	not applicable	not applicable	not applicable	not applicable	20201103.SjapGill.L2.leading.c3	not applicable	not applicable	not applicable	not applicable	not applicable	TRUE	3	c	c3	0	Host-associated	Animal	Animal surface	20201103SjapGillL2leading	gill	marine biome	animal-associated habitat	organic material	host-associated	0	0	0
13414.20201103.SjapGill.L2.mid.1	not applicable	20201103.SjapGill.L2.mid.1	not applicable	not applicable	not applicable	not applicable	not applicable	11/3/20	fish metagenome	496924	UBERON:respiratory system	UBERON:mucus	UBERON:gill	2020	not applicable	not applicable	not applicable	0	0	0	not applicable	0	not applicable	not applicable	not applicable	not applicable	20201103.SjapGill.L2.mid.1.b7	not applicable	not applicable	not applicable	not applicable	not applicable	TRUE	7	b	b7	0	Host-associated	Animal	Animal corpus	20201103SjapGillL2mid1	gill	marine biome	animal-associated habitat	organic material	host-associated	14082	1174	4005
13414.20201103.SjapGill.L2.mid.2	not applicable	20201103.SjapGill.L2.mid.2	not applicable	not applicable	not applicable	not applicable	not applicable	11/3/20	fish metagenome	496924	UBERON:respiratory system	UBERON:mucus	UBERON:gill	2020	not applicable	not applicable	not applicable	0	0	0	not applicable	0	not applicable	not applicable	not applicable	not applicable	20201103.SjapGill.L2.mid.2.b8	not applicable	not applicable	not applicable	not applicable	not applicable	TRUE	8	b	b8	0	Host-associated	Animal	Animal corpus	20201103SjapGillL2mid2	gill	marine biome	animal-associated habitat	organic material	host-associated	196	16	20
13414.20201103.SjapGill.L2.mid.3	not applicable	20201103.SjapGill.L2.mid.3	not applicable	not applicable	not applicable	not applicable	not applicable	11/3/20	fish metagenome	496924	UBERON:respiratory system	UBERON:mucus	UBERON:gill	2020	not applicable	not applicable	not applicable	0	0	0	not applicable	0	not applicable	not applicable	not applicable	not applicable	20201103.SjapGill.L2.mid.3.b9	not applicable	not applicable	not applicable	not applicable	not applicable	TRUE	9	b	b9	0	Host-associated	Animal	Animal corpus	20201103SjapGillL2mid3	gill	marine biome	animal-associated habitat	organic material	host-associated	0	0	0
13414.20201103.SjapGill.L2.top.1	not applicable	20201103.SjapGill.L2.top.1	not applicable	not applicable	not applicable	not applicable	not applicable	11/3/20	fish metagenome	496924	UBERON:respiratory system	UBERON:mucus	UBERON:gill	2020	not applicable	not applicable	not applicable	0	0	0	not applicable	0	not applicable	not applicable	not applicable	not applicable	20201103.SjapGill.L2.top.1.b4	not applicable	not applicable	not applicable	not applicable	not applicable	TRUE	4	b	b4	0	Host-associated	Animal	Animal corpus	20201103SjapGillL2top1	gill	marine biome	animal-associated habitat	organic material	host-associated	37	3	8
13414.20201103.SjapGill.L2.top.2	not applicable	20201103.SjapGill.L2.top.2	not applicable	not applicable	not applicable	not applicable	not applicable	11/3/20	fish metagenome	496924	UBERON:respiratory system	UBERON:mucus	UBERON:gill	2020	not applicable	not applicable	not applicable	0	0	0	not applicable	0	not applicable	not applicable	not applicable	not applicable	20201103.SjapGill.L2.top.2.b5	not applicable	not applicable	not applicable	not applicable	not applicable	TRUE	5	b	b5	0	Host-associated	Animal	Animal corpus	20201103SjapGillL2top2	gill	marine biome	animal-associated habitat	organic material	host-associated	3628	302	607
13414.20201103.SjapGill.L2.top.3	not applicable	20201103.SjapGill.L2.top.3	not applicable	not applicable	not applicable	not applicable	not applicable	11/3/20	fish metagenome	496924	UBERON:respiratory system	UBERON:mucus	UBERON:gill	2020	not applicable	not applicable	not applicable	0	0	0	not applicable	0	not applicable	not applicable	not applicable	not applicable	20201103.SjapGill.L2.top.3.b6	not applicable	not applicable	not applicable	not applicable	not applicable	TRUE	6	b	b6	0	Host-associated	Animal	Animal corpus	20201103SjapGillL2top3	gill	marine biome	animal-associated habitat	organic material	host-associated	0	not applicable	0
13414.20201103.SjapGill.L2.trailing	not applicable	20201103.SjapGill.L2.trailing	not applicable	not applicable	not applicable	not applicable	not applicable	11/3/20	fish metagenome	496924	UBERON:respiratory system	UBERON:mucus	UBERON:gill	2020	not applicable	not applicable	not applicable	0	0	0	not applicable	0	not applicable	not applicable	not applicable	not applicable	20201103.SjapGill.L2.trailing.d10	not applicable	not applicable	not applicable	not applicable	not applicable	TRUE	10	d	d10	0	Host-associated	Animal	Animal surface	20201103SjapGillL2trailing	gill	marine biome	animal-associated habitat	organic material	host-associated	17367	1447	7347
13414.20201103.SjapGill.L3.bot.1	not applicable	20201103.SjapGill.L3.bot.1	not applicable	not applicable	not applicable	not applicable	not applicable	11/3/20	fish metagenome	496924	UBERON:respiratory system	UBERON:mucus	UBERON:gill	2020	not applicable	not applicable	not applicable	0	0	0	not applicable	0	not applicable	not applicable	not applicable	not applicable	20201103.SjapGill.L3.bot.1.c10	not applicable	not applicable	not applicable	not applicable	not applicable	TRUE	10	c	c10	0	Host-associated	Animal	Animal corpus	20201103SjapGillL3bot1	gill	marine biome	animal-associated habitat	organic material	host-associated	261	22	58
13414.20201103.SjapGill.L3.bot.2	not applicable	20201103.SjapGill.L3.bot.2	not applicable	not applicable	not applicable	not applicable	not applicable	11/3/20	fish metagenome	496924	UBERON:respiratory system	UBERON:mucus	UBERON:gill	2020	not applicable	not applicable	not applicable	0	0	0	not applicable	0	not applicable	not applicable	not applicable	not applicable	20201103.SjapGill.L3.bot.2.c11	not applicable	not applicable	not applicable	not applicable	not applicable	TRUE	11	c	c11	0	Host-associated	Animal	Animal corpus	20201103SjapGillL3bot2	gill	marine biome	animal-associated habitat	organic material	host-associated	440	37	85
13414.20201103.SjapGill.L3.bot.3	not applicable	20201103.SjapGill.L3.bot.3	not applicable	not applicable	not applicable	not applicable	not applicable	11/3/20	fish metagenome	496924	UBERON:respiratory system	UBERON:mucus	UBERON:gill	2020	not applicable	not applicable	not applicable	0	0	0	not applicable	0	not applicable	not applicable	not applicable	not applicable	20201103.SjapGill.L3.bot.3.c12	not applicable	not applicable	not applicable	not applicable	not applicable	TRUE	12	c	c12	0	Host-associated	Animal	Animal corpus	20201103SjapGillL3bot3	gill	marine biome	animal-associated habitat	organic material	host-associated	3792	316	1430
13414.20201103.SjapGill.L3.leading	not applicable	20201103.SjapGill.L3.leading	not applicable	not applicable	not applicable	not applicable	not applicable	11/3/20	fish metagenome	496924	UBERON:respiratory system	UBERON:mucus	UBERON:gill	2020	not applicable	not applicable	not applicable	0	0	0	not applicable	0	not applicable	not applicable	not applicable	not applicable	20201103.SjapGill.L3.leading.d3	not applicable	not applicable	not applicable	not applicable	not applicable	TRUE	3	d	d3	0	Host-associated	Animal	Animal surface	20201103SjapGillL3leading	gill	marine biome	animal-associated habitat	organic material	host-associated	14	1	3
13414.20201103.SjapGill.L3.mid.1	not applicable	20201103.SjapGill.L3.mid.1	not applicable	not applicable	not applicable	not applicable	not applicable	11/3/20	fish metagenome	496924	UBERON:respiratory system	UBERON:mucus	UBERON:gill	2020	not applicable	not applicable	not applicable	0	0	0	not applicable	0	not applicable	not applicable	not applicable	not applicable	20201103.SjapGill.L3.mid.1.c7	not applicable	not applicable	not applicable	not applicable	not applicable	TRUE	7	c	c7	0	Host-associated	Animal	Animal corpus	20201103SjapGillL3mid1	gill	marine biome	animal-associated habitat	organic material	host-associated	150947	12579	36567
13414.20201103.SjapGill.L3.mid.2	not applicable	20201103.SjapGill.L3.mid.2	not applicable	not applicable	not applicable	not applicable	not applicable	11/3/20	fish metagenome	496924	UBERON:respiratory system	UBERON:mucus	UBERON:gill	2020	not applicable	not applicable	not applicable	0	0	0	not applicable	0	not applicable	not applicable	not applicable	not applicable	20201103.SjapGill.L3.mid.2.c8	not applicable	not applicable	not applicable	not applicable	not applicable	TRUE	8	c	c8	0	Host-associated	Animal	Animal corpus	20201103SjapGillL3mid2	gill	marine biome	animal-associated habitat	organic material	host-associated	15282	1273	2440
13414.20201103.SjapGill.L3.mid.3	not applicable	20201103.SjapGill.L3.mid.3	not applicable	not applicable	not applicable	not applicable	not applicable	11/3/20	fish metagenome	496924	UBERON:respiratory system	UBERON:mucus	UBERON:gill	2020	not applicable	not applicable	not applicable	0	0	0	not applicable	0	not applicable	not applicable	not applicable	not applicable	20201103.SjapGill.L3.mid.3.c9	not applicable	not applicable	not applicable	not applicable	not applicable	TRUE	9	c	c9	0	Host-associated	Animal	Animal corpus	20201103SjapGillL3mid3	gill	marine biome	animal-associated habitat	organic material	host-associated	74	6	26
13414.20201103.SjapGill.L3.top.1	not applicable	20201103.SjapGill.L3.top.1	not applicable	not applicable	not applicable	not applicable	not applicable	11/3/20	fish metagenome	496924	UBERON:respiratory system	UBERON:mucus	UBERON:gill	2020	not applicable	not applicable	not applicable	0	0	0	not applicable	0	not applicable	not applicable	not applicable	not applicable	20201103.SjapGill.L3.top.1.c4	not applicable	not applicable	not applicable	not applicable	not applicable	TRUE	4	c	c4	0	Host-associated	Animal	Animal corpus	20201103SjapGillL3top1	gill	marine biome	animal-associated habitat	organic material	host-associated	1404	117	470
13414.20201103.SjapGill.L3.top.2	not applicable	20201103.SjapGill.L3.top.2	not applicable	not applicable	not applicable	not applicable	not applicable	11/3/20	fish metagenome	496924	UBERON:respiratory system	UBERON:mucus	UBERON:gill	2020	not applicable	not applicable	not applicable	0	0	0	not applicable	0	not applicable	not applicable	not applicable	not applicable	20201103.SjapGill.L3.top.2.c5	not applicable	not applicable	not applicable	not applicable	not applicable	TRUE	5	c	c5	0	Host-associated	Animal	Animal corpus	20201103SjapGillL3top2	gill	marine biome	animal-associated habitat	organic material	host-associated	0	0	0
13414.20201103.SjapGill.L3.top.3	not applicable	20201103.SjapGill.L3.top.3	not applicable	not applicable	not applicable	not applicable	not applicable	11/3/20	fish metagenome	496924	UBERON:respiratory system	UBERON:mucus	UBERON:gill	2020	not applicable	not applicable	not applicable	0	0	0	not applicable	0	not applicable	not applicable	not applicable	not applicable	20201103.SjapGill.L3.top.3.c6	not applicable	not applicable	not applicable	not applicable	not applicable	TRUE	6	c	c6	0	Host-associated	Animal	Animal corpus	20201103SjapGillL3top3	gill	marine biome	animal-associated habitat	organic material	host-associated	1222	102	589
13414.20201103.SjapGill.L3.trailing	not applicable	20201103.SjapGill.L3.trailing	not applicable	not applicable	not applicable	not applicable	not applicable	11/3/20	fish metagenome	496924	UBERON:respiratory system	UBERON:mucus	UBERON:gill	2020	not applicable	not applicable	not applicable	0	0	0	not applicable	0	not applicable	not applicable	not applicable	not applicable	20201103.SjapGill.L3.trailing.d11	not applicable	not applicable	not applicable	not applicable	not applicable	TRUE	11	d	d11	0	Host-associated	Animal	Animal surface	20201103SjapGillL3trailing	gill	marine biome	animal-associated habitat	organic material	host-associated	9657	805	4547
13414.20201103.SjapGill.L4.bot.2	not applicable	20201103.SjapGill.L3.bot.2	not applicable	not applicable	not applicable	not applicable	not applicable	11/3/20	fish metagenome	496924	UBERON:respiratory system	UBERON:mucus	UBERON:gill	2020	not applicable	not applicable	not applicable	0	0	0	not applicable	0	not applicable	not applicable	not applicable	not applicable	20201103.SjapGill.L3.bot.2.d8	not applicable	not applicable	not applicable	not applicable	not applicable	TRUE	8	d	d8	0	Host-associated	Animal	Animal corpus	20201103SjapGillL4bot2	gill	marine biome	animal-associated habitat	organic material	host-associated	1279	107	262
13414.20201103.SjapGill.L4.bot.3	not applicable	20201103.SjapGill.L3.bot.3	not applicable	not applicable	not applicable	not applicable	not applicable	11/3/20	fish metagenome	496924	UBERON:respiratory system	UBERON:mucus	UBERON:gill	2020	not applicable	not applicable	not applicable	0	0	0	not applicable	0	not applicable	not applicable	not applicable	not applicable	20201103.SjapGill.L3.bot.3.d9	not applicable	not applicable	not applicable	not applicable	not applicable	TRUE	9	d	d9	0	Host-associated	Animal	Animal corpus	20201103SjapGillL4bot3	gill	marine biome	animal-associated habitat	organic material	host-associated	0	0	0
13414.20201103.SjapGill.L4.mid.2	not applicable	20201103.SjapGill.L3.mid.2	not applicable	not applicable	not applicable	not applicable	not applicable	11/3/20	fish metagenome	496924	UBERON:respiratory system	UBERON:mucus	UBERON:gill	2020	not applicable	not applicable	not applicable	0	0	0	not applicable	0	not applicable	not applicable	not applicable	not applicable	20201103.SjapGill.L3.mid.2.d6	not applicable	not applicable	not applicable	not applicable	not applicable	TRUE	6	d	d6	0	Host-associated	Animal	Animal corpus	20201103SjapGillL4mid2	gill	marine biome	animal-associated habitat	organic material	host-associated	0	0	0
13414.20201103.SjapGill.L4.mid.3	not applicable	20201103.SjapGill.L3.mid.3	not applicable	not applicable	not applicable	not applicable	not applicable	11/3/20	fish metagenome	496924	UBERON:respiratory system	UBERON:mucus	UBERON:gill	2020	not applicable	not applicable	not applicable	0	0	0	not applicable	0	not applicable	not applicable	not applicable	not applicable	20201103.SjapGill.L3.mid.3.d7	not applicable	not applicable	not applicable	not applicable	not applicable	TRUE	7	d	d7	0	Host-associated	Animal	Animal corpus	20201103SjapGillL4mid3	gill	marine biome	animal-associated habitat	organic material	host-associated	2876	240	331
13414.20201103.SjapGill.L4.top.2	not applicable	20201103.SjapGill.L3.top.2	not applicable	not applicable	not applicable	not applicable	not applicable	11/3/20	fish metagenome	496924	UBERON:respiratory system	UBERON:mucus	UBERON:gill	2020	not applicable	not applicable	not applicable	0	0	0	not applicable	0	not applicable	not applicable	not applicable	not applicable	20201103.SjapGill.L3.top.2.d4	not applicable	not applicable	not applicable	not applicable	not applicable	TRUE	4	d	d4	0	Host-associated	Animal	Animal corpus	20201103SjapGillL4top2	gill	marine biome	animal-associated habitat	organic material	host-associated	0	not applicable	0
13414.20201103.SjapGill.L4.top.3	not applicable	20201103.SjapGill.L3.top.3	not applicable	not applicable	not applicable	not applicable	not applicable	11/3/20	fish metagenome	496924	UBERON:respiratory system	UBERON:mucus	UBERON:gill	2020	not applicable	not applicable	not applicable	0	0	0	not applicable	0	not applicable	not applicable	not applicable	not applicable	20201103.SjapGill.L3.top.3.d5	not applicable	not applicable	not applicable	not applicable	not applicable	TRUE	5	d	d5	0	Host-associated	Animal	Animal corpus	20201103SjapGillL4top3	gill	marine biome	animal-associated habitat	organic material	host-associated	0	0	0
13414.20201103.SjapGill.R1.bot.1	not applicable	20201103.SjapGill.R1.bot.1	not applicable	not applicable	not applicable	not applicable	not applicable	11/3/20	fish metagenome	496924	UBERON:respiratory system	UBERON:mucus	UBERON:gill	2020	not applicable	not applicable	not applicable	0	0	0	not applicable	0	not applicable	not applicable	not applicable	not applicable	20201103.SjapGill.R1.bot.1.e10	not applicable	not applicable	not applicable	not applicable	not applicable	TRUE	10	e	e10	0	Host-associated	Animal	Animal corpus	20201103SjapGillR1bot1	gill	marine biome	animal-associated habitat	organic material	host-associated	2170	181	505
13414.20201103.SjapGill.R1.bot.2	not applicable	20201103.SjapGill.R1.bot.2	not applicable	not applicable	not applicable	not applicable	not applicable	11/3/20	fish metagenome	496924	UBERON:respiratory system	UBERON:mucus	UBERON:gill	2020	not applicable	not applicable	not applicable	0	0	0	not applicable	0	not applicable	not applicable	not applicable	not applicable	20201103.SjapGill.R1.bot.2.e11	not applicable	not applicable	not applicable	not applicable	not applicable	TRUE	11	e	e11	0	Host-associated	Animal	Animal corpus	20201103SjapGillR1bot2	gill	marine biome	animal-associated habitat	organic material	host-associated	4064	339	1355
13414.20201103.SjapGill.R1.bot.3	not applicable	20201103.SjapGill.R1.bot.3	not applicable	not applicable	not applicable	not applicable	not applicable	11/3/20	fish metagenome	496924	UBERON:respiratory system	UBERON:mucus	UBERON:gill	2020	not applicable	not applicable	not applicable	0	0	0	not applicable	0	not applicable	not applicable	not applicable	not applicable	20201103.SjapGill.R1.bot.3.e12	not applicable	not applicable	not applicable	not applicable	not applicable	TRUE	12	e	e12	0	Host-associated	Animal	Animal corpus	20201103SjapGillR1bot3	gill	marine biome	animal-associated habitat	organic material	host-associated	311	26	72
13414.20201103.SjapGill.R1.leading	not applicable	20201103.SjapGill.R1.leading	not applicable	not applicable	not applicable	not applicable	not applicable	11/3/20	fish metagenome	496924	UBERON:respiratory system	UBERON:mucus	UBERON:gill	2020	not applicable	not applicable	not applicable	0	0	0	not applicable	0	not applicable	not applicable	not applicable	not applicable	20201103.SjapGill.R1.leading.e3	not applicable	not applicable	not applicable	not applicable	not applicable	TRUE	3	e	e3	0	Host-associated	Animal	Animal surface	20201103SjapGillR1leading	gill	marine biome	animal-associated habitat	organic material	host-associated	0	0	0
13414.20201103.SjapGill.R1.mid.1	not applicable	20201103.SjapGill.R1.mid.1	not applicable	not applicable	not applicable	not applicable	not applicable	11/3/20	fish metagenome	496924	UBERON:respiratory system	UBERON:mucus	UBERON:gill	2020	not applicable	not applicable	not applicable	0	0	0	not applicable	0	not applicable	not applicable	not applicable	not applicable	20201103.SjapGill.R1.mid.1.e7	not applicable	not applicable	not applicable	not applicable	not applicable	TRUE	7	e	e7	0	Host-associated	Animal	Animal corpus	20201103SjapGillR1mid1	gill	marine biome	animal-associated habitat	organic material	host-associated	19905	1659	3912
13414.20201103.SjapGill.R1.mid.2	not applicable	20201103.SjapGill.R1.mid.2	not applicable	not applicable	not applicable	not applicable	not applicable	11/3/20	fish metagenome	496924	UBERON:respiratory system	UBERON:mucus	UBERON:gill	2020	not applicable	not applicable	not applicable	0	0	0	not applicable	0	not applicable	not applicable	not applicable	not applicable	20201103.SjapGill.R1.mid.2.e8	not applicable	not applicable	not applicable	not applicable	not applicable	TRUE	8	e	e8	0	Host-associated	Animal	Animal corpus	20201103SjapGillR1mid2	gill	marine biome	animal-associated habitat	organic material	host-associated	0	not applicable	0
13414.20201103.SjapGill.R1.mid.3	not applicable	20201103.SjapGill.R1.mid.3	not applicable	not applicable	not applicable	not applicable	not applicable	11/3/20	fish metagenome	496924	UBERON:respiratory system	UBERON:mucus	UBERON:gill	2020	not applicable	not applicable	not applicable	0	0	0	not applicable	0	not applicable	not applicable	not applicable	not applicable	20201103.SjapGill.R1.mid.3.e9	not applicable	not applicable	not applicable	not applicable	not applicable	TRUE	9	e	e9	0	Host-associated	Animal	Animal corpus	20201103SjapGillR1mid3	gill	marine biome	animal-associated habitat	organic material	host-associated	0	0	0
13414.20201103.SjapGill.R1.top.1	not applicable	20201103.SjapGill.R1.top.1	not applicable	not applicable	not applicable	not applicable	not applicable	11/3/20	fish metagenome	496924	UBERON:respiratory system	UBERON:mucus	UBERON:gill	2020	not applicable	not applicable	not applicable	0	0	0	not applicable	0	not applicable	not applicable	not applicable	not applicable	20201103.SjapGill.R1.top.1.e4	not applicable	not applicable	not applicable	not applicable	not applicable	TRUE	4	e	e4	0	Host-associated	Animal	Animal corpus	20201103SjapGillR1top1	gill	marine biome	animal-associated habitat	organic material	host-associated	0	0	0
13414.20201103.SjapGill.R1.top.2	not applicable	20201103.SjapGill.R1.top.2	not applicable	not applicable	not applicable	not applicable	not applicable	11/3/20	fish metagenome	496924	UBERON:respiratory system	UBERON:mucus	UBERON:gill	2020	not applicable	not applicable	not applicable	0	0	0	not applicable	0	not applicable	not applicable	not applicable	not applicable	20201103.SjapGill.R1.top.2.e5	not applicable	not applicable	not applicable	not applicable	not applicable	TRUE	5	e	e5	0	Host-associated	Animal	Animal corpus	20201103SjapGillR1top2	gill	marine biome	animal-associated habitat	organic material	host-associated	0	0	0
13414.20201103.SjapGill.R1.top.3	not applicable	20201103.SjapGill.R1.top.3	not applicable	not applicable	not applicable	not applicable	not applicable	11/3/20	fish metagenome	496924	UBERON:respiratory system	UBERON:mucus	UBERON:gill	2020	not applicable	not applicable	not applicable	0	0	0	not applicable	0	not applicable	not applicable	not applicable	not applicable	20201103.SjapGill.R1.top.3.e6	not applicable	not applicable	not applicable	not applicable	not applicable	TRUE	6	e	e6	0	Host-associated	Animal	Animal corpus	20201103SjapGillR1top3	gill	marine biome	animal-associated habitat	organic material	host-associated	0	0	0
13414.20201103.SjapGill.R1.trailing	not applicable	20201103.SjapGill.R1.trailing	not applicable	not applicable	not applicable	not applicable	not applicable	11/3/20	fish metagenome	496924	UBERON:respiratory system	UBERON:mucus	UBERON:gill	2020	not applicable	not applicable	not applicable	0	0	0	not applicable	0	not applicable	not applicable	not applicable	not applicable	20201103.SjapGill.R1.trailing.d12	not applicable	not applicable	not applicable	not applicable	not applicable	TRUE	12	d	d12	0	Host-associated	Animal	Animal surface	20201103SjapGillR1trailing	gill	marine biome	animal-associated habitat	organic material	host-associated	509	42	246
13414.20201103.SjapGill.R2.bot.1	not applicable	20201103.SjapGill.R2.bot.1	not applicable	not applicable	not applicable	not applicable	not applicable	11/3/20	fish metagenome	496924	UBERON:respiratory system	UBERON:mucus	UBERON:gill	2020	not applicable	not applicable	not applicable	0	0	0	not applicable	0	not applicable	not applicable	not applicable	not applicable	20201103.SjapGill.R2.bot.1.f10	not applicable	not applicable	not applicable	not applicable	not applicable	TRUE	10	f	f10	0	Host-associated	Animal	Animal corpus	20201103SjapGillR2bot1	gill	marine biome	animal-associated habitat	organic material	host-associated	4	0	1
13414.20201103.SjapGill.R2.bot.2	not applicable	20201103.SjapGill.R2.bot.2	not applicable	not applicable	not applicable	not applicable	not applicable	11/3/20	fish metagenome	496924	UBERON:respiratory system	UBERON:mucus	UBERON:gill	2020	not applicable	not applicable	not applicable	0	0	0	not applicable	0	not applicable	not applicable	not applicable	not applicable	20201103.SjapGill.R2.bot.2.f11	not applicable	not applicable	not applicable	not applicable	not applicable	TRUE	11	f	f11	0	Host-associated	Animal	Animal corpus	20201103SjapGillR2bot2	gill	marine biome	animal-associated habitat	organic material	host-associated	835	70	166
13414.20201103.SjapGill.R2.bot.3	not applicable	20201103.SjapGill.R2.bot.3	not applicable	not applicable	not applicable	not applicable	not applicable	11/3/20	fish metagenome	496924	UBERON:respiratory system	UBERON:mucus	UBERON:gill	2020	not applicable	not applicable	not applicable	0	0	0	not applicable	0	not applicable	not applicable	not applicable	not applicable	20201103.SjapGill.R2.bot.3.f12	not applicable	not applicable	not applicable	not applicable	not applicable	TRUE	12	f	f12	0	Host-associated	Animal	Animal corpus	20201103SjapGillR2bot3	gill	marine biome	animal-associated habitat	organic material	host-associated	866	72	256
13414.20201103.SjapGill.R2.leading	not applicable	20201103.SjapGill.R2.leading	not applicable	not applicable	not applicable	not applicable	not applicable	11/3/20	fish metagenome	496924	UBERON:respiratory system	UBERON:mucus	UBERON:gill	2020	not applicable	not applicable	not applicable	0	0	0	not applicable	0	not applicable	not applicable	not applicable	not applicable	20201103.SjapGill.R2.leading.f3	not applicable	not applicable	not applicable	not applicable	not applicable	TRUE	3	f	f3	0	Host-associated	Animal	Animal surface	20201103SjapGillR2leading	gill	marine biome	animal-associated habitat	organic material	host-associated	1433	119	711
13414.20201103.SjapGill.R2.mid.1	not applicable	20201103.SjapGill.R2.mid.1	not applicable	not applicable	not applicable	not applicable	not applicable	11/3/20	fish metagenome	496924	UBERON:respiratory system	UBERON:mucus	UBERON:gill	2020	not applicable	not applicable	not applicable	0	0	0	not applicable	0	not applicable	not applicable	not applicable	not applicable	20201103.SjapGill.R2.mid.1.f7	not applicable	not applicable	not applicable	not applicable	not applicable	TRUE	7	f	f7	0	Host-associated	Animal	Animal corpus	20201103SjapGillR2mid1	gill	marine biome	animal-associated habitat	organic material	host-associated	15435	1286	5005
13414.20201103.SjapGill.R2.mid.2	not applicable	20201103.SjapGill.R2.mid.2	not applicable	not applicable	not applicable	not applicable	not applicable	11/3/20	fish metagenome	496924	UBERON:respiratory system	UBERON:mucus	UBERON:gill	2020	not applicable	not applicable	not applicable	0	0	0	not applicable	0	not applicable	not applicable	not applicable	not applicable	20201103.SjapGill.R2.mid.2.f8	not applicable	not applicable	not applicable	not applicable	not applicable	TRUE	8	f	f8	0	Host-associated	Animal	Animal corpus	20201103SjapGillR2mid2	gill	marine biome	animal-associated habitat	organic material	host-associated	22	2	2
13414.20201103.SjapGill.R2.mid.3	not applicable	20201103.SjapGill.R2.mid.3	not applicable	not applicable	not applicable	not applicable	not applicable	11/3/20	fish metagenome	496924	UBERON:respiratory system	UBERON:mucus	UBERON:gill	2020	not applicable	not applicable	not applicable	0	0	0	not applicable	0	not applicable	not applicable	not applicable	not applicable	20201103.SjapGill.R2.mid.3.f9	not applicable	not applicable	not applicable	not applicable	not applicable	TRUE	9	f	f9	0	Host-associated	Animal	Animal corpus	20201103SjapGillR2mid3	gill	marine biome	animal-associated habitat	organic material	host-associated	0	0	0
13414.20201103.SjapGill.R2.top.1	not applicable	20201103.SjapGill.R2.top.1	not applicable	not applicable	not applicable	not applicable	not applicable	11/3/20	fish metagenome	496924	UBERON:respiratory system	UBERON:mucus	UBERON:gill	2020	not applicable	not applicable	not applicable	0	0	0	not applicable	0	not applicable	not applicable	not applicable	not applicable	20201103.SjapGill.R2.top.1.f4	not applicable	not applicable	not applicable	not applicable	not applicable	TRUE	4	f	f4	0	Host-associated	Animal	Animal corpus	20201103SjapGillR2top1	gill	marine biome	animal-associated habitat	organic material	host-associated	735	61	125
13414.20201103.SjapGill.R2.top.2	not applicable	20201103.SjapGill.R2.top.2	not applicable	not applicable	not applicable	not applicable	not applicable	11/3/20	fish metagenome	496924	UBERON:respiratory system	UBERON:mucus	UBERON:gill	2020	not applicable	not applicable	not applicable	0	0	0	not applicable	0	not applicable	not applicable	not applicable	not applicable	20201103.SjapGill.R2.top.2.f5	not applicable	not applicable	not applicable	not applicable	not applicable	TRUE	5	f	f5	0	Host-associated	Animal	Animal corpus	20201103SjapGillR2top2	gill	marine biome	animal-associated habitat	organic material	host-associated	0	not applicable	0
13414.20201103.SjapGill.R2.top.3	not applicable	20201103.SjapGill.R2.top.3	not applicable	not applicable	not applicable	not applicable	not applicable	11/3/20	fish metagenome	496924	UBERON:respiratory system	UBERON:mucus	UBERON:gill	2020	not applicable	not applicable	not applicable	0	0	0	not applicable	0	not applicable	not applicable	not applicable	not applicable	20201103.SjapGill.R2.top.3.f6	not applicable	not applicable	not applicable	not applicable	not applicable	TRUE	6	f	f6	0	Host-associated	Animal	Animal corpus	20201103SjapGillR2top3	gill	marine biome	animal-associated habitat	organic material	host-associated	0	not applicable	0
13414.20201103.SjapGill.R2.trailing	not applicable	20201103.SjapGill.R2.trailing	not applicable	not applicable	not applicable	not applicable	not applicable	11/3/20	fish metagenome	496924	UBERON:respiratory system	UBERON:mucus	UBERON:gill	2020	not applicable	not applicable	not applicable	0	0	0	not applicable	0	not applicable	not applicable	not applicable	not applicable	20201103.SjapGill.R2.trailing.h10	not applicable	not applicable	not applicable	not applicable	not applicable	TRUE	10	h	h10	0	Host-associated	Animal	Animal surface	20201103SjapGillR2trailing	gill	marine biome	animal-associated habitat	organic material	host-associated	26647	2221	8046
13414.20201103.SjapGill.R3.bot.1	not applicable	20201103.SjapGill.R1.bot.1	not applicable	not applicable	not applicable	not applicable	not applicable	11/3/20	fish metagenome	496924	UBERON:respiratory system	UBERON:mucus	UBERON:gill	2020	not applicable	not applicable	not applicable	0	0	0	not applicable	0	not applicable	not applicable	not applicable	not applicable	20201103.SjapGill.R1.bot.1.g10	not applicable	not applicable	not applicable	not applicable	not applicable	TRUE	10	g	g10	0	Host-associated	Animal	Animal corpus	20201103SjapGillR3bot1	gill	marine biome	animal-associated habitat	organic material	host-associated	72	6	23
13414.20201103.SjapGill.R3.bot.2	not applicable	20201103.SjapGill.R1.bot.2	not applicable	not applicable	not applicable	not applicable	not applicable	11/3/20	fish metagenome	496924	UBERON:respiratory system	UBERON:mucus	UBERON:gill	2020	not applicable	not applicable	not applicable	0	0	0	not applicable	0	not applicable	not applicable	not applicable	not applicable	20201103.SjapGill.R1.bot.2.g11	not applicable	not applicable	not applicable	not applicable	not applicable	TRUE	11	g	g11	0	Host-associated	Animal	Animal corpus	20201103SjapGillR3bot2	gill	marine biome	animal-associated habitat	organic material	host-associated	6362	530	2063
13414.20201103.SjapGill.R3.bot.3	not applicable	20201103.SjapGill.R1.bot.3	not applicable	not applicable	not applicable	not applicable	not applicable	11/3/20	fish metagenome	496924	UBERON:respiratory system	UBERON:mucus	UBERON:gill	2020	not applicable	not applicable	not applicable	0	0	0	not applicable	0	not applicable	not applicable	not applicable	not applicable	20201103.SjapGill.R1.bot.3.g12	not applicable	not applicable	not applicable	not applicable	not applicable	TRUE	12	g	g12	0	Host-associated	Animal	Animal corpus	20201103SjapGillR3bot3	gill	marine biome	animal-associated habitat	organic material	host-associated	34107	2842	51678
13414.20201103.SjapGill.R3.leading	not applicable	20201103.SjapGill.R3.leading	not applicable	not applicable	not applicable	not applicable	not applicable	11/3/20	fish metagenome	496924	UBERON:respiratory system	UBERON:mucus	UBERON:gill	2020	not applicable	not applicable	not applicable	0	0	0	not applicable	0	not applicable	not applicable	not applicable	not applicable	20201103.SjapGill.R3.leading.g3	not applicable	not applicable	not applicable	not applicable	not applicable	TRUE	3	g	g3	0	Host-associated	Animal	Animal surface	20201103SjapGillR3leading	gill	marine biome	animal-associated habitat	organic material	host-associated	12563	1047	6087
13414.20201103.SjapGill.R3.mid.1	not applicable	20201103.SjapGill.R1.mid.1	not applicable	not applicable	not applicable	not applicable	not applicable	11/3/20	fish metagenome	496924	UBERON:respiratory system	UBERON:mucus	UBERON:gill	2020	not applicable	not applicable	not applicable	0	0	0	not applicable	0	not applicable	not applicable	not applicable	not applicable	20201103.SjapGill.R1.mid.1.g7	not applicable	not applicable	not applicable	not applicable	not applicable	TRUE	7	g	g7	0	Host-associated	Animal	Animal corpus	20201103SjapGillR3mid1	gill	marine biome	animal-associated habitat	organic material	host-associated	15501	1292	4630
13414.20201103.SjapGill.R3.mid.2	not applicable	20201103.SjapGill.R1.mid.2	not applicable	not applicable	not applicable	not applicable	not applicable	11/3/20	fish metagenome	496924	UBERON:respiratory system	UBERON:mucus	UBERON:gill	2020	not applicable	not applicable	not applicable	0	0	0	not applicable	0	not applicable	not applicable	not applicable	not applicable	20201103.SjapGill.R1.mid.2.g8	not applicable	not applicable	not applicable	not applicable	not applicable	TRUE	8	g	g8	0	Host-associated	Animal	Animal corpus	20201103SjapGillR3mid2	gill	marine biome	animal-associated habitat	organic material	host-associated	812	68	111
13414.20201103.SjapGill.R3.mid.3	not applicable	20201103.SjapGill.R1.mid.3	not applicable	not applicable	not applicable	not applicable	not applicable	11/3/20	fish metagenome	496924	UBERON:respiratory system	UBERON:mucus	UBERON:gill	2020	not applicable	not applicable	not applicable	0	0	0	not applicable	0	not applicable	not applicable	not applicable	not applicable	20201103.SjapGill.R1.mid.3.g9	not applicable	not applicable	not applicable	not applicable	not applicable	TRUE	9	g	g9	0	Host-associated	Animal	Animal corpus	20201103SjapGillR3mid3	gill	marine biome	animal-associated habitat	organic material	host-associated	464	39	152
13414.20201103.SjapGill.R3.top.1	not applicable	20201103.SjapGill.R1.top.1	not applicable	not applicable	not applicable	not applicable	not applicable	11/3/20	fish metagenome	496924	UBERON:respiratory system	UBERON:mucus	UBERON:gill	2020	not applicable	not applicable	not applicable	0	0	0	not applicable	0	not applicable	not applicable	not applicable	not applicable	20201103.SjapGill.R1.top.1.g4	not applicable	not applicable	not applicable	not applicable	not applicable	TRUE	4	g	g4	0	Host-associated	Animal	Animal corpus	20201103SjapGillR3top1	gill	marine biome	animal-associated habitat	organic material	host-associated	991	83	193
13414.20201103.SjapGill.R3.top.2	not applicable	20201103.SjapGill.R1.top.2	not applicable	not applicable	not applicable	not applicable	not applicable	11/3/20	fish metagenome	496924	UBERON:respiratory system	UBERON:mucus	UBERON:gill	2020	not applicable	not applicable	not applicable	0	0	0	not applicable	0	not applicable	not applicable	not applicable	not applicable	20201103.SjapGill.R1.top.2.g5	not applicable	not applicable	not applicable	not applicable	not applicable	TRUE	5	g	g5	0	Host-associated	Animal	Animal corpus	20201103SjapGillR3top2	gill	marine biome	animal-associated habitat	organic material	host-associated	431	36	44
13414.20201103.SjapGill.R3.top.3	not applicable	20201103.SjapGill.R1.top.3	not applicable	not applicable	not applicable	not applicable	not applicable	11/3/20	fish metagenome	496924	UBERON:respiratory system	UBERON:mucus	UBERON:gill	2020	not applicable	not applicable	not applicable	0	0	0	not applicable	0	not applicable	not applicable	not applicable	not applicable	20201103.SjapGill.R1.top.3.g6	not applicable	not applicable	not applicable	not applicable	not applicable	TRUE	6	g	g6	0	Host-associated	Animal	Animal corpus	20201103SjapGillR3top3	gill	marine biome	animal-associated habitat	organic material	host-associated	0	not applicable	0
13414.20201103.SjapGill.R3.trailing	not applicable	20201103.SjapGill.R3.trailing	not applicable	not applicable	not applicable	not applicable	not applicable	11/3/20	fish metagenome	496924	UBERON:respiratory system	UBERON:mucus	UBERON:gill	2020	not applicable	not applicable	not applicable	0	0	0	not applicable	0	not applicable	not applicable	not applicable	not applicable	20201103.SjapGill.R3.trailing.h11	not applicable	not applicable	not applicable	not applicable	not applicable	TRUE	11	h	h11	0	Host-associated	Animal	Animal surface	20201103SjapGillR3trailing	gill	marine biome	animal-associated habitat	organic material	host-associated	44078	3673	15564
13414.20201103.SjapGill.R4.bot.2	not applicable	20201103.SjapGill.L3.bot.2	not applicable	not applicable	not applicable	not applicable	not applicable	11/3/20	fish metagenome	496924	UBERON:respiratory system	UBERON:mucus	UBERON:gill	2020	not applicable	not applicable	not applicable	0	0	0	not applicable	0	not applicable	not applicable	not applicable	not applicable	20201103.SjapGill.L3.bot.2.h8	not applicable	not applicable	not applicable	not applicable	not applicable	TRUE	8	h	h8	0	Host-associated	Animal	Animal corpus	20201103SjapGillR4bot2	gill	marine biome	animal-associated habitat	organic material	host-associated	26474	2206	2550
13414.20201103.SjapGill.R4.bot.3	not applicable	20201103.SjapGill.L3.bot.3	not applicable	not applicable	not applicable	not applicable	not applicable	11/3/20	fish metagenome	496924	UBERON:respiratory system	UBERON:mucus	UBERON:gill	2020	not applicable	not applicable	not applicable	0	0	0	not applicable	0	not applicable	not applicable	not applicable	not applicable	20201103.SjapGill.L3.bot.3.h9	not applicable	not applicable	not applicable	not applicable	not applicable	TRUE	9	h	h9	0	Host-associated	Animal	Animal corpus	20201103SjapGillR4bot3	gill	marine biome	animal-associated habitat	organic material	host-associated	2932	244	322
13414.20201103.SjapGill.R4.mid.2	not applicable	20201103.SjapGill.L3.mid.2	not applicable	not applicable	not applicable	not applicable	not applicable	11/3/20	fish metagenome	496924	UBERON:respiratory system	UBERON:mucus	UBERON:gill	2020	not applicable	not applicable	not applicable	0	0	0	not applicable	0	not applicable	not applicable	not applicable	not applicable	20201103.SjapGill.L3.mid.2.h6	not applicable	not applicable	not applicable	not applicable	not applicable	TRUE	6	h	h6	0	Host-associated	Animal	Animal corpus	20201103SjapGillR4mid2	gill	marine biome	animal-associated habitat	organic material	host-associated	3628	302	478
13414.20201103.SjapGill.R4.mid.3	not applicable	20201103.SjapGill.L3.mid.3	not applicable	not applicable	not applicable	not applicable	not applicable	11/3/20	fish metagenome	496924	UBERON:respiratory system	UBERON:mucus	UBERON:gill	2020	not applicable	not applicable	not applicable	0	0	0	not applicable	0	not applicable	not applicable	not applicable	not applicable	20201103.SjapGill.L3.mid.3.h7	not applicable	not applicable	not applicable	not applicable	not applicable	TRUE	7	h	h7	0	Host-associated	Animal	Animal corpus	20201103SjapGillR4mid3	gill	marine biome	animal-associated habitat	organic material	host-associated	15170	1264	2195
13414.20201103.SjapGill.R4.top.2	not applicable	20201103.SjapGill.L3.top.2	not applicable	not applicable	not applicable	not applicable	not applicable	11/3/20	fish metagenome	496924	UBERON:respiratory system	UBERON:mucus	UBERON:gill	2020	not applicable	not applicable	not applicable	0	0	0	not applicable	0	not applicable	not applicable	not applicable	not applicable	20201103.SjapGill.L3.top.2.h4	not applicable	not applicable	not applicable	not applicable	not applicable	TRUE	4	h	h4	0	Host-associated	Animal	Animal corpus	20201103SjapGillR4top2	gill	marine biome	animal-associated habitat	organic material	host-associated	443	37	52
13414.20201103.SjapGill.R4.top.3	not applicable	20201103.SjapGill.L3.top.3	not applicable	not applicable	not applicable	not applicable	not applicable	11/3/20	fish metagenome	496924	UBERON:respiratory system	UBERON:mucus	UBERON:gill	2020	not applicable	not applicable	not applicable	0	0	0	not applicable	0	not applicable	not applicable	not applicable	not applicable	20201103.SjapGill.L3.top.3.h5	not applicable	not applicable	not applicable	not applicable	not applicable	TRUE	5	h	h5	0	Host-associated	Animal	Animal corpus	20201103SjapGillR4top3	gill	marine biome	animal-associated habitat	organic material	host-associated	19467	1622	13985
13414.SDsw.1.2018.1.r1	not applicable	SDsw.1.2018.1.r1	not applicable	not applicable	not applicable	not applicable	not applicable	1/12/18	seawater metagenome	1561972	not applicable	not applicable	not applicable	not applicable	not applicable	not applicable	not applicable	0	0	0	not applicable	0	not applicable	not applicable	not applicable	not applicable	SDsw.1.2018.1.r1	not applicable	not applicable	not applicable	not applicable	not applicable	TRUE	7	a	a7	0	Free-living	Saline	water (saline)	SWrainsand	SWnear	marine biome	coastal zone	sea water	water	0	0	not applicable
13414.SDsw.1.2018.1.r2	not applicable	SDsw.1.2018.1.r2	not applicable	not applicable	not applicable	not applicable	not applicable	1/12/18	seawater metagenome	1561972	not applicable	not applicable	not applicable	not applicable	not applicable	not applicable	not applicable	0	0	0	not applicable	0	not applicable	not applicable	not applicable	not applicable	SDsw.1.2018.1.r2	not applicable	not applicable	not applicable	not applicable	not applicable	TRUE	1	b	b1	0	Free-living	Saline	water (saline)	SWrainsand	SWnear	marine biome	coastal zone	sea water	water	3	0	not applicable
13414.SDsw.1.2018.10.r1	not applicable	SDsw.1.2018.10.r1	not applicable	not applicable	not applicable	not applicable	not applicable	1/12/18	seawater metagenome	1561972	not applicable	not applicable	not applicable	not applicable	not applicable	not applicable	not applicable	0	0	0	not applicable	0	not applicable	not applicable	not applicable	not applicable	SDsw.1.2018.10.r1	not applicable	not applicable	not applicable	not applicable	not applicable	TRUE	8	c	c8	0	Free-living	Saline	water (saline)	SWrainsand	SWnear	marine biome	coastal zone	sea water	water	1	0	not applicable
13414.SDsw.1.2018.10.r2	not applicable	SDsw.1.2018.10.r2	not applicable	not applicable	not applicable	not applicable	not applicable	1/12/18	seawater metagenome	1561972	not applicable	not applicable	not applicable	not applicable	not applicable	not applicable	not applicable	0	0	0	not applicable	0	not applicable	not applicable	not applicable	not applicable	SDsw.1.2018.10.r2	not applicable	not applicable	not applicable	not applicable	not applicable	TRUE	4	f	f4	0	Free-living	Saline	water (saline)	SWrainsand	SWnear	marine biome	coastal zone	sea water	water	6	0	not applicable
13414.SDsw.1.2018.11.r1	not applicable	SDsw.1.2018.11.r1	not applicable	not applicable	not applicable	not applicable	not applicable	1/12/18	seawater metagenome	1561972	not applicable	not applicable	not applicable	not applicable	not applicable	not applicable	not applicable	0	0	0	not applicable	0	not applicable	not applicable	not applicable	not applicable	SDsw.1.2018.11.r1	not applicable	not applicable	not applicable	not applicable	not applicable	TRUE	8	d	d8	0	Free-living	Saline	water (saline)	SWrainsand	SWnear	marine biome	coastal zone	sea water	water	0	0	not applicable
13414.SDsw.1.2018.11.r2	not applicable	SDsw.1.2018.11.r2	not applicable	not applicable	not applicable	not applicable	not applicable	1/12/18	seawater metagenome	1561972	not applicable	not applicable	not applicable	not applicable	not applicable	not applicable	not applicable	0	0	0	not applicable	0	not applicable	not applicable	not applicable	not applicable	SDsw.1.2018.11.r2	not applicable	not applicable	not applicable	not applicable	not applicable	TRUE	4	h	h4	0	Free-living	Saline	water (saline)	SWrainsand	SWnear	marine biome	coastal zone	sea water	water	25	2	not applicable
13414.SDsw.1.2018.12.r1	not applicable	SDsw.1.2018.12.r1	not applicable	not applicable	not applicable	not applicable	not applicable	1/12/18	seawater metagenome	1561972	not applicable	not applicable	not applicable	not applicable	not applicable	not applicable	not applicable	0	0	0	not applicable	0	not applicable	not applicable	not applicable	not applicable	SDsw.1.2018.12.r1	not applicable	not applicable	not applicable	not applicable	not applicable	TRUE	8	f	f8	0	Free-living	Saline	water (saline)	SWrainrocky	SWnear	marine biome	coastal zone	sea water	water	4	0	not applicable
13414.SDsw.1.2018.12.r2	not applicable	SDsw.1.2018.12.r2	not applicable	not applicable	not applicable	not applicable	not applicable	1/12/18	seawater metagenome	1561972	not applicable	not applicable	not applicable	not applicable	not applicable	not applicable	not applicable	0	0	0	not applicable	0	not applicable	not applicable	not applicable	not applicable	SDsw.1.2018.12.r2	not applicable	not applicable	not applicable	not applicable	not applicable	TRUE	5	b	b5	0	Free-living	Saline	water (saline)	SWrainrocky	SWnear	marine biome	coastal zone	sea water	water	4	0	not applicable
13414.SDsw.1.2018.13.r1	not applicable	SDsw.1.2018.13.r1	not applicable	not applicable	not applicable	not applicable	not applicable	1/12/18	seawater metagenome	1561972	not applicable	not applicable	not applicable	not applicable	not applicable	not applicable	not applicable	0	0	0	not applicable	0	not applicable	not applicable	not applicable	not applicable	SDsw.1.2018.13.r1	not applicable	not applicable	not applicable	not applicable	not applicable	TRUE	8	g	g8	0	Free-living	Saline	water (saline)	SWrainrocky	SWnear	marine biome	coastal zone	sea water	water	1	0	not applicable
13414.SDsw.1.2018.13.r2	not applicable	SDsw.1.2018.13.r2	not applicable	not applicable	not applicable	not applicable	not applicable	1/12/18	seawater metagenome	1561972	not applicable	not applicable	not applicable	not applicable	not applicable	not applicable	not applicable	0	0	0	not applicable	0	not applicable	not applicable	not applicable	not applicable	SDsw.1.2018.13.r2	not applicable	not applicable	not applicable	not applicable	not applicable	TRUE	5	d	d5	0	Free-living	Saline	water (saline)	SWrainrocky	SWnear	marine biome	coastal zone	sea water	water	6	0	not applicable
13414.SDsw.1.2018.14.r1	not applicable	SDsw.1.2018.14.r1	not applicable	not applicable	not applicable	not applicable	not applicable	1/12/18	seawater metagenome	1561972	not applicable	not applicable	not applicable	not applicable	not applicable	not applicable	not applicable	0	0	0	not applicable	0	not applicable	not applicable	not applicable	not applicable	SDsw.1.2018.14.r1	not applicable	not applicable	not applicable	not applicable	not applicable	TRUE	9	a	a9	0	Free-living	Saline	water (saline)	SWrainrocky	SWnear	marine biome	coastal zone	sea water	water	0	0	not applicable
13414.SDsw.1.2018.14.r2	not applicable	SDsw.1.2018.14.r2	not applicable	not applicable	not applicable	not applicable	not applicable	1/12/18	seawater metagenome	1561972	not applicable	not applicable	not applicable	not applicable	not applicable	not applicable	not applicable	0	0	0	not applicable	0	not applicable	not applicable	not applicable	not applicable	SDsw.1.2018.14.r2	not applicable	not applicable	not applicable	not applicable	not applicable	TRUE	5	f	f5	0	Free-living	Saline	water (saline)	SWrainrocky	SWnear	marine biome	coastal zone	sea water	water	1	0	not applicable
13414.SDsw.1.2018.15.r1	not applicable	SDsw.1.2018.15.r1	not applicable	not applicable	not applicable	not applicable	not applicable	1/12/18	seawater metagenome	1561972	not applicable	not applicable	not applicable	not applicable	not applicable	not applicable	not applicable	0	0	0	not applicable	0	not applicable	not applicable	not applicable	not applicable	SDsw.1.2018.15.r1	not applicable	not applicable	not applicable	not applicable	not applicable	TRUE	9	b	b9	0	Free-living	Saline	water (saline)	SWrainrocky	SWnear	marine biome	coastal zone	sea water	water	0	0	not applicable
13414.SDsw.1.2018.15.r2	not applicable	SDsw.1.2018.15.r2	not applicable	not applicable	not applicable	not applicable	not applicable	1/12/18	seawater metagenome	1561972	not applicable	not applicable	not applicable	not applicable	not applicable	not applicable	not applicable	0	0	0	not applicable	0	not applicable	not applicable	not applicable	not applicable	SDsw.1.2018.15.r2	not applicable	not applicable	not applicable	not applicable	not applicable	TRUE	6	a	a6	0	Free-living	Saline	water (saline)	SWrainrocky	SWnear	marine biome	coastal zone	sea water	water	1	0	not applicable
13414.SDsw.1.2018.15.r3	not applicable	SDsw.1.2018.15.r3	not applicable	not applicable	not applicable	not applicable	not applicable	1/12/18	seawater metagenome	1561972	not applicable	not applicable	not applicable	not applicable	not applicable	not applicable	not applicable	0	0	0	not applicable	0	not applicable	not applicable	not applicable	not applicable	SDsw.1.2018.15.r3	not applicable	not applicable	not applicable	not applicable	not applicable	TRUE	6	a	a6	0	Free-living	Saline	water (saline)	SWrainrocky	SWnear	marine biome	coastal zone	sea water	water	0	0	not applicable
13414.SDsw.1.2018.15.r4	not applicable	SDsw.1.2018.15.r4	not applicable	not applicable	not applicable	not applicable	not applicable	1/12/18	seawater metagenome	1561972	not applicable	not applicable	not applicable	not applicable	not applicable	not applicable	not applicable	0	0	0	not applicable	0	not applicable	not applicable	not applicable	not applicable	SDsw.1.2018.15.r4	not applicable	not applicable	not applicable	not applicable	not applicable	TRUE	6	d	d6	0	Free-living	Saline	water (saline)	SWrainrocky	SWnear	marine biome	coastal zone	sea water	water	1	0	not applicable
13414.SDsw.1.2018.15.r5	not applicable	SDsw.1.2018.15.r5	not applicable	not applicable	not applicable	not applicable	not applicable	1/12/18	seawater metagenome	1561972	not applicable	not applicable	not applicable	not applicable	not applicable	not applicable	not applicable	0	0	0	not applicable	0	not applicable	not applicable	not applicable	not applicable	SDsw.1.2018.15.r5	not applicable	not applicable	not applicable	not applicable	not applicable	TRUE	11	c	c11	0	Free-living	Saline	water (saline)	SWrainrocky	SWnear	marine biome	coastal zone	sea water	water	0	0	not applicable
13414.SDsw.1.2018.15.r6	not applicable	SDsw.1.2018.15.r6	not applicable	not applicable	not applicable	not applicable	not applicable	1/12/18	seawater metagenome	1561972	not applicable	not applicable	not applicable	not applicable	not applicable	not applicable	not applicable	0	0	0	not applicable	0	not applicable	not applicable	not applicable	not applicable	SDsw.1.2018.15.r6	not applicable	not applicable	not applicable	not applicable	not applicable	TRUE	11	d	d11	0	Free-living	Saline	water (saline)	SWrainrocky	SWnear	marine biome	coastal zone	sea water	water	1	0	not applicable
13414.SDsw.1.2018.15.r7	not applicable	SDsw.1.2018.15.r7	not applicable	not applicable	not applicable	not applicable	not applicable	1/12/18	seawater metagenome	1561972	not applicable	not applicable	not applicable	not applicable	not applicable	not applicable	not applicable	0	0	0	not applicable	0	not applicable	not applicable	not applicable	not applicable	SDsw.1.2018.15.r7	not applicable	not applicable	not applicable	not applicable	not applicable	TRUE	11	g	g11	0	Free-living	Saline	water (saline)	SWrainrocky	SWnear	marine biome	coastal zone	sea water	water	23	2	not applicable
13414.SDsw.1.2018.15.r8	not applicable	SDsw.1.2018.15.r8	not applicable	not applicable	not applicable	not applicable	not applicable	1/12/18	seawater metagenome	1561972	not applicable	not applicable	not applicable	not applicable	not applicable	not applicable	not applicable	0	0	0	not applicable	0	not applicable	not applicable	not applicable	not applicable	SDsw.1.2018.15.r8	not applicable	not applicable	not applicable	not applicable	not applicable	TRUE	12	a	a12	0	Free-living	Saline	water (saline)	SWrainrocky	SWnear	marine biome	coastal zone	sea water	water	4	0	not applicable
13414.SDsw.1.2018.16.r1	not applicable	SDsw.1.2018.16.r1	not applicable	not applicable	not applicable	not applicable	not applicable	1/12/18	seawater metagenome	1561972	not applicable	not applicable	not applicable	not applicable	not applicable	not applicable	not applicable	0	0	0	not applicable	0	not applicable	not applicable	not applicable	not applicable	SDsw.1.2018.16.r1	not applicable	not applicable	not applicable	not applicable	not applicable	TRUE	9	d	d9	0	Free-living	Saline	water (saline)	SWrainrocky	SWnear	marine biome	coastal zone	sea water	water	0	0	not applicable
13414.SDsw.1.2018.16.r2	not applicable	SDsw.1.2018.16.r2	not applicable	not applicable	not applicable	not applicable	not applicable	1/12/18	seawater metagenome	1561972	not applicable	not applicable	not applicable	not applicable	not applicable	not applicable	not applicable	0	0	0	not applicable	0	not applicable	not applicable	not applicable	not applicable	SDsw.1.2018.16.r2	not applicable	not applicable	not applicable	not applicable	not applicable	TRUE	6	c	c6	0	Free-living	Saline	water (saline)	SWrainrocky	SWnear	marine biome	coastal zone	sea water	water	0	0	not applicable
13414.SDsw.1.2018.17.r1	not applicable	SDsw.1.2018.17.r1	not applicable	not applicable	not applicable	not applicable	not applicable	1/12/18	seawater metagenome	1561972	not applicable	not applicable	not applicable	not applicable	not applicable	not applicable	not applicable	0	0	0	not applicable	0	not applicable	not applicable	not applicable	not applicable	SDsw.1.2018.17.r1	not applicable	not applicable	not applicable	not applicable	not applicable	TRUE	9	e	e9	0	Free-living	Saline	water (saline)	SWrainrocky	SWnear	marine biome	coastal zone	sea water	water	0	0	not applicable
13414.SDsw.1.2018.17.r2	not applicable	SDsw.1.2018.17.r2	not applicable	not applicable	not applicable	not applicable	not applicable	1/12/18	seawater metagenome	1561972	not applicable	not applicable	not applicable	not applicable	not applicable	not applicable	not applicable	0	0	0	not applicable	0	not applicable	not applicable	not applicable	not applicable	SDsw.1.2018.17.r2	not applicable	not applicable	not applicable	not applicable	not applicable	TRUE	6	e	e6	0	Free-living	Saline	water (saline)	SWrainrocky	SWnear	marine biome	coastal zone	sea water	water	2	0	not applicable
13414.SDsw.1.2018.18.r1	not applicable	SDsw.1.2018.18.r1	not applicable	not applicable	not applicable	not applicable	not applicable	1/12/18	seawater metagenome	1561972	not applicable	not applicable	not applicable	not applicable	not applicable	not applicable	not applicable	0	0	0	not applicable	0	not applicable	not applicable	not applicable	not applicable	SDsw.1.2018.18.r1	not applicable	not applicable	not applicable	not applicable	not applicable	TRUE	9	f	f9	0	Free-living	Saline	water (saline)	SWrainrocky	SWnear	marine biome	coastal zone	sea water	water	16	1	not applicable
13414.SDsw.1.2018.18.r2	not applicable	SDsw.1.2018.18.r2	not applicable	not applicable	not applicable	not applicable	not applicable	1/12/18	seawater metagenome	1561972	not applicable	not applicable	not applicable	not applicable	not applicable	not applicable	not applicable	0	0	0	not applicable	0	not applicable	not applicable	not applicable	not applicable	SDsw.1.2018.18.r2	not applicable	not applicable	not applicable	not applicable	not applicable	TRUE	6	h	h6	0	Free-living	Saline	water (saline)	SWrainrocky	SWnear	marine biome	coastal zone	sea water	water	6	1	not applicable
13414.SDsw.1.2018.19.r1	not applicable	SDsw.1.2018.19.r1	not applicable	not applicable	not applicable	not applicable	not applicable	1/12/18	seawater metagenome	1561972	not applicable	not applicable	not applicable	not applicable	not applicable	not applicable	not applicable	0	0	0	not applicable	0	not applicable	not applicable	not applicable	not applicable	SDsw.1.2018.19.r1	not applicable	not applicable	not applicable	not applicable	not applicable	TRUE	9	g	g9	0	Free-living	Saline	water (saline)	SWrainrocky	SWnear	marine biome	coastal zone	sea water	water	4	0	not applicable
13414.SDsw.1.2018.19.r2	not applicable	SDsw.1.2018.19.r2	not applicable	not applicable	not applicable	not applicable	not applicable	1/12/18	seawater metagenome	1561972	not applicable	not applicable	not applicable	not applicable	not applicable	not applicable	not applicable	0	0	0	not applicable	0	not applicable	not applicable	not applicable	not applicable	SDsw.1.2018.19.r2	not applicable	not applicable	not applicable	not applicable	not applicable	TRUE	7	b	b7	0	Free-living	Saline	water (saline)	SWrainrocky	SWnear	marine biome	coastal zone	sea water	water	1	0	not applicable
13414.SDsw.1.2018.2.r1	not applicable	SDsw.1.2018.2.r1	not applicable	not applicable	not applicable	not applicable	not applicable	1/12/18	seawater metagenome	1561972	not applicable	not applicable	not applicable	not applicable	not applicable	not applicable	not applicable	0	0	0	not applicable	0	not applicable	not applicable	not applicable	not applicable	SDsw.1.2018.2.r1	not applicable	not applicable	not applicable	not applicable	not applicable	TRUE	7	b	b7	0	Free-living	Saline	water (saline)	SWrainsand	SWnear	marine biome	coastal zone	sea water	water	0	0	not applicable
13414.SDsw.1.2018.2.r2	not applicable	SDsw.1.2018.2.r2	not applicable	not applicable	not applicable	not applicable	not applicable	1/12/18	seawater metagenome	1561972	not applicable	not applicable	not applicable	not applicable	not applicable	not applicable	not applicable	0	0	0	not applicable	0	not applicable	not applicable	not applicable	not applicable	SDsw.1.2018.2.r2	not applicable	not applicable	not applicable	not applicable	not applicable	TRUE	1	d	d1	0	Free-living	Saline	water (saline)	SWrainsand	SWnear	marine biome	coastal zone	sea water	water	27	2	not applicable
13414.SDsw.1.2018.20.r1	not applicable	SDsw.1.2018.20.r1	not applicable	not applicable	not applicable	not applicable	not applicable	1/12/18	seawater metagenome	1561972	not applicable	not applicable	not applicable	not applicable	not applicable	not applicable	not applicable	0	0	0	not applicable	0	not applicable	not applicable	not applicable	not applicable	SDsw.1.2018.20.r1	not applicable	not applicable	not applicable	not applicable	not applicable	TRUE	9	h	h9	0	Free-living	Saline	water (saline)	SWrainsand	SWnear	marine biome	coastal zone	sea water	water	261	22	not applicable
13414.SDsw.1.2018.20.r2	not applicable	SDsw.1.2018.20.r2	not applicable	not applicable	not applicable	not applicable	not applicable	1/12/18	seawater metagenome	1561972	not applicable	not applicable	not applicable	not applicable	not applicable	not applicable	not applicable	0	0	0	not applicable	0	not applicable	not applicable	not applicable	not applicable	SDsw.1.2018.20.r2	not applicable	not applicable	not applicable	not applicable	not applicable	TRUE	7	d	d7	0	Free-living	Saline	water (saline)	SWrainsand	SWnear	marine biome	coastal zone	sea water	water	4	0	not applicable
13414.SDsw.1.2018.21.r1	not applicable	SDsw.1.2018.21.r1	not applicable	not applicable	not applicable	not applicable	not applicable	1/12/18	seawater metagenome	1561972	not applicable	not applicable	not applicable	not applicable	not applicable	not applicable	not applicable	0	0	0	not applicable	0	not applicable	not applicable	not applicable	not applicable	SDsw.1.2018.21.r1	not applicable	not applicable	not applicable	not applicable	not applicable	TRUE	10	b	b10	0	Free-living	Saline	water (saline)	SWrainsand	SWnear	marine biome	coastal zone	sea water	water	4	0	not applicable
13414.SDsw.1.2018.21.r2	not applicable	SDsw.1.2018.21.r2	not applicable	not applicable	not applicable	not applicable	not applicable	1/12/18	seawater metagenome	1561972	not applicable	not applicable	not applicable	not applicable	not applicable	not applicable	not applicable	0	0	0	not applicable	0	not applicable	not applicable	not applicable	not applicable	SDsw.1.2018.21.r2	not applicable	not applicable	not applicable	not applicable	not applicable	TRUE	7	f	f7	0	Free-living	Saline	water (saline)	SWrainsand	SWnear	marine biome	coastal zone	sea water	water	24	2	not applicable
13414.SDsw.1.2018.22.r1	not applicable	SDsw.1.2018.22.r1	not applicable	not applicable	not applicable	not applicable	not applicable	1/12/18	seawater metagenome	1561972	not applicable	not applicable	not applicable	not applicable	not applicable	not applicable	not applicable	0	0	0	not applicable	0	not applicable	not applicable	not applicable	not applicable	SDsw.1.2018.22.r1	not applicable	not applicable	not applicable	not applicable	not applicable	TRUE	10	c	c10	0	Free-living	Saline	water (saline)	SWrainsand	SWnear	marine biome	coastal zone	sea water	water	14	1	not applicable
13414.SDsw.1.2018.22.r2	not applicable	SDsw.1.2018.22.r2	not applicable	not applicable	not applicable	not applicable	not applicable	1/12/18	seawater metagenome	1561972	not applicable	not applicable	not applicable	not applicable	not applicable	not applicable	not applicable	0	0	0	not applicable	0	not applicable	not applicable	not applicable	not applicable	SDsw.1.2018.22.r2	not applicable	not applicable	not applicable	not applicable	not applicable	TRUE	8	a	a8	0	Free-living	Saline	water (saline)	SWrainsand	SWnear	marine biome	coastal zone	sea water	water	1	0	not applicable
13414.SDsw.1.2018.23.r1	not applicable	SDsw.1.2018.23.r1	not applicable	not applicable	not applicable	not applicable	not applicable	1/12/18	seawater metagenome	1561972	not applicable	not applicable	not applicable	not applicable	not applicable	not applicable	not applicable	0	0	0	not applicable	0	not applicable	not applicable	not applicable	not applicable	SDsw.1.2018.23.r1	not applicable	not applicable	not applicable	not applicable	not applicable	TRUE	10	d	d10	0	Free-living	Saline	water (saline)	SWrainsand	SWnear	marine biome	coastal zone	sea water	water	12	1	not applicable
13414.SDsw.1.2018.23.r2	not applicable	SDsw.1.2018.23.r2	not applicable	not applicable	not applicable	not applicable	not applicable	1/12/18	seawater metagenome	1561972	not applicable	not applicable	not applicable	not applicable	not applicable	not applicable	not applicable	0	0	0	not applicable	0	not applicable	not applicable	not applicable	not applicable	SDsw.1.2018.23.r2	not applicable	not applicable	not applicable	not applicable	not applicable	TRUE	8	c	c8	0	Free-living	Saline	water (saline)	SWrainsand	SWnear	marine biome	coastal zone	sea water	water	2	0	not applicable
13414.SDsw.1.2018.24.r1	not applicable	SDsw.1.2018.24.r1	not applicable	not applicable	not applicable	not applicable	not applicable	1/12/18	seawater metagenome	1561972	not applicable	not applicable	not applicable	not applicable	not applicable	not applicable	not applicable	0	0	0	not applicable	0	not applicable	not applicable	not applicable	not applicable	SDsw.1.2018.24.r1	not applicable	not applicable	not applicable	not applicable	not applicable	TRUE	10	e	e10	0	Free-living	Saline	water (saline)	SWrainsand	SWnear	marine biome	coastal zone	sea water	water	31	3	not applicable
13414.SDsw.1.2018.24.r2	not applicable	SDsw.1.2018.24.r2	not applicable	not applicable	not applicable	not applicable	not applicable	1/12/18	seawater metagenome	1561972	not applicable	not applicable	not applicable	not applicable	not applicable	not applicable	not applicable	0	0	0	not applicable	0	not applicable	not applicable	not applicable	not applicable	SDsw.1.2018.24.r2	not applicable	not applicable	not applicable	not applicable	not applicable	TRUE	8	f	f8	0	Free-living	Saline	water (saline)	SWrainsand	SWnear	marine biome	coastal zone	sea water	water	31	3	not applicable
13414.SDsw.1.2018.25.r1	not applicable	SDsw.1.2018.25.r1	not applicable	not applicable	not applicable	not applicable	not applicable	1/12/18	seawater metagenome	1561972	not applicable	not applicable	not applicable	not applicable	not applicable	not applicable	not applicable	0	0	0	not applicable	0	not applicable	not applicable	not applicable	not applicable	SDsw.1.2018.25.r1	not applicable	not applicable	not applicable	not applicable	not applicable	TRUE	10	f	f10	0	Free-living	Saline	water (saline)	SWrainsand	SWnear	marine biome	coastal zone	sea water	water	184	15	not applicable
13414.SDsw.1.2018.25.r2	not applicable	SDsw.1.2018.25.r2	not applicable	not applicable	not applicable	not applicable	not applicable	1/12/18	seawater metagenome	1561972	not applicable	not applicable	not applicable	not applicable	not applicable	not applicable	not applicable	0	0	0	not applicable	0	not applicable	not applicable	not applicable	not applicable	SDsw.1.2018.25.r2	not applicable	not applicable	not applicable	not applicable	not applicable	TRUE	9	b	b9	0	Free-living	Saline	water (saline)	SWrainsand	SWnear	marine biome	coastal zone	sea water	water	12	1	not applicable
13414.SDsw.1.2018.26.r1	not applicable	SDsw.1.2018.26.r1	not applicable	not applicable	not applicable	not applicable	not applicable	1/12/18	seawater metagenome	1561972	not applicable	not applicable	not applicable	not applicable	not applicable	not applicable	not applicable	0	0	0	not applicable	0	not applicable	not applicable	not applicable	not applicable	SDsw.1.2018.26.r1	not applicable	not applicable	not applicable	not applicable	not applicable	TRUE	10	h	h10	0	Free-living	Saline	water (saline)	SWrainsand	SWnear	marine biome	coastal zone	sea water	water	402	33	not applicable
13414.SDsw.1.2018.26.r2	not applicable	SDsw.1.2018.26.r2	not applicable	not applicable	not applicable	not applicable	not applicable	1/12/18	seawater metagenome	1561972	not applicable	not applicable	not applicable	not applicable	not applicable	not applicable	not applicable	0	0	0	not applicable	0	not applicable	not applicable	not applicable	not applicable	SDsw.1.2018.26.r2	not applicable	not applicable	not applicable	not applicable	not applicable	TRUE	9	e	e9	0	Free-living	Saline	water (saline)	SWrainsand	SWnear	marine biome	coastal zone	sea water	water	157	13	not applicable
13414.SDsw.1.2018.27.r1	not applicable	SDsw.1.2018.27.r1	not applicable	not applicable	not applicable	not applicable	not applicable	1/12/18	seawater metagenome	1561972	not applicable	not applicable	not applicable	not applicable	not applicable	not applicable	not applicable	0	0	0	not applicable	0	not applicable	not applicable	not applicable	not applicable	SDsw.1.2018.27.r1	not applicable	not applicable	not applicable	not applicable	not applicable	TRUE	12	a	a12	0	Free-living	Saline	water (saline)	SWrainsand	SWnear	marine biome	coastal zone	sea water	water	39	3	not applicable
13414.SDsw.1.2018.27.r2	not applicable	SDsw.1.2018.27.r2	not applicable	not applicable	not applicable	not applicable	not applicable	1/12/18	seawater metagenome	1561972	not applicable	not applicable	not applicable	not applicable	not applicable	not applicable	not applicable	0	0	0	not applicable	0	not applicable	not applicable	not applicable	not applicable	SDsw.1.2018.27.r2	not applicable	not applicable	not applicable	not applicable	not applicable	TRUE	9	g	g9	0	Free-living	Saline	water (saline)	SWrainsand	SWnear	marine biome	coastal zone	sea water	water	40	3	not applicable
13414.SDsw.1.2018.28.r1	not applicable	SDsw.1.2018.28.r1	not applicable	not applicable	not applicable	not applicable	not applicable	1/12/18	seawater metagenome	1561972	not applicable	not applicable	not applicable	not applicable	not applicable	not applicable	not applicable	0	0	0	not applicable	0	not applicable	not applicable	not applicable	not applicable	SDsw.1.2018.28.r1	not applicable	not applicable	not applicable	not applicable	not applicable	TRUE	12	c	c12	0	Free-living	Saline	water (saline)	SWrainbaymud	SWbay	marine biome	coastal zone	sea water	water	31	3	not applicable
13414.SDsw.1.2018.28.r2	not applicable	SDsw.1.2018.28.r2	not applicable	not applicable	not applicable	not applicable	not applicable	1/12/18	seawater metagenome	1561972	not applicable	not applicable	not applicable	not applicable	not applicable	not applicable	not applicable	0	0	0	not applicable	0	not applicable	not applicable	not applicable	not applicable	SDsw.1.2018.28.r2	not applicable	not applicable	not applicable	not applicable	not applicable	TRUE	10	c	c10	0	Free-living	Saline	water (saline)	SWrainbaymud	SWbay	marine biome	coastal zone	sea water	water	15	1	not applicable
13414.SDsw.1.2018.29.r1	not applicable	SDsw.1.2018.29.r1	not applicable	not applicable	not applicable	not applicable	not applicable	1/12/18	seawater metagenome	1561972	not applicable	not applicable	not applicable	not applicable	not applicable	not applicable	not applicable	0	0	0	not applicable	0	not applicable	not applicable	not applicable	not applicable	SDsw.1.2018.29.r1	not applicable	not applicable	not applicable	not applicable	not applicable	TRUE	12	d	d12	0	Free-living	Saline	water (saline)	SWrainbaymud	SWbay	marine biome	coastal zone	sea water	water	101	8	not applicable
13414.SDsw.1.2018.29.r2	not applicable	SDsw.1.2018.29.r2	not applicable	not applicable	not applicable	not applicable	not applicable	1/12/18	seawater metagenome	1561972	not applicable	not applicable	not applicable	not applicable	not applicable	not applicable	not applicable	0	0	0	not applicable	0	not applicable	not applicable	not applicable	not applicable	SDsw.1.2018.29.r2	not applicable	not applicable	not applicable	not applicable	not applicable	TRUE	10	e	e10	0	Free-living	Saline	water (saline)	SWrainbaymud	SWbay	marine biome	coastal zone	sea water	water	91	8	not applicable
13414.SDsw.1.2018.3.r1	not applicable	SDsw.1.2018.3.r1	not applicable	not applicable	not applicable	not applicable	not applicable	1/12/18	seawater metagenome	1561972	not applicable	not applicable	not applicable	not applicable	not applicable	not applicable	not applicable	0	0	0	not applicable	0	not applicable	not applicable	not applicable	not applicable	SDsw.1.2018.3.r1	not applicable	not applicable	not applicable	not applicable	not applicable	TRUE	7	c	c7	0	Free-living	Saline	water (saline)	SWrainsand	SWnear	marine biome	coastal zone	sea water	water	2	0	not applicable
13414.SDsw.1.2018.3.r2	not applicable	SDsw.1.2018.3.r2	not applicable	not applicable	not applicable	not applicable	not applicable	1/12/18	seawater metagenome	1561972	not applicable	not applicable	not applicable	not applicable	not applicable	not applicable	not applicable	0	0	0	not applicable	0	not applicable	not applicable	not applicable	not applicable	SDsw.1.2018.3.r2	not applicable	not applicable	not applicable	not applicable	not applicable	TRUE	1	f	f1	0	Free-living	Saline	water (saline)	SWrainsand	SWnear	marine biome	coastal zone	sea water	water	140	12	not applicable
13414.SDsw.1.2018.30.r1	not applicable	SDsw.1.2018.30.r1	not applicable	not applicable	not applicable	not applicable	not applicable	1/12/18	seawater metagenome	1561972	not applicable	not applicable	not applicable	not applicable	not applicable	not applicable	not applicable	0	0	0	not applicable	0	not applicable	not applicable	not applicable	not applicable	SDsw.1.2018.30.r1	not applicable	not applicable	not applicable	not applicable	not applicable	TRUE	12	f	f12	0	Free-living	Saline	water (saline)	SWrainbaymud	SWbay	marine biome	coastal zone	sea water	water	116	10	not applicable
13414.SDsw.1.2018.30.r2	not applicable	SDsw.1.2018.30.r2	not applicable	not applicable	not applicable	not applicable	not applicable	1/12/18	seawater metagenome	1561972	not applicable	not applicable	not applicable	not applicable	not applicable	not applicable	not applicable	0	0	0	not applicable	0	not applicable	not applicable	not applicable	not applicable	SDsw.1.2018.30.r2	not applicable	not applicable	not applicable	not applicable	not applicable	TRUE	10	h	h10	0	Free-living	Saline	water (saline)	SWrainbaymud	SWbay	marine biome	coastal zone	sea water	water	2210	184	not applicable
13414.SDsw.1.2018.30.r3	not applicable	SDsw.1.2018.30.r3	not applicable	not applicable	not applicable	not applicable	not applicable	1/12/18	seawater metagenome	1561972	not applicable	not applicable	not applicable	not applicable	not applicable	not applicable	not applicable	0	0	0	not applicable	0	not applicable	not applicable	not applicable	not applicable	SDsw.1.2018.30.r3	not applicable	not applicable	not applicable	not applicable	not applicable	TRUE	6	b	b6	0	Free-living	Saline	water (saline)	SWrainbaymud	SWbay	marine biome	coastal zone	sea water	water	1	0	not applicable
13414.SDsw.1.2018.30.r4	not applicable	SDsw.1.2018.30.r4	not applicable	not applicable	not applicable	not applicable	not applicable	1/12/18	seawater metagenome	1561972	not applicable	not applicable	not applicable	not applicable	not applicable	not applicable	not applicable	0	0	0	not applicable	0	not applicable	not applicable	not applicable	not applicable	SDsw.1.2018.30.r4	not applicable	not applicable	not applicable	not applicable	not applicable	TRUE	6	e	e6	0	Free-living	Saline	water (saline)	SWrainbaymud	SWbay	marine biome	coastal zone	sea water	water	19	2	not applicable
13414.SDsw.1.2018.30.r5	not applicable	SDsw.1.2018.30.r5	not applicable	not applicable	not applicable	not applicable	not applicable	1/12/18	seawater metagenome	1561972	not applicable	not applicable	not applicable	not applicable	not applicable	not applicable	not applicable	0	0	0	not applicable	0	not applicable	not applicable	not applicable	not applicable	SDsw.1.2018.30.r5	not applicable	not applicable	not applicable	not applicable	not applicable	TRUE	11	f	f11	0	Free-living	Saline	water (saline)	SWrainbaymud	SWbay	marine biome	coastal zone	sea water	water	83	7	not applicable
13414.SDsw.1.2018.30.r6	not applicable	SDsw.1.2018.30.r6	not applicable	not applicable	not applicable	not applicable	not applicable	1/12/18	seawater metagenome	1561972	not applicable	not applicable	not applicable	not applicable	not applicable	not applicable	not applicable	0	0	0	not applicable	0	not applicable	not applicable	not applicable	not applicable	SDsw.1.2018.30.r6	not applicable	not applicable	not applicable	not applicable	not applicable	TRUE	11	c	c11	0	Free-living	Saline	water (saline)	SWrainbaymud	SWbay	marine biome	coastal zone	sea water	water	2	0	not applicable
13414.SDsw.1.2018.30.r7	not applicable	SDsw.1.2018.30.r7	not applicable	not applicable	not applicable	not applicable	not applicable	1/12/18	seawater metagenome	1561972	not applicable	not applicable	not applicable	not applicable	not applicable	not applicable	not applicable	0	0	0	not applicable	0	not applicable	not applicable	not applicable	not applicable	SDsw.1.2018.30.r7	not applicable	not applicable	not applicable	not applicable	not applicable	TRUE	11	f	f11	0	Free-living	Saline	water (saline)	SWrainbaymud	SWbay	marine biome	coastal zone	sea water	water	98	8	not applicable
13414.SDsw.1.2018.30.r8	not applicable	SDsw.1.2018.30.r8	not applicable	not applicable	not applicable	not applicable	not applicable	1/12/18	seawater metagenome	1561972	not applicable	not applicable	not applicable	not applicable	not applicable	not applicable	not applicable	0	0	0	not applicable	0	not applicable	not applicable	not applicable	not applicable	SDsw.1.2018.30.r8	not applicable	not applicable	not applicable	not applicable	not applicable	TRUE	9	h	h9	0	Free-living	Saline	water (saline)	SWrainbaymud	SWbay	marine biome	coastal zone	sea water	water	745	62	not applicable
13414.SDsw.1.2018.4.r1	not applicable	SDsw.1.2018.4.r1	not applicable	not applicable	not applicable	not applicable	not applicable	1/12/18	seawater metagenome	1561972	not applicable	not applicable	not applicable	not applicable	not applicable	not applicable	not applicable	0	0	0	not applicable	0	not applicable	not applicable	not applicable	not applicable	SDsw.1.2018.4.r1	not applicable	not applicable	not applicable	not applicable	not applicable	TRUE	7	d	d7	0	Free-living	Saline	water (saline)	SWrainsand	SWnear	marine biome	coastal zone	sea water	water	0	0	not applicable
13414.SDsw.1.2018.4.r2	not applicable	SDsw.1.2018.4.r2	not applicable	not applicable	not applicable	not applicable	not applicable	1/12/18	seawater metagenome	1561972	not applicable	not applicable	not applicable	not applicable	not applicable	not applicable	not applicable	0	0	0	not applicable	0	not applicable	not applicable	not applicable	not applicable	SDsw.1.2018.4.r2	not applicable	not applicable	not applicable	not applicable	not applicable	TRUE	2	f	f2	0	Free-living	Saline	water (saline)	SWrainsand	SWnear	marine biome	coastal zone	sea water	water	23	2	not applicable
13414.SDsw.1.2018.5.r1	not applicable	SDsw.1.2018.5.r1	not applicable	not applicable	not applicable	not applicable	not applicable	1/12/18	seawater metagenome	1561972	not applicable	not applicable	not applicable	not applicable	not applicable	not applicable	not applicable	0	0	0	not applicable	0	not applicable	not applicable	not applicable	not applicable	SDsw.1.2018.5.r1	not applicable	not applicable	not applicable	not applicable	not applicable	TRUE	7	e	e7	0	Free-living	Saline	water (saline)	SWrainsand	SWnear	marine biome	coastal zone	sea water	water	0	0	not applicable
13414.SDsw.1.2018.5.r2	not applicable	SDsw.1.2018.5.r2	not applicable	not applicable	not applicable	not applicable	not applicable	1/12/18	seawater metagenome	1561972	not applicable	not applicable	not applicable	not applicable	not applicable	not applicable	not applicable	0	0	0	not applicable	0	not applicable	not applicable	not applicable	not applicable	SDsw.1.2018.5.r2	not applicable	not applicable	not applicable	not applicable	not applicable	TRUE	3	h	h3	0	Free-living	Saline	water (saline)	SWrainsand	SWnear	marine biome	coastal zone	sea water	water	16	1	not applicable
13414.SDsw.1.2018.6.r1	not applicable	SDsw.1.2018.6.r1	not applicable	not applicable	not applicable	not applicable	not applicable	1/12/18	seawater metagenome	1561972	not applicable	not applicable	not applicable	not applicable	not applicable	not applicable	not applicable	0	0	0	not applicable	0	not applicable	not applicable	not applicable	not applicable	SDsw.1.2018.6.r1	not applicable	not applicable	not applicable	not applicable	not applicable	TRUE	7	f	f7	0	Free-living	Saline	water (saline)	SWrainsand	SWnear	marine biome	coastal zone	sea water	water	1	0	not applicable
13414.SDsw.1.2018.6.r2	not applicable	SDsw.1.2018.6.r2	not applicable	not applicable	not applicable	not applicable	not applicable	1/12/18	seawater metagenome	1561972	not applicable	not applicable	not applicable	not applicable	not applicable	not applicable	not applicable	0	0	0	not applicable	0	not applicable	not applicable	not applicable	not applicable	SDsw.1.2018.6.r2	not applicable	not applicable	not applicable	not applicable	not applicable	TRUE	3	b	b3	0	Free-living	Saline	water (saline)	SWrainsand	SWnear	marine biome	coastal zone	sea water	water	2	0	not applicable
13414.SDsw.1.2018.7.r1	not applicable	SDsw.1.2018.7.r1	not applicable	not applicable	not applicable	not applicable	not applicable	1/12/18	seawater metagenome	1561972	not applicable	not applicable	not applicable	not applicable	not applicable	not applicable	not applicable	0	0	0	not applicable	0	not applicable	not applicable	not applicable	not applicable	SDsw.1.2018.7.r1	not applicable	not applicable	not applicable	not applicable	not applicable	TRUE	7	h	h7	0	Free-living	Saline	water (saline)	SWrainsand	SWnear	marine biome	coastal zone	sea water	water	5	0	not applicable
13414.SDsw.1.2018.7.r2	not applicable	SDsw.1.2018.7.r2	not applicable	not applicable	not applicable	not applicable	not applicable	1/12/18	seawater metagenome	1561972	not applicable	not applicable	not applicable	not applicable	not applicable	not applicable	not applicable	0	0	0	not applicable	0	not applicable	not applicable	not applicable	not applicable	SDsw.1.2018.7.r2	not applicable	not applicable	not applicable	not applicable	not applicable	TRUE	3	d	d3	0	Free-living	Saline	water (saline)	SWrainsand	SWnear	marine biome	coastal zone	sea water	water	11	1	not applicable
13414.SDsw.1.2018.8.r1	not applicable	SDsw.1.2018.8.r1	not applicable	not applicable	not applicable	not applicable	not applicable	1/12/18	seawater metagenome	1561972	not applicable	not applicable	not applicable	not applicable	not applicable	not applicable	not applicable	0	0	0	not applicable	0	not applicable	not applicable	not applicable	not applicable	SDsw.1.2018.8.r1	not applicable	not applicable	not applicable	not applicable	not applicable	TRUE	8	a	a8	0	Free-living	Saline	water (saline)	SWrainsand	SWnear	marine biome	coastal zone	sea water	water	0	0	not applicable
13414.SDsw.1.2018.8.r2	not applicable	SDsw.1.2018.8.r2	not applicable	not applicable	not applicable	not applicable	not applicable	1/12/18	seawater metagenome	1561972	not applicable	not applicable	not applicable	not applicable	not applicable	not applicable	not applicable	0	0	0	not applicable	0	not applicable	not applicable	not applicable	not applicable	SDsw.1.2018.8.r2	not applicable	not applicable	not applicable	not applicable	not applicable	TRUE	3	g	g3	0	Free-living	Saline	water (saline)	SWrainsand	SWnear	marine biome	coastal zone	sea water	water	22	2	not applicable
13414.SDsw.1.2018.8.r3	not applicable	SDsw.1.2018.8.r3	not applicable	not applicable	not applicable	not applicable	not applicable	1/12/18	seawater metagenome	1561972	not applicable	not applicable	not applicable	not applicable	not applicable	not applicable	not applicable	0	0	0	not applicable	0	not applicable	not applicable	not applicable	not applicable	SDsw.1.2018.8.r3	not applicable	not applicable	not applicable	not applicable	not applicable	TRUE	5	g	g5	0	Free-living	Saline	water (saline)	SWrainsand	SWnear	marine biome	coastal zone	sea water	water	2	0	not applicable
13414.SDsw.1.2018.8.r4	not applicable	SDsw.1.2018.8.r4	not applicable	not applicable	not applicable	not applicable	not applicable	1/12/18	seawater metagenome	1561972	not applicable	not applicable	not applicable	not applicable	not applicable	not applicable	not applicable	0	0	0	not applicable	0	not applicable	not applicable	not applicable	not applicable	SDsw.1.2018.8.r4	not applicable	not applicable	not applicable	not applicable	not applicable	TRUE	11	d	d11	0	Free-living	Saline	water (saline)	SWrainsand	SWnear	marine biome	coastal zone	sea water	water	6	0	not applicable
13414.SDsw.1.2018.8.r5	not applicable	SDsw.1.2018.8.r5	not applicable	not applicable	not applicable	not applicable	not applicable	1/12/18	seawater metagenome	1561972	not applicable	not applicable	not applicable	not applicable	not applicable	not applicable	not applicable	0	0	0	not applicable	0	not applicable	not applicable	not applicable	not applicable	SDsw.1.2018.8.r5	not applicable	not applicable	not applicable	not applicable	not applicable	TRUE	11	h	h11	0	Free-living	Saline	water (saline)	SWrainsand	SWnear	marine biome	coastal zone	sea water	water	4409	367	not applicable
13414.SDsw.1.2018.8.r6	not applicable	SDsw.1.2018.8.r6	not applicable	not applicable	not applicable	not applicable	not applicable	1/12/18	seawater metagenome	1561972	not applicable	not applicable	not applicable	not applicable	not applicable	not applicable	not applicable	0	0	0	not applicable	0	not applicable	not applicable	not applicable	not applicable	SDsw.1.2018.8.r6	not applicable	not applicable	not applicable	not applicable	not applicable	TRUE	10	d	d10	0	Free-living	Saline	water (saline)	SWrainsand	SWnear	marine biome	coastal zone	sea water	water	17	1	not applicable
13414.SDsw.1.2018.8.r7	not applicable	SDsw.1.2018.8.r7	not applicable	not applicable	not applicable	not applicable	not applicable	1/12/18	seawater metagenome	1561972	not applicable	not applicable	not applicable	not applicable	not applicable	not applicable	not applicable	0	0	0	not applicable	0	not applicable	not applicable	not applicable	not applicable	SDsw.1.2018.8.r7	not applicable	not applicable	not applicable	not applicable	not applicable	TRUE	11	b	b11	0	Free-living	Saline	water (saline)	SWrainsand	SWnear	marine biome	coastal zone	sea water	water	0	0	not applicable
13414.SDsw.1.2018.8.r8	not applicable	SDsw.1.2018.8.r8	not applicable	not applicable	not applicable	not applicable	not applicable	1/12/18	seawater metagenome	1561972	not applicable	not applicable	not applicable	not applicable	not applicable	not applicable	not applicable	0	0	0	not applicable	0	not applicable	not applicable	not applicable	not applicable	SDsw.1.2018.8.r8	not applicable	not applicable	not applicable	not applicable	not applicable	TRUE	12	g	g12	0	Free-living	Saline	water (saline)	SWrainsand	SWnear	marine biome	coastal zone	sea water	water	68	6	not applicable
13414.SDsw.1.2018.9.r1	not applicable	SDsw.1.2018.9.r1	not applicable	not applicable	not applicable	not applicable	not applicable	1/12/18	seawater metagenome	1561972	not applicable	not applicable	not applicable	not applicable	not applicable	not applicable	not applicable	0	0	0	not applicable	0	not applicable	not applicable	not applicable	not applicable	SDsw.1.2018.9.r1	not applicable	not applicable	not applicable	not applicable	not applicable	TRUE	8	b	b8	0	Free-living	Saline	water (saline)	SWrainsand	SWnear	marine biome	coastal zone	sea water	water	1	0	not applicable
13414.SDsw.1.2018.9.r2	not applicable	SDsw.1.2018.9.r2	not applicable	not applicable	not applicable	not applicable	not applicable	1/12/18	seawater metagenome	1561972	not applicable	not applicable	not applicable	not applicable	not applicable	not applicable	not applicable	0	0	0	not applicable	0	not applicable	not applicable	not applicable	not applicable	SDsw.1.2018.9.r2	not applicable	not applicable	not applicable	not applicable	not applicable	TRUE	4	b	b4	0	Free-living	Saline	water (saline)	SWrainsand	SWnear	marine biome	coastal zone	sea water	water	18	1	not applicable
13414.SDsw.12.2017.1.r1	not applicable	SDsw.12.2017.1.r1	not applicable	not applicable	not applicable	not applicable	not applicable	12/8/17	seawater metagenome	1561972	not applicable	not applicable	not applicable	not applicable	not applicable	not applicable	not applicable	0	0	0	not applicable	0	not applicable	not applicable	not applicable	not applicable	SDsw.12.2017.1.r1	not applicable	not applicable	not applicable	not applicable	not applicable	TRUE	1	a	a1	0	Free-living	Saline	water (saline)	SWdrysand	SWnear	marine biome	coastal zone	sea water	water	112	9	not applicable
13414.SDsw.12.2017.1.r2	not applicable	SDsw.12.2017.1.r2	not applicable	not applicable	not applicable	not applicable	not applicable	12/8/17	seawater metagenome	1561972	not applicable	not applicable	not applicable	not applicable	not applicable	not applicable	not applicable	0	0	0	not applicable	0	not applicable	not applicable	not applicable	not applicable	SDsw.12.2017.1.r2	not applicable	not applicable	not applicable	not applicable	not applicable	TRUE	1	a	a1	0	Free-living	Saline	water (saline)	SWdrysand	SWnear	marine biome	coastal zone	sea water	water	27	2	not applicable
13414.SDsw.12.2017.10.r1	not applicable	SDsw.12.2017.10.r1	not applicable	not applicable	not applicable	not applicable	not applicable	12/8/17	seawater metagenome	1561972	not applicable	not applicable	not applicable	not applicable	not applicable	not applicable	not applicable	0	0	0	not applicable	0	not applicable	not applicable	not applicable	not applicable	SDsw.12.2017.10.r1	not applicable	not applicable	not applicable	not applicable	not applicable	TRUE	2	e	e2	0	Free-living	Saline	water (saline)	SWdrysand	SWnear	marine biome	coastal zone	sea water	water	69	6	not applicable
13414.SDsw.12.2017.10.r2	not applicable	SDsw.12.2017.10.r2	not applicable	not applicable	not applicable	not applicable	not applicable	12/8/17	seawater metagenome	1561972	not applicable	not applicable	not applicable	not applicable	not applicable	not applicable	not applicable	0	0	0	not applicable	0	not applicable	not applicable	not applicable	not applicable	SDsw.12.2017.10.r2	not applicable	not applicable	not applicable	not applicable	not applicable	TRUE	3	e	e3	0	Free-living	Saline	water (saline)	SWdrysand	SWnear	marine biome	coastal zone	sea water	water	89	7	not applicable
13414.SDsw.12.2017.11.r1	not applicable	SDsw.12.2017.11.r1	not applicable	not applicable	not applicable	not applicable	not applicable	12/8/17	seawater metagenome	1561972	not applicable	not applicable	not applicable	not applicable	not applicable	not applicable	not applicable	0	0	0	not applicable	0	not applicable	not applicable	not applicable	not applicable	SDsw.12.2017.11.r1	not applicable	not applicable	not applicable	not applicable	not applicable	TRUE	2	f	f2	0	Free-living	Saline	water (saline)	SWdrysand	SWnear	marine biome	coastal zone	sea water	water	209	17	not applicable
13414.SDsw.12.2017.11.r2	not applicable	SDsw.12.2017.11.r2	not applicable	not applicable	not applicable	not applicable	not applicable	12/8/17	seawater metagenome	1561972	not applicable	not applicable	not applicable	not applicable	not applicable	not applicable	not applicable	0	0	0	not applicable	0	not applicable	not applicable	not applicable	not applicable	SDsw.12.2017.11.r2	not applicable	not applicable	not applicable	not applicable	not applicable	TRUE	2	h	h2	0	Free-living	Saline	water (saline)	SWdrysand	SWnear	marine biome	coastal zone	sea water	water	1050	87	not applicable
13414.SDsw.12.2017.12.r1	not applicable	SDsw.12.2017.12.r1	not applicable	not applicable	not applicable	not applicable	not applicable	12/8/17	seawater metagenome	1561972	not applicable	not applicable	not applicable	not applicable	not applicable	not applicable	not applicable	0	0	0	not applicable	0	not applicable	not applicable	not applicable	not applicable	SDsw.12.2017.12.r1	not applicable	not applicable	not applicable	not applicable	not applicable	TRUE	2	g	g2	0	Free-living	Saline	water (saline)	SWdryrocky	SWnear	marine biome	coastal zone	sea water	water	156	13	not applicable
13414.SDsw.12.2017.12.r2	not applicable	SDsw.12.2017.12.r2	not applicable	not applicable	not applicable	not applicable	not applicable	12/8/17	seawater metagenome	1561972	not applicable	not applicable	not applicable	not applicable	not applicable	not applicable	not applicable	0	0	0	not applicable	0	not applicable	not applicable	not applicable	not applicable	SDsw.12.2017.12.r2	not applicable	not applicable	not applicable	not applicable	not applicable	TRUE	4	a	a4	0	Free-living	Saline	water (saline)	SWdryrocky	SWnear	marine biome	coastal zone	sea water	water	10	1	not applicable
13414.SDsw.12.2017.13.r1	not applicable	SDsw.12.2017.13.r1	not applicable	not applicable	not applicable	not applicable	not applicable	12/8/17	seawater metagenome	1561972	not applicable	not applicable	not applicable	not applicable	not applicable	not applicable	not applicable	0	0	0	not applicable	0	not applicable	not applicable	not applicable	not applicable	SDsw.12.2017.13.r1	not applicable	not applicable	not applicable	not applicable	not applicable	TRUE	2	h	h2	0	Free-living	Saline	water (saline)	SWdryrocky	SWnear	marine biome	coastal zone	sea water	water	439	37	not applicable
13414.SDsw.12.2017.13.r2	not applicable	SDsw.12.2017.13.r2	not applicable	not applicable	not applicable	not applicable	not applicable	12/8/17	seawater metagenome	1561972	not applicable	not applicable	not applicable	not applicable	not applicable	not applicable	not applicable	0	0	0	not applicable	0	not applicable	not applicable	not applicable	not applicable	SDsw.12.2017.13.r2	not applicable	not applicable	not applicable	not applicable	not applicable	TRUE	4	c	c4	0	Free-living	Saline	water (saline)	SWdryrocky	SWnear	marine biome	coastal zone	sea water	water	20	2	not applicable
13414.SDsw.12.2017.14.r1	not applicable	SDsw.12.2017.14.r1	not applicable	not applicable	not applicable	not applicable	not applicable	12/8/17	seawater metagenome	1561972	not applicable	not applicable	not applicable	not applicable	not applicable	not applicable	not applicable	0	0	0	not applicable	0	not applicable	not applicable	not applicable	not applicable	SDsw.12.2017.14.r1	not applicable	not applicable	not applicable	not applicable	not applicable	TRUE	3	a	a3	0	Free-living	Saline	water (saline)	SWdryrocky	SWnear	marine biome	coastal zone	sea water	water	10	1	not applicable
13414.SDsw.12.2017.14.r2	not applicable	SDsw.12.2017.14.r2	not applicable	not applicable	not applicable	not applicable	not applicable	12/8/17	seawater metagenome	1561972	not applicable	not applicable	not applicable	not applicable	not applicable	not applicable	not applicable	0	0	0	not applicable	0	not applicable	not applicable	not applicable	not applicable	SDsw.12.2017.14.r2	not applicable	not applicable	not applicable	not applicable	not applicable	TRUE	4	e	e4	0	Free-living	Saline	water (saline)	SWdryrocky	SWnear	marine biome	coastal zone	sea water	water	34	3	not applicable
13414.SDsw.12.2017.15.r1	not applicable	SDsw.12.2017.15.r1	not applicable	not applicable	not applicable	not applicable	not applicable	12/8/17	seawater metagenome	1561972	not applicable	not applicable	not applicable	not applicable	not applicable	not applicable	not applicable	0	0	0	not applicable	0	not applicable	not applicable	not applicable	not applicable	SDsw.12.2017.15.r1	not applicable	not applicable	not applicable	not applicable	not applicable	TRUE	3	b	b3	0	Free-living	Saline	water (saline)	SWdryrocky	SWnear	marine biome	coastal zone	sea water	water	1	0	not applicable
13414.SDsw.12.2017.15.r2	not applicable	SDsw.12.2017.15.r2	not applicable	not applicable	not applicable	not applicable	not applicable	12/8/17	seawater metagenome	1561972	not applicable	not applicable	not applicable	not applicable	not applicable	not applicable	not applicable	0	0	0	not applicable	0	not applicable	not applicable	not applicable	not applicable	SDsw.12.2017.15.r2	not applicable	not applicable	not applicable	not applicable	not applicable	TRUE	4	g	g4	0	Free-living	Saline	water (saline)	SWdryrocky	SWnear	marine biome	coastal zone	sea water	water	2	0	not applicable
13414.SDsw.12.2017.15.r3	not applicable	SDsw.12.2017.15.r3	not applicable	not applicable	not applicable	not applicable	not applicable	12/8/17	seawater metagenome	1561972	not applicable	not applicable	not applicable	not applicable	not applicable	not applicable	not applicable	0	0	0	not applicable	0	not applicable	not applicable	not applicable	not applicable	SDsw.12.2017.15.r3	not applicable	not applicable	not applicable	not applicable	not applicable	TRUE	5	e	e5	0	Free-living	Saline	water (saline)	SWdryrocky	SWnear	marine biome	coastal zone	sea water	water	16	1	not applicable
13414.SDsw.12.2017.15.r4	not applicable	SDsw.12.2017.15.r4	not applicable	not applicable	not applicable	not applicable	not applicable	12/8/17	seawater metagenome	1561972	not applicable	not applicable	not applicable	not applicable	not applicable	not applicable	not applicable	0	0	0	not applicable	0	not applicable	not applicable	not applicable	not applicable	SDsw.12.2017.15.r4	not applicable	not applicable	not applicable	not applicable	not applicable	TRUE	11	b	b11	0	Free-living	Saline	water (saline)	SWdryrocky	SWnear	marine biome	coastal zone	sea water	water	1	0	not applicable
13414.SDsw.12.2017.15.r5	not applicable	SDsw.12.2017.15.r5	not applicable	not applicable	not applicable	not applicable	not applicable	12/8/17	seawater metagenome	1561972	not applicable	not applicable	not applicable	not applicable	not applicable	not applicable	not applicable	0	0	0	not applicable	0	not applicable	not applicable	not applicable	not applicable	SDsw.12.2017.15.r5	not applicable	not applicable	not applicable	not applicable	not applicable	TRUE	11	g	g11	0	Free-living	Saline	water (saline)	SWdryrocky	SWnear	marine biome	coastal zone	sea water	water	2	0	not applicable
13414.SDsw.12.2017.15.r6	not applicable	SDsw.12.2017.15.r6	not applicable	not applicable	not applicable	not applicable	not applicable	12/8/17	seawater metagenome	1561972	not applicable	not applicable	not applicable	not applicable	not applicable	not applicable	not applicable	0	0	0	not applicable	0	not applicable	not applicable	not applicable	not applicable	SDsw.12.2017.15.r6	not applicable	not applicable	not applicable	not applicable	not applicable	TRUE	9	f	f9	0	Free-living	Saline	water (saline)	SWdryrocky	SWnear	marine biome	coastal zone	sea water	water	15	1	not applicable
13414.SDsw.12.2017.15.r7	not applicable	SDsw.12.2017.15.r7	not applicable	not applicable	not applicable	not applicable	not applicable	12/8/17	seawater metagenome	1561972	not applicable	not applicable	not applicable	not applicable	not applicable	not applicable	not applicable	0	0	0	not applicable	0	not applicable	not applicable	not applicable	not applicable	SDsw.12.2017.15.r7	not applicable	not applicable	not applicable	not applicable	not applicable	TRUE	11	a	a11	0	Free-living	Saline	water (saline)	SWdryrocky	SWnear	marine biome	coastal zone	sea water	water	1	0	not applicable
13414.SDsw.12.2017.15.r8	not applicable	SDsw.12.2017.15.r8	not applicable	not applicable	not applicable	not applicable	not applicable	12/8/17	seawater metagenome	1561972	not applicable	not applicable	not applicable	not applicable	not applicable	not applicable	not applicable	0	0	0	not applicable	0	not applicable	not applicable	not applicable	not applicable	SDsw.12.2017.15.r8	not applicable	not applicable	not applicable	not applicable	not applicable	TRUE	11	e	e11	0	Free-living	Saline	water (saline)	SWdryrocky	SWnear	marine biome	coastal zone	sea water	water	19	2	not applicable
13414.SDsw.12.2017.16.r1	not applicable	SDsw.12.2017.16.r1	not applicable	not applicable	not applicable	not applicable	not applicable	12/8/17	seawater metagenome	1561972	not applicable	not applicable	not applicable	not applicable	not applicable	not applicable	not applicable	0	0	0	not applicable	0	not applicable	not applicable	not applicable	not applicable	SDsw.12.2017.16.r1	not applicable	not applicable	not applicable	not applicable	not applicable	TRUE	3	c	c3	0	Free-living	Saline	water (saline)	SWdryrocky	SWnear	marine biome	coastal zone	sea water	water	72	6	not applicable
13414.SDsw.12.2017.16.r2	not applicable	SDsw.12.2017.16.r2	not applicable	not applicable	not applicable	not applicable	not applicable	12/8/17	seawater metagenome	1561972	not applicable	not applicable	not applicable	not applicable	not applicable	not applicable	not applicable	0	0	0	not applicable	0	not applicable	not applicable	not applicable	not applicable	SDsw.12.2017.16.r2	not applicable	not applicable	not applicable	not applicable	not applicable	TRUE	5	a	a5	0	Free-living	Saline	water (saline)	SWdryrocky	SWnear	marine biome	coastal zone	sea water	water	7	1	not applicable
13414.SDsw.12.2017.17.r1	not applicable	SDsw.12.2017.17.r1	not applicable	not applicable	not applicable	not applicable	not applicable	12/8/17	seawater metagenome	1561972	not applicable	not applicable	not applicable	not applicable	not applicable	not applicable	not applicable	0	0	0	not applicable	0	not applicable	not applicable	not applicable	not applicable	SDsw.12.2017.17.r1	not applicable	not applicable	not applicable	not applicable	not applicable	TRUE	3	d	d3	0	Free-living	Saline	water (saline)	SWdryrocky	SWnear	marine biome	coastal zone	sea water	water	16	1	not applicable
13414.SDsw.12.2017.17.r2	not applicable	SDsw.12.2017.17.r2	not applicable	not applicable	not applicable	not applicable	not applicable	12/8/17	seawater metagenome	1561972	not applicable	not applicable	not applicable	not applicable	not applicable	not applicable	not applicable	0	0	0	not applicable	0	not applicable	not applicable	not applicable	not applicable	SDsw.12.2017.17.r2	not applicable	not applicable	not applicable	not applicable	not applicable	TRUE	5	c	c5	0	Free-living	Saline	water (saline)	SWdryrocky	SWnear	marine biome	coastal zone	sea water	water	2	0	not applicable
13414.SDsw.12.2017.18.r1	not applicable	SDsw.12.2017.18.r1	not applicable	not applicable	not applicable	not applicable	not applicable	12/8/17	seawater metagenome	1561972	not applicable	not applicable	not applicable	not applicable	not applicable	not applicable	not applicable	0	0	0	not applicable	0	not applicable	not applicable	not applicable	not applicable	SDsw.12.2017.18.r1	not applicable	not applicable	not applicable	not applicable	not applicable	TRUE	3	e	e3	0	Free-living	Saline	water (saline)	SWdryrocky	SWnear	marine biome	coastal zone	sea water	water	46	4	not applicable
13414.SDsw.12.2017.18.r2	not applicable	SDsw.12.2017.18.r2	not applicable	not applicable	not applicable	not applicable	not applicable	12/8/17	seawater metagenome	1561972	not applicable	not applicable	not applicable	not applicable	not applicable	not applicable	not applicable	0	0	0	not applicable	0	not applicable	not applicable	not applicable	not applicable	SDsw.12.2017.18.r2	not applicable	not applicable	not applicable	not applicable	not applicable	TRUE	5	e	e5	0	Free-living	Saline	water (saline)	SWdryrocky	SWnear	marine biome	coastal zone	sea water	water	19	2	not applicable
13414.SDsw.12.2017.19.r1	not applicable	SDsw.12.2017.19.r1	not applicable	not applicable	not applicable	not applicable	not applicable	12/8/17	seawater metagenome	1561972	not applicable	not applicable	not applicable	not applicable	not applicable	not applicable	not applicable	0	0	0	not applicable	0	not applicable	not applicable	not applicable	not applicable	SDsw.12.2017.19.r1	not applicable	not applicable	not applicable	not applicable	not applicable	TRUE	3	g	g3	0	Free-living	Saline	water (saline)	SWdryrocky	SWnear	marine biome	coastal zone	sea water	water	48	4	not applicable
13414.SDsw.12.2017.19.r2	not applicable	SDsw.12.2017.19.r2	not applicable	not applicable	not applicable	not applicable	not applicable	12/8/17	seawater metagenome	1561972	not applicable	not applicable	not applicable	not applicable	not applicable	not applicable	not applicable	0	0	0	not applicable	0	not applicable	not applicable	not applicable	not applicable	SDsw.12.2017.19.r2	not applicable	not applicable	not applicable	not applicable	not applicable	TRUE	5	g	g5	0	Free-living	Saline	water (saline)	SWdryrocky	SWnear	marine biome	coastal zone	sea water	water	11	1	not applicable
13414.SDsw.12.2017.2.r1	not applicable	SDsw.12.2017.2.r1	not applicable	not applicable	not applicable	not applicable	not applicable	12/8/17	seawater metagenome	1561972	not applicable	not applicable	not applicable	not applicable	not applicable	not applicable	not applicable	0	0	0	not applicable	0	not applicable	not applicable	not applicable	not applicable	SDsw.12.2017.2.r1	not applicable	not applicable	not applicable	not applicable	not applicable	TRUE	1	b	b1	0	Free-living	Saline	water (saline)	SWdrysand	SWnear	marine biome	coastal zone	sea water	water	133	11	not applicable
13414.SDsw.12.2017.2.r2	not applicable	SDsw.12.2017.2.r2	not applicable	not applicable	not applicable	not applicable	not applicable	12/8/17	seawater metagenome	1561972	not applicable	not applicable	not applicable	not applicable	not applicable	not applicable	not applicable	0	0	0	not applicable	0	not applicable	not applicable	not applicable	not applicable	SDsw.12.2017.2.r2	not applicable	not applicable	not applicable	not applicable	not applicable	TRUE	1	c	c1	0	Free-living	Saline	water (saline)	SWdrysand	SWnear	marine biome	coastal zone	sea water	water	262	22	not applicable
13414.SDsw.12.2017.20.r1	not applicable	SDsw.12.2017.20.r1	not applicable	not applicable	not applicable	not applicable	not applicable	12/8/17	seawater metagenome	1561972	not applicable	not applicable	not applicable	not applicable	not applicable	not applicable	not applicable	0	0	0	not applicable	0	not applicable	not applicable	not applicable	not applicable	SDsw.12.2017.20.r1	not applicable	not applicable	not applicable	not applicable	not applicable	TRUE	3	h	h3	0	Free-living	Saline	water (saline)	SWdrysand	SWnear	marine biome	coastal zone	sea water	water	40	3	not applicable
13414.SDsw.12.2017.20.r2	not applicable	SDsw.12.2017.20.r2	not applicable	not applicable	not applicable	not applicable	not applicable	12/8/17	seawater metagenome	1561972	not applicable	not applicable	not applicable	not applicable	not applicable	not applicable	not applicable	0	0	0	not applicable	0	not applicable	not applicable	not applicable	not applicable	SDsw.12.2017.20.r2	not applicable	not applicable	not applicable	not applicable	not applicable	TRUE	6	b	b6	0	Free-living	Saline	water (saline)	SWdrysand	SWnear	marine biome	coastal zone	sea water	water	1	0	not applicable
13414.SDsw.12.2017.21.r1	not applicable	SDsw.12.2017.21.r1	not applicable	not applicable	not applicable	not applicable	not applicable	12/8/17	seawater metagenome	1561972	not applicable	not applicable	not applicable	not applicable	not applicable	not applicable	not applicable	0	0	0	not applicable	0	not applicable	not applicable	not applicable	not applicable	SDsw.12.2017.21.r1	not applicable	not applicable	not applicable	not applicable	not applicable	TRUE	4	a	a4	0	Free-living	Saline	water (saline)	SWdrysand	SWnear	marine biome	coastal zone	sea water	water	3	0	not applicable
13414.SDsw.12.2017.21.r2	not applicable	SDsw.12.2017.21.r2	not applicable	not applicable	not applicable	not applicable	not applicable	12/8/17	seawater metagenome	1561972	not applicable	not applicable	not applicable	not applicable	not applicable	not applicable	not applicable	0	0	0	not applicable	0	not applicable	not applicable	not applicable	not applicable	SDsw.12.2017.21.r2	not applicable	not applicable	not applicable	not applicable	not applicable	TRUE	6	d	d6	0	Free-living	Saline	water (saline)	SWdrysand	SWnear	marine biome	coastal zone	sea water	water	5	0	not applicable
13414.SDsw.12.2017.22.r1	not applicable	SDsw.12.2017.22.r1	not applicable	not applicable	not applicable	not applicable	not applicable	12/8/17	seawater metagenome	1561972	not applicable	not applicable	not applicable	not applicable	not applicable	not applicable	not applicable	0	0	0	not applicable	0	not applicable	not applicable	not applicable	not applicable	SDsw.12.2017.22.r1	not applicable	not applicable	not applicable	not applicable	not applicable	TRUE	4	b	b4	0	Free-living	Saline	water (saline)	SWdrysand	SWnear	marine biome	coastal zone	sea water	water	5	0	not applicable
13414.SDsw.12.2017.22.r2	not applicable	SDsw.12.2017.22.r2	not applicable	not applicable	not applicable	not applicable	not applicable	12/8/17	seawater metagenome	1561972	not applicable	not applicable	not applicable	not applicable	not applicable	not applicable	not applicable	0	0	0	not applicable	0	not applicable	not applicable	not applicable	not applicable	SDsw.12.2017.22.r2	not applicable	not applicable	not applicable	not applicable	not applicable	TRUE	6	g	g6	0	Free-living	Saline	water (saline)	SWdrysand	SWnear	marine biome	coastal zone	sea water	water	6	1	not applicable
13414.SDsw.12.2017.23.r1	not applicable	SDsw.12.2017.23.r1	not applicable	not applicable	not applicable	not applicable	not applicable	12/8/17	seawater metagenome	1561972	not applicable	not applicable	not applicable	not applicable	not applicable	not applicable	not applicable	0	0	0	not applicable	0	not applicable	not applicable	not applicable	not applicable	SDsw.12.2017.23.r1	not applicable	not applicable	not applicable	not applicable	not applicable	TRUE	4	c	c4	0	Free-living	Saline	water (saline)	SWdrysand	SWnear	marine biome	coastal zone	sea water	water	8	1	not applicable
13414.SDsw.12.2017.23.r2	not applicable	SDsw.12.2017.23.r2	not applicable	not applicable	not applicable	not applicable	not applicable	12/8/17	seawater metagenome	1561972	not applicable	not applicable	not applicable	not applicable	not applicable	not applicable	not applicable	0	0	0	not applicable	0	not applicable	not applicable	not applicable	not applicable	SDsw.12.2017.23.r2	not applicable	not applicable	not applicable	not applicable	not applicable	TRUE	7	a	a7	0	Free-living	Saline	water (saline)	SWdrysand	SWnear	marine biome	coastal zone	sea water	water	0	0	not applicable
13414.SDsw.12.2017.24.r1	not applicable	SDsw.12.2017.24.r1	not applicable	not applicable	not applicable	not applicable	not applicable	12/8/17	seawater metagenome	1561972	not applicable	not applicable	not applicable	not applicable	not applicable	not applicable	not applicable	0	0	0	not applicable	0	not applicable	not applicable	not applicable	not applicable	SDsw.12.2017.24.r1	not applicable	not applicable	not applicable	not applicable	not applicable	TRUE	4	e	e4	0	Free-living	Saline	water (saline)	SWdrysand	SWnear	marine biome	coastal zone	sea water	water	1	0	not applicable
13414.SDsw.12.2017.24.r2	not applicable	SDsw.12.2017.24.r2	not applicable	not applicable	not applicable	not applicable	not applicable	12/8/17	seawater metagenome	1561972	not applicable	not applicable	not applicable	not applicable	not applicable	not applicable	not applicable	0	0	0	not applicable	0	not applicable	not applicable	not applicable	not applicable	SDsw.12.2017.24.r2	not applicable	not applicable	not applicable	not applicable	not applicable	TRUE	7	c	c7	0	Free-living	Saline	water (saline)	SWdrysand	SWnear	marine biome	coastal zone	sea water	water	1	0	not applicable
13414.SDsw.12.2017.25.r1	not applicable	SDsw.12.2017.25.r1	not applicable	not applicable	not applicable	not applicable	not applicable	12/8/17	seawater metagenome	1561972	not applicable	not applicable	not applicable	not applicable	not applicable	not applicable	not applicable	0	0	0	not applicable	0	not applicable	not applicable	not applicable	not applicable	SDsw.12.2017.25.r1	not applicable	not applicable	not applicable	not applicable	not applicable	TRUE	4	f	f4	0	Free-living	Saline	water (saline)	SWdrysand	SWnear	marine biome	coastal zone	sea water	water	8	1	not applicable
13414.SDsw.12.2017.25.r2	not applicable	SDsw.12.2017.25.r2	not applicable	not applicable	not applicable	not applicable	not applicable	12/8/17	seawater metagenome	1561972	not applicable	not applicable	not applicable	not applicable	not applicable	not applicable	not applicable	0	0	0	not applicable	0	not applicable	not applicable	not applicable	not applicable	SDsw.12.2017.25.r2	not applicable	not applicable	not applicable	not applicable	not applicable	TRUE	7	e	e7	0	Free-living	Saline	water (saline)	SWdrysand	SWnear	marine biome	coastal zone	sea water	water	0	0	not applicable
13414.SDsw.12.2017.26.r1	not applicable	SDsw.12.2017.26.r1	not applicable	not applicable	not applicable	not applicable	not applicable	12/8/17	seawater metagenome	1561972	not applicable	not applicable	not applicable	not applicable	not applicable	not applicable	not applicable	0	0	0	not applicable	0	not applicable	not applicable	not applicable	not applicable	SDsw.12.2017.26.r1	not applicable	not applicable	not applicable	not applicable	not applicable	TRUE	4	g	g4	0	Free-living	Saline	water (saline)	SWdrysand	SWnear	marine biome	coastal zone	sea water	water	38	3	not applicable
13414.SDsw.12.2017.26.r2	not applicable	SDsw.12.2017.26.r2	not applicable	not applicable	not applicable	not applicable	not applicable	12/8/17	seawater metagenome	1561972	not applicable	not applicable	not applicable	not applicable	not applicable	not applicable	not applicable	0	0	0	not applicable	0	not applicable	not applicable	not applicable	not applicable	SDsw.12.2017.26.r2	not applicable	not applicable	not applicable	not applicable	not applicable	TRUE	7	h	h7	0	Free-living	Saline	water (saline)	SWdrysand	SWnear	marine biome	coastal zone	sea water	water	27	2	not applicable
13414.SDsw.12.2017.27.r1	not applicable	SDsw.12.2017.27.r1	not applicable	not applicable	not applicable	not applicable	not applicable	12/8/17	seawater metagenome	1561972	not applicable	not applicable	not applicable	not applicable	not applicable	not applicable	not applicable	0	0	0	not applicable	0	not applicable	not applicable	not applicable	not applicable	SDsw.12.2017.27.r1	not applicable	not applicable	not applicable	not applicable	not applicable	TRUE	4	h	h4	0	Free-living	Saline	water (saline)	SWdrysand	SWnear	marine biome	coastal zone	sea water	water	27	2	not applicable
13414.SDsw.12.2017.27.r2	not applicable	SDsw.12.2017.27.r2	not applicable	not applicable	not applicable	not applicable	not applicable	12/8/17	seawater metagenome	1561972	not applicable	not applicable	not applicable	not applicable	not applicable	not applicable	not applicable	0	0	0	not applicable	0	not applicable	not applicable	not applicable	not applicable	SDsw.12.2017.27.r2	not applicable	not applicable	not applicable	not applicable	not applicable	TRUE	8	b	b8	0	Free-living	Saline	water (saline)	SWdrysand	SWnear	marine biome	coastal zone	sea water	water	3	0	not applicable
13414.SDsw.12.2017.28.r1	not applicable	SDsw.12.2017.28.r1	not applicable	not applicable	not applicable	not applicable	not applicable	12/8/17	seawater metagenome	1561972	not applicable	not applicable	not applicable	not applicable	not applicable	not applicable	not applicable	0	0	0	not applicable	0	not applicable	not applicable	not applicable	not applicable	SDsw.12.2017.28.r1	not applicable	not applicable	not applicable	not applicable	not applicable	TRUE	5	a	a5	0	Free-living	Saline	water (saline)	SWdrybaymud	SWbay	marine biome	coastal zone	sea water	water	2	0	not applicable
13414.SDsw.12.2017.28.r2	not applicable	SDsw.12.2017.28.r2	not applicable	not applicable	not applicable	not applicable	not applicable	12/8/17	seawater metagenome	1561972	not applicable	not applicable	not applicable	not applicable	not applicable	not applicable	not applicable	0	0	0	not applicable	0	not applicable	not applicable	not applicable	not applicable	SDsw.12.2017.28.r2	not applicable	not applicable	not applicable	not applicable	not applicable	TRUE	8	d	d8	0	Free-living	Saline	water (saline)	SWdrybaymud	SWbay	marine biome	coastal zone	sea water	water	2	0	not applicable
13414.SDsw.12.2017.29.r1	not applicable	SDsw.12.2017.29.r1	not applicable	not applicable	not applicable	not applicable	not applicable	12/8/17	seawater metagenome	1561972	not applicable	not applicable	not applicable	not applicable	not applicable	not applicable	not applicable	0	0	0	not applicable	0	not applicable	not applicable	not applicable	not applicable	SDsw.12.2017.29.r1	not applicable	not applicable	not applicable	not applicable	not applicable	TRUE	5	b	b5	0	Free-living	Saline	water (saline)	SWdrybaymud	SWbay	marine biome	coastal zone	sea water	water	8	1	not applicable
13414.SDsw.12.2017.29.r2	not applicable	SDsw.12.2017.29.r2	not applicable	not applicable	not applicable	not applicable	not applicable	12/8/17	seawater metagenome	1561972	not applicable	not applicable	not applicable	not applicable	not applicable	not applicable	not applicable	0	0	0	not applicable	0	not applicable	not applicable	not applicable	not applicable	SDsw.12.2017.29.r2	not applicable	not applicable	not applicable	not applicable	not applicable	TRUE	8	g	g8	0	Free-living	Saline	water (saline)	SWdrybaymud	SWbay	marine biome	coastal zone	sea water	water	8	1	not applicable
13414.SDsw.12.2017.3.r1	not applicable	SDsw.12.2017.3.r1	not applicable	not applicable	not applicable	not applicable	not applicable	12/8/17	seawater metagenome	1561972	not applicable	not applicable	not applicable	not applicable	not applicable	not applicable	not applicable	0	0	0	not applicable	0	not applicable	not applicable	not applicable	not applicable	SDsw.12.2017.3.r1	not applicable	not applicable	not applicable	not applicable	not applicable	TRUE	1	c	c1	0	Free-living	Saline	water (saline)	SWdrysand	SWnear	marine biome	coastal zone	sea water	water	296	25	not applicable
13414.SDsw.12.2017.3.r2	not applicable	SDsw.12.2017.3.r2	not applicable	not applicable	not applicable	not applicable	not applicable	12/8/17	seawater metagenome	1561972	not applicable	not applicable	not applicable	not applicable	not applicable	not applicable	not applicable	0	0	0	not applicable	0	not applicable	not applicable	not applicable	not applicable	SDsw.12.2017.3.r2	not applicable	not applicable	not applicable	not applicable	not applicable	TRUE	1	e	e1	0	Free-living	Saline	water (saline)	SWdrysand	SWnear	marine biome	coastal zone	sea water	water	232	19	not applicable
13414.SDsw.12.2017.30.r1	not applicable	SDsw.12.2017.30.r1	not applicable	not applicable	not applicable	not applicable	not applicable	12/8/17	seawater metagenome	1561972	not applicable	not applicable	not applicable	not applicable	not applicable	not applicable	not applicable	0	0	0	not applicable	0	not applicable	not applicable	not applicable	not applicable	SDsw.12.2017.30.r1	not applicable	not applicable	not applicable	not applicable	not applicable	TRUE	5	c	c5	0	Free-living	Saline	water (saline)	SWdrybaymud	SWbay	marine biome	coastal zone	sea water	water	8	1	not applicable
13414.SDsw.12.2017.30.r2	not applicable	SDsw.12.2017.30.r2	not applicable	not applicable	not applicable	not applicable	not applicable	12/8/17	seawater metagenome	1561972	not applicable	not applicable	not applicable	not applicable	not applicable	not applicable	not applicable	0	0	0	not applicable	0	not applicable	not applicable	not applicable	not applicable	SDsw.12.2017.30.r2	not applicable	not applicable	not applicable	not applicable	not applicable	TRUE	9	a	a9	0	Free-living	Saline	water (saline)	SWdrybaymud	SWbay	marine biome	coastal zone	sea water	water	3	0	not applicable
13414.SDsw.12.2017.30.r3	not applicable	SDsw.12.2017.30.r3	not applicable	not applicable	not applicable	not applicable	not applicable	12/8/17	seawater metagenome	1561972	not applicable	not applicable	not applicable	not applicable	not applicable	not applicable	not applicable	0	0	0	not applicable	0	not applicable	not applicable	not applicable	not applicable	SDsw.12.2017.30.r3	not applicable	not applicable	not applicable	not applicable	not applicable	TRUE	5	f	f5	0	Free-living	Saline	water (saline)	SWdrybaymud	SWbay	marine biome	coastal zone	sea water	water	25	2	not applicable
13414.SDsw.12.2017.30.r4	not applicable	SDsw.12.2017.30.r4	not applicable	not applicable	not applicable	not applicable	not applicable	12/8/17	seawater metagenome	1561972	not applicable	not applicable	not applicable	not applicable	not applicable	not applicable	not applicable	0	0	0	not applicable	0	not applicable	not applicable	not applicable	not applicable	SDsw.12.2017.30.r4	not applicable	not applicable	not applicable	not applicable	not applicable	TRUE	6	h	h6	0	Free-living	Saline	water (saline)	SWdrybaymud	SWbay	marine biome	coastal zone	sea water	water	10	1	not applicable
13414.SDsw.12.2017.30.r5	not applicable	SDsw.12.2017.30.r5	not applicable	not applicable	not applicable	not applicable	not applicable	12/8/17	seawater metagenome	1561972	not applicable	not applicable	not applicable	not applicable	not applicable	not applicable	not applicable	0	0	0	not applicable	0	not applicable	not applicable	not applicable	not applicable	SDsw.12.2017.30.r5	not applicable	not applicable	not applicable	not applicable	not applicable	TRUE	6	c	c6	0	Free-living	Saline	water (saline)	SWdrybaymud	SWbay	marine biome	coastal zone	sea water	water	3	0	not applicable
13414.SDsw.12.2017.30.r6	not applicable	SDsw.12.2017.30.r6	not applicable	not applicable	not applicable	not applicable	not applicable	12/8/17	seawater metagenome	1561972	not applicable	not applicable	not applicable	not applicable	not applicable	not applicable	not applicable	0	0	0	not applicable	0	not applicable	not applicable	not applicable	not applicable	SDsw.12.2017.30.r6	not applicable	not applicable	not applicable	not applicable	not applicable	TRUE	10	b	b10	0	Free-living	Saline	water (saline)	SWdrybaymud	SWbay	marine biome	coastal zone	sea water	water	1	0	not applicable
13414.SDsw.12.2017.30.r7	not applicable	SDsw.12.2017.30.r7	not applicable	not applicable	not applicable	not applicable	not applicable	12/8/17	seawater metagenome	1561972	not applicable	not applicable	not applicable	not applicable	not applicable	not applicable	not applicable	0	0	0	not applicable	0	not applicable	not applicable	not applicable	not applicable	SDsw.12.2017.30.r7	not applicable	not applicable	not applicable	not applicable	not applicable	TRUE	10	f	f10	0	Free-living	Saline	water (saline)	SWdrybaymud	SWbay	marine biome	coastal zone	sea water	water	4	0	not applicable
13414.SDsw.12.2017.30.r8	not applicable	SDsw.12.2017.30.r8	not applicable	not applicable	not applicable	not applicable	not applicable	12/8/17	seawater metagenome	1561972	not applicable	not applicable	not applicable	not applicable	not applicable	not applicable	not applicable	0	0	0	not applicable	0	not applicable	not applicable	not applicable	not applicable	SDsw.12.2017.30.r8	not applicable	not applicable	not applicable	not applicable	not applicable	TRUE	11	h	h11	0	Free-living	Saline	water (saline)	SWdrybaymud	SWbay	marine biome	coastal zone	sea water	water	8505	709	not applicable
13414.SDsw.12.2017.4.r1	not applicable	SDsw.12.2017.4.r1	not applicable	not applicable	not applicable	not applicable	not applicable	12/8/17	seawater metagenome	1561972	not applicable	not applicable	not applicable	not applicable	not applicable	not applicable	not applicable	0	0	0	not applicable	0	not applicable	not applicable	not applicable	not applicable	SDsw.12.2017.4.r1	not applicable	not applicable	not applicable	not applicable	not applicable	TRUE	1	d	d1	0	Free-living	Saline	water (saline)	SWdrysand	SWnear	marine biome	coastal zone	sea water	water	0	not applicable	not applicable
13414.SDsw.12.2017.4.r2	not applicable	SDsw.12.2017.4.r2	not applicable	not applicable	not applicable	not applicable	not applicable	12/8/17	seawater metagenome	1561972	not applicable	not applicable	not applicable	not applicable	not applicable	not applicable	not applicable	0	0	0	not applicable	0	not applicable	not applicable	not applicable	not applicable	SDsw.12.2017.4.r2	not applicable	not applicable	not applicable	not applicable	not applicable	TRUE	1	h	h1	0	Free-living	Saline	water (saline)	SWdrysand	SWnear	marine biome	coastal zone	sea water	water	281	23	not applicable
13414.SDsw.12.2017.5.r1	not applicable	SDsw.12.2017.5.r1	not applicable	not applicable	not applicable	not applicable	not applicable	12/8/17	seawater metagenome	1561972	not applicable	not applicable	not applicable	not applicable	not applicable	not applicable	not applicable	0	0	0	not applicable	0	not applicable	not applicable	not applicable	not applicable	SDsw.12.2017.5.r1	not applicable	not applicable	not applicable	not applicable	not applicable	TRUE	1	e	e1	0	Free-living	Saline	water (saline)	SWdrysand	SWnear	marine biome	coastal zone	sea water	water	379	32	not applicable
13414.SDsw.12.2017.5.r2	not applicable	SDsw.12.2017.5.r2	not applicable	not applicable	not applicable	not applicable	not applicable	12/8/17	seawater metagenome	1561972	not applicable	not applicable	not applicable	not applicable	not applicable	not applicable	not applicable	0	0	0	not applicable	0	not applicable	not applicable	not applicable	not applicable	SDsw.12.2017.5.r2	not applicable	not applicable	not applicable	not applicable	not applicable	TRUE	2	a	a2	0	Free-living	Saline	water (saline)	SWdrysand	SWnear	marine biome	coastal zone	sea water	water	123	10	not applicable
13414.SDsw.12.2017.6.r1	not applicable	SDsw.12.2017.6.r1	not applicable	not applicable	not applicable	not applicable	not applicable	12/8/17	seawater metagenome	1561972	not applicable	not applicable	not applicable	not applicable	not applicable	not applicable	not applicable	0	0	0	not applicable	0	not applicable	not applicable	not applicable	not applicable	SDsw.12.2017.6.r1	not applicable	not applicable	not applicable	not applicable	not applicable	TRUE	1	f	f1	0	Free-living	Saline	water (saline)	SWdrysand	SWnear	marine biome	coastal zone	sea water	water	263	22	not applicable
13414.SDsw.12.2017.6.r2	not applicable	SDsw.12.2017.6.r2	not applicable	not applicable	not applicable	not applicable	not applicable	12/8/17	seawater metagenome	1561972	not applicable	not applicable	not applicable	not applicable	not applicable	not applicable	not applicable	0	0	0	not applicable	0	not applicable	not applicable	not applicable	not applicable	SDsw.12.2017.6.r2	not applicable	not applicable	not applicable	not applicable	not applicable	TRUE	2	c	c2	0	Free-living	Saline	water (saline)	SWdrysand	SWnear	marine biome	coastal zone	sea water	water	34	3	not applicable
13414.SDsw.12.2017.7.r1	not applicable	SDsw.12.2017.7.r1	not applicable	not applicable	not applicable	not applicable	not applicable	12/8/17	seawater metagenome	1561972	not applicable	not applicable	not applicable	not applicable	not applicable	not applicable	not applicable	0	0	0	not applicable	0	not applicable	not applicable	not applicable	not applicable	SDsw.12.2017.7.r1	not applicable	not applicable	not applicable	not applicable	not applicable	TRUE	1	h	h1	0	Free-living	Saline	water (saline)	SWdrysand	SWnear	marine biome	coastal zone	sea water	water	0	not applicable	not applicable
13414.SDsw.12.2017.7.r2	not applicable	SDsw.12.2017.7.r2	not applicable	not applicable	not applicable	not applicable	not applicable	12/8/17	seawater metagenome	1561972	not applicable	not applicable	not applicable	not applicable	not applicable	not applicable	not applicable	0	0	0	not applicable	0	not applicable	not applicable	not applicable	not applicable	SDsw.12.2017.7.r2	not applicable	not applicable	not applicable	not applicable	not applicable	TRUE	2	e	e2	0	Free-living	Saline	water (saline)	SWdrysand	SWnear	marine biome	coastal zone	sea water	water	19	2	not applicable
13414.SDsw.12.2017.8.r1	not applicable	SDsw.12.2017.8.r1	not applicable	not applicable	not applicable	not applicable	not applicable	12/8/17	seawater metagenome	1561972	not applicable	not applicable	not applicable	not applicable	not applicable	not applicable	not applicable	0	0	0	not applicable	0	not applicable	not applicable	not applicable	not applicable	SDsw.12.2017.8.r1	not applicable	not applicable	not applicable	not applicable	not applicable	TRUE	2	a	a2	0	Free-living	Saline	water (saline)	SWdrysand	SWnear	marine biome	coastal zone	sea water	water	5	0	not applicable
13414.SDsw.12.2017.8.r2	not applicable	SDsw.12.2017.8.r2	not applicable	not applicable	not applicable	not applicable	not applicable	12/8/17	seawater metagenome	1561972	not applicable	not applicable	not applicable	not applicable	not applicable	not applicable	not applicable	0	0	0	not applicable	0	not applicable	not applicable	not applicable	not applicable	SDsw.12.2017.8.r2	not applicable	not applicable	not applicable	not applicable	not applicable	TRUE	3	a	a3	0	Free-living	Saline	water (saline)	SWdrysand	SWnear	marine biome	coastal zone	sea water	water	38	3	not applicable
13414.SDsw.12.2017.8.r3	not applicable	SDsw.12.2017.8.r3	not applicable	not applicable	not applicable	not applicable	not applicable	12/8/17	seawater metagenome	1561972	not applicable	not applicable	not applicable	not applicable	not applicable	not applicable	not applicable	0	0	0	not applicable	0	not applicable	not applicable	not applicable	not applicable	SDsw.12.2017.8.r3	not applicable	not applicable	not applicable	not applicable	not applicable	TRUE	5	d	d5	0	Free-living	Saline	water (saline)	SWdrysand	SWnear	marine biome	coastal zone	sea water	water	48	4	not applicable
13414.SDsw.12.2017.8.r4	not applicable	SDsw.12.2017.8.r4	not applicable	not applicable	not applicable	not applicable	not applicable	12/8/17	seawater metagenome	1561972	not applicable	not applicable	not applicable	not applicable	not applicable	not applicable	not applicable	0	0	0	not applicable	0	not applicable	not applicable	not applicable	not applicable	SDsw.12.2017.8.r4	not applicable	not applicable	not applicable	not applicable	not applicable	TRUE	6	g	g6	0	Free-living	Saline	water (saline)	SWdrysand	SWnear	marine biome	coastal zone	sea water	water	26	2	not applicable
13414.SDsw.12.2017.8.r5	not applicable	SDsw.12.2017.8.r5	not applicable	not applicable	not applicable	not applicable	not applicable	12/8/17	seawater metagenome	1561972	not applicable	not applicable	not applicable	not applicable	not applicable	not applicable	not applicable	0	0	0	not applicable	0	not applicable	not applicable	not applicable	not applicable	SDsw.12.2017.8.r5	not applicable	not applicable	not applicable	not applicable	not applicable	TRUE	11	a	a11	0	Free-living	Saline	water (saline)	SWdrysand	SWnear	marine biome	coastal zone	sea water	water	0	0	not applicable
13414.SDsw.12.2017.8.r6	not applicable	SDsw.12.2017.8.r6	not applicable	not applicable	not applicable	not applicable	not applicable	12/8/17	seawater metagenome	1561972	not applicable	not applicable	not applicable	not applicable	not applicable	not applicable	not applicable	0	0	0	not applicable	0	not applicable	not applicable	not applicable	not applicable	SDsw.12.2017.8.r6	not applicable	not applicable	not applicable	not applicable	not applicable	TRUE	2	g	g2	0	Free-living	Saline	water (saline)	SWdrysand	SWnear	marine biome	coastal zone	sea water	water	33	3	not applicable
13414.SDsw.12.2017.8.r7	not applicable	SDsw.12.2017.8.r7	not applicable	not applicable	not applicable	not applicable	not applicable	12/8/17	seawater metagenome	1561972	not applicable	not applicable	not applicable	not applicable	not applicable	not applicable	not applicable	0	0	0	not applicable	0	not applicable	not applicable	not applicable	not applicable	SDsw.12.2017.8.r7	not applicable	not applicable	not applicable	not applicable	not applicable	TRUE	9	d	d9	0	Free-living	Saline	water (saline)	SWdrysand	SWnear	marine biome	coastal zone	sea water	water	26	2	not applicable
13414.SDsw.12.2017.8.r8	not applicable	SDsw.12.2017.8.r8	not applicable	not applicable	not applicable	not applicable	not applicable	12/8/17	seawater metagenome	1561972	not applicable	not applicable	not applicable	not applicable	not applicable	not applicable	not applicable	0	0	0	not applicable	0	not applicable	not applicable	not applicable	not applicable	SDsw.12.2017.8.r8	not applicable	not applicable	not applicable	not applicable	not applicable	TRUE	12	d	d12	0	Free-living	Saline	water (saline)	SWdrysand	SWnear	marine biome	coastal zone	sea water	water	48	4	not applicable
13414.SDsw.12.2017.9.r1	not applicable	SDsw.12.2017.9.r1	not applicable	not applicable	not applicable	not applicable	not applicable	12/8/17	seawater metagenome	1561972	not applicable	not applicable	not applicable	not applicable	not applicable	not applicable	not applicable	0	0	0	not applicable	0	not applicable	not applicable	not applicable	not applicable	SDsw.12.2017.9.r1	not applicable	not applicable	not applicable	not applicable	not applicable	TRUE	2	c	c2	0	Free-living	Saline	water (saline)	SWdrysand	SWnear	marine biome	coastal zone	sea water	water	230	19	not applicable
13414.SDsw.12.2017.9.r2	not applicable	SDsw.12.2017.9.r2	not applicable	not applicable	not applicable	not applicable	not applicable	12/8/17	seawater metagenome	1561972	not applicable	not applicable	not applicable	not applicable	not applicable	not applicable	not applicable	0	0	0	not applicable	0	not applicable	not applicable	not applicable	not applicable	SDsw.12.2017.9.r2	not applicable	not applicable	not applicable	not applicable	not applicable	TRUE	3	c	c3	0	Free-living	Saline	water (saline)	SWdrysand	SWnear	marine biome	coastal zone	sea water	water	92	8	not applicable
13414.ntc.p1hg.a8	not applicable	ntc.p1hg.a8	not applicable	not applicable	not applicable	not applicable	not applicable	9/10/20	metagenome	256318	not applicable	not applicable	not applicable	not applicable	not applicable	not applicable	not applicable	1	1	1	not applicable	1	not applicable	not applicable	not applicable	not applicable	ntc.p1hg.a8	not applicable	not applicable	not applicable	not applicable	not applicable	TRUE	8	a	a8	0	Control	Negative	Sterile water blank	not applicable	control negative	urban biome	research facility	sterile water	misc environment	0	0	not applicable
13414.ntc.p1hg.f10	not applicable	ntc.p1hg.f10	not applicable	not applicable	not applicable	not applicable	not applicable	9/10/20	metagenome	256318	not applicable	not applicable	not applicable	not applicable	not applicable	not applicable	not applicable	1	1	1	not applicable	1	not applicable	not applicable	not applicable	not applicable	ntc.p1hg.f10	not applicable	not applicable	not applicable	not applicable	not applicable	TRUE	10	f	f10	0	Control	Negative	Sterile water blank	not applicable	control negative	urban biome	research facility	sterile water	misc environment	0	not applicable	not applicable
13414.ntc.p1hg.f9	not applicable	ntc.p1hg.f9	not applicable	not applicable	not applicable	not applicable	not applicable	9/10/20	metagenome	256318	not applicable	not applicable	not applicable	not applicable	not applicable	not applicable	not applicable	1	1	1	not applicable	1	not applicable	not applicable	not applicable	not applicable	ntc.p1hg.f9	not applicable	not applicable	not applicable	not applicable	not applicable	TRUE	9	f	f9	0	Control	Negative	Sterile water blank	not applicable	control negative	urban biome	research facility	sterile water	misc environment	2338.990016	194.9158346	not applicable
13414.ntc.p1hg.g11	not applicable	ntc.p1hg.g11	not applicable	not applicable	not applicable	not applicable	not applicable	9/10/20	metagenome	256318	not applicable	not applicable	not applicable	not applicable	not applicable	not applicable	not applicable	1	1	1	not applicable	1	not applicable	not applicable	not applicable	not applicable	ntc.p1hg.g11	not applicable	not applicable	not applicable	not applicable	not applicable	TRUE	11	g	g11	0	Control	Negative	Sterile water blank	not applicable	control negative	urban biome	research facility	sterile water	misc environment	5993.229409	499.4357841	not applicable
13414.ntc.p1hg.h7	not applicable	ntc.p1hg.h7	not applicable	not applicable	not applicable	not applicable	not applicable	9/10/20	metagenome	256318	not applicable	not applicable	not applicable	not applicable	not applicable	not applicable	not applicable	1	1	1	not applicable	1	not applicable	not applicable	not applicable	not applicable	ntc.p1hg.h7	not applicable	not applicable	not applicable	not applicable	not applicable	TRUE	7	h	h7	0	Control	Negative	Sterile water blank	not applicable	control negative	urban biome	research facility	sterile water	misc environment	0	0	not applicable
13414.ntc.p2midgut.a8	not applicable	ntc.p2midgut.a8	not applicable	not applicable	not applicable	not applicable	not applicable	9/10/20	metagenome	256318	not applicable	not applicable	not applicable	not applicable	not applicable	not applicable	not applicable	1	1	1	not applicable	1	not applicable	not applicable	not applicable	not applicable	ntc.p2midgut.a8	not applicable	not applicable	not applicable	not applicable	not applicable	TRUE	8	a	a8	0	Control	Negative	Sterile water blank	not applicable	control negative	urban biome	research facility	sterile water	misc environment	0	0	not applicable
13414.ntc.p2midgut.h7	not applicable	ntc.p2midgut.h7	not applicable	not applicable	not applicable	not applicable	not applicable	9/10/20	metagenome	256318	not applicable	not applicable	not applicable	not applicable	not applicable	not applicable	not applicable	1	1	1	not applicable	1	not applicable	not applicable	not applicable	not applicable	ntc.p2midgut.h7	not applicable	not applicable	not applicable	not applicable	not applicable	TRUE	7	h	h7	0	Control	Negative	Sterile water blank	not applicable	control negative	urban biome	research facility	sterile water	misc environment	0	0	not applicable
13414.ntc.p3skin.a8	not applicable	ntc.p3skin.a8	not applicable	not applicable	not applicable	not applicable	not applicable	9/14/20	metagenome	256318	not applicable	not applicable	not applicable	not applicable	not applicable	not applicable	not applicable	1	1	1	not applicable	1	not applicable	not applicable	not applicable	not applicable	ntc.p3skin.a8	not applicable	not applicable	not applicable	not applicable	not applicable	TRUE	8	a	a8	0	Control	Negative	Sterile water blank	not applicable	control negative	urban biome	research facility	sterile water	misc environment	0	0	not applicable
[truncated: 289 more rows]
[truncated: 139 more columns]
