# Supplementary material for: Host biology, ecology and the environment influence microbial biomass and diversity in 101 marine fish species
Source: Nat Commun. 2022 Nov 17;13:6978. doi: 10.1038/s41467-022-34557-2 (PMC9671965; doi:10.1038/s41467-022-34557-2)
Supplement: Supplementary file 6 — Supplementary Dataset 3 [file 41467_2022_34557_MOESM6_ESM.txt]

				#refers to the species to be used in timetree.org	#habitat from which fish is commonly found with desciptions below	#number of microbial cells per gram of tissues	#log of the number of microbial cells per gram of tissue	.	#unique fish number and body site	.	#refers to the microbial biomass as characterized by equal thresholds 1=low, 3=high)	#refers to biomass of all samples split up by quartiles 1=lowest, 4=highest	#water temperature 'most common' where fish is found (based on fishbase)	#habitat bottom type	#date when sample was collected	.	.	#condition factor of fish	#conservation status IUCN (based on fishbase)	#control type 0=sample, 1=DNA extraction negative, 3=DNA extraction positive, 6=sequencing negative control (barcode not used at all)	.	.	.	#<numeric> depth max where fish is caught (based on fishbase)	#<numeric> depth minimum where fish is caught (based on fishbase)	#actual depth where fish was caught		#diet of fish (based on fishbase)	.	#measurement from head to dorsal fin in cm	#the distance in (m) from where fish was collected to the nearest point on land - calculated using ARCGIS	#sample prep information	#sample prep information	#sample prep information	#sample prep information	.	#see EMPO	#see EMPO	#see EMPO	#used in ST2 analysis to indicate the source type�first is the host_subject_id number eg FMP_1 followed by body site	#another broad classification <NOT> used in ST2 analysis to indicate the source type but could be used	.	.	.	.	#evolutionary distance to mackerel in million years	#This is the name of the actual species used in the timetree analysis. A few species in our list were not found in the timetree database thus the closest relative (e.g generally from the same genus or family) was used as a replacement	reference only	#sample prep information
title	host_scientific_name	host_common_name	sample_type	evo_timetree_species_name	habitat_act_collection	ph_cells_per_g	ph_cells_per_g_log	altitude	anonymized_name	bile_sample	biomass_even	biomass_quartile	climate	collection_substrate	collection_timestamp	collection_year	common_name	condition_factor	conservation_status	control	control_2	control_cell_into_extraction	control_org	depth_high_range_m	depth_low_range_m	depth_m	description	diet	diet_reference	dist_to_dorsal_cm	distance_from_shore_m	dna_extracted	dnaplate_column	dnaplate_row	dnaplate_well_id	elevation	empo_1	empo_2	empo_3	env	env0	env_biome	env_feature	env_material	env_package	evo_distanceto_mackerel_median_mya	evo_timetree_species_name	FMP_species	extraction_cleanup
FMP101	Albula vulpes	bonefish	fish gill		KBRF			Not applicable	50.gill	TRUE	1	2	subtropical	kelp forrest		2019			NT	0	0		0					worms, crustaceans, mollusks	fishbase.org	15.8							Host-associated	Animal	Animal corpus	1gill	gill	marine biome	animal-associated habitat	organic material	host-associated	284	evo_timetree_species_name	host_scientific_name
	Alopias vulpinus	thresher shark	fish hindgut digesta		BE				59.gill	FALSE	2	3	deep water	soft bottom		2020			VU	1			6					forage fish	https://link.springer.com/article/10.2307/1352657	Missing: not collected									Animal surface	1hg	hindgut			intestine environment		465	Paralabrax	Paralabrax clathratus
	Anguilla rostrata	American eel	fish midgut digesta		RST				A12.gill	TRUE no HG	3	1	temperate	rock associated		2018			EN	3			3					Ephemeroptera, Odonata, Plecoptera, Coleoptera, Trichoptera, and Lepidoptera, as well as gastropods, oligochaetes, amphipods, isopods, mysids, and fish from the families Percidae, Cyprinidae, Ictaluridae, Catostomidae and Anguillidae	https://www.floridamuseum.ufl.edu/discover-fish/species-profiles/centropristis-striata/	10.2									Animal distal gut	1midgut	midgut			mucus		116	Anisotremus virginicus	Anisotremus davidsonii
	Anisotremus davidsonii	xantic sargo	fish skin		DSLP				10.gill	FALSE MG and HG only		4	tropical	deep water benthic					LC	6			1					crustaceans, mollusks, bryozoans	https://www.int-res.com/abstracts/meps/v179/p145-153/	7.3									Animal proximal gut	1skin	skin					199	Gillichthys mirabilis	Gillichthys mirabilis
	Apristurus brunneus	brown catshark			CP				84.gill					pelagic					DD									true shrimps, ephausiid shrimp, squid, fish	https://biogeodb.stri.si.edu/sftep/en/thefishes/species/4431	10										10gill						224	Hypsopsetta guttulata	Hypsopsetta guttulata
	Argyropelecus affinis	Pacific hatchetfish			IS				90.g										NE									ostracods, copepods, euphausiids, salps, chaetognaths	https://biogeodb.stri.si.edu/sftep/en/thefishes/species/2315	1.3										10hg						146	Cheilotrema saturnum	Cheilotrema saturnum
	Atherinops affinis	topsmelt silverside			OS				99.g																			zooplankton, algae, fly larvae	https://agris.fao.org/agris-search/search.do?recordID=AV20120165264	7.3										10midgut						599	Scomber japonicus	Scomber japonicus
	Atherinopsis californiensis	jack silverside			P				19.gill										CR									zooplantkton, algae	https://link.springer.com/article/10.1007/BF02696024, https://www.sciencedirect.com/science/article/abs/pii/0022098178901259	12.6										10skin						52	Sphyraena argentea	Sphyraena argentea
	Bairdiella chrysoura	silver perch			SSLP				A4.gill																			crustaceans, worms, fishes	https://biogeodb.stri.si.edu/sftep/en/thefishes/species/2088	3.2										100g						144	Paralabrax nebulifer	Paralabrax nebulifer
	Brachyistius frenatus	kelp perch			RIT				53.gill																			crustaceans on kelp	https://biogeodb.stri.si.edu/sftep/en/thefishes/species/254	5										100s						60	Seriphus politus	Seriphus politus
	Brevoortia tyrannus	atlantic menhaden (juvenile)			MDRF				A8.gill																			phytoplankton (diatoms), zooplankon, crustaceans, annelid worms, detritutes	https://www.proquest.com/openview/2f30b72d4e6d286e46207c3cc9b813d2/1?cbl=18750&diss=y&pq-origsite=gscholar	6.2										100hg						0	Mustelus stevensi	Mustelus californicus
	Caranx crysos	Blue runner			SZ				A13.gill																			adult eat: fish, shrimp, inverts	http://calcofi.org/publications/calcofireports/v31/Vol_31_Cailliet___Ebeling.pdf	6.1										100midg						130	Mustelus antarcticus	Triakis semifasciata
	Caulolatilus princeps	ocean whitefish							2.gill																			digs into substrate for food (inverts?)	https://www.sciencedirect.com/science/article/pii/S0079661199000178	7.5										101g						95	Leptocottus armatus	Leptocottus armatus
	Centropristis striata	black seabass			habitat_P == pelagic				A3.gill																			crab, shrimp, small fish, lobsters	https://www.calacademy.org/sites/default/files/assets/docs/zoarcidae.pdf; MS Love	8.5										101s						154	Sebastes serriceps	Sebastes serriceps
	Ceratoscopelus townsendi	Dogtooth lampfish			habitat_CP == coastal pelagic				91.g																			crustaceans	MS Love. Everything you wanted to know about the fishes of the west coast. 2011	1.9										101hg							Semicossyphus pulcher	Semicossyphus pulcher
	Chasmodes bosquianus	striped blenny			habitat_RIT == rocky intertidal				A9.gill																			zooplantkton	https://www.jstor.org/stable/44110386	1.4										101midg							Atherinopsis californiensis	Atherinopsis californiensis
	Cheilotrema saturnum	black croaker			habitat_RST == rocky subtidal				102.g																			crabs	https://scholarworks.wm.edu/vimsarticles/558/	5										102hg							Caulolatilus princeps	Caulolatilus princeps
	Chromis punctipinnis	blacksmith			habitat_KBRF == kelp bed rock reef				36.gill																			macroalgae	https://link.springer.com/content/pdf/10.1007/BF00390424.pdf	4										102midg							Trachurus symmetricus	Trachurus symmetricus
	Citharichthys sordidus	pacific sanddab			habitat_MDRF == mid reef				71.gill																			bony fish, crustacean	https://biogeodb.stri.si.edu/sftep/en/thefishes/species/4655	0.9										102g							Kyphosus elegans	Kyphosus azurea
	Citharichthys xanthostigma	longfin sanddab			habitat_DRF == deep reef				26.gill																			bony fish, worm, crustacean	https://scholarspace.manoa.hawaii.edu/bitstream/10125/3386/v23n3-311-316.pdf; BROOKS, ANDREW. "LIFE HISTORY AND FISHERY OF THE CALIFORNIA SCORPIONFISH." Fishery Bulletin 85.1 (1987): 99.	1										102s							Girella	Girella nigricans
	Clevelandia ios	arrow goby			habitat_BE == bay estuary				95.g																			diatoms, green algae, tintinnids, eggs	ftp://ftp.streamnet.org/pub/marinehabitat/supporting_docs/GroundfishLifeHistoriesDec2003_wBookmarks.pdf	1.1										103g							Gibbonsia metzi	Heterostichus rostratus
	Coryphaena hippurus	dolphinfish			habitat_SZ == surf zone				A14.gill																			fish, zooplankton, crustacean, squid	https://www.researchgate.net/profile/Madhavi-Colton/publication/287180969_Feeding_preferences_and_size-related_dietary_shifts_of_treefish_Scorpaenidae_Sebastes_serriceps_off_Southern_California/links/5a0f77030f7e9bd1b2bdc785/Feeding-preferences-and-size-related-dietary-shifts-of-treefish-Scorpaenidae-Sebastes-serriceps-off-Southern-California.pdf	6.9										103s							Oxyjulis californica	Oxyjulis californica
	Cynoscion parvipinnis	shortfin weakfish			habitat_IS == inner shelf (0-50m)				97.g																			fish, squid, zooplankton, crustacean	https://waltermunkfoundation.org/map/honeycomb-rockfish/	6.2										103hg							Syngnathus leptorhynchus	Syngnathus leptorhynchus
	Embiotoca jacksoni	black perch			habitat_MS == mid shelf (50-100m)				49.gill																			small fish	https://link.springer.com/content/pdf/10.1007/BF00394666.pdf	10.1										103midg							Citharichthys arctifrons	Citharichthys xanthostigma
	Engraulis mordax	California anchovy			habitat_OS == outer shelf (100-200)				9.gill																			invertebrates: amphipods, worms, bryozoans, mollusks, ectoparasites	https://books.google.com/books?hl=en&lr=&id=7HUgAAAAMAAJ&oi=fnd&pg=PA567&dq=Xenistius+californiensis+stomach+content&ots=--wRB0Kmex&sig=R5jv6iycjkNLGbvDZM4zHnsM8Sw#v=onepage&q&f=false	6										A1gill							Sebastes dallii	Sebastes dallii
	Eopsetta exilis	slender sole			habitat_SSLP == shallow slope (200-500m)				40.gill																			euphausiids, copepods, decapod larvae		6.1										A2gill							Sebastes miniatus	Sebastes miniatus
	Eptatretus stoutii	pacific hagfish			habitat_DSLP == deep slope (>500m)				62.gill																			pelagic crustacean, small fish		1.7										A3gill							Sebastes semicinctus	Sebastes semicinctus
	Facciolella equatorialis	Dogface witch eel							81.gill																			scavenger, eats fish from inside out		NA										A4gill							Sebastes umbrosus	Sebastes umbrosus
	Fundulus heteroclitus	mummichog							86.gill																			plant detritus, mites, nematodes, worms, copepods		6.2										A5gill							Menticirrhus undulatus	Menticirrhus undulatus
	Fundulus parvipinnis	California killifish							A5.gill																			gastropods, crustaceans, bivalves, worms, microalgae		4.5										A8gill							Myliobatis australis	Myliobatis californica
	Gibbonsia elegans	spotted kelpfish							96.g																			benthic crustaceans: amphipods, isopods, crabs), gastropods, polychaete worms		2.2										11gill							Heterodontus francisci	Heterodontus francisci
	Gillichthys mirabilis	longjaw mudsucker							33.gill																			crustaceans, worms		1.1										11hg							Gibbonsia	Gibbonsia elegans
	Girella nigricans	opaleye							100.g																			seaweed, invertebrates		4.2										11midgut							Hypsoblennius	Hypsoblennius gilberti
	Glyptocephalus zachirus	rex sole							22.gill																			annelida, crustacea, mollusks, fish		5.6										11skin							Paralabrax	Paralabrax maculatofasciatus
	Gymnothorax mordax	California moray							66.gill																			crustaceans, octopus, fish		1.5										A9gill							Chromis punctipinnis	Chromis punctipinnis
	Gymnura marmorata	california butterfly ray							68.gill																			gastropods, crustaceans, ectoparasites from other fish		8.5										A10gill							Paralichthys californicus	Paralichthys californicus
	Halichoeres semicinctus	rock wrasse							67.gill																			benthic invertebrates, sea urchins, crabs, abalone, fish		Missing: not collected										A11gill							Sebastes hopkinsi	Sebastes hopkinsi
	Heterodontus francisci	horn shark							8.gill																			crustaceans, mollusks, fish		4.9										A12gill							Sebastes chlorostictus	Sebastes chlorostictus
	Heterostichus rostratus	giant kelpfish							32.gill																			gammerideans (amphipod), acmaea (limpets)		19.5										A13gill							Sebastes constellatus	Sebastes constellatus
	Hypsoblennius gilberti	rockpool blenny							23.gill																			polychaetes, bivalves		3.3										A14gill							Engraulis mordax	Engraulis mordax
	Hypsopsetta guttulata	diamond turbot							34.gill																			fish, cephalopods, crustacea, mollusks, cannibalism		1.4										A18gill							Scorpaena guttata	Scorpaena guttata
	Katsuwonus pelamis	skipjack tuna							101.g																			herbivorous		1										A20gill							Sebastes auriculatus	Sebastes auriculatus
	Kyphosus azurea	zebra-perch sea chub							98.g																			crab, shrimp, amphipod, larval, juvenile adult fish, polychaete worms, mollusks, invertebrates		19.1										A21gill							Symphurus atricaudus	Symphurus atricauda
	Leptocottus armatus	pacific staghorn sculpin							21.gill																			bottom dwelling organisms: crab, shrimp, polychaetes, mollusks, squid, bony fish		5.2										A22gill							Umbrina cirrosa	Umbrina roncador
	Leucoraja erinacea	little little skate							16.gill																			salp, tunicates, krill, copepods		2.2										12gill							Xenistius californiensis	Xenistius californiensis
	Leuroglossus stilbius	CA smoothtongue							A20.gill																			planktivore		38										12hg							Pachyurus junki	Roncador stearnsii
	Lipolagus ochotensis	Earned blacksmelt							77.gill																			larval crustaceans cyclopoid and harpacticoid copepods, mosquito larvae, worms, mollusks		2.8										12skin							Urolophus halleri	Urolophus halleri
	Lucania parva	rainwater killifish							70.gill																			copepods, euphasids		1.7										12midgut							Porichthys plectrodon	Porichthys myriaster
	Lycodes cortezianus	bigfin eelpout							A18.gill																			euphausiids, shrimp												A23gill							Cynoscion arenarius	Cynoscion parvipinnis
	Lycodes diapterus	black eelpout							75.gill																			crustaceans, worms, bivalves, brittle stars		5.4										13gill							Sebastes carnatus	Sebastes carnatus
	Lycodes pacificus	blackbelly eelpout							82.gill																					6.5										13hg							Albula vulpes	Albula vulpes
	Lyconema barbatum	bearded eelpout							85.gill																			invertebrates, seaweed		5										13midgut							Synodus foetens	Synodus lucioceps
	Medialuna californiensis	halfmoon							76.gill																			sand crabs, crustaceans, worms		2.5										13skin							Rhacochilus vacca	Rhacochilus toxotes
	Menticirrhus undulatus	california kingcroaker 'corbina'							54.gill																			invertebrates		5.5										14gill							Embiotoca lateralis	Brachyistius frenatus
	Merluccius productus	North pacific hake							30.gill																			annelida, crustacean, mollusk, echinoderm, small fish		7.2										14hg							Labracoglossa argenteiventris	Medialuna californiensis
	Microstomus pacificus	dover sole							74.gill																			adults: fishes (alewives, herring, smelt, eels, flounder, gunnel, hake) inverts: squid crab worms, amphipods, crustaceans		8.8										14midgut							Hexanchus griseus	Notorhynchus cepedianus
	Morone saxatilis	striped bass							65.gill																			fish, crabs, ghost shrimp, innkeeper, worms,		2										14skin							Sarda chiliensis	Sarda chiliensis
	Mustelus californicus	gray smooth-hound shark							A23.gill																			bivalves, snails, polychaetes, shrimps, crabs		18.8										15gill							Carcharias taurus	Alopias vulpinus
	Myliobatis californica	bat ray							14.gill																			copepods, young fishes, sagitta, euphausiids		22.3										15hg							Sebastes mystinus	Sebastes mystinus
	Nannobrachium ritteri	Broadfin lampfish							31.gill																			opportunistic		39.3										15midgut							Sardinops sagax	Sardinops sagax
	Nemichthys scolopaceus	Snipe eel							88.gill																			sharks, rays, fish, marine mammal,		5										15skin							Diaphus rafinesquii	Triphoturus mexicanus
	Nezumia stelgidolepis	california grenadier							78.gill																			crustaceans, mollusks		8.4										16gill							Eopsetta exilis	Eopsetta exilis
	Notorhynchus cepedianus	broadnose sevengill shark							93.g																			small invertebrates, fish parasites		4										16hg							Sebastes diploproa	Sebastes diploproa
	Opsanus tau	oyster toadfish							55.gill																			fish, squid, invertebrates		Missing: not collected										16midgut							Physiculus fulvus	Physiculus rastrelliger
	Oxyjulis californica	senorita							A11.gill																			small fish, benthic crustaceans		4.3										16skin							Microstomus pacificus	Microstomus pacificus
	Paralabrax clathratus	kelp bass							24.gill																			benthic invertebrates, fish		4.3										17gill							Glyptocephalus zachirus	Glyptocephalus zachirus
	Paralabrax maculatofasciatus	spotted sand bass							1.gill																			fish, squid		11.8										17hg							Gymnura	Gymnura marmorata
	Paralabrax nebulifer	barred sand bass							35.gill																			fish, shrimp		9										17midgut							Gymnothorax kidako	Gymnothorax mordax
	Paralichthys californicus	California flounder							12.gill																			crustaceans, worms, brittle stars, mollusks		7.9										17skin							Xeneretmus latifrons	Xeneretmus latifrons
	Paralichthys dentatus	summer flounder							37.gill																			isopod, amphipod, gastropod, echinoderm, annelida		2.8										18gill							Phanerodon furcatus	Phanerodon furcatus
	Parophrys vetulus	English sole							A1.gill																			fish, crustaceans, squid		3.81										18midgut							Bathylagus euryops	Lipolagus ochotensis
	Phanerodon furcatus	white seaperch							73.gill																			fish, octopus, crustacean		1										18skin							Citharichthys sordidus	Citharichthys sordidus
	Physiculus rastrelliger	hundre fathom mora							7.gill																			crustaceans, fish		5.9										18hg							Porichthys notatus	Porichthys notatus
	Pomatomus saltatrix	bluefish (juvenile)							64.gill																			shrimp, crabs, crustacean, squid bivalves, small fish		3.9										19gill							Parophrys vetulus	Parophrys vetulus
	Porichthys myriaster	specklefin midshipman							A22.gill																			coelenterates, squid, decapod crusta, fish		15.7										19hg							Merluccius productus	Merluccius productus
	Porichthys notatus	plainfin midshipman							48.gill																			crabs, worms, bivalves, snails, isopods, brittle stars, shrimp, squid, algae		13.2										19midgut							Lycodes terraenovae	Lycodes cortezianus
	Prionotus carolinus	northern searobin							72.gill																			invertebrates (worms, clams, crabs, crustaceans)		5.3										19skin							Lycodes	Lyconema barbatum
	Pteroplatytrygon violacea	pelagic stingray							A2.gill																			fish, squids, shrimp		5.3										2gill							Argentina sialis	Leuroglossus stilbius
	Rhacochilus toxotes	rubberlip seaperch							80.gill																			planktonic crustaceans		Missing: not collected										2hg							Nemichthys scolopaceus	Nemichthys scolopaceus
	Roncador stearnsii	spotfin croaker							52.gill																			copepods, crustaceans, squid		7.5										2midgut							Seriola lalandi	Seriola lalandi
	Sarda chiliensis	Pacific bonito							46.gill																			octopus, crab, small fish		9.8										2skin							Halichoeres semicinctus	Halichoeres semicinctus
	Sardinops sagax	South American pilchard							58.gill																			fish, crab, shrimp		9.5										20gill							Pteroplatytrygon violacea	Pteroplatytrygon violacea
	Scomber japonicus	chub mackerel							60.gill																			fish, benthic crustaceans, cephalopods,		5.8										20hg							Eptatretus burgeri	Eptatretus stoutii
	Scopelogadus bispinosus	Twospine bigscale							103.g																			euphausids, tunicates, small fishes		6.1										20midgut							Lycodes diapterus	Lycodes diapterus
	Scorpaena guttata	California scorpionfish							87.gill																			small fish, crabs, shrimp		3.4										20skin							Stomias boa	Stomias atriventer
	Sebastes auriculatus	brown rockfish							41.gill																			fish, amphipods, bivalves, cephalopods, shrimp, copepods		4.5										21gill							Scyliorhinus canicula	Apristurus brunneus
	Sebastes carnatus	gopher rockfish							42.gill																			copepods, amphipods,		6.3										21midgut							Lycodes brevipes	Lycodes pacificus
	Sebastes chlorostictus	greenspotted rockfish							5.gill																			plankton, copepods, crab larvae		7										21skin							Nettastoma parviceps	Facciolella equatorialis
	Sebastes constellatus	starry rockfish							39.gill																			fish, squid, octopus, shrimp		7.4										21hg							Poromitra crassiceps	Scopelogadus bispinosus
	Sebastes dallii	calico rockfish							4.gill																			fish, crustacean, squid		6										22gill							Nannobrachium lineatum	Nannobrachium ritteri
	Sebastes diploproa	splitnose rockfish							27.gill																			zooplankton, amphipods, crustaceans, shrimp,		5.2										22hg							Sternoptyx sp. ASIZP 0911478	Sternoptyx pseudobscura
	Sebastes hopkinsi	squarespot rockfish							63.gill																			fish, crabs, shrimp		5										22midgut							Embiotoca jacksoni	Embiotoca jacksoni
	Sebastes miniatus	vermilion rockfish							38.gill																			sea urchin, mollusks, lobsters, crabs		6.2										22skin							Argyropelecus affinis	Argyropelecus affinis
	Sebastes mystinus	blue rockfish							28.gill																			fish, squid, crab, crust		8.1										23gill							Ceratoscopelus warmingii	Ceratoscopelus townsendi
	Sebastes semicinctus	halfbanded rockfish							6.gill																			shrimp, worms, fish		7.8										23hg							Stereolepis gigas	Stereolepis gigas
	Sebastes serriceps	treefish							29.gill																			fish		5.1										23skin							Nezumia aequalis	Nezumia stelgidolepis
	Sebastes umbrosus	honeycomb rockfish							17.gill																			bony fish, sharks, rays, crustacean		7.8										23midgut							Thunnus albacares	Thunnus albacares
	Semicossyphus pulcher	California sheephead							3.gill																			ostracods, , copepods, euphausiids, amphipods, decapods		8.5										24gill							Gymnogobius urotaenia	Clevelandia ios
	Seriola lalandi	yellowtail amberjack							18.gill																			crustaceans, lanternfishes		12.5										24midgut							Fundulus parvipinnis	Fundulus parvipinnis
	Seriphus politus	queen croaker							79.gill																			small fishes		Missing: not collected										24skin							Coryphaena hippurus	Coryphaena hippurus
	Sphyraena argentea	Pacific 'california' barracuda							13.gill																			fish, invertebrates		6.5										24hg							Katsuwonus pelamis	Katsuwonus pelamis
	Stereolepis gigas	Giant seabass							11.gill																			fish, squid, crustraceans		18.9										25gill							Atherinops affinis	Atherinops affinis
	Sternoptyx pseudobscura	Highlight hatchetfish							92.g																			crustaceans, fish larvae		Missing: not collected										25hg							Paralichthys dentatus	Paralichthys dentatus
	Stomias atriventer	black belly dragonfish							89.g																			crabs, shrimps, bony fish, worms		1.2										25midgut							Strongylura	Strongylura marina
	Strongylura marina	Atlantic needlefish							83.gill																			euphausiids, copepods		15										25skin							Opsanus tau	Opsanus tau
	Symphurus atricauda	california tonguefish							A10.gill																			fish, crustaceans, worms, bivalves												26gill							Anguilla rostrata	Anguilla rostrata
	Syngnathus leptorhynchus	bay pipefish							43.gill																			benthic invertebrates, small fish		0.6										26hg							Caranx crysos	Caranx crysos
	Synodus lucioceps	California lizardfish							25.gill																			mysid, isopod, amphipod, small fish, polychaete, ostracods, nebaliaceans, caridean, copepods		Missing: not collected										26midgut							Lucania	Lucania parva
	Thunnus albacares	yellowfin tuna							51.gill																					11.4										26skin							Prionotus carolinus	Prionotus carolinus
	Trachurus symmetricus	Pacific jack mackerel							A21.gill																					37										27gill							Amblyraja radiata	Leucoraja erinacea
	Triakis semifasciata	leopard shark							94.g																					Missing: not collected										27hg							Pomatomus saltatrix	Pomatomus saltatrix
	Triphoturus mexicanus	Mexican lampfish							20.gill																					10.1										27midgut							Morone saxatilis	Morone saxatilis
	Umbrina roncador	yellowfin drum							15.gill																					25										27skin							Centropristis striata	Centropristis striata
	Urolophus halleri	haller's round ray							61.gill																					2.1										28gill							Bairdiella chrysoura	Bairdiella chrysoura
	Xeneretmus latifrons	blacktip poacher							44.gill																					7										28hg							Fundulus heteroclitus	Fundulus heteroclitus
	Xenistius californiensis	californian salema							47.gill																					Missing: not collected										28midgut							Brevoortia tyrannus	Brevoortia tyrannus
									69.gill																					4.3										28skin							Lipophrys pholis	Chasmodes bosquianus
									45.gill																					5.1										29gill
									50.hg																					15.8										29hg
									59.hg																					Missing: not collected										29midgut
									10.hg																					7.3										29skin
									84.hg																					10										3gill
									90.hg																					1.3										3hg
									99.hg																					7.3										3midgut
									19.hg																					12.6										3skin
									53.hg																					5										30gill
									2.hg																					7.5										30hg
									91.hg																					1.9										30midgut
									102.hg																					5										30skin
									36.hg																					4										31gill
									71.hg																					0.9										31hg
									26.hg																					1										31midgut
									95.hg																					1.1										31skin
									97.hg																					6.2										32gill
									49.hg																					10.1										32hg
									9.hg																					6										32midgut
									40.hg																					6.1										32skin
									62.hg																					1.7										33gill
									81.hg																					NA										33hg
									86.hg																					6.2										33midgut
									96.hg																					2.2										33skin
									33.hg																					1.1										34gill
									100.hg																					4.2										34hg
									22.hg																					5.6										34midgut
									66.hg																					1.5										34skin
									68.hg																					8.5										35hg
									67.hg																					Missing: not collected										35skin
									8.hg																					4.9										35gill
									32.hg																					19.5										35midgut
									23.hg																					3.3										36gill
									34.hg																					1.4										36hg
									101.hg																					1										36midgut
									98.hg																					19.1										36skin
									21.hg																					5.2										37gill
									16.hg																					2.2										37hg
									77.hg																					2.8										37midgut
									75.hg																					5.4										37skin
									82.hg																					6.5										38gill
									85.hg																					5										38hg
									76.hg																					2.5										38midgut
									54.hg																					5.5										38skin
									30.hg																					7.2										39gill
									74.hg																					8.8										39hg
									65.hg																					2										39midgut
									14.hg																					22.3										39skin
									31.hg																					39.3										4gill
									88.hg																					5										4hg
									93.hg																					4										4midgut
									55.hg																					Missing: not collected										4skin
									24.hg																					4.3										40gill
									1.hg																					11.8										40hg
									35.hg																					9										40midgut
									12.hg																					7.9										40skin
									37.hg																					2.8										41gill
									73.hg																					1										41midgut
									7.hg																					5.9										41skin
									64.hg																					3.9										41hg
									48.hg																					13.2										42gill
									72.hg																					5.3										42hg
									80.hg																					Missing: not collected										42midgut
									52.hg																					7.5										42skin
									46.hg																					9.8										43gill
									58.hg																					9.5										43hg
									60.hg																					5.8										43midgut
									103.hg																					6.1										43skin
									41.hg																					4.5										44midgut
									42.hg																					6.3										44skin
									5.hg																					7										44gill
									39.hg																					7.4										44hg
									4.hg																					6										45gill
									27.hg																					5.2										45hg
									63.hg																					5										45midgut
									38.hg																					6.2										45skin
									28.hg																					8.1										46gill
									6.hg																					7.8										46hg
									29.hg																					5.1										46midgut
									17.hg																					7.8										46skin
									3.hg																					8.5										47gill
									18.hg																					12.5										47hg
									79.hg																					Missing: not collected										47midgut
									13.hg																					6.5										47skin
									11.hg																					18.9										48gill
									92.hg																					Missing: not collected										48midgut
									83.hg																					15										48skin
									43.hg																					0.6										48hg
									25.hg																					Missing: not collected										49gill
									51.hg																					11.4										49hg
									94.hg																					Missing: not collected										49midgut
									20.hg																					10.1										49skin
									15.hg																					25										5gill
									61.hg																					2.1										5hg
									44.hg																					7										5midgut
									47.hg																					Missing: not collected										5skin
									69.hg																					4.3										50gill
									45.hg																					5.1										50hg
									50.midgut																					15.8										50midgut
									59.midgut																					Missing: not collected										50skin
									10.midgut																					7.3										51gill
									84.midgut																					10										51hg
									90.midg																					1.3										51midgut
									99.midg																					7.3										51skin
									19.midgut																					12.6										52gill
									53.midgut																					5										52hg
									2.midgut																					7.5										52midgut
									91.midg																					1.9										52skin
									102.midg																					5										53gill
									36.midgut																					4										53hg
									71.midgut																					0.9										53midgut
									26.midgut																					1										53skin
									95.midg																					1.1										54gill
									97.midg																					6.2										54hg
									49.midgut																					10.1										54midgut
									9.midgut																					6										54skin
									40.midgut																					6.1										55gill
									62.midgut																					1.7										55hg
									81.midgut																					NA										55midgut
									86.midgut																					6.2										55skin
									96.midg																					2.2										58gill
									33.midgut																					1.1										58hg
									100.midg																					4.2										58midgut
									22.midgut																					5.6										58skin
									66.midgut																					1.5										59gill
									68.midgut																					8.5										59hg
									67.midgut																					Missing: not collected										59midgut
									8.midgut																					4.9										59skin
									32.midgut																					19.5										6gill
									23.midgut																					3.3										6hg
									34.midgut																					1.4										6midgut
									101.midg																					1										6skin
									98.midg																					19.1										60gill
									21.midgut																					5.2										60hg
									16.midgut																					2.2										60midgut
									77.midgut																					2.8										60skin
									70.midgut																					1.7										61gill
									75.midgut																					5.4										61hg
									82.midgut																					6.5										61midgut
									85.midgut																					5										61skin
									76.midgut																					2.5										62gill
									54.midgut																					5.5										62hg
									30.midgut																					7.2										62midgut
									74.midgut																					8.8										62skin
									65.midgut																					2										63gill
									14.midgut																					22.3										63hg
									31.midgut																					39.3										63midgut
									88.midgut																					5										63skin
									78.midgut																					8.4										64gill
									93.midg																					4										64midgut
									55.midgut																					Missing: not collected										64hg
									24.midgut																					4.3										64skin
									1.midgut																					11.8										65gill
									35.midgut																					9										65hg
									12.midgut																					7.9										65midgut
									37.midgut																					2.8										65skin
									73.midgut																					1										66gill
									7.midgut																					5.9										66hg
									64.midgut																					3.9										66midgut
									48.midgut																					13.2										66skin
									72.midgut																					5.3										67gill
									80.midgut																					Missing: not collected										67hg
									52.midgut																					7.5										67midgut
									46.midgut																					9.8										67skin
									58.midgut																					9.5										68gill
									60.midgut																					5.8										68hg
									103.midg																					6.1										68midgut
									87.midgut																					3.4										68skin
									41.midgut																					4.5										69gill
									42.midgut																					6.3										69hg
									5.midgut																					7										69midgut
									39.midgut																					7.4										69skin
									4.midgut																					6										7gill
									27.midgut																					5.2										7hg
									63.midgut																					5										7midgut
									38.midgut																					6.2										7skin
									28.midgut																					8.1										70gill
									6.midgut																					7.8										70midgut
									29.midgut																					5.1										70skin
									17.midgut																					7.8										71gill
									3.midgut																					8.5										71hg
									18.midgut																					12.5										71midgut
									79.midgut																					Missing: not collected										71skin
									13.midgut																					6.5										72gill
									11.midgut																					18.9										72hg
									89.midg																					1.2										72midgut
									83.midgut																					15										72skin
									43.midgut																					0.6										73gill
									25.midgut																					Missing: not collected										73midgut
									51.midgut																					11.4										73skin
									94.midg																					Missing: not collected										73hg
									20.midgut																					10.1										74gill
									15.midgut																					25										74hg
									61.midgut																					2.1										74midgut
									44.midgut																					7										74skin
									47.midgut																					Missing: not collected										75gill
									69.midgut																					4.3										75hg
									45.midgut																					5.1										75midgut
									50.skin																					15.8										75skin
									59.skin																					Missing: not collected										76gill
									10.skin																					7.3										76hg
									84.skin																					10										76midgut
									90.s																					1.3										76skin
									99.s																					7.3										77gill
									19.skin																					12.6										77hg
									53.skin																					5										77midgut
									2.skin																					7.5										77skin
									91.s																					1.9										78gill
									102.s																					5										78midgut
									36.skin																					4										78skin
									71.skin																					0.9										79gill
									26.skin																					1										79hg
									95.s																					1.1										79skin
									97.s																					6.2										79midgut
									49.skin																					10.1										8gill
									9.skin																					6										8midgut
									40.skin																					6.1										8skin
									62.skin																					1.7										8hg
									81.skin																					NA										80hg
									86.skin																					6.2										80midgut
									96.s																					2.2										80skin
									33.skin																					1.1										80gill
									100.s																					4.2										81gill
									22.skin																					5.6										81hg
									66.skin																					1.5										81midgut
									68.skin																					8.5										81skin
									67.skin																					Missing: not collected										82gill
									8.skin																					4.9										82hg
									32.skin																					19.5										82midgut
									23.skin																					3.3										82skin
									34.skin																					1.4										83gill
									101.s																					1										83hg
									98.s																					19.1										83midgut
									21.skin																					5.2										83skin
									16.skin																					2.2										84gill
									77.skin																					2.8										84hg
									70.skin																					1.7										84midgut
									75.skin																					5.4										84skin
									82.skin																					6.5										85gill
									85.skin																					5										85hg
									76.skin																					2.5										85midgut
									54.skin																					5.5										85skin
									30.skin																					7.2										86gill
									74.skin																					8.8										86hg
									65.skin																					2										86midgut
									14.skin																					22.3										86skin
									31.skin																					39.3										87midgut
									88.skin																					5										87skin
									78.skin																					8.4										87gill
									93.s																					4										88gill
									55.skin																					Missing: not collected										88hg
									24.skin																					4.3										88midgut
									1.skin																					11.8										88skin
									35.skin																					9										89g
									12.skin																					7.9										89s
									37.skin																					2.8										89midg
									73.skin																					1										9gill
									7.skin																					5.9										9hg
									64.skin																					3.9										9midgut
									48.skin																					13.2										9skin
									72.skin																					5.3										90hg
									80.skin																					Missing: not collected										90midg
									52.skin																					7.5										90g
									46.skin																					9.8										90s
									58.skin																					9.5										91g
									60.skin																					5.8										91hg
									103.s																					6.1										91midg
									87.skin																					3.4										91s
									41.skin																					4.5										92g
									42.skin																					6.3										92s
									5.skin																					7										92hg
									39.skin																					7.4										93g
									4.skin																					6										93s
									27.skin																					5.2										93hg
									63.skin																					5										93midg
									38.skin																					6.2										94s
									28.skin																					8.1										94midg
									6.skin																					7.8										94g
									29.skin																					5.1										95g
									17.skin																					7.8										95s
									3.skin																					8.5										95hg
									18.skin																					12.5										95midg
									79.skin																					Missing: not collected										96g
									13.skin																					6.5										96s
									11.skin																					18.9										96hg
									92.s																					Missing: not collected										96midg
									89.s																					1.2										97g
									83.skin																					15										97s
									43.skin																					0.6										98s
									25.skin																					Missing: not collected										98midg
									51.skin																					11.4										98g
									94.s																					Missing: not collected										99g
									20.skin																					10.1										99s
									15.skin																					25										99hg
									61.skin																					2.1										99midg
									44.skin																					7
									47.skin																					Missing: not collected
									69.skin																					4.3
									45.skin																					5.1
[truncated: 121 more columns]
