# Supplementary material for: Host biology, ecology and the environment influence microbial biomass and diversity in 101 marine fish species
Source: Nat Commun. 2022 Nov 17;13:6978. doi: 10.1038/s41467-022-34557-2 (PMC9671965; doi:10.1038/s41467-022-34557-2)
Supplement: Supplementary file 8 — Supplementary Dataset 5 [file 41467_2022_34557_MOESM8_ESM.txt]

# Constructed from biom file															General summed environments				Ratio of sources SW:SEDIMENT		Metadata																			CONTIN	CONTIN	CONTIN	CONTIN	CONTIN	CONTIN	CONTIN	CONTIN	CONTIN	CONTIN
#OTU ID	BEACHSANDdry	SEDdrybaymud	SEDdryrocky	SEDdrysand	SEDrainbaymud	SEDrainrocky	SEDrainsand	SWdrybaymud	SWdryrocky	SWdrysand	SWrainbaymud	SWrainrocky	SWrainsand	Unknown	Beach_sand	sediment	water	unknown	SW_sediment_ratio	_	sample_name	swim_performance	extraction_cleanup	ocean_basin	substrata_collection	p_class	p_order	p_family	fmp_number	p_fam_common	host_scientific_name	host_common_name	sample_type	habitat_depth_level1	habitat_depth_level2	habitat_act_collection	substrata_group	collection_substrate	ph_cells_per_g	hab_sum	ph_cells_per_g_log	biomass_even	distance_from_shore_m	condition_factor	depth_m	fl_cm	mass_g	ratio_dorsal_to_tl	ratio_gape_to_tl
13414.69.gill	0.0035	0.0034	0.002	0.0017	0.0014	0.0021	0.0009	0.0078	0.0315	0.0519	0.0015	0.0009	0.0461	0.8453	0.0035	0.0115	0.1397	0.8453	12.14782609		13414.69.gill	accelerator	clearmag beads KF	Eastern Pacific	sandy bottom	Actinopterygii	Scorpaeniformes	Agonidae	69	poachers	Xeneretmus latifrons	blacktip poacher	fish gill	mid	mesopelagic and benthopelagic	OS	soft bottom	soft bottom	4393	2	3.642761203	1	9620	0.29	150	14.2	8.84	0.296551724	0.082758621
13414.A11.gill	0.0005	0.0085	0.0009	0.0013	0.0078	0.0022	0.0012	0.0039	0.0013	0.0022	0.0172	0.0055	0.0361	0.9114	0.0005	0.0219	0.0662	0.9114	3.02283105		13414.A11.gill	accelerator	columns	Western Atlantic	muddy bottom	Actinopterygii	Batrachoidiformes	Batrachoididae	112	toadfishes	Opsanus tau	oyster toadfish	fish gill	shallow	intertidal	BE	rock associated	soft bottom	5681334	1	6.754450322	3	3	2.2248	1	15.5	82.85	0.277419355	0.161290323
13414.A10.gill	0.0005	0.0042	0.0008	0.0009	0.0018	0.0066	0.0011	0.0272	0.0107	0.0656	0.0334	0.0015	0.0239	0.8218	0.0005	0.0154	0.1623	0.8218	10.53896104		13414.A10.gill	accelerator	columns	Western Atlantic	surface	Actinopterygii	Beloniformes	Belonidae	111	needlefishes	Strongylura marina	Atlantic needlefish	fish gill	shallow	intertidal	BE	rock associated	pelagic	1335	2	3.125481266	1	3	Missing: not collected	2			nan	nan
13414.A9.gill	0.0193	0.0958	0.0048	0.013	0.0513	0.0107	0.0053	0.0079	0.0181	0.0107	0.0117	0.0039	0.0456	0.7019	0.0193	0.1809	0.0979	0.7019	-1.847803882		13414.A9.gill	accelerator	columns	Western Atlantic	muddy bottom	Actinopterygii	Perciformes	Blenniidae	110	Combtooth blennies	Chasmodes bosquianus	striped blenny	fish gill	shallow	neritic	BE	soft bottom	soft bottom	369407	1	5.567505121	2	3	1.3992	1	7.4	5.67	0.189189189	0.162162162
13414.34.gill	0.0047	0.0822	0.1472	0.029	0.0091	0.014	0.0142	0.001	0.0012	0.0035	0.0006	0.0012	0.0015	0.6906	0.0047	0.2957	0.009	0.6906	-32.85555556		13414.34.gill	accelerator	clearmag beads KF	Eastern Pacific	rocky reef	Actinopterygii	Perciformes	Blenniidae	34	combtooth blennies	Hypsoblennius gilberti	rockpool blenny	fish gill	shallow	intertidal	RIT	rock associated	rock associated	8063190	1	6.906506894	3	1	1.3942	1	7.1	4.99	0.197183099	0.098591549
13414.16.gill	0.0008	0.0003	0.0008	0.0012	0.0011	0.0042	0.0009	0.0015	0.0089	0.0033	0.0009	0.0007	0.0024	0.973	0.0008	0.0085	0.0177	0.973	2.082352941		13414.16.gill	accelerator	clearmag beads KF	Eastern Pacific	rocky reef	Actinopterygii	Scorpaeniformes	Cottidae	16	sculpins	Leptocottus armatus	pacific staghorn sculpin	fish gill	shallow	neritic	RIT	soft bottom	rock associated	4322769	1	6.635762028	3	1	1.2701	1	8.5	7.8	0.258823529	0.164705882
13414.A5.gill	0.0013	0.044	0.0006	0.0035	0.0596	0.0185	0.0055	0.0431	0.0419	0.0348	0.001	0.0009	0.0037	0.7416	0.0013	0.1317	0.1254	0.7416	-1.050239234		13414.A5.gill	accelerator	columns	Western Atlantic	muddy bottom	Actinopterygii	Cyprinodontiformes	Fundulidae	108	topminnows and killisfishes	Fundulus heteroclitus	mummichog	fish gill	shallow	intertidal	BE	soft bottom	soft bottom	3237	2	3.510142699	1	3	1.4898	0.5	8.4	8.83	0.535714286	0.107142857
13414.96.g	0.0001	0.0009	0.0002	0.0001	0	0.0001	0.0001	0.0029	0.0023	0.0002	0.0001	0.0002	0	0.9928	0.0001	0.0014	0.0057	0.9928	4.071428571		13414.96.g	accelerator	clearmag beads KF	Eastern Pacific	sandy mud bottom	Actinopterygii	Cyprinodontiformes	Fundulidae	96	topminnows and killisfishes	Fundulus parvipinnis	California killifish	fish gill	shallow	intertidal	BE	soft bottom	soft bottom	1077111	1	6.032260461	3	42	1.2926	1	4.7	1.342	0.468085106	0.063829787
13414.100.g	0.0019	0.0094	0.0002	0.0004	0.0011	0.0003	0.0006	0.0008	0.0004	0.0004	0.0122	0.0003	0.0011	0.9709	0.0019	0.012	0.0152	0.9709	1.266666667		13414.100.g	accelerator	clearmag beads KF	Eastern Pacific	sandy mud bottom	Actinopterygii	Perciformes	Gobiidae	100	gobies	Gillichthys mirabilis	longjaw mudsucker	fish gill	shallow	intertidal	BE	soft bottom	soft bottom	5131	1	3.710202015	1	30	0.8914	1	12	15.404	0.35	0.166666667
13414.95.g	0.002	0.0983	0.001	0.0034	0.0053	0.0007	0.0007	0.0005	0.0007	0.0018	0.0005	0.0013	0.0012	0.8826	0.002	0.1094	0.006	0.8826	-18.23333333		13414.95.g	accelerator	clearmag beads KF	Eastern Pacific	sandy mud bottom	Actinopterygii	Perciformes	Gobiidae	95	gobies	Clevelandia ios	arrow goby	fish gill	shallow	intertidal	BE	soft bottom	soft bottom	710	1	2.851258349	1	5	0.5615	1	3.2	0.184	0.34375	0.125
13414.93.g	0.003	0.0663	0.0054	0.0975	0.0496	0.0113	0.0314	0.0015	0.0012	0.0061	0.0023	0.0008	0.0124	0.7112	0.003	0.2615	0.0243	0.7112	-10.76131687		13414.93.g	accelerator	clearmag beads KF	Eastern Pacific	sandy bottom	Actinopterygii	Gadiformes	Macrouridae	93	grenadiers or rattails	Nezumia stelgidolepis	california grenadier	fish gill	mid	mesopelagic	DSLP	deep water benthic	deep water benthic	610	2	2.785329835	1	9790	0.2662	500	19	18.26	0.210526316	0.078947368
13414.41.gill	0.0003	0.0002	0.0008	0.001	0.0003	0.0003	0.0009	0.0008	0.0003	0.0002	0.0003	0.0006	0.0007	0.9933	0.0003	0.0035	0.0029	0.9933	-1.206896552		13414.41.gill	accelerator	clearmag beads KF	Eastern Pacific	kelp forrest	Actinopterygii	Scorpaeniformes	Scorpaenidae	41	scorpionfish or rockfish	Scorpaena guttata	California scorpionfish	fish gill	shallow	neritic	KBRF	rock associated	kelp forrest	1400866	3	6.146396595	3	2812	1.7087	30	17.9	98	0.251396648	0.139664804
13414.11.gill	0.0004	0.0006	0.0006	0.0009	0.0004	0.0001	0.0006	0.0009	0.0076	0.004	0.0004	0.0006	0.0006	0.9823	0.0004	0.0032	0.0141	0.9823	4.40625		13414.11.gill	accelerator	clearmag beads KF	Eastern Pacific	sandy bottom	Actinopterygii	Perciformes	Sphyraenidae	11	barracudas	Sphyraena argentea	Pacific 'california' barracuda	fish gill	shallow	neritic	P	pelagic	soft bottom	107	3	2.029383778	1	787	0.3219	2	42.2	330	0.403846154	0.091880342
13414.83.gill	0.0014	0.0005	0.0006	0.0006	0.0009	0.0022	0.0009	0.0477	0.1461	0.092	0.0009	0.0015	0.0384	0.6663	0.0014	0.0057	0.3266	0.6663	57.29824561		13414.83.gill	accelerator	clearmag beads KF	Eastern Pacific	sandy bottom	Actinopterygii	Stomiiformes	Stomiidae	83	barbeled dragonfishes	Stomias atriventer	black belly dragonfish	fish gill	deep	bathypelagic	DSLP	deep water benthic	deep water benthic	908	3	2.958085849	1	9790	0.181	500	17.5	9.7	0.857142857	0.142857143
13414.51.gill	0.0002	0.0001	0.0003	0.0009	0.0006	0.0002	0.0004	0.0007	0.0002	0.0003	0.0009	0.0004	0.0005	0.9943	0.0002	0.0025	0.003	0.9943	1.2		13414.51.gill	accelerator	clearmag beads KF	Eastern Pacific	sandy mud bottom	Actinopterygii	Aulopiformes	Synodontidae	51	lizardifishes	Synodus lucioceps	California lizardfish	fish gill	shallow	neritic	BE	soft bottom	soft bottom	11421490	1	7.057722764	3	78	0.5408	3	29.5	158	0.37012987	0.113636364
13414.A2.gill	0.0029	0.0009	0.0019	0.0004	0.0009	0.009	0.0006	0.0055	0.0194	0.085	0.0008	0.0003	0.0029	0.8695	0.0029	0.0137	0.1139	0.8695	8.313868613		13414.A2.gill	accelerator	columns	Western Atlantic	sandy bottom	Actinopterygii	Scorpaeniformes	Triglidae	105	Searobins	Prionotus carolinus	northern searobin	fish gill	shallow	neritic	IS	soft bottom	soft bottom	468	3	2.670245853	1	11705	0.8514	24	22.9	128.3	0.214574899	0.076923077
13414.A12.gill	0.0009	0.0008	0.0008	0.0007	0.0055	0.005	0.0038	0.0647	0.0178	0.0397	0.0021	0.0011	0.0979	0.7592	0.0009	0.0166	0.2233	0.7592	13.45180723		13414.A12.gill	burrowing	columns	Western Atlantic	muddy bottom	Actinopterygii	Anguilliformes	Anguillidae	113	freshwater eels	Anguilla rostrata	American eel	fish gill	mid	mesopelagic	BE	soft bottom	soft bottom	203	2	2.307496038	1	3	0.2132	1	30.8	62.28	0.331168831	0.051948052
13414.68.gill	0.0002	0.0002	0.0003	0.0002	0.0005	0.0003	0.0003	0.0006	0.0006	0.0002	0.0002	0.0002	0.0003	0.9959	0.0002	0.0018	0.0021	0.9959	1.166666667		13414.68.gill	burrowing	clearmag beads KF	Eastern Pacific	rocky reef (shallow)	Actinopterygii	Anguilliformes	Muraenidae	68	moray eels	Gymnothorax mordax	California moray	fish gill	shallow	neritic	BE	rock associated	rock associated	25364	2	4.404217745	2	3	0.2563	1	80	1312	0.10625	0.0625
13414.78.gill	0.0021	0.0004	0.0026	0.0008	0.0003	0.002	0.0004	0.0016	0.0034	0.0042	0.0008	0.0028	0.0028	0.9758	0.0021	0.0065	0.0156	0.9758	2.4		13414.78.gill	burrowing	clearmag beads KF	Eastern Pacific	sandy bottom	Actinopterygii	Anguilliformes	Nemichthyidae	78	snipe eels	Nemichthys scolopaceus	Snipe eel	fish gill	deep	abyssalpelagic	DSLP	deep water benthic	deep water benthic	205213	3	5.312204869	2	27530	0.0064	500	94.9	54.5	0.088514226	0.100105374
13414.86.gill	0.0002	0.0001	0.0005	0.0003	0.0003	0.0005	0.0003	0.0015	0.0025	0.0009	0.0001	0.0001	0.001	0.9917	0.0002	0.002	0.0061	0.9917	3.05		13414.86.gill	burrowing	clearmag beads KF	Eastern Pacific	sandy bottom	Actinopterygii	Anguilliformes	Nettastomatidae	86	duckbill eels	Facciolella equatorialis	Dogface witch eel	fish gill	mid	mesopelagic	DSLP	deep water benthic	deep water benthic	2671030	3	6.426678766	3	9790	0.039	500	32	12.79	0.19375	0.090625
13414.81.gill	0.0002	0	0	0.0001	0.0003	0	0.0002	0	0	0.0001	0.0001	0	0.0002	0.9988	0.0002	0.0006	0.0004	0.9988	-1.5		13414.81.gill	burrowing	clearmag beads KF	Eastern Pacific	sandy bottom	Myxini	Myxiniformes	Myxinidae	81	hagfishes	Eptatretus stoutii	pacific hagfish	fish gill	mid	mesopelagic	SSLP	deep water benthic	soft bottom	80672615	1	7.906726135	3	9790	0.1944	300	35.3	85.5	nan	0.031161473
13414.79.gill	0.0003	0.0001	0.0003	0.0004	0.0003	0.0023	0.0001	0.0023	0.0012	0.0011	0.0006	0.0004	0.0041	0.9865	0.0003	0.0035	0.0097	0.9865	2.771428571		13414.79.gill	crusier sprinter	clearmag beads KF	Eastern Pacific	kelp forrest	Actinopterygii	Perciformes	Carangidae	79	jacks and pompanos	Seriola lalandi	yellowtail amberjack	fish gill	shallow	neritic	P	pelagic	kelp forrest	72	1	1.857332496	1	4970	1.097387651	10	79	6980	nan	nan
13414.20.gill	0.0006	0.0005	0.0011	0.0007	0.001	0.0081	0.0006	0.0079	0.0359	0.014	0.0005	0.0023	0.0028	0.924	0.0006	0.012	0.0634	0.924	5.283333333		13414.20.gill	crusier sprinter	clearmag beads KF	Eastern Pacific	kelp forrest	Actinopterygii	Perciformes	Carangidae	20	jacks and pompanos	Trachurus symmetricus	Pacific jack mackerel	fish gill	shallow	neritic	CP	pelagic	rock associated	3702	3	3.568436414	1	822	0.7241	5	20.1	80.3	0.452914798	0.112107623
13414.A13.gill	0.0009	0.0008	0.0007	0.0007	0.0009	0.0005	0.001	0.001	0.0019	0.0105	0.0003	0.0075	0.0085	0.9648	0.0009	0.0046	0.0297	0.9648	6.456521739		13414.A13.gill	crusier sprinter	columns	Western Atlantic	surface	Actinopterygii	Perciformes	Carangidae	114	jacks and pompanos	Caranx crysos	Blue runner	fish gill	shallow	neritic	CP	pelagic	pelagic	86744	1	4.938239445	2	42460	1.2365	38	20.3	164.6	0.257383966	0.092827004
13414.60.gill	0	0.0003	0.0003	0.0002	0.0002	0.0001	0.0001	0.0006	0.0005	0.001	0.0005	0.0004	0.0005	0.9953	0	0.0012	0.0035	0.9953	2.916666667		13414.60.gill	crusier sprinter	clearmag beads KF	Eastern Pacific	sandy bottom	Actinopterygii	Clupeiformes	Clupeidae	60	herrings, shads, sardines, menhadens	Sardinops sagax	South American pilchard	fish gill	shallow	neritic	CP	pelagic	soft bottom	6393689	1	6.805751508	3	245	0.5795	3	13.3	22	0.371794872	0.134615385
13414.A8.gill	0.0002	0.0044	0.0005	0.0007	0.0029	0.0022	0.0003	0.009	0.0045	0.0048	0.0001	0.0005	0.0027	0.9672	0.0002	0.011	0.0216	0.9672	1.963636364		13414.A8.gill	crusier sprinter	columns	Western Atlantic	surface	Actinopterygii	Clupeiformes	Clupeidae	109	herrings, shads, sardines, menhadens	Brevoortia tyrannus	atlantic menhaden (juvenile)	fish gill	shallow	neritic	BE	soft bottom	pelagic	6465	1	3.810568529	1	3	0.9683	2	13.8	39.66	0.3875	0.16875
13414.97.g	0.0004	0.0004	0.0014	0.0009	0.0007	0.0057	0.002	0.0051	0.0118	0.0447	0.0014	0.0005	0.0013	0.9237	0.0004	0.0111	0.0648	0.9237	5.837837838		13414.97.g	crusier sprinter	clearmag beads KF	Eastern Pacific	pelagic	Actinopterygii	Perciformes	Coryphaenidae	97	dolphinfishes	Coryphaena hippurus	dolphinfish	fish gill	shallow	neritic	P	pelagic	pelagic	2856	1	3.455758203	1	15450	0.7144	3	65	3390	0.079487179	0.083333333
13414.A14.gill	0.0003	0.0008	0.0005	0.0005	0.0004	0.0103	0.0011	0.0082	0.0108	0.0111	0.0008	0.0007	0.0426	0.9119	0.0003	0.0136	0.0742	0.9119	5.455882353		13414.A14.gill	crusier sprinter	columns	Western Atlantic	surface	Actinopterygii	Perciformes	Coryphaenidae	115	dolphinfishes	Coryphaena hippurus	dolphinfish	fish gill	shallow	neritic	P	pelagic	pelagic	393	1	2.59439255	1	39920	0.8661	38	51	1918	0.114049587	0.082644628
13414.40.gill	0.001	0.0005	0.0006	0.0009	0.0003	0.0024	0.0006	0.0081	0.0288	0.0038	0.0009	0.0003	0.003	0.9488	0.001	0.0053	0.0449	0.9488	8.471698113		13414.40.gill	crusier sprinter	clearmag beads KF	Eastern Pacific	sandy mud bottom	Actinopterygii	Clupeiformes	Engraulidae	40	anchovies	Engraulis mordax	California anchovy	fish gill	shallow	neritic	BE	pelagic	soft bottom	465	1	2.667452953	1	195	0.6248	5	12.4	14.7	0.458646617	0.172932331
13414.A23.gill	0.0015	0.0109	0.0012	0.0015	0.0009	0.0122	0.0012	0.0292	0.0167	0.0037	0.0402	0.0015	0.0141	0.8652	0.0015	0.0279	0.1054	0.8652	3.777777778		13414.A23.gill	crusier sprinter	columns	Western Atlantic	muddy bottom	Actinopterygii	Perciformes	Moronidae	120	temperate basses	Morone saxatilis	striped bass	fish gill	shallow	neritic	BE	soft bottom	soft bottom	1314	2	3.118595365	1	3	0.9941	3	54.9	1880	0.327526132	0.114982578
13414.61.gill	0.0011	0.0004	0.0011	0.0014	0.0005	0.0157	0.0005	0.0021	0.0132	0.0195	0.0011	0.0014	0.0056	0.9364	0.0011	0.0196	0.0429	0.9364	2.18877551		13414.61.gill	crusier sprinter	clearmag beads KF	Eastern Pacific	sandy bottom	Actinopterygii	Myctophiformes	Myctophidae	61	Lanternfishes	Triphoturus mexicanus	Mexican lampfish	fish gill	mid	mesopelagic	SSLP	deep water benthic	soft bottom	60710	3	4.783260233	2	9790	0.5618	300	4.7	0.79	0.403846154	0.25
13414.36.gill	0.0009	0.1553	0.0617	0.007	0.068	0.006	0.0144	0.0043	0.0156	0.0139	0.0013	0.0161	0.0191	0.6164	0.0009	0.3124	0.0703	0.6164	-4.443812233		13414.36.gill	crusier sprinter	clearmag beads KF	Eastern Pacific	rocky reef	Actinopterygii	Perciformes	Pomacentridae	36	damselfishes	Chromis punctipinnis	blacksmith	fish gill	shallow	neritic	BE	rock associated	rock associated	308	1	2.488550717	1	5	1.3635	3	15.8	76.9	0.224719101	0.101123596
13414.A21.gill	0.0005	0.0003	0.0003	0.0004	0.0001	0.0038	0.0005	0.0026	0.0026	0.0037	0.0017	0.0001	0.001	0.9824	0.0005	0.0054	0.0117	0.9824	2.166666667		13414.A21.gill	crusier sprinter	columns	Western Atlantic	rocky shelf	Actinopterygii	Perciformes	Scombridae	118	mackerals, tunas, bonitos	Thunnus albacares	yellowfin tuna	fish gill	shallow	neritic	P	pelagic	rock associated	2	1	0.301029996	1	145050	1.3827	152	123	34020	0.274074074	0.108148148
13414.103.g	0.0006	0.001	0.0011	0.0006	0.0002	0.0008	0.0003	0.0007	0.003	0.0029	0.0011	0.0009	0.0014	0.9854	0.0006	0.004	0.01	0.9854	2.5		13414.103.g	crusier sprinter	clearmag beads KF	Eastern Pacific	sandy bottom	Actinopterygii	Perciformes	Scombridae	103	mackerals, tunas, bonitos	Scomber japonicus	chub mackerel	fish gill	shallow	neritic	CP	pelagic	soft bottom	10921	3	4.038262407	2	245	0.7549	1	17.5	52.6	0.319371728	0.141361257
13414.58.gill	0.0003	0.0003	0.0002	0.0003	0.0002	0.0003	0.0002	0.0011	0.002	0.0027	0.0002	0.0012	0.0017	0.9893	0.0003	0.0015	0.0089	0.9893	5.933333333		13414.58.gill	crusier sprinter	clearmag beads KF	Eastern Pacific	sandy bottom	Actinopterygii	Perciformes	Scombridae	58	mackerals, tunas, bonitos	Sarda chiliensis	Pacific bonito	fish gill	shallow	neritic	P	pelagic	soft bottom	17951	1	4.254088647	2	245	1.1121	3	34.5	540.8	0.260273973	0.104109589
13414.89.g	0.0007	0.001	0.0017	0.0011	0.0009	0.0039	0.0015	0.0078	0.1637	0.0556	0.0075	0.0009	0.021	0.7327	0.0007	0.0101	0.2565	0.7327	25.3960396		13414.89.g	crusier sprinter	clearmag beads KF	Eastern Pacific	sandy bottom	Actinopterygii	Stomiiformes	Sternoptychidae	89	marine hatchetfishes	Sternoptyx pseudobscura	Highlight hatchetfish	fish gill	deep	bathypelagic	DSLP	deep water benthic	deep water benthic	3802	1	3.580012113	1	27530	1.0894	500	2	0.116	0.545454545	0.136363636
13414.59.gill	0.0007	0.0079	0.0008	0.0009	0.0024	0.0019	0.0013	0.0026	0.0043	0.0037	0.0004	0.0007	0.0019	0.9705	0.0007	0.0152	0.0136	0.9705	-1.117647059		13414.59.gill	crusier sprinter	clearmag beads KF	Eastern Pacific	sandy mud bottom	Chondrichthyes	Lamniformes	Alopiidae	59	thresher sharks	Alopias vulpinus	thresher shark	fish gill	shallow	neritic	BE	pelagic	soft bottom	163744	1	5.214165395	2	160	Missing: not collected	3	Missing: not collected	Missing: not collected	nan	nan
13414.32.gill	0.0008	0.0012	0.0137	0.0024	0.0009	0.001	0.0038	0.0018	0.0012	0.0028	0.0071	0.0001	0.0017	0.9615	0.0008	0.023	0.0147	0.9615	-1.56462585		13414.32.gill	crusier sprinter	columns	Eastern Pacific	rocky reef	Chondrichthyes	Heterodontiformes	Heterodontidae	32	bullhead, horn, or port jackson sharks	Heterodontus francisci	horn shark	fish gill	shallow	neritic	BE	rock associated	rock associated	947452	2	5.976557217	2	5	0.8407	4	60.3	2256	0.302325581	nan
13414.55.gill	0.0003	0.0003	0.0004	0.0002	0.0007	0.0002	0.0005	0.0018	0.0015	0.0007	0.0016	0.0016	0.0077	0.9825	0.0003	0.0023	0.0149	0.9825	6.47826087		13414.55.gill	crusier sprinter	clearmag beads KF	Eastern Pacific	kelp forrest	Chondrichthyes	Hexanchiformes	Hexanchidae	55	cow sharks	Notorhynchus cepedianus	broadnose sevengill shark	fish gill	shallow	neritic	KBRF	soft bottom	kelp forrest	5990767	3	6.777482429	3	1432	Missing: not collected	6	Missing: not collected	Missing: not collected	nan	nan
13414.84.gill	0.0001	0.0003	0.0003	0.0002	0.0004	0	0.0004	0.0003	0.0003	0.0002	0.0001	0.0002	0.0002	0.997	0.0001	0.0016	0.0013	0.997	-1.230769231		13414.84.gill	crusier sprinter	clearmag beads KF	Eastern Pacific	sandy bottom	Chondrichthyes	Carcharhiniformes	Scyliorhinidae	84	catshark	Apristurus brunneus	brown catshark	fish gill	deep	bathypelagic	DSLP	deep water benthic	deep water benthic	30402045	2	7.482902798	3	9790	0.3539	500	19.4	25.84	0.515463918	0.072164948
13414.14.gill	0.0005	0.0001	0	0.0006	0.0001	0.0004	0.0002	0	0.0002	0.0006	0.0002	0.0001	0.0001	0.9969	0.0005	0.0014	0.0012	0.9969	-1.166666667		13414.14.gill	crusier sprinter	clearmag beads KF	Eastern Pacific	sandy mud bottom	Chondrichthyes	Carcharhiniformes	Triakidae	14	houndsharks	Mustelus californicus	gray smooth-hound shark	fish gill	shallow	neritic	BE	soft bottom	soft bottom	68225879	2	7.83394914	3	315	0.2909	3	71.2	1050	0.313202247	0.037921348
13414.15.gill	0.0001	0.0001	0.0001	0.0002	0.0002	0	0.0001	0.0003	0.0004	0.0001	0.0002	0.0002	0.0001	0.9979	0.0001	0.0007	0.0013	0.9979	1.857142857		13414.15.gill	crusier sprinter	clearmag beads KF	Eastern Pacific	sandy mud bottom	Chondrichthyes	Carcharhiniformes	Triakidae	15	houndsharks	Triakis semifasciata	leopard shark	fish gill	shallow	neritic	BE	soft bottom	soft bottom	17799272	2	7.25040224	3	52	0.4834	3	82.9	2754	0.301568154	0.038600724
13414.43.gill	0.0069	0.2341	0.0494	0.0507	0.108	0.0096	0.0094	0.0029	0.0066	0.01	0.0011	0.0013	0.0057	0.5043	0.0069	0.4612	0.0276	0.5043	-16.71014493		13414.43.gill	flow refuging	clearmag beads KF	Eastern Pacific	sandy mud bottom	Actinopterygii	Pleuronectiformes	Cynoglossidae	43	tonguefish	Symphurus atricauda	california tonguefish	fish gill	shallow	neritic	BE	soft bottom	soft bottom	70642	1	4.849062986	2	235	0.9572	3	16.8	46.2	0.035502959	0.023668639
13414.26.gill	0.0005	0.0004	0.0006	0.0009	0.0007	0.0061	0.0014	0.0044	0.0042	0.0061	0.0006	0.0004	0.0016	0.9721	0.0005	0.0101	0.0173	0.9721	1.712871287		13414.26.gill	flow refuging	clearmag beads KF	Eastern Pacific	kelp forrest	Actinopterygii	Pleuronectiformes	Paralichthyidae	26	large tooth flounders	Citharichthys xanthostigma	longfin sanddab	fish gill	shallow	neritic	KBRF	soft bottom	kelp forrest	853	1	2.930949031	1	3210	1.0587	35	18	78.5	0.051282051	0.092307692
13414.71.gill	0.0001	0.0006	0.0003	0.0004	0	0.0005	0.0005	0.0015	0.01	0.0075	0.0006	0.0001	0.0019	0.976	0.0001	0.0023	0.0216	0.976	9.391304348		13414.71.gill	flow refuging	clearmag beads KF	Eastern Pacific	sandy bottom	Actinopterygii	Pleuronectiformes	Paralichthyidae	71	large tooth flounders	Citharichthys sordidus	pacific sanddab	fish gill	mid	mesopelagic and benthopelagic	OS	soft bottom	soft bottom	9311	2	3.968996327	1	9620	0.697	150	12.4	13.29	0.072580645	0.088709677
13414.A1.gill	0	0.0002	0.0001	0.0002	0.0004	0.0007	0.0001	0.0018	0.0014	0.0012	0.0007	0.0002	0.0003	0.9927	0	0.0017	0.0056	0.9927	3.294117647		13414.A1.gill	flow refuging	columns	Western Atlantic	sandy bottom	Actinopterygii	Pleuronectiformes	Paralichthyidae	104	large tooth flounders	Paralichthys dentatus	summer flounder	fish gill	shallow	neritic	IS	soft bottom	soft bottom	951516	4	5.978416095	2	12970	1.4457	30	50.8	2041	0.073170732	0.146341463
13414.37.gill	0.0005	0.0002	0.0004	0.0129	0.0005	0.0008	0.0174	0.0134	0.0081	0.0061	0.0459	0.003	0.0066	0.8842	0.0005	0.0322	0.0831	0.8842	2.580745342		13414.37.gill	flow refuging	clearmag beads KF	Eastern Pacific	sandy mud bottom	Actinopterygii	Pleuronectiformes	Paralichthyidae	37	large tooth flounders	Paralichthys californicus	California flounder	fish gill	shallow	neritic	BE	soft bottom	soft bottom	86698	2	4.938009079	2	100	0.8889	3	44	810	0.062222222	0.117777778
13414.62.gill	0.0014	0.017	0.0033	0.0109	0.0098	0.0108	0.0048	0.0094	0.0083	0.0049	0.0007	0.0011	0.0069	0.9107	0.0014	0.0566	0.0313	0.9107	-1.808306709		13414.62.gill	flow refuging	clearmag beads KF	Eastern Pacific	sandy bottom	Actinopterygii	Pleuronectiformes	Pleuronectidae	62	righteye flounders	Eopsetta exilis	slender sole	fish gill	mid	mesopelagic and benthopelagic	SSLP	soft bottom	soft bottom	428174	2	5.631620292	2	9790	0.5624	300	18	32.8	0.094444444	0.088888889
13414.65.gill	0.0012	0.0109	0.0458	0.0075	0.0009	0.0014	0.001	0.0051	0.0049	0.0059	0.034	0.0015	0.002	0.8779	0.0012	0.0675	0.0534	0.8779	-1.264044944		13414.65.gill	flow refuging	clearmag beads KF	Eastern Pacific	sandy bottom	Actinopterygii	Pleuronectiformes	Pleuronectidae	65	righteye flounders	Microstomus pacificus	dover sole	fish gill	deep	bathypelagic	SSLP	soft bottom	soft bottom	15208	2	4.182072104	2	9790	0.9006	300	21	83.4	0.095238095	0.047619048
13414.66.gill	0.0033	0.0266	0.0115	0.0337	0.0651	0.0069	0.0449	0.0046	0.0106	0.0129	0.0032	0.0038	0.0028	0.7701	0.0033	0.1887	0.0379	0.7701	-4.978891821		13414.66.gill	flow refuging	clearmag beads KF	Eastern Pacific	sandy bottom	Actinopterygii	Pleuronectiformes	Pleuronectidae	66	righteye flounders	Glyptocephalus zachirus	rex sole	fish gill	mid	mesopelagic and benthopelagic	SSLP	soft bottom	soft bottom	28599	1	4.456350848	2	9790	0.6888	300	24.7	103.8	0.060728745	0.052631579
13414.73.gill	0.0002	0.0001	0	0.0001	0.0002	0.0006	0	0.001	0.0011	0.0001	0.0002	0.0001	0.0003	0.996	0.0002	0.001	0.0028	0.996	2.8		13414.73.gill	flow refuging	clearmag beads KF	Eastern Pacific	sandy bottom	Actinopterygii	Pleuronectiformes	Pleuronectidae	73	righteye flounders	Parophrys vetulus	English sole	fish gill	mid	mesopelagic and benthopelagic	OS	soft bottom	soft bottom	152510	1	5.183298321	2	9620	0.9013	150	27	177.4	0.037037037	0.092592593
13414.101.g	0.0003	0.0005	0	0.0001	0	0.0001	0.0001	0	0.0005	0.0001	0.0003	0.0004	0.0004	0.9972	0.0003	0.0008	0.0017	0.9972	2.125		13414.101.g	flow refuging	clearmag beads KF	Eastern Pacific	sandy mud bottom	Actinopterygii	Pleuronectiformes	Pleuronectidae	101	righteye flounders	Hypsopsetta guttulata	diamond turbot	fish gill	shallow	neritic	BE	soft bottom	soft bottom	4463159	1	6.649642359	3	5	1.3893	1	14.7	44.13	0.068027211	0.047619048
13414.67.gill	0.0003	0.0002	0.0006	0.0008	0.001	0.0004	0.0002	0.0012	0.0013	0.0055	0.0003	0.0001	0.0081	0.98	0.0003	0.0032	0.0165	0.98	5.15625		13414.67.gill	flow refuging	clearmag beads KF	Eastern Pacific	sandy bottom (mud)	Chondrichthyes	Myliobatiformes	Gymnuridae	67	butterfly rays	Gymnura marmorata	california butterfly ray	fish gill	shallow	intertidal	BE	soft bottom	soft bottom	3	2	0.477121255	1	3	2.6762	1	23.4	342.9	nan	0.05982906
13414.31.gill	0.0008	0	0.0001	0.0004	0.0006	0.0004	0.0004	0.0004	0.0012	0.0018	0.0002	0.0008	0.0004	0.9925	0.0008	0.0019	0.0048	0.9925	2.526315789		13414.31.gill	flow refuging	clearmag beads KF	Eastern Pacific	rocky reef	Chondrichthyes	Myliobatiformes	Myliobatidae	31	eagle and manta rays	Myliobatis californica	bat ray	fish gill	shallow	neritic	RST	soft bottom	rock associated	221	2	2.344392274	1	103	0.4641	1	85	2850	0.462352941	nan
13414.A20.gill	0.0002	0.0001	0.0002	0	0	0	0.0003	0.0005	0.0004	0.0011	0.0002	0.0002	0.0006	0.9962	0.0002	0.0006	0.003	0.9962	5		13414.A20.gill	flow refuging	columns	Western Atlantic	shipwreck	Chondrichthyes	Rajiformes	Rajidae	117	skates	Leucoraja erinacea	little little skate	fish gill	shallow	neritic	MDRF	rock associated	rock associated	58306	2	4.765713248	2	13677	0.5686	22	44.2	491	0.859728507	0.036199095
13414.47.gill	0.0021	0.104	0.0044	0.0116	0.1184	0.0035	0.0059	0.0119	0.0076	0.0175	0.0017	0.0011	0.008	0.7023	0.0021	0.2478	0.0478	0.7023	-5.184100418		13414.47.gill	flow refuging	clearmag beads KF	Eastern Pacific	sandy mud bottom	Chondrichthyes	Myliobatiformes	Urolophidae	47	round rays	Urolophus halleri	haller's round ray	fish gill	shallow	neritic	BE	soft bottom	soft bottom	48981	1	4.690027647	2	160	1.0749	3	30.6	308	nan	0.035947712
13414.50.gill	0.0005	0.0073	0.0006	0.005	0.0065	0.0023	0.0424	0.001	0.0049	0.0012	0.0013	0.0004	0.0008	0.9258	0.0005	0.0641	0.0096	0.9258	-6.677083333		13414.50.gill	generalist	clearmag beads KF	Eastern Pacific	kelp forrest	Actinopterygii	Albuliformes	Albulidae	50	bonefishes	Albula vulpes	bonefish	fish gill	shallow	neritic	KBRF	pelagic	kelp forrest	2200	1	3.342422681	1	1069	0.8456	3	36	640	0.373522459	0.070921986
13414.19.gill	0.0002	0.0002	0.0002	0.0006	0.0007	0.0001	0.0006	0.0007	0.0007	0.0011	0.0004	0.0009	0.0007	0.9929	0.0002	0.0024	0.0045	0.9929	1.875		13414.19.gill	generalist	clearmag beads KF	Eastern Pacific	kelp forrest	Actinopterygii	Atheriniformes	Atherinopsidae	19	neotropical silversides	Atherinopsis californiensis	jack silverside	fish gill	shallow	neritic	KBRF	pelagic	rock associated	5160064	3	6.712655088	3	822	0.5747	5	23.4	95.3	0.494117647	0.066666667
13414.99.g	0.001	0.0007	0.0014	0.0009	0.002	0.0041	0.0021	0.0063	0.0284	0.0207	0.0071	0.001	0.0214	0.9029	0.001	0.0112	0.0849	0.9029	7.580357143		13414.99.g	generalist	clearmag beads KF	Eastern Pacific	sandy mud bottom	Actinopterygii	Atheriniformes	Atherinopsidae	99	neotropical silversides	Atherinops affinis	topsmelt silverside	fish gill	shallow	neritic	CP	pelagic	soft bottom	894	2	2.951337519	1	30	0.6668	1	11.5	12.714	0.588709677	0.048387097
13414.70.gill	0.0012	0.0006	0.0007	0.0011	0.0008	0.0005	0.0004	0.0227	0.1139	0.0663	0.0003	0.0004	0.0724	0.7187	0.0012	0.0041	0.276	0.7187	67.31707317		13414.70.gill	generalist	clearmag beads KF	Eastern Pacific	sandy bottom	Actinopterygii	Osmeriformes	Bathylagidae	70	Deep-sea smelts	Lipolagus ochotensis OR Bathylagus ochotensis	Earned blacksmelt	fish gill	deep	abyssalpelagic	DSLP	deep water benthic	deep water benthic	52	1	1.716003344	1	27530	0.5667	500	3	0.153	0.566666667	0.066666667
13414.77.gill	0.0162	0.0023	0.0024	0.0012	0.0011	0.015	0.0069	0.0042	0.0231	0.0195	0.0015	0.0028	0.004	0.8998	0.0162	0.0289	0.0551	0.8998	1.906574394		13414.77.gill	generalist	clearmag beads KF	Eastern Pacific	sandy bottom	Actinopterygii	Osmeriformes	Bathylagidae	77	deep-sea smelts	Leuroglossus stilbius	CA smoothtongue	fish gill	mid	mesopelagic	SSLP	deep water benthic	soft bottom	68943	3	4.838490177	2	12130	0.577	328.5	5.3	0.96	0.509090909	0.127272727
13414.72.gill	0.0001	0.0001	0.0003	0.0004	0.0001	0.0002	0.0001	0.0002	0.0004	0.0003	0.0004	0.0002	0.0007	0.9965	0.0001	0.0012	0.0022	0.9965	1.833333333		13414.72.gill	generalist	clearmag beads KF	Eastern Pacific	sandy bottom	Actinopterygii	Batrachoidiformes	Batrachoididae	72	toadfishes	Porichthys notatus	plainfin midshipman	fish gill	mid	mesopelagic	OS	soft bottom	soft bottom	4971122	2	6.696454422	3	9620	0.7986	150	17.9	45.8	0.296089385	0.139664804
13414.48.gill	0.0003	0.0031	0.0004	0.0013	0.0073	0.0009	0.0048	0.0004	0.0016	0.0017	0.096	0.0009	0.0042	0.8771	0.0003	0.0178	0.1048	0.8771	5.887640449		13414.48.gill	generalist	clearmag beads KF	Eastern Pacific	sandy mud bottom	Actinopterygii	Batrachoidiformes	Batrachoididae	48	toadfishes	Porichthys myriaster	specklefin midshipman	fish gill	shallow	intertidal	BE	soft bottom	soft bottom	3694944	2	6.567607861	3	100	1.1719	3	44	618	0.352	0.093333333
13414.23.gill	0.0002	0.0002	0.0004	0.0003	0.0002	0.0001	0.0003	0.0001	0.0016	0.0003	0.0001	0.0003	0.0002	0.9957	0.0002	0.0015	0.0026	0.9957	1.733333333		13414.23.gill	generalist	clearmag beads KF	Eastern Pacific	rocky reef	Actinopterygii	Perciformes	Clinidae	23	clinids	Heterostichus rostratus	giant kelpfish	fish gill	shallow	neritic	RST	rock associated	rock associated	66731267	2	7.824329371	3	161	0.6213	3	21.5	68.9	0.147982063	0.067264574
13414.33.gill	0.0014	0.0016	0.0016	0.0006	0.0011	0.0014	0.0013	0.0782	0.0016	0.001	0.0009	0.001	0.0011	0.9072	0.0014	0.0076	0.0838	0.9072	11.02631579		13414.33.gill	generalist	clearmag beads KF	Eastern Pacific	rocky reef	Actinopterygii	Perciformes	Clinidae	33	clinids	Gibbonsia elegans	spotted kelpfish	fish gill	shallow	neritic	RIT	rock associated	rock associated	363297597	2	8.560262525	3	1	1.1232	1	5.7	2.08	0.192982456	0.157894737
13414.45.gill	0	0	0.0002	0.0002	0	0.0005	0.0001	0.0006	0.0003	0.002	0.0002	0.0002	0.0002	0.9955	0	0.001	0.0035	0.9955	3.5		13414.45.gill	generalist	clearmag beads KF	Eastern Pacific	sandy mud bottom	Actinopterygii	Perciformes	Haemulidae	45	grunts	Xenistius californiensis	californian salema	fish gill	shallow	neritic	BE	rock associated	soft bottom	1055335	2	6.023390342	3	136	1.2137	3	16.3	67.3	0.288135593	0.15819209
13414.18.gill	0.0002	0.0006	0.0004	0.0007	0	0.0404	0.0005	0.0086	0.0142	0.0525	0.0006	0.0002	0.004	0.8771	0.0002	0.0426	0.0801	0.8771	1.88028169		13414.18.gill	generalist	clearmag beads KF	Eastern Pacific	kelp forrest	Actinopterygii	Perciformes	Labridae	18	wrasses	Semicossyphus pulcher	California sheephead	fish gill	shallow	neritic	KBRF	rock associated	kelp forrest	47	1	1.672097858	1	2486	1.5613	30	41.5	1330	0.284090909	nan
13414.8.gill	0.0003	0.0005	0.0009	0.0009	0.0004	0.0004	0.0011	0.001	0.0005	0.0002	0.0018	0.0004	0.0005	0.9911	0.0003	0.0042	0.0044	0.9911	1.047619048		13414.8.gill	generalist	clearmag beads KF	Eastern Pacific	rocky reef	Actinopterygii	Perciformes	Labridae	8	wrasses	Halichoeres semicinctus	rock wrasse	fish gill	shallow	neritic	RST	rock associated	rock associated	14577626	1	7.163686804	3	103	1.5854	3	21.7	162	0.225806452	0.041474654
13414.24.gill	0.0005	0.0009	0.0013	0.0009	0.0005	0.0034	0.0006	0.0023	0.0103	0.0034	0.0001	0.0005	0.0009	0.9744	0.0005	0.0076	0.0175	0.9744	2.302631579		13414.24.gill	generalist	clearmag beads KF	Eastern Pacific	rocky reef	Actinopterygii	Perciformes	Labrisomidae	24	blennies	Oxyjulis californica	senorita	fish gill	shallow	neritic	RST	rock associated	rock associated	7651266	1	6.883733301	3	161	0.7918	3	17	38.9	0.252941176	0.041176471
13414.2.gill	0.0027	0.0012	0.0057	0.0052	0.0008	0.0032	0.0034	0.0291	0.0181	0.026	0.0007	0.0016	0.0144	0.8879	0.0027	0.0195	0.0899	0.8879	4.61025641		13414.2.gill	generalist	columns	Eastern Pacific	rocky reef	Actinopterygii	Perciformes	Malacanthidae	2	tilefishes	Caulolatilus princeps	ocean whitefish	fish gill	shallow	neritic	KBRF	rock associated	rock associated	279	1	2.445604203	1	342	1.1706	10	29.9	380	0.235109718	0.072100313
13414.74.gill	0	0.0003	0.0002	0.0007	0.0003	0.0002	0.0002	0.0003	0.0002	0.0002	0.0001	0	0	0.9973	0	0.0019	0.0008	0.9973	-2.375		13414.74.gill	generalist	clearmag beads KF	Eastern Pacific	sandy bottom	Actinopterygii	Gadiformes	Merlucciidae	74	merluccid hakes	Merluccius productus	North pacific hake	fish gill	mid	mesopelagic	SSLP	deep water benthic	soft bottom	4337541	1	6.637243593	3	12130	0.6113	328.5	29	152.2	0.301369863	0.154109589
13414.64.gill	0.0008	0.0007	0.0008	0.0008	0.0003	0.0006	0.0006	0.0006	0.0003	0.0007	0.0006	0.0008	0.0008	0.9916	0.0008	0.0038	0.0038	0.9916	1		13414.64.gill	generalist	clearmag beads KF	Eastern Pacific	sandy bottom	Actinopterygii	Gadiformes	Moridae	64	morid cods	Physiculus rastrelliger	hundre fathom mora	fish gill	mid	mesopelagic	SSLP	soft bottom	soft bottom	65321186	2	7.815054061	3	9790	0.6687	300	15	24.9	0.251612903	0.135483871
13414.88.gill	0.0008	0.0003	0.0008	0.0006	0.001	0.0152	0.0004	0.0604	0.2475	0.0023	0.0008	0.001	0.0017	0.6672	0.0008	0.0183	0.3137	0.6672	17.1420765		13414.88.gill	generalist	clearmag beads KF	Eastern Pacific	sandy bottom	Actinopterygii	Myctophiformes	Myctophidae	88	lanternfishes	Nannobrachium ritteri	Broadfin lampfish	fish gill	mid	mesopelagic	DSLP	deep water benthic	deep water benthic	11570	3	4.063333359	2	9790	0.753	500	10.9	12.69	0.420168067	0.25210084
13414.91.g	0.026	0.0011	0.0063	0.0011	0.0007	0.0322	0.0011	0.0158	0.0265	0.0793	0.0063	0.004	0.0238	0.7758	0.026	0.0425	0.1557	0.7758	3.663529412		13414.91.g	generalist	clearmag beads KF	Eastern Pacific	sandy bottom	Actinopterygii	Myctophiformes	Myctophidae	91	lanternfishes	Ceratoscopelus townsendi	Dogtooth lampfish	fish gill	deep	bathypelagic	DSLP	deep water benthic	deep water benthic	9749	3	3.98896007	1	27530	0.6321	500	4.3	0.699	0.395833333	0.395833333
13414.92.g	0.0009	0.0008	0.002	0.0017	0.0005	0.0038	0.001	0.0179	0.0235	0.0238	0.0727	0.0119	0.2626	0.5769	0.0009	0.0098	0.4124	0.5769	42.08163265		13414.92.g	generalist	clearmag beads KF	Eastern Pacific	kelp forrest	Actinopterygii	Perciformes	Polyprionidae	92	wreckfishes	Stereolepis gigas	Giant seabass	fish gill	shallow	neritic	KBRF	rock associated	kelp forrest	214973	1	5.332383917	2	1533	Missing: not collected	10	Missing: not collected	Missing: not collected	nan	nan
13414.49.gill	0.0001	0.0001	0.0004	0.0002	0	0.0001	0.0001	0.0001	0.0002	0.0001	0.0003	0.0002	0.0002	0.9979	0.0001	0.0009	0.0011	0.9979	1.222222222		13414.49.gill	generalist	clearmag beads KF	Eastern Pacific	kelp forrest	Actinopterygii	Perciformes	Sciaenidae	49	drums or croakers	Cynoscion parvipinnis	shortfin weakfish	fish gill	shallow	neritic	KBRF	soft bottom	kelp forrest	49986102	2	7.698849271	3	1069	0.9157	3	34.4	376	0.292753623	0.124637681
13414.A4.gill	0.0102	0.1765	0.0072	0.0226	0.0939	0.0101	0.014	0.0081	0.013	0.0162	0.0017	0.0012	0.0038	0.6215	0.0102	0.3243	0.044	0.6215	-7.370454545		13414.A4.gill	generalist	columns	Western Atlantic	muddy bottom	Actinopterygii	Perciformes	Sciaenidae	107	drums or croakers	Bairdiella chrysoura	silver perch	fish gill	shallow	neritic	BE	soft bottom	soft bottom	2816003	2	6.449633113	3	3	1.2772	1	11	17	0.290909091	0.145454545
13414.30.gill	0.0012	0.0006	0.0008	0.0003	0.0003	0.0001	0.0009	0.0002	0.0012	0.0006	0.0001	0.0004	0.0004	0.9929	0.0012	0.003	0.0029	0.9929	-1.034482759		13414.30.gill	generalist	clearmag beads KF	Eastern Pacific	rocky reef	Actinopterygii	Perciformes	Sciaenidae	30	drums or croakers	Menticirrhus undulatus	california kingcroaker 'corbina'	fish gill	shallow	neritic	SZ	soft bottom	rock associated	448993	2	5.65223957	2	103	0.7568	1	28	175.2	0.252631579	0.052631579
13414.13.gill	0.0004	0.036	0.0084	0.0044	0.0012	0.0061	0.0061	0.0124	0.0042	0.007	0.0006	0.001	0.017	0.8952	0.0004	0.0622	0.0422	0.8952	-1.473933649		13414.13.gill	generalist	clearmag beads KF	Eastern Pacific	sandy bottom	Actinopterygii	Perciformes	Sciaenidae	13	drums or croakers	Seriphus politus	queen croaker	fish gill	shallow	neritic	IS	soft bottom	soft bottom	53732	2	4.730233006	2	787	0.9463	2	19.8	78	0.321782178	0.173267327
13414.46.gill	0.0006	0.0002	0.0006	0.0005	0.0003	0.0006	0.0002	0.0008	0.0073	0.0036	0.0004	0.0004	0.0012	0.9833	0.0006	0.0024	0.0137	0.9833	5.708333333		13414.46.gill	generalist	clearmag beads KF	Eastern Pacific	sandy mud bottom	Actinopterygii	Perciformes	Sciaenidae	46	drums or croakers	Roncador stearnsii	spotfin croaker	fish gill	shallow	neritic	BE	soft bottom	soft bottom	1609	2	3.206556044	1	136	1.4543	3	36.5	798	0.257894737	0.089473684
13414.17.gill	0.0004	0.0003	0.0005	0.0007	0.0002	0.0002	0.0003	0.0003	0.0004	0.0006	0.0002	0.0001	0.0003	0.9955	0.0004	0.0022	0.0019	0.9955	-1.157894737		13414.17.gill	generalist	clearmag beads KF	Eastern Pacific	kelp forrest	Actinopterygii	Scorpaeniformes	Sebastidae	17	rockfish	Sebastes serriceps	treefish	fish gill	shallow	neritic	KBRF	rock associated	kelp forrest	67802927	1	7.831248442	3	2486	2.1615	30	29.8	572	0.261744966	0.167785235
13414.27.gill	0.0069	0.0008	0.0009	0.0083	0.0032	0.002	0.0009	0.0085	0.0271	0.0156	0.004	0.0026	0.0067	0.9125	0.0069	0.0161	0.0645	0.9125	4.00621118		13414.27.gill	generalist	clearmag beads KF	Eastern Pacific	kelp forrest	Actinopterygii	Scorpaeniformes	Sebastidae	27	rockfish	Sebastes dallii	calico rockfish	fish gill	shallow	neritic	KBRF	rock associated	kelp forrest	13090	1	4.116939647	2	3210	1.6888	35	17.4	103.5	0.284153005	0.174863388
13414.28.gill	0.0534	0.0033	0.0078	0.0096	0.002	0.1046	0.0025	0.0084	0.0357	0.2424	0.0007	0.0049	0.0057	0.519	0.0534	0.1298	0.2978	0.519	2.294298921		13414.28.gill	generalist	clearmag beads KF	Eastern Pacific	kelp forrest	Actinopterygii	Scorpaeniformes	Sebastidae	28	rockfish	Sebastes miniatus	vermilion rockfish	fish gill	shallow	neritic	KBRF	rock associated	kelp forrest	61	3	1.785329835	1	3210	1.4839	35	26.9	308.6	0.294545455	0.16
13414.29.gill	0.002	0.0037	0.0065	0.0044	0.0025	0.1284	0.0028	0.0185	0.0353	0.3316	0.002	0.0134	0.006	0.4429	0.002	0.1483	0.4068	0.4429	2.743088334		13414.29.gill	generalist	clearmag beads KF	Eastern Pacific	kelp forrest	Actinopterygii	Scorpaeniformes	Sebastidae	29	rockfish	Sebastes semicinctus	halfbanded rockfish	fish gill	shallow	neritic	KBRF	deep water benthic	kelp forrest	177332	2	5.248787112	2	3210	0.9305	35	16.2	51.6	0.288135593	0.141242938
13414.42.gill	0.0007	0.0002	0.0006	0.0004	0.0005	0.001	0.0009	0.0002	0.0003	0.0005	0.0001	0.0001	0.0002	0.9943	0.0007	0.0036	0.0014	0.9943	-2.571428571		13414.42.gill	generalist	clearmag beads KF	Eastern Pacific	kelp forrest	Actinopterygii	Scorpaeniformes	Sebastidae	42	rockfish	Sebastes auriculatus	brown rockfish	fish gill	shallow	neritic	KBRF	rock associated	kelp forrest	25421570	1	7.405202368	3	3440	1.4725	30	23.7	191.1	0.268085106	0.170212766
13414.3.gill	0.0003	0.0003	0.0002	0.0001	0.0002	0.0001	0.0002	0	0.0002	0.0001	0.0002	0.0001	0.0002	0.9978	0.0003	0.0011	0.0008	0.9978	-1.375		13414.3.gill	generalist	clearmag beads KF	Eastern Pacific	rocky reef	Actinopterygii	Scorpaeniformes	Sebastidae	3	rockfish	Sebastes umbrosus	honeycomb rockfish	fish gill	shallow	neritic	KBRF	rock associated	rock associated	2193581	2	6.341153676	3	2486	1.7184	30	28.3	402	0.297202797	0.20979021
13414.38.gill	0.0031	0.0011	0.0029	0.0014	0.001	0.0073	0.0005	0.0057	0.0081	0.008	0.0017	0.0015	0.0014	0.9563	0.0031	0.0142	0.0264	0.9563	1.85915493		13414.38.gill	generalist	clearmag beads KF	Eastern Pacific	rocky reef	Actinopterygii	Scorpaeniformes	Sebastidae	38	rockfish	Sebastes hopkinsi	squarespot rockfish	fish gill	shallow	neritic	MDRF	rock associated	rock associated	616	2	2.789580712	1	5280	1.0848	50	24	169.5	0.248	0.124
13414.39.gill	0.0004	0.0001	0.0001	0	0.0001	0.0001	0.0001	0.0002	0	0.0001	0.0002	0	0.0006	0.998	0.0004	0.0005	0.0011	0.998	2.2		13414.39.gill	generalist	clearmag beads KF	Eastern Pacific	rocky reef	Actinopterygii	Scorpaeniformes	Sebastidae	39	rockfish	Sebastes chlorostictus	greenspotted rockfish	fish gill	shallow	neritic	MDRF	rock associated	rock associated	195617	2	5.291406594	2	4075	1.4423	50	24.5	212.1	0.302040816	0.183673469
13414.4.gill	0.0001	0.0001	0.0004	0.0001	0.0002	0.0004	0.0002	0.0003	0.0005	0.0005	0.0001	0.0002	0.0003	0.9966	0.0001	0.0014	0.0019	0.9966	1.357142857		13414.4.gill	generalist	clearmag beads KF	Eastern Pacific	rocky reef	Actinopterygii	Scorpaeniformes	Sebastidae	4	rockfish	Sebastes constellatus	starry rockfish	fish gill	shallow	neritic	KBRF	rock associated	rock associated	336903	2	5.527504878	2	2486	1.8344	30	22.1	198	0.271493213	0.158371041
13414.5.gill	0.0001	0.0003	0.0001	0.0003	0.0007	0.0006	0.0002	0.0006	0.0004	0.0009	0.0003	0.0003	0.0003	0.9949	0.0001	0.0022	0.0028	0.9949	1.272727273		13414.5.gill	generalist	clearmag beads KF	Eastern Pacific	rocky reef	Actinopterygii	Scorpaeniformes	Sebastidae	5	rockfish	Sebastes carnatus	gopher rockfish	fish gill	shallow	neritic	KBRF	rock associated	rock associated	11578227	2	7.06364206	3	2486	1.9058	30	25.5	316	0.274509804	0.176470588
13414.6.gill	0.0004	0.0006	0.0008	0.0003	0.0003	0.0002	0.0004	0.0015	0.0034	0.0032	0.0005	0.0002	0.0047	0.9835	0.0004	0.0026	0.0135	0.9835	5.192307692		13414.6.gill	generalist	clearmag beads KF	Eastern Pacific	rocky reef	Actinopterygii	Scorpaeniformes	Sebastidae	6	rockfish	Sebastes mystinus	blue rockfish	fish gill	shallow	neritic	KBRF	rock associated	rock associated	1723	3	3.236285277	1	2486	1.304	30	28.8	328	0.266211604	0.153583618
13414.63.gill	0.0013	0.0062	0.0037	0.0022	0.003	0.0047	0.001	0.0027	0.0029	0.0072	0.0008	0.0028	0.0022	0.9593	0.0013	0.0208	0.0186	0.9593	-1.11827957		13414.63.gill	generalist	clearmag beads KF	Eastern Pacific	sandy bottom	Actinopterygii	Scorpaeniformes	Sebastidae	63	rockfish	Sebastes diploproa	splitnose rockfish	fish gill	mid	mesopelagic and benthopelagic	SSLP	rock associated	soft bottom	4741923	1	6.675954498	3	9790	1.4474	300	15.5	53.9	0.322580645	0.193548387
13414.1.gill	0.0003	0.0003	0.0003	0.0001	0.0001	0.0001	0	0.0003	0	0.0002	0.0003	0.0001	0.0006	0.9973	0.0003	0.0009	0.0015	0.9973	1.666666667		13414.1.gill	generalist	clearmag beads KF	Eastern Pacific	rocky reef	Actinopterygii	Perciformes	Serranidae	1	Sea basses, groupers, and fairy basslets	Paralabrax clathratus	kelp bass	fish gill	shallow	neritic	RST	rock associated	rock associated	14481971	2	7.160827673	3	24	1.3803	3	35.9	644	0.327777778	0.144444444
13414.12.gill	0.0011	0.0216	0.0086	0.0083	0.0063	0.0168	0.0091	0.0062	0.0367	0.0214	0.0005	0.0051	0.0138	0.8445	0.0011	0.0707	0.0837	0.8445	1.18387553		13414.12.gill	generalist	clearmag beads KF	Eastern Pacific	sandy bottom	Actinopterygii	Perciformes	Serranidae	12	Sea basses, groupers, and fairy basslets	Paralabrax nebulifer	barred sand bass	fish gill	shallow	neritic	IS	soft bottom	soft bottom	67385	2	4.828563233	2	787	1.214	2	28.8	290	0.274305556	0.142361111
13414.85.gill	0.0052	0.0399	0.0018	0.0759	0.0269	0.0038	0.0655	0.0302	0.0154	0.0121	0.0006	0.0087	0.0646	0.6494	0.0052	0.2138	0.1316	0.6494	-1.624620061		13414.85.gill	generalist	columns	Eastern Pacific	sandy bottom	Actinopterygii	Perciformes	Zoarcidae	85	eelpouts	Lycodes pacificus	blackbelly eelpout	fish gill	mid	mesopelagic and benthopelagic	DSLP	soft bottom	deep water benthic	3101	2	3.491501766	1	9790	0.3443	500	20.5	29.66	0.243902439	0.097560976
13414.75.gill	0.002	0.0622	0.0096	0.0048	0.0457	0.0149	0.0059	0.0373	0.0075	0.0154	0.0014	0.0023	0.0022	0.7888	0.002	0.1431	0.0661	0.7888	-2.164901664		13414.75.gill	generalist	clearmag beads KF	Eastern Pacific	sandy bottom	Actinopterygii	Perciformes	Zoarcidae	75	eelpouts	Lycodes cortezianus	bigfin eelpout	fish gill	mid	mesopelagic and benthopelagic	SSLP	soft bottom	soft bottom	879	4	2.943988875	1	12130	0.3907	328.5	22	41.6	0.245454545	0.122727273
13414.76.gill	0.008	0.0703	0.0113	0.0475	0.0528	0.016	0.0322	0.0032	0.0083	0.02	0.0009	0.0007	0.0046	0.7242	0.008	0.2301	0.0377	0.7242	-6.103448276		13414.76.gill	generalist	clearmag beads KF	Eastern Pacific	sandy bottom	Actinopterygii	Perciformes	Zoarcidae	76	eelpouts	Lyconema barbatum	bearded eelpout	fish gill	mid	mesopelagic and benthopelagic	SSLP	soft bottom	soft bottom	120009	2	5.079213817	2	12130	0.2196	328.5	10.7	2.69	0.23364486	0.065420561
13414.82.gill	0.0002	0.0022	0.0008	0.0008	0.0019	0.0009	0.002	0.0318	0.0025	0.0156	0.0003	0.0003	0.0004	0.9403	0.0002	0.0086	0.0509	0.9403	5.918604651		13414.82.gill	generalist	clearmag beads KF	Eastern Pacific	sandy bottom	Actinopterygii	Perciformes	Zoarcidae	82	eelpouts	Lycodes diapterus	black eelpout	fish gill	mid	mesopelagic and benthopelagic	SSLP	soft bottom	soft bottom	143	4	2.155336037	1	9790	0.3291	300	24.7	49.6	0.263157895	0.085020243
13414.7.gill	0.0008	0.0004	0.0132	0.0003	0.0022	0.0008	0.0018	0.0369	0.0054	0.0015	0.9117	0.0011	0.0031	0.0208	0.0008	0.0187	0.9597	0.0208	51.32085561		13414.7.gill	manoeuvrer	clearmag beads KF	Eastern Pacific	rocky reef	Actinopterygii	Perciformes	Embiotocidae	7	surfperches	Phanerodon furcatus	white seaperch	fish gill	shallow	neritic	RST	soft bottom	rock associated	392637	3	5.593991223	2	103	1.1082	3	19.1	118	0.268181818	0.045454545
13414.9.gill	0.0005	0.0005	0.0006	0.0021	0.0012	0.0003	0.0006	0.0006	0.0001	0.0004	0.0002	0.0002	0.0005	0.9922	0.0005	0.0053	0.002	0.9922	-2.65		13414.9.gill	manoeuvrer	clearmag beads KF	Eastern Pacific	rocky reef	Actinopterygii	Perciformes	Embiotocidae	9	surfperches	Embiotoca jacksoni	black perch	fish gill	shallow	neritic	RST	rock associated	rock associated	135277	2	5.131223963	2	103	2.3619	3	18.1	162	0.315789474	0.078947368
13414.52.gill	0.0006	0.0006	0.0246	0.0005	0.0008	0.0006	0.0001	0.0102	0.0013	0.0021	0.034	0.0008	0.0012	0.9226	0.0006	0.0272	0.0496	0.9226	1.823529412		13414.52.gill	manoeuvrer	clearmag beads KF	Eastern Pacific	rocky reef	Actinopterygii	Perciformes	Emiotocidae	52	surfperches	Rhacochilus toxotes	rubberlip seaperch	fish gill	shallow	neritic	RST	rock associated	rock associated	714	3	2.853698212	1	1163	1.2695	6	23	186.7	0.306122449	0.081632653
13414.53.gill	0.0001	0.0002	0.0002	0.0001	0.0003	0.0002	0.0001	0.0008	0.0002	0.0002	0.0002	0.0001	0.0004	0.9969	0.0001	0.0011	0.0019	0.9969	1.727272727		13414.53.gill	manoeuvrer	clearmag beads KF	Eastern Pacific	rocky reef	Actinopterygii	Perciformes	Emiotocidae	53	surfperches	Brachyistius frenatus	kelp perch	fish gill	shallow	neritic	RST	rock associated	rock associated	61867517	1	7.791462686	3	1163	1.5871	6	14.2	59.1	0.322580645	0.064516129
13414.10.gill	0.0049	0.0112	0.017	0.0225	0.0024	0.0152	0.0078	0.0048	0.0081	0.0141	0.0016	0.0038	0.0037	0.8829	0.0049	0.0761	0.0361	0.8829	-2.108033241		13414.10.gill	manoeuvrer	clearmag beads KF	Eastern Pacific	rocky reef	Actinopterygii	Perciformes	Haemulidae	10	grunts	Anisotremus davidsonii	xantic sargo	fish gill	shallow	neritic	RST	rock associated	rock associated	963997	2	5.984075682	2	103	1.6525	3	23.5	274	0.28627451	0.078431373
13414.21.gill	0.0001	0.0014	0.0008	0.0007	0.0018	0.0016	0.0002	0.0001	0.0004	0.0001	0.0001	0.0001	0.0002	0.9924	0.0001	0.0065	0.001	0.9924	-6.5		13414.21.gill	manoeuvrer	clearmag beads KF	Eastern Pacific	rocky reef	Actinopterygii	Perciformes	Kyphosidae	21	Sea chub	Kyphosus azurea	zebra-perch sea chub	fish gill	shallow	intertidal	RST	rock associated	rock associated	15021212	2	7.176704976	3	161	1.9784	3	17.8	135.7	0.273684211	0.073684211
13414.22.gill	0.0267	0.0332	0.101	0.0332	0.0069	0.1542	0.0078	0.0038	0.0062	0.0059	0.0016	0.0026	0.0149	0.602	0.0267	0.3363	0.035	0.602	-9.608571429		13414.22.gill	manoeuvrer	clearmag beads KF	Eastern Pacific	rocky reef	Actinopterygii	Perciformes	Kyphosidae	22	Sea chub	Girella nigricans	opaleye	fish gill	shallow	neritic	RST	rock associated	rock associated	686744	2	5.836794874	2	161	2.4419	3	22.4	297.1	0.243478261	0.091304348
13414.54.gill	0.0004	0.0005	0.0005	0.0007	0.0004	0.0003	0.0002	0.0007	0.0005	0.0004	0.0007	0.0001	0.0002	0.9944	0.0004	0.0026	0.0026	0.9944	1		13414.54.gill	manoeuvrer	clearmag beads KF	Eastern Pacific	rocky reef	Actinopterygii	Perciformes	Kyphosidae	54	Sea chub	Medialuna californiensis	halfmoon	fish gill	shallow	neritic	RST	rock associated	rock associated	2263477	1	6.354776086	3	1163	2.0448	6	22.5	173.6	0.269607843	0.088235294
13414.25.gill	0.0001	0.0038	0.0015	0.0053	0.0073	0.001	0.0034	0.0002	0.0004	0.0003	0.0001	0.0003	0.0002	0.9761	0.0001	0.0223	0.0015	0.9761	-14.86666667		13414.25.gill	manoeuvrer	clearmag beads KF	Eastern Pacific	sandy bottom	Actinopterygii	Syngnathiformes	Syngnathidae	25	pipefishes and seahorses	Syngnathus leptorhynchus	bay pipefish	fish gill	shallow	intertidal	IS	soft bottom	soft bottom	76069737	1	7.881211915	3	245	0.0269	1	16.9	1.3	nan	nan
13414.69.hg	0.0352	0.0391	0.014	0.0601	0.0472	0.0059	0.0326	0.0025	0.0032	0.0023	0.0023	0.0071	0.0037	0.7448	0.0352	0.1989	0.0211	0.7448	-9.426540284		13414.69.hg	accelerator	clearmag beads KF	Eastern Pacific	sandy bottom	Actinopterygii	Scorpaeniformes	Agonidae	69	poachers	Xeneretmus latifrons	blacktip poacher	fish hindgut digesta	mid	mesopelagic and benthopelagic	OS	soft bottom	soft bottom	123411	2	5.091353871	2	9620	0.29	150	14.2	8.84	0.296551724	0.082758621
13414.34.hg	0.0001	0.0004	0.0001	0	0	0.0003	0.0003	0	0	0.0002	0	0	0.0001	0.9985	0.0001	0.0011	0.0003	0.9985	-3.666666667		13414.34.hg	accelerator	clearmag beads KF	Eastern Pacific	rocky reef	Actinopterygii	Perciformes	Blenniidae	34	combtooth blennies	Hypsoblennius gilberti	rockpool blenny	fish hindgut digesta	shallow	intertidal	RIT	rock associated	rock associated	48753010	1	7.688001434	3	1	1.3942	1	7.1	4.99	0.197183099	0.098591549
13414.16.hg	0.0012	0.0004	0.0003	0.0002	0.0007	0.0009	0.0008	0.0019	0.0033	0.0054	0.0018	0.0009	0.0035	0.9787	0.0012	0.0033	0.0168	0.9787	5.090909091		13414.16.hg	accelerator	clearmag beads KF	Eastern Pacific	rocky reef	Actinopterygii	Scorpaeniformes	Cottidae	16	sculpins	Leptocottus armatus	pacific staghorn sculpin	fish hindgut digesta	shallow	neritic	RIT	soft bottom	rock associated	17115714	1	7.233395021	3	1	1.2701	1	8.5	7.8	0.258823529	0.164705882
13414.96.hg	0.0044	0.2676	0.0388	0.0306	0.0375	0.0031	0.0148	0.0014	0.0014	0.0008	0.0011	0.0019	0.0006	0.596	0.0044	0.3924	0.0072	0.596	-54.5		13414.96.hg	accelerator	clearmag beads KF	Eastern Pacific	sandy mud bottom	Actinopterygii	Cyprinodontiformes	Fundulidae	96	topminnows and killisfishes	Fundulus parvipinnis	California killifish	fish hindgut digesta	shallow	intertidal	BE	soft bottom	soft bottom	1340	1	3.127104798	1	42	1.2926	1	4.7	1.342	0.468085106	0.063829787
13414.100.hg	0.0002	0.0006	0.0001	0.0004	0.0004	0.0002	0.0006	0.0003	0	0.0002	0.0002	0.0001	0.0001	0.9966	0.0002	0.0023	0.0009	0.9966	-2.555555556		13414.100.hg	accelerator	clearmag beads KF	Eastern Pacific	sandy mud bottom	Actinopterygii	Perciformes	Gobiidae	100	gobies	Gillichthys mirabilis	longjaw mudsucker	fish hindgut digesta	shallow	intertidal	BE	soft bottom	soft bottom	1071624	1	6.030042431	3	30	0.8914	1	12	15.404	0.35	0.166666667
13414.95.hg	0.0011	0.0028	0.0006	0.0008	0.0007	0.0009	0.0009	0.0069	0.0079	0.0117	0.0046	0.0004	0.0032	0.9575	0.0011	0.0067	0.0347	0.9575	5.179104478		13414.95.hg	accelerator	clearmag beads KF	Eastern Pacific	sandy mud bottom	Actinopterygii	Perciformes	Gobiidae	95	gobies	Clevelandia ios	arrow goby	fish hindgut digesta	shallow	intertidal	BE	soft bottom	soft bottom	1094951	1	6.039394685	3	5	0.5615	1	3.2	0.184	0.34375	0.125
13414.93.hg	0.0005	0.0002	0.0002	0.0002	0.0002	0.0006	0.0011	0.0005	0.0007	0.0006	0.0008	0.0003	0.0006	0.9935	0.0005	0.0025	0.0035	0.9935	1.4		13414.93.hg	accelerator	clearmag beads KF	Eastern Pacific	sandy bottom	Actinopterygii	Gadiformes	Macrouridae	93	grenadiers or rattails	Nezumia stelgidolepis	california grenadier	fish hindgut digesta	mid	mesopelagic	DSLP	deep water benthic	deep water benthic	783224	2	5.893885987	2	9790	0.2662	500	19	18.26	0.210526316	0.078947368
13414.11.hg	0.0027	0.0028	0.0027	0.0048	0.0021	0.0032	0.0018	0.0029	0.0031	0.0026	0.0012	0.002	0.0029	0.9652	0.0027	0.0174	0.0147	0.9652	-1.183673469		13414.11.hg	accelerator	clearmag beads KF	Eastern Pacific	sandy bottom	Actinopterygii	Perciformes	Sphyraenidae	11	barracudas	Sphyraena argentea	Pacific 'california' barracuda	fish hindgut digesta	shallow	neritic	P	pelagic	soft bottom	491587	3	5.691600389	2	787	0.3219	2	42.2	330	0.403846154	0.091880342
13414.83.hg	0.0059	0.0009	0.0012	0.0007	0.0006	0.0162	0.001	0.0039	0.0418	0.0345	0.0003	0.0004	0.019	0.8736	0.0059	0.0206	0.0999	0.8736	4.849514563		13414.83.hg	accelerator	clearmag beads KF	Eastern Pacific	sandy bottom	Actinopterygii	Stomiiformes	Stomiidae	83	barbeled dragonfishes	Stomias atriventer	black belly dragonfish	fish hindgut digesta	deep	bathypelagic	DSLP	deep water benthic	deep water benthic	742	3	2.870403905	1	9790	0.181	500	17.5	9.7	0.857142857	0.142857143
13414.51.hg	0.0001	0.0002	0.0003	0	0.0006	0.0002	0.0002	0.002	0.0284	0.0198	0.0002	0.0001	0.0025	0.9454	0.0001	0.0015	0.053	0.9454	35.33333333		13414.51.hg	accelerator	clearmag beads KF	Eastern Pacific	sandy mud bottom	Actinopterygii	Aulopiformes	Synodontidae	51	lizardifishes	Synodus lucioceps	California lizardfish	fish hindgut digesta	shallow	neritic	BE	soft bottom	soft bottom	39972	1	4.601755879	2	78	0.5408	3	29.5	158	0.37012987	0.113636364
13414.68.hg	0.0003	0.0007	0.0019	0.0008	0.0003	0.0018	0.0018	0.001	0.0027	0.0023	0.0009	0.0007	0.0029	0.9819	0.0003	0.0073	0.0105	0.9819	1.438356164		13414.68.hg	burrowing	clearmag beads KF	Eastern Pacific	rocky reef (shallow)	Actinopterygii	Anguilliformes	Muraenidae	68	moray eels	Gymnothorax mordax	California moray	fish hindgut digesta	shallow	neritic	BE	rock associated	rock associated	71285	2	4.852998154	2	3	0.2563	1	80	1312	0.10625	0.0625
13414.86.hg	0.0008	0.0006	0.0014	0.0008	0.0005	0.0051	0.0051	0.0051	0.0114	0.0129	0.0022	0.0016	0.0052	0.9473	0.0008	0.0135	0.0384	0.9473	2.844444444		13414.86.hg	burrowing	clearmag beads KF	Eastern Pacific	sandy bottom	Actinopterygii	Anguilliformes	Nettastomatidae	86	duckbill eels	Facciolella equatorialis	Dogface witch eel	fish hindgut digesta	mid	mesopelagic	DSLP	deep water benthic	deep water benthic	2264	3	3.354876423	1	9790	0.039	500	32	12.79	0.19375	0.090625
13414.81.hg	0.0004	0.0003	0.0009	0.0008	0.0003	0.0036	0.0014	0.0043	0.005	0.0097	0.0012	0.001	0.0059	0.9652	0.0004	0.0073	0.0271	0.9652	3.712328767		13414.81.hg	burrowing	clearmag beads KF	Eastern Pacific	sandy bottom	Myxini	Myxiniformes	Myxinidae	81	hagfishes	Eptatretus stoutii	pacific hagfish	fish hindgut digesta	mid	mesopelagic	SSLP	deep water benthic	soft bottom	275219	1	5.439678413	2	9790	0.1944	300	35.3	85.5	nan	0.031161473
13414.79.hg	0.0005	0.0003	0.0002	0.0005	0.0003	0.0004	0.0006	0.0014	0.0043	0.001	0.0017	0.0008	0.0017	0.9863	0.0005	0.0023	0.0109	0.9863	4.739130435		13414.79.hg	crusier sprinter	clearmag beads KF	Eastern Pacific	kelp forrest	Actinopterygii	Perciformes	Carangidae	79	jacks and pompanos	Seriola lalandi	yellowtail amberjack	fish hindgut digesta	shallow	neritic	P	pelagic	kelp forrest	22103	1	4.344451224	2	4970	1.097387651	10	79	6980	nan	nan
13414.20.hg	0.0008	0.0014	0.0023	0.0006	0.0014	0.009	0.0009	0.0057	0.0143	0.0314	0.0003	0.0012	0.0069	0.9238	0.0008	0.0156	0.0598	0.9238	3.833333333		13414.20.hg	crusier sprinter	clearmag beads KF	Eastern Pacific	kelp forrest	Actinopterygii	Perciformes	Carangidae	20	jacks and pompanos	Trachurus symmetricus	Pacific jack mackerel	fish hindgut digesta	shallow	neritic	CP	pelagic	rock associated	71199	3	4.852473894	2	822	0.7241	5	20.1	80.3	0.452914798	0.112107623
13414.60.hg	0.0001	0.0001	0.0002	0.0002	0.0002	0.0001	0.0002	0.0003	0.0002	0.0006	0.0004	0.0001	0.0002	0.9971	0.0001	0.001	0.0018	0.9971	1.8		13414.60.hg	crusier sprinter	clearmag beads KF	Eastern Pacific	sandy bottom	Actinopterygii	Clupeiformes	Clupeidae	60	herrings, shads, sardines, menhadens	Sardinops sagax	South American pilchard	fish hindgut digesta	shallow	neritic	CP	pelagic	soft bottom	7357808	1	6.866748451	3	245	0.5795	3	13.3	22	0.371794872	0.134615385
13414.40.hg	0.0008	0.0012	0.0012	0.001	0.0067	0.0008	0.0012	0.0017	0.0076	0.0021	0.0036	0.0015	0.0038	0.9668	0.0008	0.0121	0.0203	0.9668	1.67768595		13414.40.hg	crusier sprinter	clearmag beads KF	Eastern Pacific	sandy mud bottom	Actinopterygii	Clupeiformes	Engraulidae	40	anchovies	Engraulis mordax	California anchovy	fish hindgut digesta	shallow	neritic	BE	pelagic	soft bottom	1251	1	3.09725731	1	195	0.6248	5	12.4	14.7	0.458646617	0.172932331
13414.61.hg	0.0008	0.0008	0.0003	0.0006	0.0011	0.0016	0.0004	0.0031	0.0044	0.0036	0.0014	0.0009	0.0021	0.9789	0.0008	0.0048	0.0155	0.9789	3.229166667		13414.61.hg	crusier sprinter	clearmag beads KF	Eastern Pacific	sandy bottom	Actinopterygii	Myctophiformes	Myctophidae	61	Lanternfishes	Triphoturus mexicanus	Mexican lampfish	fish hindgut digesta	mid	mesopelagic	SSLP	deep water benthic	soft bottom	17237691	3	7.236479091	3	9790	0.5618	300	4.7	0.79	0.403846154	0.25
13414.36.hg	0.0019	0.0035	0.0062	0.0021	0.0104	0.0081	0.0088	0.0104	0.0103	0.01	0.0071	0.0033	0.0061	0.9118	0.0019	0.0391	0.0472	0.9118	1.207161125		13414.36.hg	crusier sprinter	clearmag beads KF	Eastern Pacific	rocky reef	Actinopterygii	Perciformes	Pomacentridae	36	damselfishes	Chromis punctipinnis	blacksmith	fish hindgut digesta	shallow	neritic	BE	rock associated	rock associated	121672	1	5.085190647	2	5	1.3635	3	15.8	76.9	0.224719101	0.101123596
13414.103.hg	0.0051	0.0353	0.0959	0.0308	0.0033	0.0036	0.036	0.0102	0.0272	0.311	0.0013	0.0069	0.0043	0.4291	0.0051	0.2049	0.3609	0.4291	1.761346999		13414.103.hg	crusier sprinter	clearmag beads KF	Eastern Pacific	sandy bottom	Actinopterygii	Perciformes	Scombridae	103	mackerals, tunas, bonitos	Scomber japonicus	chub mackerel	fish hindgut digesta	shallow	neritic	CP	pelagic	soft bottom	1511	3	3.179264464	1	245	0.7549	1	17.5	52.6	0.319371728	0.141361257
13414.58.hg	0.0023	0.0028	0.0018	0.0012	0.0011	0.0042	0.0009	0.0113	0.0133	0.2394	0.0002	0.0136	0.0068	0.7011	0.0023	0.012	0.2846	0.7011	23.71666667		13414.58.hg	crusier sprinter	clearmag beads KF	Eastern Pacific	sandy bottom	Actinopterygii	Perciformes	Scombridae	58	mackerals, tunas, bonitos	Sarda chiliensis	Pacific bonito	fish hindgut digesta	shallow	neritic	P	pelagic	soft bottom	1547495	1	6.189629254	3	245	1.1121	3	34.5	540.8	0.260273973	0.104109589
13414.90.hg	0.0009	0.0011	0.0012	0.0009	0.001	0.0021	0.0017	0.0117	0.1007	0.0933	0.0012	0.0278	0.0072	0.7492	0.0009	0.008	0.2419	0.7492	30.2375		13414.90.hg	crusier sprinter	clearmag beads KF	Eastern Pacific	sandy bottom	Actinopterygii	Stomiiformes	Sternoptychidae	90	marine hatchetfishes	Argyropelecus affinis	Pacific hatchetfish	fish hindgut digesta	deep	bathypelagic	DSLP	deep water benthic	deep water benthic	321985	3	5.50783564	2	27530	0.6938	500	3.3	0.444	0.325	0.25
13414.59.hg	0.0002	0.0506	0.0097	0.001	0.0122	0.0018	0.0083	0.0037	0.0091	0.0031	0.0815	0.0011	0.005	0.8127	0.0002	0.0836	0.1035	0.8127	1.238038278		13414.59.hg	crusier sprinter	clearmag beads KF	Eastern Pacific	sandy mud bottom	Chondrichthyes	Lamniformes	Alopiidae	59	thresher sharks	Alopias vulpinus	thresher shark	fish hindgut digesta	shallow	neritic	BE	pelagic	soft bottom	9041	1	3.956216469	1	160	Missing: not collected	3	Missing: not collected	Missing: not collected	nan	nan
13414.32.hg	0.0002	0.011	0.003	0.0042	0.0081	0.0032	0.0055	0.0024	0.0029	0.0037	0.0198	0.0017	0.0162	0.9181	0.0002	0.035	0.0467	0.9181	1.334285714		13414.32.hg	crusier sprinter	columns	Eastern Pacific	rocky reef	Chondrichthyes	Heterodontiformes	Heterodontidae	32	bullhead, horn, or port jackson sharks	Heterodontus francisci	horn shark	fish hindgut digesta	shallow	neritic	BE	rock associated	rock associated	136	2	2.133538908	1	5	0.8407	4	60.3	2256	0.302325581	nan
13414.55.hg	0.0008	0.0005	0.0006	0.0001	0.0001	0.0002	0.0007	0.0008	0.0019	0.0056	0.0001	0.0008	0.0148	0.973	0.0008	0.0022	0.024	0.973	10.90909091		13414.55.hg	crusier sprinter	clearmag beads KF	Eastern Pacific	kelp forrest	Chondrichthyes	Hexanchiformes	Hexanchidae	55	cow sharks	Notorhynchus cepedianus	broadnose sevengill shark	fish hindgut digesta	shallow	neritic	KBRF	soft bottom	kelp forrest	29177264	3	7.465044565	3	1432	Missing: not collected	6	Missing: not collected	Missing: not collected	nan	nan
13414.84.hg	0.0002	0.0003	0.0006	0.0018	0.0005	0.0019	0.0005	0.0054	0.0009	0.0006	0.0004	0.0003	0.0001	0.9865	0.0002	0.0056	0.0077	0.9865	1.375		13414.84.hg	crusier sprinter	clearmag beads KF	Eastern Pacific	sandy bottom	Chondrichthyes	Carcharhiniformes	Scyliorhinidae	84	catshark	Apristurus brunneus	brown catshark	fish hindgut digesta	deep	bathypelagic	DSLP	deep water benthic	deep water benthic	1316	2	3.119255889	1	9790	0.3539	500	19.4	25.84	0.515463918	0.072164948
13414.14.hg	0.0019	0.0093	0.0029	0.0021	0.0063	0.0012	0.0026	0.0289	0.0249	0.0143	0.0374	0.0129	0.0235	0.8318	0.0019	0.0244	0.1419	0.8318	5.81557377		13414.14.hg	crusier sprinter	clearmag beads KF	Eastern Pacific	sandy mud bottom	Chondrichthyes	Carcharhiniformes	Triakidae	14	houndsharks	Mustelus californicus	gray smooth-hound shark	fish hindgut digesta	shallow	neritic	BE	soft bottom	soft bottom	93320	2	4.96997473	2	315	0.2909	3	71.2	1050	0.313202247	0.037921348
13414.15.hg	0.0003	0.0008	0.0004	0.0003	0.0006	0.0004	0.0004	0.0005	0.0005	0.0007	0.0017	0.0003	0.0009	0.9922	0.0003	0.0029	0.0046	0.9922	1.586206897		13414.15.hg	crusier sprinter	clearmag beads KF	Eastern Pacific	sandy mud bottom	Chondrichthyes	Carcharhiniformes	Triakidae	15	houndsharks	Triakis semifasciata	leopard shark	fish hindgut digesta	shallow	neritic	BE	soft bottom	soft bottom	93998	2	4.973118613	2	52	0.4834	3	82.9	2754	0.301568154	0.038600724
13414.43.hg	0.0016	0.0157	0.0026	0.004	0.0192	0.0029	0.0162	0.007	0.0127	0.0101	0.0509	0.0027	0.0116	0.8428	0.0016	0.0606	0.095	0.8428	1.567656766		13414.43.hg	flow refuging	clearmag beads KF	Eastern Pacific	sandy mud bottom	Actinopterygii	Pleuronectiformes	Cynoglossidae	43	tonguefish	Symphurus atricauda	california tonguefish	fish hindgut digesta	shallow	neritic	BE	soft bottom	soft bottom	176736	1	5.247325022	2	235	0.9572	3	16.8	46.2	0.035502959	0.023668639
13414.26.hg	0.0018	0.0053	0.0024	0.0062	0.008	0.0028	0.0026	0.0115	0.0056	0.007	0.0033	0.0031	0.0038	0.9366	0.0018	0.0273	0.0343	0.9366	1.256410256		13414.26.hg	flow refuging	clearmag beads KF	Eastern Pacific	kelp forrest	Actinopterygii	Pleuronectiformes	Paralichthyidae	26	large tooth flounders	Citharichthys xanthostigma	longfin sanddab	fish hindgut digesta	shallow	neritic	KBRF	soft bottom	kelp forrest	4262	1	3.629613445	1	3210	1.0587	35	18	78.5	0.051282051	0.092307692
13414.71.hg	0.0017	0.0034	0.0021	0.0029	0.0041	0.0012	0.0017	0.0003	0.0014	0.0016	0.0075	0.001	0.0025	0.9686	0.0017	0.0154	0.0143	0.9686	-1.076923077		13414.71.hg	flow refuging	clearmag beads KF	Eastern Pacific	sandy bottom	Actinopterygii	Pleuronectiformes	Paralichthyidae	71	large tooth flounders	Citharichthys sordidus	pacific sanddab	fish hindgut digesta	mid	mesopelagic and benthopelagic	OS	soft bottom	soft bottom	414295	2	5.617309692	2	9620	0.697	150	12.4	13.29	0.072580645	0.088709677
13414.37.hg	0.0003	0.0004	0.0002	0.0138	0.0002	0.0003	0.012	0.0286	0.0109	0.009	0.0338	0.0054	0.0127	0.8724	0.0003	0.0269	0.1004	0.8724	3.732342007		13414.37.hg	flow refuging	clearmag beads KF	Eastern Pacific	sandy mud bottom	Actinopterygii	Pleuronectiformes	Paralichthyidae	37	large tooth flounders	Paralichthys californicus	California flounder	fish hindgut digesta	shallow	neritic	BE	soft bottom	soft bottom	8091642	2	6.90803666	3	100	0.8889	3	44	810	0.062222222	0.117777778
13414.62.hg	0.0003	0.0015	0.0004	0.0005	0.0024	0.0012	0.0011	0.0003	0.0002	0.0005	0.0002	0.0007	0.0005	0.9902	0.0003	0.0071	0.0024	0.9902	-2.958333333		13414.62.hg	flow refuging	clearmag beads KF	Eastern Pacific	sandy bottom	Actinopterygii	Pleuronectiformes	Pleuronectidae	62	righteye flounders	Eopsetta exilis	slender sole	fish hindgut digesta	mid	mesopelagic and benthopelagic	SSLP	soft bottom	soft bottom	125783	2	5.099621949	2	9790	0.5624	300	18	32.8	0.094444444	0.088888889
13414.65.hg	0.0086	0.0253	0.0306	0.1193	0.0696	0.0044	0.0644	0.0014	0.0033	0.0026	0.0132	0.0013	0.0012	0.6548	0.0086	0.3136	0.023	0.6548	-13.63478261		13414.65.hg	flow refuging	clearmag beads KF	Eastern Pacific	sandy bottom	Actinopterygii	Pleuronectiformes	Pleuronectidae	65	righteye flounders	Microstomus pacificus	dover sole	fish hindgut digesta	deep	bathypelagic	SSLP	soft bottom	soft bottom	7453	2	3.872331121	1	9790	0.9006	300	21	83.4	0.095238095	0.047619048
13414.66.hg	0.0075	0.021	0.0093	0.042	0.0353	0.0024	0.0478	0.0015	0.0033	0.0039	0.0058	0.0028	0.0017	0.8157	0.0075	0.1578	0.019	0.8157	-8.305263158		13414.66.hg	flow refuging	clearmag beads KF	Eastern Pacific	sandy bottom	Actinopterygii	Pleuronectiformes	Pleuronectidae	66	righteye flounders	Glyptocephalus zachirus	rex sole	fish hindgut digesta	mid	mesopelagic and benthopelagic	SSLP	soft bottom	soft bottom	12990	1	4.113609151	2	9790	0.6888	300	24.7	103.8	0.060728745	0.052631579
13414.101.hg	0.0036	0.0899	0.0176	0.0073	0.0045	0.0221	0.0125	0.0253	0.0094	0.0333	0.0004	0.0014	0.0075	0.7652	0.0036	0.1539	0.0773	0.7652	-1.990944373		13414.101.hg	flow refuging	clearmag beads KF	Eastern Pacific	sandy mud bottom	Actinopterygii	Pleuronectiformes	Pleuronectidae	101	righteye flounders	Hypsopsetta guttulata	diamond turbot	fish hindgut digesta	shallow	neritic	BE	soft bottom	soft bottom	309	1	2.489958479	1	5	1.3893	1	14.7	44.13	0.068027211	0.047619048
13414.80.hg	0.0011	0.0017	0.0013	0.0009	0.0021	0.0037	0.0014	0.026	0.0132	0.0125	0.0036	0.0011	0.0192	0.9122	0.0011	0.0111	0.0756	0.9122	6.810810811		13414.80.hg	flow refuging	clearmag beads KF	Eastern Pacific	kelp forrest	Chondrichthyes	Myliobatiformes	Dasyatidae	80	stingrays	Pteroplatytrygon violacea OR Dasyatis violacea	pelagic stingray	fish hindgut digesta	shallow	neritic	P	pelagic	kelp forrest	11370	1	4.055760465	2	4970	0.434549534	3	Not applicable	11470	nan	nan
13414.67.hg	0.0002	0.0002	0.0006	0.0005	0.0001	0.0161	0.0003	0.0023	0.0017	0.0204	0.0005	0.0006	0.0003	0.9562	0.0002	0.0178	0.0258	0.9562	1.449438202		13414.67.hg	flow refuging	clearmag beads KF	Eastern Pacific	sandy bottom (mud)	Chondrichthyes	Myliobatiformes	Gymnuridae	67	butterfly rays	Gymnura marmorata	california butterfly ray	fish hindgut digesta	shallow	intertidal	BE	soft bottom	soft bottom	56	2	1.748188027	1	3	2.6762	1	23.4	342.9	nan	0.05982906
13414.31.hg	0.0003	0.0002	0.0004	0.0005	0.0008	0.0218	0.0002	0.019	0.0081	0.02	0.0009	0.0012	0.0049	0.9217	0.0003	0.0239	0.0541	0.9217	2.263598326		13414.31.hg	flow refuging	clearmag beads KF	Eastern Pacific	rocky reef	Chondrichthyes	Myliobatiformes	Myliobatidae	31	eagle and manta rays	Myliobatis californica	bat ray	fish hindgut digesta	shallow	neritic	RST	soft bottom	rock associated	190	2	2.278753601	1	103	0.4641	1	85	2850	0.462352941	nan
13414.47.hg	0.0005	0.0006	0.0004	0.0006	0.0005	0.0006	0.0008	0.0226	0.015	0.0399	0.0007	0.0001	0.0357	0.882	0.0005	0.0035	0.114	0.882	32.57142857		13414.47.hg	flow refuging	clearmag beads KF	Eastern Pacific	sandy mud bottom	Chondrichthyes	Myliobatiformes	Urolophidae	47	round rays	Urolophus halleri	haller's round ray	fish hindgut digesta	shallow	neritic	BE	soft bottom	soft bottom	456	1	2.658964843	1	160	1.0749	3	30.6	308	nan	0.035947712
13414.50.hg	0.0014	0.0113	0.0013	0.0069	0.009	0.005	0.0151	0.0004	0.0008	0.0007	0.0001	0.0002	0.0002	0.9476	0.0014	0.0486	0.0024	0.9476	-20.25		13414.50.hg	generalist	clearmag beads KF	Eastern Pacific	kelp forrest	Actinopterygii	Albuliformes	Albulidae	50	bonefishes	Albula vulpes	bonefish	fish hindgut digesta	shallow	neritic	KBRF	pelagic	kelp forrest	33386738	1	7.523573989	3	1069	0.8456	3	36	640	0.373522459	0.070921986
13414.19.hg	0.0005	0.0002	0.0003	0.0001	0.0004	0.0002	0.0005	0.0007	0.0008	0.0017	0.0003	0.0001	0.0003	0.9939	0.0005	0.0017	0.0039	0.9939	2.294117647		13414.19.hg	generalist	clearmag beads KF	Eastern Pacific	kelp forrest	Actinopterygii	Atheriniformes	Atherinopsidae	19	neotropical silversides	Atherinopsis californiensis	jack silverside	fish hindgut digesta	shallow	neritic	KBRF	pelagic	rock associated	33577346	3	7.526046366	3	822	0.5747	5	23.4	95.3	0.494117647	0.066666667
13414.99.hg	0.0002	0.0429	0.002	0.0033	0.003	0.0023	0.0016	0.0009	0.0005	0.0002	0.0007	0.0005	0.0009	0.941	0.0002	0.0551	0.0037	0.941	-14.89189189		13414.99.hg	generalist	clearmag beads KF	Eastern Pacific	sandy mud bottom	Actinopterygii	Atheriniformes	Atherinopsidae	99	neotropical silversides	Atherinops affinis	topsmelt silverside	fish hindgut digesta	shallow	neritic	CP	pelagic	soft bottom	15136	2	4.180011119	2	30	0.6668	1	11.5	12.714	0.588709677	0.048387097
13414.77.hg	0.0047	0.001	0.0016	0.0014	0.0009	0.0135	0.0026	0.0032	0.0191	0.0143	0.0014	0.0036	0.0041	0.9286	0.0047	0.021	0.0457	0.9286	2.176190476		13414.77.hg	generalist	clearmag beads KF	Eastern Pacific	sandy bottom	Actinopterygii	Osmeriformes	Bathylagidae	77	deep-sea smelts	Leuroglossus stilbius	CA smoothtongue	fish hindgut digesta	mid	mesopelagic	SSLP	deep water benthic	soft bottom	1127	3	3.051923916	1	12130	0.577	328.5	5.3	0.96	0.509090909	0.127272727
13414.72.hg	0.0002	0.0007	0.0003	0.0004	0.0007	0.0001	0.0005	0.0003	0	0.0004	0.0003	0.0001	0.0008	0.9952	0.0002	0.0027	0.0019	0.9952	-1.421052632		13414.72.hg	generalist	clearmag beads KF	Eastern Pacific	sandy bottom	Actinopterygii	Batrachoidiformes	Batrachoididae	72	toadfishes	Porichthys notatus	plainfin midshipman	fish hindgut digesta	mid	mesopelagic	OS	soft bottom	soft bottom	4504097	2	6.653607735	3	9620	0.7986	150	17.9	45.8	0.296089385	0.139664804
13414.23.hg	0.0001	0	0.0003	0.0003	0	0.0002	0.0001	0	0.0003	0.0004	0.0001	0.0003	0.0001	0.9978	0.0001	0.0009	0.0012	0.9978	1.333333333		13414.23.hg	generalist	clearmag beads KF	Eastern Pacific	rocky reef	Actinopterygii	Perciformes	Clinidae	23	clinids	Heterostichus rostratus	giant kelpfish	fish hindgut digesta	shallow	neritic	RST	rock associated	rock associated	43109965	2	7.63457767	3	161	0.6213	3	21.5	68.9	0.147982063	0.067264574
13414.33.hg	0.0002	0	0.0001	0.0005	0	0.0001	0.0006	0.0002	0.0002	0.0001	0.0003	0.0002	0.0002	0.9973	0.0002	0.0013	0.0012	0.9973	-1.083333333		13414.33.hg	generalist	clearmag beads KF	Eastern Pacific	rocky reef	Actinopterygii	Perciformes	Clinidae	33	clinids	Gibbonsia elegans	spotted kelpfish	fish hindgut digesta	shallow	neritic	RIT	rock associated	rock associated	490177222	2	8.690353126	3	1	1.1232	1	5.7	2.08	0.192982456	0.157894737
13414.45.hg	0.0001	0	0.0001	0.0001	0	0.0015	0	0.0003	0.0024	0.001	0.0001	0	0.001	0.9934	0.0001	0.0017	0.0048	0.9934	2.823529412		13414.45.hg	generalist	clearmag beads KF	Eastern Pacific	sandy mud bottom	Actinopterygii	Perciformes	Haemulidae	45	grunts	Xenistius californiensis	californian salema	fish hindgut digesta	shallow	neritic	BE	rock associated	soft bottom	194315976	2	8.288508508	3	136	1.2137	3	16.3	67.3	0.288135593	0.15819209
13414.2.hg	0.0032	0.0011	0.0028	0.0019	0.0018	0.0013	0.0024	0.0035	0.0074	0.0058	0.0007	0.0026	0.0018	0.9637	0.0032	0.0113	0.0218	0.9637	1.92920354		13414.2.hg	generalist	clearmag beads KF	Eastern Pacific	rocky reef	Actinopterygii	Perciformes	Malacanthidae	2	tilefishes	Caulolatilus princeps	ocean whitefish	fish hindgut digesta	shallow	neritic	KBRF	rock associated	rock associated	86840	1	4.938719815	2	342	1.1706	10	29.9	380	0.235109718	0.072100313
13414.74.hg	0.0003	0.0084	0.0007	0.0075	0.002	0.0015	0.0076	0.0003	0.0003	0.0008	0.0002	0.0007	0.0005	0.9692	0.0003	0.0277	0.0028	0.9692	-9.892857143		13414.74.hg	generalist	clearmag beads KF	Eastern Pacific	sandy bottom	Actinopterygii	Gadiformes	Merlucciidae	74	merluccid hakes	Merluccius productus	North pacific hake	fish hindgut digesta	mid	mesopelagic	SSLP	deep water benthic	soft bottom	135023	1	5.130407753	2	12130	0.6113	328.5	29	152.2	0.301369863	0.154109589
13414.88.hg	0.0161	0.0016	0.0045	0.0002	0.0005	0.0027	0.0043	0.0041	0.0098	0.0103	0.0034	0.0034	0.005	0.9341	0.0161	0.0138	0.036	0.9341	2.608695652		13414.88.hg	generalist	clearmag beads KF	Eastern Pacific	sandy bottom	Actinopterygii	Myctophiformes	Myctophidae	88	lanternfishes	Nannobrachium ritteri	Broadfin lampfish	fish hindgut digesta	mid	mesopelagic	DSLP	deep water benthic	deep water benthic	1269971	3	6.103793804	3	9790	0.753	500	10.9	12.69	0.420168067	0.25210084
13414.91.hg	0.1121	0.0033	0.0059	0.0018	0.0012	0.0403	0.0016	0.0113	0.0287	0.2369	0.0012	0.0202	0.0154	0.5201	0.1121	0.0541	0.3137	0.5201	5.798521257		13414.91.hg	generalist	clearmag beads KF	Eastern Pacific	sandy bottom	Actinopterygii	Myctophiformes	Myctophidae	91	lanternfishes	Ceratoscopelus townsendi	Dogtooth lampfish	fish hindgut digesta	deep	bathypelagic	DSLP	deep water benthic	deep water benthic	846	3	2.927370363	1	27530	0.6321	500	4.3	0.699	0.395833333	0.395833333
13414.92.hg	0	0	0.0002	0.0002	0	0.0001	0.0002	0.001	0.001	0.0016	0.0018	0.0007	0.0017	0.9915	0	0.0007	0.0078	0.9915	11.14285714		13414.92.hg	generalist	clearmag beads KF	Eastern Pacific	kelp forrest	Actinopterygii	Perciformes	Polyprionidae	92	wreckfishes	Stereolepis gigas	Giant seabass	fish hindgut digesta	shallow	neritic	KBRF	rock associated	kelp forrest	342075	1	5.534121336	2	1533	Missing: not collected	10	Missing: not collected	Missing: not collected	nan	nan
13414.49.hg	0.0008	0.0002	0.0013	0.0004	0.0003	0.0002	0.0006	0.0007	0.0003	0.0006	0.0011	0.0005	0.0003	0.9927	0.0008	0.003	0.0035	0.9927	1.166666667		13414.49.hg	generalist	clearmag beads KF	Eastern Pacific	kelp forrest	Actinopterygii	Perciformes	Sciaenidae	49	drums or croakers	Cynoscion parvipinnis	shortfin weakfish	fish hindgut digesta	shallow	neritic	KBRF	soft bottom	kelp forrest	6479992	2	6.81157447	3	1069	0.9157	3	34.4	376	0.292753623	0.124637681
13414.102.hg	0.0003	0.0003	0.0002	0.0007	0.0001	0.0003	0.0002	0.0002	0.0001	0.0002	0.0006	0.0005	0.0002	0.9961	0.0003	0.0018	0.0018	0.9961	1		13414.102.hg	generalist	clearmag beads KF	Eastern Pacific	rocky reef	Actinopterygii	Perciformes	Sciaenidae	102	drums or croakers	Cheilotrema saturnum	black croaker	fish hindgut digesta	shallow	neritic	BE	soft bottom	rock associated	112377	2	5.050677434	2	155	1.2763	2	18.8	102.1	0.25	0.08
13414.30.hg	0.006	0.0025	0.0046	0.0265	0.0019	0.0056	0.0385	0.0069	0.012	0.0091	0.0076	0.0036	0.0066	0.8686	0.006	0.0796	0.0458	0.8686	-1.737991266		13414.30.hg	generalist	clearmag beads KF	Eastern Pacific	rocky reef	Actinopterygii	Perciformes	Sciaenidae	30	drums or croakers	Menticirrhus undulatus	california kingcroaker 'corbina'	fish hindgut digesta	shallow	neritic	SZ	soft bottom	rock associated	128595	2	5.109224083	2	103	0.7568	1	28	175.2	0.252631579	0.052631579
13414.13.hg	0.0018	0.0015	0.0019	0.0018	0.001	0.0019	0.0013	0.0075	0.0176	0.016	0.0266	0.0137	0.013	0.8944	0.0018	0.0094	0.0944	0.8944	10.04255319		13414.13.hg	generalist	clearmag beads KF	Eastern Pacific	sandy bottom	Actinopterygii	Perciformes	Sciaenidae	13	drums or croakers	Seriphus politus	queen croaker	fish hindgut digesta	shallow	neritic	IS	soft bottom	soft bottom	306906	2	5.487005379	2	787	0.9463	2	19.8	78	0.321782178	0.173267327
13414.46.hg	0.0022	0.0737	0.003	0.0182	0.1295	0.0034	0.009	0.0057	0.0093	0.0103	0.004	0.002	0.0028	0.7269	0.0022	0.2368	0.0341	0.7269	-6.944281525		13414.46.hg	generalist	clearmag beads KF	Eastern Pacific	sandy mud bottom	Actinopterygii	Perciformes	Sciaenidae	46	drums or croakers	Roncador stearnsii	spotfin croaker	fish hindgut digesta	shallow	neritic	BE	soft bottom	soft bottom	134	2	2.127104798	1	136	1.4543	3	36.5	798	0.257894737	0.089473684
13414.17.hg	0.0003	0.0003	0.0004	0.0005	0.0005	0.0008	0.0002	0.0007	0.0004	0.0008	0.0003	0.0002	0.0002	0.9944	0.0003	0.0027	0.0026	0.9944	-1.038461538		13414.17.hg	generalist	clearmag beads KF	Eastern Pacific	kelp forrest	Actinopterygii	Scorpaeniformes	Sebastidae	17	rockfish	Sebastes serriceps	treefish	fish hindgut digesta	shallow	neritic	KBRF	rock associated	kelp forrest	22547	1	4.353088765	2	2486	2.1615	30	29.8	572	0.261744966	0.167785235
13414.27.hg	0.0005	0.0007	0.0007	0.0004	0.0009	0.0021	0.0009	0.0012	0.0037	0.0066	0.0013	0.0006	0.0014	0.979	0.0005	0.0057	0.0148	0.979	2.596491228		13414.27.hg	generalist	clearmag beads KF	Eastern Pacific	kelp forrest	Actinopterygii	Scorpaeniformes	Sebastidae	27	rockfish	Sebastes dallii	calico rockfish	fish hindgut digesta	shallow	neritic	KBRF	rock associated	kelp forrest	19521596	1	7.290515321	3	3210	1.6888	35	17.4	103.5	0.284153005	0.174863388
13414.28.hg	0.0001	0.0001	0.0005	0.0006	0.0004	0.0005	0.0003	0.0034	0.0093	0.0088	0.0049	0.0128	0.0144	0.9439	0.0001	0.0024	0.0536	0.9439	22.33333333		13414.28.hg	generalist	clearmag beads KF	Eastern Pacific	kelp forrest	Actinopterygii	Scorpaeniformes	Sebastidae	28	rockfish	Sebastes miniatus	vermilion rockfish	fish hindgut digesta	shallow	neritic	KBRF	rock associated	kelp forrest	210117	3	5.322461191	2	3210	1.4839	35	26.9	308.6	0.294545455	0.16
13414.29.hg	0.001	0.0004	0.0003	0.0007	0.0005	0.0014	0.0006	0.0077	0.0028	0.0026	0.0016	0.0013	0.0026	0.9765	0.001	0.0039	0.0186	0.9765	4.769230769		13414.29.hg	generalist	clearmag beads KF	Eastern Pacific	kelp forrest	Actinopterygii	Scorpaeniformes	Sebastidae	29	rockfish	Sebastes semicinctus	halfbanded rockfish	fish hindgut digesta	shallow	neritic	KBRF	deep water benthic	kelp forrest	8514	2	3.930133646	1	3210	0.9305	35	16.2	51.6	0.288135593	0.141242938
13414.42.hg	0.0004	0.0002	0.001	0.0008	0.0002	0.0007	0.0006	0.0004	0.0004	0.0003	0.0001	0.0003	0.0001	0.9945	0.0004	0.0035	0.0016	0.9945	-2.1875		13414.42.hg	generalist	clearmag beads KF	Eastern Pacific	kelp forrest	Actinopterygii	Scorpaeniformes	Sebastidae	42	rockfish	Sebastes auriculatus	brown rockfish	fish hindgut digesta	shallow	neritic	KBRF	rock associated	kelp forrest	78053068	1	7.892389978	3	3440	1.4725	30	23.7	191.1	0.268085106	0.170212766
13414.3.hg	0	0.0001	0.0002	0.0003	0.0001	0.0001	0.0002	0.0004	0.0002	0.0003	0.0007	0.0007	0.0019	0.9948	0	0.001	0.0042	0.9948	4.2		13414.3.hg	generalist	clearmag beads KF	Eastern Pacific	rocky reef	Actinopterygii	Scorpaeniformes	Sebastidae	3	rockfish	Sebastes umbrosus	honeycomb rockfish	fish hindgut digesta	shallow	neritic	KBRF	rock associated	rock associated	3104279	2	6.491960747	3	2486	1.7184	30	28.3	402	0.297202797	0.20979021
13414.38.hg	0.0006	0.0009	0.0005	0.0005	0.0004	0.0013	0.001	0.0018	0.0025	0.0035	0.001	0.001	0.0019	0.9831	0.0006	0.0046	0.0117	0.9831	2.543478261		13414.38.hg	generalist	clearmag beads KF	Eastern Pacific	rocky reef	Actinopterygii	Scorpaeniformes	Sebastidae	38	rockfish	Sebastes hopkinsi	squarespot rockfish	fish hindgut digesta	shallow	neritic	MDRF	rock associated	rock associated	289432	2	5.461546546	2	5280	1.0848	50	24	169.5	0.248	0.124
13414.39.hg	0.0001	0.0003	0.0004	0.0001	0.0004	0.0017	0.0007	0.0082	0.0036	0.0073	0.0001	0.0003	0.0019	0.9749	0.0001	0.0036	0.0214	0.9749	5.944444444		13414.39.hg	generalist	clearmag beads KF	Eastern Pacific	rocky reef	Actinopterygii	Scorpaeniformes	Sebastidae	39	rockfish	Sebastes chlorostictus	greenspotted rockfish	fish hindgut digesta	shallow	neritic	MDRF	rock associated	rock associated	14577	2	4.163668154	2	4075	1.4423	50	24.5	212.1	0.302040816	0.183673469
13414.4.hg	0.012	0.001	0.0012	0.0004	0.0009	0.0036	0.001	0.0124	0.0054	0.0271	0.0042	0.0016	0.0069	0.9223	0.012	0.0081	0.0576	0.9223	7.111111111		13414.4.hg	generalist	clearmag beads KF	Eastern Pacific	rocky reef	Actinopterygii	Scorpaeniformes	Sebastidae	4	rockfish	Sebastes constellatus	starry rockfish	fish hindgut digesta	shallow	neritic	KBRF	rock associated	rock associated	344	2	2.536558443	1	2486	1.8344	30	22.1	198	0.271493213	0.158371041
13414.5.hg	0.0006	0	0.0003	0	0.0009	0.0002	0.0025	0.0003	0.0021	0.0002	0.0006	0.0023	0.0011	0.9889	0.0006	0.0039	0.0066	0.9889	1.692307692		13414.5.hg	generalist	clearmag beads KF	Eastern Pacific	rocky reef	Actinopterygii	Scorpaeniformes	Sebastidae	5	rockfish	Sebastes carnatus	gopher rockfish	fish hindgut digesta	shallow	neritic	KBRF	rock associated	rock associated	304112	2	5.483033557	2	2486	1.9058	30	25.5	316	0.274509804	0.176470588
13414.6.hg	0.0002	0.0006	0.0005	0.0004	0.0004	0.0011	0.0004	0.0023	0.0039	0.0047	0.0014	0.0015	0.0025	0.9801	0.0002	0.0034	0.0163	0.9801	4.794117647		13414.6.hg	generalist	clearmag beads KF	Eastern Pacific	rocky reef	Actinopterygii	Scorpaeniformes	Sebastidae	6	rockfish	Sebastes mystinus	blue rockfish	fish hindgut digesta	shallow	neritic	KBRF	rock associated	rock associated	1340668	3	6.127321243	3	2486	1.304	30	28.8	328	0.266211604	0.153583618
13414.63.hg	0.0002	0.001	0.0002	0.0008	0.0014	0.0002	0.0012	0.0002	0.0012	0.0002	0.0001	0.0004	0.0001	0.9928	0.0002	0.0048	0.0022	0.9928	-2.181818182		13414.63.hg	generalist	clearmag beads KF	Eastern Pacific	sandy bottom	Actinopterygii	Scorpaeniformes	Sebastidae	63	rockfish	Sebastes diploproa	splitnose rockfish	fish hindgut digesta	mid	mesopelagic and benthopelagic	SSLP	rock associated	soft bottom	8827556	1	6.945840481	3	9790	1.4474	300	15.5	53.9	0.322580645	0.193548387
13414.1.hg	0.0012	0.0008	0.0036	0.0089	0.0007	0.0006	0.0035	0.0384	0.0757	0.0141	0.0081	0.0093	0.0099	0.8252	0.0012	0.0181	0.1555	0.8252	8.591160221		13414.1.hg	generalist	clearmag beads KF	Eastern Pacific	rocky reef	Actinopterygii	Perciformes	Serranidae	1	Sea basses, groupers, and fairy basslets	Paralabrax clathratus	kelp bass	fish hindgut digesta	shallow	neritic	RST	rock associated	rock associated	9529	2	3.979047327	1	24	1.3803	3	35.9	644	0.327777778	0.144444444
13414.35.hg	0.0039	0.0011	0.0026	0.0021	0.0007	0.0037	0.0048	0.0127	0.014	0.018	0.0221	0.0251	0.0103	0.8789	0.0039	0.015	0.1022	0.8789	6.813333333		13414.35.hg	generalist	clearmag beads KF	Eastern Pacific	rocky reef	Actinopterygii	Perciformes	Serranidae	35	Sea basses, groupers, and fairy basslets	Paralabrax maculatofasciatus	spotted sand bass	fish hindgut digesta	shallow	neritic	BE	soft bottom	rock associated	3362192	1	6.52662251	3	5	1.3922	3	31	443.5	0.283911672	0.129337539
13414.12.hg	0.0003	0.0039	0.0022	0.0037	0.0012	0.0007	0.0024	0.0009	0.0009	0.0006	0.0021	0.0008	0.0005	0.9798	0.0003	0.0141	0.0058	0.9798	-2.431034483		13414.12.hg	generalist	clearmag beads KF	Eastern Pacific	sandy bottom	Actinopterygii	Perciformes	Serranidae	12	Sea basses, groupers, and fairy basslets	Paralabrax nebulifer	barred sand bass	fish hindgut digesta	shallow	neritic	IS	soft bottom	soft bottom	3593995	2	6.555577469	3	787	1.214	2	28.8	290	0.274305556	0.142361111
13414.85.hg	0.0689	0.0732	0.0108	0.0828	0.0503	0.0051	0.0575	0.0029	0.0024	0.0033	0.0024	0.0062	0.0034	0.6308	0.0689	0.2797	0.0206	0.6308	-13.5776699		13414.85.hg	generalist	clearmag beads KF	Eastern Pacific	sandy bottom	Actinopterygii	Perciformes	Zoarcidae	85	eelpouts	Lycodes pacificus	blackbelly eelpout	fish hindgut digesta	mid	mesopelagic and benthopelagic	DSLP	soft bottom	deep water benthic	32473	2	4.511522413	2	9790	0.3443	500	20.5	29.66	0.243902439	0.097560976
13414.75.hg	0.0012	0.0833	0.0027	0.0946	0.0487	0.0147	0.0429	0.0124	0.0069	0.0105	0.0014	0.0142	0.0127	0.6538	0.0012	0.2869	0.0581	0.6538	-4.938037866		13414.75.hg	generalist	clearmag beads KF	Eastern Pacific	sandy bottom	Actinopterygii	Perciformes	Zoarcidae	75	eelpouts	Lycodes cortezianus	bigfin eelpout	fish hindgut digesta	mid	mesopelagic and benthopelagic	SSLP	soft bottom	soft bottom	295	4	2.469822016	1	12130	0.3907	328.5	22	41.6	0.245454545	0.122727273
13414.76.hg	0.0038	0.0305	0.0144	0.0822	0.0804	0.0109	0.0583	0.002	0.0112	0.0017	0.0014	0.0125	0.0029	0.6878	0.0038	0.2767	0.0317	0.6878	-8.728706625		13414.76.hg	generalist	clearmag beads KF	Eastern Pacific	sandy bottom	Actinopterygii	Perciformes	Zoarcidae	76	eelpouts	Lyconema barbatum	bearded eelpout	fish hindgut digesta	mid	mesopelagic and benthopelagic	SSLP	soft bottom	soft bottom	40547	2	4.607958727	2	12130	0.2196	328.5	10.7	2.69	0.23364486	0.065420561
13414.82.hg	0.0066	0.012	0.0075	0.0173	0.0175	0.0034	0.0164	0.0053	0.0079	0.0063	0.0035	0.003	0.0028	0.8905	0.0066	0.0741	0.0288	0.8905	-2.572916667		13414.82.hg	generalist	clearmag beads KF	Eastern Pacific	sandy bottom	Actinopterygii	Perciformes	Zoarcidae	82	eelpouts	Lycodes diapterus	black eelpout	fish hindgut digesta	mid	mesopelagic and benthopelagic	SSLP	soft bottom	soft bottom	42556	4	4.6289608	2	9790	0.3291	300	24.7	49.6	0.263157895	0.085020243
13414.7.hg	0.0023	0.0002	0.0004	0.0011	0.0008	0.0006	0.001	0.0207	0.113	0.0154	0.0178	0.0108	0.0152	0.8007	0.0023	0.0041	0.1929	0.8007	47.04878049		13414.7.hg	manoeuvrer	clearmag beads KF	Eastern Pacific	rocky reef	Actinopterygii	Perciformes	Embiotocidae	7	surfperches	Phanerodon furcatus	white seaperch	fish hindgut digesta	shallow	neritic	RST	soft bottom	rock associated	12709	3	4.10411138	2	103	1.1082	3	19.1	118	0.268181818	0.045454545
13414.9.hg	0.0007	0.0017	0.0006	0.0012	0.0021	0.0075	0.005	0.0241	0.005	0.0119	0.024	0.0002	0.0049	0.9111	0.0007	0.0181	0.0701	0.9111	3.872928177		13414.9.hg	manoeuvrer	clearmag beads KF	Eastern Pacific	rocky reef	Actinopterygii	Perciformes	Embiotocidae	9	surfperches	Embiotoca jacksoni	black perch	fish hindgut digesta	shallow	neritic	RST	rock associated	rock associated	312	2	2.494154594	1	103	2.3619	3	18.1	162	0.315789474	0.078947368
13414.52.hg	0.0123	0.0017	0.0433	0.035	0.0021	0.0037	0.0039	0.0093	0.0175	0.0177	0.1066	0.0058	0.007	0.7341	0.0123	0.0897	0.1639	0.7341	1.827201784		13414.52.hg	manoeuvrer	clearmag beads KF	Eastern Pacific	rocky reef	Actinopterygii	Perciformes	Emiotocidae	52	surfperches	Rhacochilus toxotes	rubberlip seaperch	fish hindgut digesta	shallow	neritic	RST	rock associated	rock associated	1254	3	3.098297536	1	1163	1.2695	6	23	186.7	0.306122449	0.081632653
13414.53.hg	0.0017	0.0029	0.0036	0.0027	0.0025	0.0028	0.0026	0.0172	0.0047	0.012	0.0851	0.0045	0.0242	0.8335	0.0017	0.0171	0.1477	0.8335	8.637426901		13414.53.hg	manoeuvrer	clearmag beads KF	Eastern Pacific	rocky reef	Actinopterygii	Perciformes	Emiotocidae	53	surfperches	Brachyistius frenatus	kelp perch	fish hindgut digesta	shallow	neritic	RST	rock associated	rock associated	29409	1	4.468480257	2	1163	1.5871	6	14.2	59.1	0.322580645	0.064516129
13414.10.hg	0.001	0.0016	0.0005	0.0007	0.0007	0.0001	0.0005	0.0465	0.0033	0.0054	0.0006	0.0007	0.0024	0.936	0.001	0.0041	0.0589	0.936	14.36585366		13414.10.hg	manoeuvrer	clearmag beads KF	Eastern Pacific	rocky reef	Actinopterygii	Perciformes	Haemulidae	10	grunts	Anisotremus davidsonii	xantic sargo	fish hindgut digesta	shallow	neritic	RST	rock associated	rock associated	632	2	2.800717078	1	103	1.6525	3	23.5	274	0.28627451	0.078431373
13414.22.hg	0.0007	0.001	0.0013	0.0014	0.0016	0.0016	0.0011	0.0012	0.0085	0.0049	0.0007	0.0011	0.0022	0.9727	0.0007	0.008	0.0186	0.9727	2.325		13414.22.hg	manoeuvrer	clearmag beads KF	Eastern Pacific	rocky reef	Actinopterygii	Perciformes	Kyphosidae	22	Sea chub	Girella nigricans	opaleye	fish hindgut digesta	shallow	neritic	RST	rock associated	rock associated	54166	2	4.733726765	2	161	2.4419	3	22.4	297.1	0.243478261	0.091304348
13414.54.hg	0.0005	0.0008	0.0009	0.0007	0.0013	0.0004	0.0004	0.001	0.0038	0.0007	0.005	0.0018	0.0052	0.9775	0.0005	0.0045	0.0175	0.9775	3.888888889		13414.54.hg	manoeuvrer	clearmag beads KF	Eastern Pacific	rocky reef	Actinopterygii	Perciformes	Kyphosidae	54	Sea chub	Medialuna californiensis	halfmoon	fish hindgut digesta	shallow	neritic	RST	rock associated	rock associated	224816	1	5.351827216	2	1163	2.0448	6	22.5	173.6	0.269607843	0.088235294
13414.25.hg	0.036	0.0029	0.0086	0.0094	0.0208	0.0007	0.0068	0.015	0.0336	0.101	0.0073	0.0043	0.0224	0.7312	0.036	0.0492	0.1836	0.7312	3.731707317		13414.25.hg	manoeuvrer	clearmag beads KF	Eastern Pacific	sandy bottom	Actinopterygii	Syngnathiformes	Syngnathidae	25	pipefishes and seahorses	Syngnathus leptorhynchus	bay pipefish	fish hindgut digesta	shallow	intertidal	IS	soft bottom	soft bottom	1333	1	3.124830149	1	245	0.0269	1	16.9	1.3	nan	nan
13414.69.midgut	0.0085	0.0287	0.0102	0.0569	0.0526	0.0055	0.0251	0.0014	0.0132	0.0059	0.0014	0.0074	0.0108	0.7724	0.0085	0.179	0.0401	0.7724	-4.463840399		13414.69.midgut	accelerator	clearmag beads KF	Eastern Pacific	sandy bottom	Actinopterygii	Scorpaeniformes	Agonidae	69	poachers	Xeneretmus latifrons	blacktip poacher	fish midgut digesta	mid	mesopelagic and benthopelagic	OS	soft bottom	soft bottom	44143	2	4.644861845	2	9620	0.29	150	14.2	8.84	0.296551724	0.082758621
13414.34.midgut	0.0054	0.0009	0.0268	0.0007	0.0004	0.0057	0.0029	0.0002	0.0001	0.0003	0.001	0.0011	0.0012	0.9533	0.0054	0.0374	0.0039	0.9533	-9.58974359		13414.34.midgut	accelerator	clearmag beads KF	Eastern Pacific	rocky reef	Actinopterygii	Perciformes	Blenniidae	34	combtooth blennies	Hypsoblennius gilberti	rockpool blenny	fish midgut digesta	shallow	intertidal	RIT	rock associated	rock associated	473719359	1	8.675521133	3	1	1.3942	1	7.1	4.99	0.197183099	0.098591549
13414.16.midgut	0.0095	0.0021	0.0123	0.0027	0.0015	0.0046	0.0074	0.001	0.0025	0.0021	0.0027	0.0053	0.0066	0.9397	0.0095	0.0306	0.0202	0.9397	-1.514851485		13414.16.midgut	accelerator	clearmag beads KF	Eastern Pacific	rocky reef	Actinopterygii	Scorpaeniformes	Cottidae	16	sculpins	Leptocottus armatus	pacific staghorn sculpin	fish midgut digesta	shallow	neritic	RIT	soft bottom	rock associated	7764035	1	6.890087485	3	1	1.2701	1	8.5	7.8	0.258823529	0.164705882
13414.96.midg	0.0011	0.0415	0.0035	0.0034	0.0335	0.0005	0.002	0.0008	0.0047	0.0013	0.0003	0.0006	0.0006	0.9062	0.0011	0.0844	0.0083	0.9062	-10.1686747		13414.96.midg	accelerator	clearmag beads KF	Eastern Pacific	sandy mud bottom	Actinopterygii	Cyprinodontiformes	Fundulidae	96	topminnows and killisfishes	Fundulus parvipinnis	California killifish	fish midgut digesta	shallow	intertidal	BE	soft bottom	soft bottom	2413	1	3.382557322	1	42	1.2926	1	4.7	1.342	0.468085106	0.063829787
13414.100.midg	0.0003	0.0004	0	0.0003	0.0004	0.0001	0.0003	0.0002	0.0006	0.0003	0.0003	0.0003	0.0001	0.9964	0.0003	0.0015	0.0018	0.9964	1.2		13414.100.midg	accelerator	clearmag beads KF	Eastern Pacific	sandy mud bottom	Actinopterygii	Perciformes	Gobiidae	100	gobies	Gillichthys mirabilis	longjaw mudsucker	fish midgut digesta	shallow	intertidal	BE	soft bottom	soft bottom	2569241	1	6.409804844	3	30	0.8914	1	12	15.404	0.35	0.166666667
13414.95.midg	0.0003	0.002	0.0003	0.0002	0	0.0004	0.0004	0.0003	0.0012	0.0008	0	0.0003	0.0005	0.9933	0.0003	0.0033	0.0031	0.9933	-1.064516129		13414.95.midg	accelerator	clearmag beads KF	Eastern Pacific	sandy mud bottom	Actinopterygii	Perciformes	Gobiidae	95	gobies	Clevelandia ios	arrow goby	fish midgut digesta	shallow	intertidal	BE	soft bottom	soft bottom	14791	1	4.169997537	2	5	0.5615	1	3.2	0.184	0.34375	0.125
13414.93.midg	0.005	0.0424	0.0123	0.0195	0.0282	0.0169	0.0132	0.0072	0.0175	0.0656	0.001	0.0135	0.0039	0.7538	0.005	0.1325	0.1087	0.7538	-1.218951242		13414.93.midg	accelerator	clearmag beads KF	Eastern Pacific	sandy bottom	Actinopterygii	Gadiformes	Macrouridae	93	grenadiers or rattails	Nezumia stelgidolepis	california grenadier	fish midgut digesta	mid	mesopelagic	DSLP	deep water benthic	deep water benthic	1062147	2	6.026184627	3	9790	0.2662	500	19	18.26	0.210526316	0.078947368
13414.41.midgut	0.0039	0.0027	0.0491	0.0058	0.001	0.0125	0.0061	0.01	0.0052	0.0053	0.0062	0.0131	0.0298	0.8493	0.0039	0.0772	0.0696	0.8493	-1.109195402		13414.41.midgut	accelerator	clearmag beads KF	Eastern Pacific	kelp forrest	Actinopterygii	Scorpaeniformes	Scorpaenidae	41	scorpionfish or rockfish	Scorpaena guttata	California scorpionfish	fish midgut digesta	shallow	neritic	KBRF	rock associated	kelp forrest	4837137	3	6.684588388	3	2812	1.7087	30	17.9	98	0.251396648	0.139664804
13414.11.midgut	0.0083	0.0033	0.0022	0.016	0.0075	0.0031	0.0062	0.0014	0.0032	0.0032	0.4171	0.0047	0.1609	0.3629	0.0083	0.0383	0.5905	0.3629	15.41775457		13414.11.midgut	accelerator	clearmag beads KF	Eastern Pacific	sandy bottom	Actinopterygii	Perciformes	Sphyraenidae	11	barracudas	Sphyraena argentea	Pacific 'california' barracuda	fish midgut digesta	shallow	neritic	P	pelagic	soft bottom	6199952	3	6.792388327	3	787	0.3219	2	42.2	330	0.403846154	0.091880342
13414.83.midgut	0.0524	0.0011	0.0026	0.0008	0.0014	0.0013	0.0069	0.0049	0.0244	0.0197	0.006	0.0022	0.0129	0.8634	0.0524	0.0141	0.0701	0.8634	4.971631206		13414.83.midgut	accelerator	clearmag beads KF	Eastern Pacific	sandy bottom	Actinopterygii	Stomiiformes	Stomiidae	83	barbeled dragonfishes	Stomias atriventer	black belly dragonfish	fish midgut digesta	deep	bathypelagic	DSLP	deep water benthic	deep water benthic	235882	3	5.372694801	2	9790	0.181	500	17.5	9.7	0.857142857	0.142857143
13414.51.midgut	0.0003	0.0005	0.0001	0.0002	0.0003	0	0.0004	0.0005	0.0003	0.0006	0.0003	0.0008	0.012	0.9837	0.0003	0.0015	0.0145	0.9837	9.666666667		13414.51.midgut	accelerator	clearmag beads KF	Eastern Pacific	sandy mud bottom	Actinopterygii	Aulopiformes	Synodontidae	51	lizardifishes	Synodus lucioceps	California lizardfish	fish midgut digesta	shallow	neritic	BE	soft bottom	soft bottom	1610852	1	6.207055641	3	78	0.5408	3	29.5	158	0.37012987	0.113636364
13414.68.midgut	0.0001	0.0001	0.0001	0.0003	0.0002	0	0.0001	0.0007	0.0004	0.0049	0.0003	0.0002	0.0016	0.991	0.0001	0.0008	0.0081	0.991	10.125		13414.68.midgut	burrowing	columns	Eastern Pacific	rocky reef (shallow)	Actinopterygii	Anguilliformes	Muraenidae	68	moray eels	Gymnothorax mordax	California moray	fish midgut digesta	shallow	neritic	BE	rock associated	rock associated	237349	2	5.375387406	2	3	0.2563	1	80	1312	0.10625	0.0625
13414.78.midgut	0.0131	0.0022	0.0107	0.0033	0.0024	0.001	0.0023	0.0038	0.0167	0.01	0.0356	0.0116	0.1261	0.7612	0.0131	0.0219	0.2038	0.7612	9.305936073		13414.78.midgut	burrowing	clearmag beads KF	Eastern Pacific	sandy bottom	Actinopterygii	Anguilliformes	Nemichthyidae	78	snipe eels	Nemichthys scolopaceus	Snipe eel	fish midgut digesta	deep	abyssalpelagic	DSLP	deep water benthic	deep water benthic	99551	3	4.998045627	2	27530	0.0064	500	94.9	54.5	0.088514226	0.100105374
13414.86.midgut	0.0051	0.0099	0.0146	0.0263	0.0227	0.0036	0.0231	0.0087	0.0093	0.0077	0.0097	0.0066	0.0089	0.8438	0.0051	0.1002	0.0509	0.8438	-1.968565815		13414.86.midgut	burrowing	clearmag beads KF	Eastern Pacific	sandy bottom	Actinopterygii	Anguilliformes	Nettastomatidae	86	duckbill eels	Facciolella equatorialis	Dogface witch eel	fish midgut digesta	mid	mesopelagic	DSLP	deep water benthic	deep water benthic	11268279	3	7.051857591	3	9790	0.039	500	32	12.79	0.19375	0.090625
13414.81.midgut	0.0009	0.0027	0.0027	0.0057	0.0013	0.0024	0.0035	0.0061	0.0127	0.0152	0.0127	0.0051	0.0064	0.9226	0.0009	0.0183	0.0582	0.9226	3.180327869		13414.81.midgut	burrowing	clearmag beads KF	Eastern Pacific	sandy bottom	Myxini	Myxiniformes	Myxinidae	81	hagfishes	Eptatretus stoutii	pacific hagfish	fish midgut digesta	mid	mesopelagic	SSLP	deep water benthic	soft bottom	1065	1	3.027349608	1	9790	0.1944	300	35.3	85.5	nan	0.031161473
13414.20.midgut	0.0015	0.0023	0.0022	0.0014	0.001	0.0057	0.0014	0.0079	0.3661	0.0251	0.001	0.0063	0.028	0.5501	0.0015	0.014	0.4344	0.5501	31.02857143		13414.20.midgut	crusier sprinter	clearmag beads KF	Eastern Pacific	kelp forrest	Actinopterygii	Perciformes	Carangidae	20	jacks and pompanos	Trachurus symmetricus	Pacific jack mackerel	fish midgut digesta	shallow	neritic	CP	pelagic	rock associated	48609	3	4.686716687	2	822	0.7241	5	20.1	80.3	0.452914798	0.112107623
13414.60.midgut	0.0014	0.0004	0.0013	0.0006	0.0004	0.0009	0.0007	0.0195	0.0244	0.2021	0.0006	0.0068	0.0084	0.7325	0.0014	0.0043	0.2618	0.7325	60.88372093		13414.60.midgut	crusier sprinter	clearmag beads KF	Eastern Pacific	sandy bottom	Actinopterygii	Clupeiformes	Clupeidae	60	herrings, shads, sardines, menhadens	Sardinops sagax	South American pilchard	fish midgut digesta	shallow	neritic	CP	pelagic	soft bottom	397806	1	5.599671329	2	245	0.5795	3	13.3	22	0.371794872	0.134615385
13414.40.midgut	0.0005	0.0005	0.0006	0.0007	0.0003	0.0005	0.0012	0.0029	0.0174	0.0039	0.0064	0.003	0.0108	0.9513	0.0005	0.0038	0.0444	0.9513	11.68421053		13414.40.midgut	crusier sprinter	clearmag beads KF	Eastern Pacific	sandy mud bottom	Actinopterygii	Clupeiformes	Engraulidae	40	anchovies	Engraulis mordax	California anchovy	fish midgut digesta	shallow	neritic	BE	pelagic	soft bottom	62880	1	4.798512533	2	195	0.6248	5	12.4	14.7	0.458646617	0.172932331
13414.61.midgut	0.0002	0.0005	0.0026	0.0048	0.0006	0.0008	0.0059	0.0025	0.0257	0.0066	0.0014	0.0005	0.005	0.9429	0.0002	0.0152	0.0417	0.9429	2.743421053		13414.61.midgut	crusier sprinter	clearmag beads KF	Eastern Pacific	sandy bottom	Actinopterygii	Myctophiformes	Myctophidae	61	Lanternfishes	Triphoturus mexicanus	Mexican lampfish	fish midgut digesta	mid	mesopelagic	SSLP	deep water benthic	soft bottom	514921	3	5.711740604	2	9790	0.5618	300	4.7	0.79	0.403846154	0.25
13414.36.midgut	0.0018	0.0011	0.0058	0.0009	0.0024	0.0015	0.0017	0.007	0.0139	0.0117	0.017	0.007	0.0425	0.8857	0.0018	0.0134	0.0991	0.8857	7.395522388		13414.36.midgut	crusier sprinter	clearmag beads KF	Eastern Pacific	rocky reef	Actinopterygii	Perciformes	Pomacentridae	36	damselfishes	Chromis punctipinnis	blacksmith	fish midgut digesta	shallow	neritic	BE	rock associated	rock associated	368405	1	5.566325516	2	5	1.3635	3	15.8	76.9	0.224719101	0.101123596
13414.94.midg	0.0004	0.0011	0.0008	0.0004	0.0005	0.0023	0.001	0.0043	0.0224	0.0274	0.0067	0.1097	0.0944	0.7286	0.0004	0.0061	0.2649	0.7286	43.42622951		13414.94.midg	crusier sprinter	clearmag beads KF	Eastern Pacific	pelagic	Actinopterygii	Perciformes	Scombridae	94	mackerals, tunas, bonitos	Thunnus albacares	yellowfin tuna	fish midgut digesta	shallow	neritic	P	pelagic	pelagic	15406	1	4.187689894	2	110765	2.6258	1	53.34	5443	nan	nan
13414.98.midg	0.0001	0.0001	0	0.0001	0	0.0003	0.0003	0.0002	0.001	0.0007	0.0002	0.0004	0	0.9966	0.0001	0.0008	0.0025	0.9966	3.125		13414.98.midg	crusier sprinter	clearmag beads KF	Eastern Pacific	pelagic	Actinopterygii	Perciformes	Scombridae	98	mackerals, tunas, bonitos	Katsuwonus pelamis	skipjack tuna	fish midgut digesta	shallow	neritic	P	pelagic	pelagic	2077	1	3.317436497	1	71737	2.6573	3	60.2	6804	0.300787402	0.100787402
13414.103.midg	0.0013	0.0019	0.025	0.0135	0.0005	0.0136	0.0204	0.0391	0.0353	0.3025	0.0013	0.0127	0.0042	0.5287	0.0013	0.0749	0.3951	0.5287	5.275033378		13414.103.midg	crusier sprinter	clearmag beads KF	Eastern Pacific	sandy bottom	Actinopterygii	Perciformes	Scombridae	103	mackerals, tunas, bonitos	Scomber japonicus	chub mackerel	fish midgut digesta	shallow	neritic	CP	pelagic	soft bottom	4614	3	3.66407759	1	245	0.7549	1	17.5	52.6	0.319371728	0.141361257
13414.58.midgut	0.0021	0.0023	0.0006	0.0019	0.0011	0.0055	0.0009	0.0259	0.0383	0.151	0.0054	0.0066	0.0151	0.7433	0.0021	0.0123	0.2423	0.7433	19.69918699		13414.58.midgut	crusier sprinter	clearmag beads KF	Eastern Pacific	sandy bottom	Actinopterygii	Perciformes	Scombridae	58	mackerals, tunas, bonitos	Sarda chiliensis	Pacific bonito	fish midgut digesta	shallow	neritic	P	pelagic	soft bottom	56087	1	4.748862211	2	245	1.1121	3	34.5	540.8	0.260273973	0.104109589
13414.89.midg	0.001	0.0007	0.0005	0.0007	0.0005	0.0052	0.0005	0.0038	0.0454	0.0374	0.0007	0.0005	0.0029	0.9002	0.001	0.0081	0.0907	0.9002	11.19753086		13414.89.midg	crusier sprinter	clearmag beads KF	Eastern Pacific	sandy bottom	Actinopterygii	Stomiiformes	Sternoptychidae	89	marine hatchetfishes	Sternoptyx pseudobscura	Highlight hatchetfish	fish midgut digesta	deep	bathypelagic	DSLP	deep water benthic	deep water benthic	736	1	2.866877814	1	27530	1.0894	500	2	0.116	0.545454545	0.136363636
13414.90.midg	0.0003	0.0003	0.0004	0.0001	0.0001	0.0014	0.0005	0.0005	0.0022	0.0027	0.0003	0.0007	0.0011	0.9894	0.0003	0.0028	0.0075	0.9894	2.678571429		13414.90.midg	crusier sprinter	clearmag beads KF	Eastern Pacific	sandy bottom	Actinopterygii	Stomiiformes	Sternoptychidae	90	marine hatchetfishes	Argyropelecus affinis	Pacific hatchetfish	fish midgut digesta	deep	bathypelagic	DSLP	deep water benthic	deep water benthic	3862973	3	6.586921673	3	27530	0.6938	500	3.3	0.444	0.325	0.25
13414.59.midgut	0.0046	0.0147	0.0032	0.0034	0.0069	0.0017	0.0059	0.0031	0.0027	0.002	0.6739	0.0015	0.0087	0.2677	0.0046	0.0358	0.6919	0.2677	19.32681564		13414.59.midgut	crusier sprinter	clearmag beads KF	Eastern Pacific	sandy mud bottom	Chondrichthyes	Lamniformes	Alopiidae	59	thresher sharks	Alopias vulpinus	thresher shark	fish midgut digesta	shallow	neritic	BE	pelagic	soft bottom	1084925	1	6.035399717	3	160	Missing: not collected	3	Missing: not collected	Missing: not collected	nan	nan
13414.32.midgut	0.0016	0.045	0.0213	0.0527	0.0647	0.0019	0.0353	0.0038	0.034	0.0038	0.0012	0.0062	0.0051	0.7234	0.0016	0.2209	0.0541	0.7234	-4.083179298		13414.32.midgut	crusier sprinter	clearmag beads KF	Eastern Pacific	rocky reef	Chondrichthyes	Heterodontiformes	Heterodontidae	32	bullhead, horn, or port jackson sharks	Heterodontus francisci	horn shark	fish midgut digesta	shallow	neritic	BE	rock associated	rock associated	9935	2	3.997167871	1	5	0.8407	4	60.3	2256	0.302325581	nan
13414.55.midgut	0.0004	0.0002	0.0002	0.0004	0	0	0	0.0004	0.0007	0.0006	0	0.0004	0.0003	0.9964	0.0004	0.0008	0.0024	0.9964	3		13414.55.midgut	crusier sprinter	columns	Eastern Pacific	kelp forrest	Chondrichthyes	Hexanchiformes	Hexanchidae	55	cow sharks	Notorhynchus cepedianus	broadnose sevengill shark	fish midgut digesta	shallow	neritic	KBRF	soft bottom	kelp forrest	10381836	3	7.016274164	3	1432	Missing: not collected	6	Missing: not collected	Missing: not collected	nan	nan
13414.84.midgut	0.0057	0.0191	0.0077	0.0186	0.0123	0.0016	0.0126	0.0031	0.0081	0.0071	0.0028	0.004	0.0036	0.8937	0.0057	0.0719	0.0287	0.8937	-2.505226481		13414.84.midgut	crusier sprinter	clearmag beads KF	Eastern Pacific	sandy bottom	Chondrichthyes	Carcharhiniformes	Scyliorhinidae	84	catshark	Apristurus brunneus	brown catshark	fish midgut digesta	deep	bathypelagic	DSLP	deep water benthic	deep water benthic	59294	2	4.773010749	2	9790	0.3539	500	19.4	25.84	0.515463918	0.072164948
13414.14.midgut	0.0088	0.037	0.0018	0.0178	0.0836	0.0042	0.0062	0.0341	0.0649	0.0411	0.0915	0.0234	0.0411	0.5445	0.0088	0.1506	0.2961	0.5445	1.966135458		13414.14.midgut	crusier sprinter	clearmag beads KF	Eastern Pacific	sandy mud bottom	Chondrichthyes	Carcharhiniformes	Triakidae	14	houndsharks	Mustelus californicus	gray smooth-hound shark	fish midgut digesta	shallow	neritic	BE	soft bottom	soft bottom	82045	2	4.914052119	2	315	0.2909	3	71.2	1050	0.313202247	0.037921348
13414.15.midgut	0.0021	0.0432	0.0066	0.0244	0.1214	0.002	0.0111	0.0102	0.0409	0.0285	0.1424	0.0081	0.0317	0.5274	0.0021	0.2087	0.2618	0.5274	1.254432199		13414.15.midgut	crusier sprinter	clearmag beads KF	Eastern Pacific	sandy mud bottom	Chondrichthyes	Carcharhiniformes	Triakidae	15	houndsharks	Triakis semifasciata	leopard shark	fish midgut digesta	shallow	neritic	BE	soft bottom	soft bottom	75942	2	4.88048203	2	52	0.4834	3	82.9	2754	0.301568154	0.038600724
13414.43.midgut	0.0058	0.0176	0.0119	0.0194	0.035	0.0041	0.0577	0.0491	0.0152	0.0189	0.0595	0.0126	0.0206	0.6726	0.0058	0.1457	0.1759	0.6726	1.207275223		13414.43.midgut	flow refuging	clearmag beads KF	Eastern Pacific	sandy mud bottom	Actinopterygii	Pleuronectiformes	Cynoglossidae	43	tonguefish	Symphurus atricauda	california tonguefish	fish midgut digesta	shallow	neritic	BE	soft bottom	soft bottom	2015136	1	6.304304362	3	235	0.9572	3	16.8	46.2	0.035502959	0.023668639
13414.26.midgut	0.0007	0.0007	0.0005	0.0007	0.001	0.0012	0.0009	0.0037	0.022	0.2537	0.0047	0.0026	0.022	0.6856	0.0007	0.005	0.3087	0.6856	61.74		13414.26.midgut	flow refuging	clearmag beads KF	Eastern Pacific	kelp forrest	Actinopterygii	Pleuronectiformes	Paralichthyidae	26	large tooth flounders	Citharichthys xanthostigma	longfin sanddab	fish midgut digesta	shallow	neritic	KBRF	soft bottom	kelp forrest	1979	1	3.296445794	1	3210	1.0587	35	18	78.5	0.051282051	0.092307692
13414.71.midgut	0.0011	0.0018	0.0012	0.0025	0.0021	0.0011	0.0018	0.0032	0.0246	0.005	0.065	0.0031	0.0188	0.8687	0.0011	0.0105	0.1197	0.8687	11.4		13414.71.midgut	flow refuging	clearmag beads KF	Eastern Pacific	sandy bottom	Actinopterygii	Pleuronectiformes	Paralichthyidae	71	large tooth flounders	Citharichthys sordidus	pacific sanddab	fish midgut digesta	mid	mesopelagic and benthopelagic	OS	soft bottom	soft bottom	20674	2	4.315424512	2	9620	0.697	150	12.4	13.29	0.072580645	0.088709677
13414.37.midgut	0.0007	0.0107	0.0017	0.0011	0.0177	0.0096	0.0016	0.0291	0.0313	0.1418	0.1512	0.0196	0.0922	0.4917	0.0007	0.0424	0.4652	0.4917	10.97169811		13414.37.midgut	flow refuging	clearmag beads KF	Eastern Pacific	sandy mud bottom	Actinopterygii	Pleuronectiformes	Paralichthyidae	37	large tooth flounders	Paralichthys californicus	California flounder	fish midgut digesta	shallow	neritic	BE	soft bottom	soft bottom	8262	2	3.917085191	1	100	0.8889	3	44	810	0.062222222	0.117777778
13414.62.midgut	0.01	0.0448	0.0121	0.0654	0.058	0.004	0.037	0.0061	0.0107	0.0051	0.0073	0.0031	0.0071	0.7293	0.01	0.2213	0.0394	0.7293	-5.616751269		13414.62.midgut	flow refuging	clearmag beads KF	Eastern Pacific	sandy bottom	Actinopterygii	Pleuronectiformes	Pleuronectidae	62	righteye flounders	Eopsetta exilis	slender sole	fish midgut digesta	mid	mesopelagic and benthopelagic	SSLP	soft bottom	soft bottom	275798	2	5.440591112	2	9790	0.5624	300	18	32.8	0.094444444	0.088888889
13414.65.midgut	0.0083	0.082	0.0084	0.0775	0.0799	0.0105	0.0831	0.0019	0.0023	0.0028	0.0017	0.0037	0.0021	0.6358	0.0083	0.3414	0.0145	0.6358	-23.54482759		13414.65.midgut	flow refuging	clearmag beads KF	Eastern Pacific	sandy bottom	Actinopterygii	Pleuronectiformes	Pleuronectidae	65	righteye flounders	Microstomus pacificus	dover sole	fish midgut digesta	deep	bathypelagic	SSLP	soft bottom	soft bottom	3351725	2	6.525268379	3	9790	0.9006	300	21	83.4	0.095238095	0.047619048
13414.66.midgut	0.0053	0.0703	0.0159	0.0762	0.0779	0.0089	0.0689	0.0052	0.0074	0.0034	0.0045	0.0042	0.0027	0.6492	0.0053	0.3181	0.0274	0.6492	-11.60948905		13414.66.midgut	flow refuging	clearmag beads KF	Eastern Pacific	sandy bottom	Actinopterygii	Pleuronectiformes	Pleuronectidae	66	righteye flounders	Glyptocephalus zachirus	rex sole	fish midgut digesta	mid	mesopelagic and benthopelagic	SSLP	soft bottom	soft bottom	892761	1	5.95073521	2	9790	0.6888	300	24.7	103.8	0.060728745	0.052631579
13414.73.midgut	0.0308	0.0011	0.0022	0.0009	0.0016	0.0044	0.0018	0.0034	0.0087	0.01	0.0749	0.0082	0.0571	0.7949	0.0308	0.012	0.1623	0.7949	13.525		13414.73.midgut	flow refuging	clearmag beads KF	Eastern Pacific	sandy bottom	Actinopterygii	Pleuronectiformes	Pleuronectidae	73	righteye flounders	Parophrys vetulus	English sole	fish midgut digesta	mid	mesopelagic and benthopelagic	OS	soft bottom	soft bottom	2224889	1	6.347308349	3	9620	0.9013	150	27	177.4	0.037037037	0.092592593
13414.101.midg	0.0003	0.0034	0.0097	0.0022	0.002	0.0011	0.0059	0.0145	0.0315	0.0457	0.0004	0.0004	0.0043	0.8786	0.0003	0.0243	0.0968	0.8786	3.983539095		13414.101.midg	flow refuging	clearmag beads KF	Eastern Pacific	sandy mud bottom	Actinopterygii	Pleuronectiformes	Pleuronectidae	101	righteye flounders	Hypsopsetta guttulata	diamond turbot	fish midgut digesta	shallow	neritic	BE	soft bottom	soft bottom	962	1	2.983175072	1	5	1.3893	1	14.7	44.13	0.068027211	0.047619048
13414.80.midgut	0.0008	0.0007	0.0005	0.0008	0.0007	0.0019	0.0007	0.0015	0.0039	0.0052	0.0246	0.0023	0.0105	0.9459	0.0008	0.0053	0.048	0.9459	9.056603774		13414.80.midgut	flow refuging	clearmag beads KF	Eastern Pacific	kelp forrest	Chondrichthyes	Myliobatiformes	Dasyatidae	80	stingrays	Pteroplatytrygon violacea OR Dasyatis violacea	pelagic stingray	fish midgut digesta	shallow	neritic	P	pelagic	kelp forrest	4660	1	3.668385917	1	4970	0.434549534	3	Not applicable	11470	nan	nan
13414.67.midgut	0.014	0.1145	0.0075	0.0103	0.0231	0.0057	0.0169	0.0204	0.0186	0.0194	0.0436	0.01	0.0261	0.6699	0.014	0.178	0.1381	0.6699	-1.288921072		13414.67.midgut	flow refuging	clearmag beads KF	Eastern Pacific	sandy bottom (mud)	Chondrichthyes	Myliobatiformes	Gymnuridae	67	butterfly rays	Gymnura marmorata	california butterfly ray	fish midgut digesta	shallow	intertidal	BE	soft bottom	soft bottom	19409	2	4.28800316	2	3	2.6762	1	23.4	342.9	nan	0.05982906
13414.31.midgut	0.0055	0.0022	0.0029	0.0142	0.0014	0.0074	0.0062	0.0042	0.0121	0.0098	0.0148	0.0056	0.0397	0.874	0.0055	0.0343	0.0862	0.874	2.513119534		13414.31.midgut	flow refuging	clearmag beads KF	Eastern Pacific	rocky reef	Chondrichthyes	Myliobatiformes	Myliobatidae	31	eagle and manta rays	Myliobatis californica	bat ray	fish midgut digesta	shallow	neritic	RST	soft bottom	rock associated	63453	2	4.80245216	2	103	0.4641	1	85	2850	0.462352941	nan
13414.47.midgut	0.0015	0.0466	0.0123	0.0163	0.1392	0.0048	0.0033	0.0169	0.0151	0.0095	0.0096	0.0063	0.0067	0.7119	0.0015	0.2225	0.0641	0.7119	-3.471138846		13414.47.midgut	flow refuging	clearmag beads KF	Eastern Pacific	sandy mud bottom	Chondrichthyes	Myliobatiformes	Urolophidae	47	round rays	Urolophus halleri	haller's round ray	fish midgut digesta	shallow	neritic	BE	soft bottom	soft bottom	87938	1	4.944176584	2	160	1.0749	3	30.6	308	nan	0.035947712
13414.50.midgut	0.0011	0.0062	0.0014	0.0009	0.0032	0.0017	0.003	0.0016	0.001	0.0009	0.2824	0.0047	0.2077	0.4842	0.0011	0.0164	0.4983	0.4842	30.38414634		13414.50.midgut	generalist	clearmag beads KF	Eastern Pacific	kelp forrest	Actinopterygii	Albuliformes	Albulidae	50	bonefishes	Albula vulpes	bonefish	fish midgut digesta	shallow	neritic	KBRF	pelagic	kelp forrest	3014869	1	6.479268446	3	1069	0.8456	3	36	640	0.373522459	0.070921986
13414.19.midgut	0.0006	0.0008	0.0013	0.0007	0.0008	0.0017	0.0011	0.0013	0.0268	0.0041	0.0011	0.0008	0.0433	0.9156	0.0006	0.0064	0.0774	0.9156	12.09375		13414.19.midgut	generalist	clearmag beads KF	Eastern Pacific	kelp forrest	Actinopterygii	Atheriniformes	Atherinopsidae	19	neotropical silversides	Atherinopsis californiensis	jack silverside	fish midgut digesta	shallow	neritic	KBRF	pelagic	rock associated	5992	3	3.777571805	1	822	0.5747	5	23.4	95.3	0.494117647	0.066666667
13414.99.midg	0.0054	0.0172	0.0012	0.0007	0.0195	0.0008	0.0011	0.0019	0.0009	0.0018	0.0004	0.0003	0.0012	0.9476	0.0054	0.0405	0.0065	0.9476	-6.230769231		13414.99.midg	generalist	clearmag beads KF	Eastern Pacific	sandy mud bottom	Actinopterygii	Atheriniformes	Atherinopsidae	99	neotropical silversides	Atherinops affinis	topsmelt silverside	fish midgut digesta	shallow	neritic	CP	pelagic	soft bottom	44	2	1.643452676	1	30	0.6668	1	11.5	12.714	0.588709677	0.048387097
13414.70.midgut	0.0049	0.0013	0.0012	0.0014	0.0008	0.0008	0.0013	0.0078	0.0047	0.0069	0.0113	0.004	0.0607	0.8929	0.0049	0.0068	0.0954	0.8929	14.02941176		13414.70.midgut	generalist	clearmag beads KF	Eastern Pacific	sandy bottom	Actinopterygii	Osmeriformes	Bathylagidae	70	Deep-sea smelts	Lipolagus ochotensis OR Bathylagus ochotensis	Earned blacksmelt	fish midgut digesta	deep	abyssalpelagic	DSLP	deep water benthic	deep water benthic	5589	1	3.74733411	1	27530	0.5667	500	3	0.153	0.566666667	0.066666667
13414.77.midgut	0.0418	0.0038	0.0075	0.002	0.0043	0.0201	0.0055	0.0043	0.0373	0.0254	0.0017	0.0061	0.0105	0.8297	0.0418	0.0432	0.0853	0.8297	1.974537037		13414.77.midgut	generalist	clearmag beads KF	Eastern Pacific	sandy bottom	Actinopterygii	Osmeriformes	Bathylagidae	77	deep-sea smelts	Leuroglossus stilbius	CA smoothtongue	fish midgut digesta	mid	mesopelagic	SSLP	deep water benthic	soft bottom	54331	3	4.735047699	2	12130	0.577	328.5	5.3	0.96	0.509090909	0.127272727
13414.72.midgut	0.003	0.0025	0.011	0.0041	0.0024	0.0043	0.0028	0.009	0.0139	0.009	0.0122	0.0064	0.0104	0.909	0.003	0.0271	0.0609	0.909	2.247232472		13414.72.midgut	generalist	clearmag beads KF	Eastern Pacific	sandy bottom	Actinopterygii	Batrachoidiformes	Batrachoididae	72	toadfishes	Porichthys notatus	plainfin midshipman	fish midgut digesta	mid	mesopelagic	OS	soft bottom	soft bottom	231008	2	5.36362702	2	9620	0.7986	150	17.9	45.8	0.296089385	0.139664804
13414.48.midgut	0.0004	0.0049	0.0012	0.0019	0.0234	0.0035	0.0023	0.0286	0.0767	0.0124	0.0566	0.0018	0.0562	0.7301	0.0004	0.0372	0.2323	0.7301	6.244623656		13414.48.midgut	generalist	clearmag beads KF	Eastern Pacific	sandy mud bottom	Actinopterygii	Batrachoidiformes	Batrachoididae	48	toadfishes	Porichthys myriaster	specklefin midshipman	fish midgut digesta	shallow	intertidal	BE	soft bottom	soft bottom	10203	2	4.008727887	2	100	1.1719	3	44	618	0.352	0.093333333
13414.33.midgut	0.0191	0.0006	0.0025	0.0007	0.001	0.0007	0.0028	0.0003	0.0008	0.0005	0.0006	0.0017	0.0014	0.9673	0.0191	0.0083	0.0053	0.9673	-1.566037736		13414.33.midgut	generalist	clearmag beads KF	Eastern Pacific	rocky reef	Actinopterygii	Perciformes	Clinidae	33	clinids	Gibbonsia elegans	spotted kelpfish	fish midgut digesta	shallow	neritic	RIT	rock associated	rock associated	67193428	2	7.827326798	3	1	1.1232	1	5.7	2.08	0.192982456	0.157894737
13414.45.midgut	0.0237	0.0828	0.0131	0.0433	0.234	0.0059	0.021	0.0142	0.0157	0.0138	0.0369	0.0039	0.0092	0.4825	0.0237	0.4001	0.0937	0.4825	-4.270010672		13414.45.midgut	generalist	clearmag beads KF	Eastern Pacific	sandy mud bottom	Actinopterygii	Perciformes	Haemulidae	45	grunts	Xenistius californiensis	californian salema	fish midgut digesta	shallow	neritic	BE	rock associated	soft bottom	1452940	2	6.16224768	3	136	1.2137	3	16.3	67.3	0.288135593	0.15819209
13414.18.midgut	0.0012	0.0007	0.0007	0.0011	0.0009	0.0032	0.001	0.0052	0.0592	0.0042	0.0711	0.0071	0.1541	0.6903	0.0012	0.0076	0.3009	0.6903	39.59210526		13414.18.midgut	generalist	clearmag beads KF	Eastern Pacific	kelp forrest	Actinopterygii	Perciformes	Labridae	18	wrasses	Semicossyphus pulcher	California sheephead	fish midgut digesta	shallow	neritic	KBRF	rock associated	kelp forrest	23063	1	4.362915799	2	2486	1.5613	30	41.5	1330	0.284090909	nan
13414.8.midgut	0.0159	0.0022	0.0107	0.0111	0.0021	0.0108	0.0274	0.5754	0.0097	0.0091	0.0086	0.0077	0.0402	0.2691	0.0159	0.0643	0.6507	0.2691	10.11975117		13414.8.midgut	generalist	clearmag beads KF	Eastern Pacific	rocky reef	Actinopterygii	Perciformes	Labridae	8	wrasses	Halichoeres semicinctus	rock wrasse	fish midgut digesta	shallow	neritic	RST	rock associated	rock associated	546	1	2.737192643	1	103	1.5854	3	21.7	162	0.225806452	0.041474654
13414.24.midgut	0.0001	0.0003	0.0001	0.0002	0.0003	0.0004	0.0004	0.0006	0.008	0.0416	0.0006	0.0011	0.0036	0.9427	0.0001	0.0017	0.0555	0.9427	32.64705882		13414.24.midgut	generalist	clearmag beads KF	Eastern Pacific	rocky reef	Actinopterygii	Perciformes	Labrisomidae	24	blennies	Oxyjulis californica	senorita	fish midgut digesta	shallow	neritic	RST	rock associated	rock associated	611643	1	5.78649801	2	161	0.7918	3	17	38.9	0.252941176	0.041176471
13414.2.midgut	0.0161	0.0546	0.1006	0.0618	0.0183	0.0706	0.0351	0.0089	0.0124	0.1343	0.0011	0.0055	0.006	0.4747	0.0161	0.341	0.1682	0.4747	-2.027348395		13414.2.midgut	generalist	columns	Eastern Pacific	rocky reef	Actinopterygii	Perciformes	Malacanthidae	2	tilefishes	Caulolatilus princeps	ocean whitefish	fish midgut digesta	shallow	neritic	KBRF	rock associated	rock associated	662698	1	5.82131566	2	342	1.1706	10	29.9	380	0.235109718	0.072100313
13414.87.midgut	0.0009	0.0026	0.003	0.0004	0.0118	0.001	0.0086	0.008	0.1031	0.0112	0.0024	0.0114	0.065	0.7706	0.0009	0.0274	0.2011	0.7706	7.339416058		13414.87.midgut	generalist	clearmag beads KF	Eastern Pacific	sandy bottom	Actinopterygii	Stephanoberyciformes	Melamphaidae	87	bigscale fishes or ridgeheads	Scopelogadus bispinosus	Twospine bigscale	fish midgut digesta	deep	bathypelagic	DSLP	deep water benthic	deep water benthic	31968	2	4.504715467	2	9790	1.3181	500	8.3	8.68	0.390804598	0.114942529
13414.74.midgut	0.0022	0.0993	0.0291	0.0855	0.0562	0.015	0.0651	0.0038	0.0051	0.0043	0.0034	0.027	0.0025	0.6015	0.0022	0.3502	0.0461	0.6015	-7.596529284		13414.74.midgut	generalist	clearmag beads KF	Eastern Pacific	sandy bottom	Actinopterygii	Gadiformes	Merlucciidae	74	merluccid hakes	Merluccius productus	North pacific hake	fish midgut digesta	mid	mesopelagic	SSLP	deep water benthic	soft bottom	1084492	1	6.035226353	3	12130	0.6113	328.5	29	152.2	0.301369863	0.154109589
13414.64.midgut	0.003	0.0417	0.0074	0.0288	0.0443	0.0043	0.0405	0.0026	0.003	0.0031	0.0023	0.003	0.0017	0.8143	0.003	0.167	0.0157	0.8143	-10.63694268		13414.64.midgut	generalist	clearmag beads KF	Eastern Pacific	sandy bottom	Actinopterygii	Gadiformes	Moridae	64	morid cods	Physiculus rastrelliger	hundre fathom mora	fish midgut digesta	mid	mesopelagic	SSLP	soft bottom	soft bottom	1955090	2	6.291166754	3	9790	0.6687	300	15	24.9	0.251612903	0.135483871
13414.88.midgut	0.0009	0.0004	0.0002	0.0004	0.0004	0.0005	0.0051	0.0066	0.0053	0.0036	0.0006	0.0012	0.003	0.9718	0.0009	0.007	0.0203	0.9718	2.9		13414.88.midgut	generalist	clearmag beads KF	Eastern Pacific	sandy bottom	Actinopterygii	Myctophiformes	Myctophidae	88	lanternfishes	Nannobrachium ritteri	Broadfin lampfish	fish midgut digesta	mid	mesopelagic	DSLP	deep water benthic	deep water benthic	164209	3	5.215396956	2	9790	0.753	500	10.9	12.69	0.420168067	0.25210084
13414.91.midg	0.0052	0.0016	0.0055	0.0021	0.0012	0.0191	0.0016	0.0269	0.062	0.0871	0.0014	0.0014	0.0036	0.7813	0.0052	0.0311	0.1824	0.7813	5.864951768		13414.91.midg	generalist	clearmag beads KF	Eastern Pacific	sandy bottom	Actinopterygii	Myctophiformes	Myctophidae	91	lanternfishes	Ceratoscopelus townsendi	Dogtooth lampfish	fish midgut digesta	deep	bathypelagic	DSLP	deep water benthic	deep water benthic	1335	3	3.125481266	1	27530	0.6321	500	4.3	0.699	0.395833333	0.395833333
13414.49.midgut	0.0021	0.0018	0.0015	0.0011	0.0019	0	0.0006	0.0004	0.0005	0.0005	0.1336	0.0051	0.3531	0.4978	0.0021	0.0069	0.4932	0.4978	71.47826087		13414.49.midgut	generalist	clearmag beads KF	Eastern Pacific	kelp forrest	Actinopterygii	Perciformes	Sciaenidae	49	drums or croakers	Cynoscion parvipinnis	shortfin weakfish	fish midgut digesta	shallow	neritic	KBRF	soft bottom	kelp forrest	51174230	2	7.709051317	3	1069	0.9157	3	34.4	376	0.292753623	0.124637681
13414.102.midg	0.0003	0.0012	0.0003	0.0002	0.0004	0.0001	0.0004	0.0004	0	0.0001	0.0011	0	0.0004	0.9951	0.0003	0.0026	0.002	0.9951	-1.3		13414.102.midg	generalist	clearmag beads KF	Eastern Pacific	rocky reef	Actinopterygii	Perciformes	Sciaenidae	102	drums or croakers	Cheilotrema saturnum	black croaker	fish midgut digesta	shallow	neritic	BE	soft bottom	rock associated	303930	2	5.48277357	2	155	1.2763	2	18.8	102.1	0.25	0.08
13414.30.midgut	0.001	0.0019	0.0007	0.0018	0.0029	0.0016	0.1086	0.0031	0.0098	0.0074	0.0031	0.0039	0.0173	0.8369	0.001	0.1175	0.0446	0.8369	-2.634529148		13414.30.midgut	generalist	clearmag beads KF	Eastern Pacific	rocky reef	Actinopterygii	Perciformes	Sciaenidae	30	drums or croakers	Menticirrhus undulatus	california kingcroaker 'corbina'	fish midgut digesta	shallow	neritic	SZ	soft bottom	rock associated	9231	2	3.965248751	1	103	0.7568	1	28	175.2	0.252631579	0.052631579
13414.13.midgut	0.0046	0.0102	0.0048	0.032	0.0121	0.0039	0.0114	0.0046	0.0084	0.0091	0.0076	0.0083	0.0144	0.8686	0.0046	0.0744	0.0524	0.8686	-1.419847328		13414.13.midgut	generalist	clearmag beads KF	Eastern Pacific	sandy bottom	Actinopterygii	Perciformes	Sciaenidae	13	drums or croakers	Seriphus politus	queen croaker	fish midgut digesta	shallow	neritic	IS	soft bottom	soft bottom	1505158	2	6.177582091	3	787	0.9463	2	19.8	78	0.321782178	0.173267327
13414.44.midgut	0.0108	0.0669	0.005	0.0407	0.1106	0.0039	0.0144	0.0217	0.0329	0.014	0.0274	0.0079	0.0176	0.6262	0.0108	0.2415	0.1215	0.6262	-1.987654321		13414.44.midgut	generalist	clearmag beads KF	Eastern Pacific	sandy mud bottom	Actinopterygii	Perciformes	Sciaenidae	44	drums or croakers	Umbrina roncador	yellowfin drum	fish midgut digesta	shallow	neritic	BE	soft bottom	soft bottom	110937	2	5.045076417	2	136	1.0723	3	25	186.3	0.27027027	0.061776062
13414.46.midgut	0.0028	0.0529	0.004	0.0649	0.126	0.0028	0.0113	0.007	0.009	0.0061	0.0162	0.009	0.028	0.66	0.0028	0.2619	0.0753	0.66	-3.478087649		13414.46.midgut	generalist	clearmag beads KF	Eastern Pacific	sandy mud bottom	Actinopterygii	Perciformes	Sciaenidae	46	drums or croakers	Roncador stearnsii	spotfin croaker	fish midgut digesta	shallow	neritic	BE	soft bottom	soft bottom	12253	2	4.088242434	2	136	1.4543	3	36.5	798	0.257894737	0.089473684
13414.17.midgut	0.0115	0.0022	0.0027	0.0067	0.0037	0.0137	0.007	0.0035	0.1134	0.011	0.0162	0.0063	0.0288	0.7733	0.0115	0.036	0.1792	0.7733	4.977777778		13414.17.midgut	generalist	clearmag beads KF	Eastern Pacific	kelp forrest	Actinopterygii	Scorpaeniformes	Sebastidae	17	rockfish	Sebastes serriceps	treefish	fish midgut digesta	shallow	neritic	KBRF	rock associated	kelp forrest	1254533	1	6.09848209	3	2486	2.1615	30	29.8	572	0.261744966	0.167785235
13414.27.midgut	0.0005	0.0076	0.0021	0.0157	0.0147	0.0026	0.0036	0.0054	0.0181	0.0076	0.0016	0.002	0.0081	0.9104	0.0005	0.0463	0.0428	0.9104	-1.081775701		13414.27.midgut	generalist	clearmag beads KF	Eastern Pacific	kelp forrest	Actinopterygii	Scorpaeniformes	Sebastidae	27	rockfish	Sebastes dallii	calico rockfish	fish midgut digesta	shallow	neritic	KBRF	rock associated	kelp forrest	537716	1	5.730552959	2	3210	1.6888	35	17.4	103.5	0.284153005	0.174863388
13414.28.midgut	0.0033	0.0009	0.0044	0.0006	0.0026	0.001	0.0013	0.0062	0.0175	0.0071	0.0189	0.0063	0.0619	0.868	0.0033	0.0108	0.1179	0.868	10.91666667		13414.28.midgut	generalist	clearmag beads KF	Eastern Pacific	kelp forrest	Actinopterygii	Scorpaeniformes	Sebastidae	28	rockfish	Sebastes miniatus	vermilion rockfish	fish midgut digesta	shallow	neritic	KBRF	rock associated	kelp forrest	23996	3	4.380138853	2	3210	1.4839	35	26.9	308.6	0.294545455	0.16
13414.29.midgut	0.0013	0.0023	0.0059	0.0069	0.0022	0.0039	0.0038	0.0079	0.0204	0.0214	0.0066	0.0029	0.0145	0.9	0.0013	0.025	0.0737	0.9	2.948		13414.29.midgut	generalist	clearmag beads KF	Eastern Pacific	kelp forrest	Actinopterygii	Scorpaeniformes	Sebastidae	29	rockfish	Sebastes semicinctus	halfbanded rockfish	fish midgut digesta	shallow	neritic	KBRF	deep water benthic	kelp forrest	63990	2	4.80611211	2	3210	0.9305	35	16.2	51.6	0.288135593	0.141242938
13414.42.midgut	0.0012	0.0032	0.0032	0.0066	0.0061	0.0047	0.0052	0.0007	0.0028	0.0026	0.0011	0.0004	0.0025	0.9597	0.0012	0.029	0.0101	0.9597	-2.871287129		13414.42.midgut	generalist	clearmag beads KF	Eastern Pacific	kelp forrest	Actinopterygii	Scorpaeniformes	Sebastidae	42	rockfish	Sebastes auriculatus	brown rockfish	fish midgut digesta	shallow	neritic	KBRF	rock associated	kelp forrest	3588926	1	6.554964504	3	3440	1.4725	30	23.7	191.1	0.268085106	0.170212766
13414.3.midgut	0.0011	0.0002	0.0009	0.0011	0.0009	0.0017	0.002	0.0017	0.0368	0.0058	0.0012	0.0019	0.0883	0.8564	0.0011	0.0068	0.1357	0.8564	19.95588235		13414.3.midgut	generalist	clearmag beads KF	Eastern Pacific	rocky reef	Actinopterygii	Scorpaeniformes	Sebastidae	3	rockfish	Sebastes umbrosus	honeycomb rockfish	fish midgut digesta	shallow	neritic	KBRF	rock associated	rock associated	505949	2	5.704106742	2	2486	1.7184	30	28.3	402	0.297202797	0.20979021
13414.39.midgut	0.0044	0.0018	0.0012	0.0027	0.0029	0.0025	0.0014	0.0013	0.0036	0.0047	0.0012	0.0045	0.013	0.9548	0.0044	0.0125	0.0283	0.9548	2.264		13414.39.midgut	generalist	clearmag beads KF	Eastern Pacific	rocky reef	Actinopterygii	Scorpaeniformes	Sebastidae	39	rockfish	Sebastes chlorostictus	greenspotted rockfish	fish midgut digesta	shallow	neritic	MDRF	rock associated	rock associated	418653	2	5.621854208	2	4075	1.4423	50	24.5	212.1	0.302040816	0.183673469
13414.4.midgut	0.0005	0.0002	0.0007	0.0003	0.0003	0.0008	0.0006	0.0005	0.0846	0.0005	0.0034	0.0019	0.0085	0.8972	0.0005	0.0029	0.0994	0.8972	34.27586207		13414.4.midgut	generalist	clearmag beads KF	Eastern Pacific	rocky reef	Actinopterygii	Scorpaeniformes	Sebastidae	4	rockfish	Sebastes constellatus	starry rockfish	fish midgut digesta	shallow	neritic	KBRF	rock associated	rock associated	1712212	2	6.233557536	3	2486	1.8344	30	22.1	198	0.271493213	0.158371041
13414.5.midgut	0.0002	0.0015	0.0013	0.0015	0.0004	0.0037	0.0033	0.0027	0.0171	0.0029	0.1476	0.0028	0.0525	0.7625	0.0002	0.0117	0.2256	0.7625	19.28205128		13414.5.midgut	generalist	clearmag beads KF	Eastern Pacific	rocky reef	Actinopterygii	Scorpaeniformes	Sebastidae	5	rockfish	Sebastes carnatus	gopher rockfish	fish midgut digesta	shallow	neritic	KBRF	rock associated	rock associated	274092	2	5.43789636	2	2486	1.9058	30	25.5	316	0.274509804	0.176470588
13414.6.midgut	0.0009	0.0005	0.0012	0.0005	0.0009	0.001	0.0005	0.0008	0.073	0.0014	0.1198	0.0038	0.0593	0.7364	0.0009	0.0046	0.2581	0.7364	56.10869565		13414.6.midgut	generalist	clearmag beads KF	Eastern Pacific	rocky reef	Actinopterygii	Scorpaeniformes	Sebastidae	6	rockfish	Sebastes mystinus	blue rockfish	fish midgut digesta	shallow	neritic	KBRF	rock associated	rock associated	111249	3	5.046296116	2	2486	1.304	30	28.8	328	0.266211604	0.153583618
13414.63.midgut	0.0335	0.0351	0.0059	0.0391	0.0584	0.0043	0.0944	0.0024	0.0042	0.0051	0.0063	0.0024	0.0026	0.7063	0.0335	0.2372	0.023	0.7063	-10.31304348		13414.63.midgut	generalist	clearmag beads KF	Eastern Pacific	sandy bottom	Actinopterygii	Scorpaeniformes	Sebastidae	63	rockfish	Sebastes diploproa	splitnose rockfish	fish midgut digesta	mid	mesopelagic and benthopelagic	SSLP	rock associated	soft bottom	8464806	1	6.927617009	3	9790	1.4474	300	15.5	53.9	0.322580645	0.193548387
13414.1.midgut	0.0028	0.0008	0.0024	0.0008	0.0011	0.0006	0.0013	0.0065	0.0222	0.0046	0.0037	0.0027	0.0235	0.927	0.0028	0.007	0.0632	0.927	9.028571429		13414.1.midgut	generalist	clearmag beads KF	Eastern Pacific	rocky reef	Actinopterygii	Perciformes	Serranidae	1	Sea basses, groupers, and fairy basslets	Paralabrax clathratus	kelp bass	fish midgut digesta	shallow	neritic	RST	rock associated	rock associated	3273034	2	6.514950517	3	24	1.3803	3	35.9	644	0.327777778	0.144444444
13414.85.midgut	0.005	0.057	0.0055	0.068	0.0605	0.0114	0.0782	0.0027	0.0056	0.0103	0.002	0.0098	0.0146	0.6694	0.005	0.2806	0.045	0.6694	-6.235555556		13414.85.midgut	generalist	clearmag beads KF	Eastern Pacific	sandy bottom	Actinopterygii	Perciformes	Zoarcidae	85	eelpouts	Lycodes pacificus	blackbelly eelpout	fish midgut digesta	mid	mesopelagic and benthopelagic	DSLP	soft bottom	deep water benthic	1091236	2	6.037918685	3	9790	0.3443	500	20.5	29.66	0.243902439	0.097560976
13414.75.midgut	0.004	0.0414	0.0085	0.082	0.056	0.0075	0.0611	0.0044	0.005	0.0049	0.004	0.0071	0.0087	0.7054	0.004	0.2565	0.0341	0.7054	-7.521994135		13414.75.midgut	generalist	clearmag beads KF	Eastern Pacific	sandy bottom	Actinopterygii	Perciformes	Zoarcidae	75	eelpouts	Lycodes cortezianus	bigfin eelpout	fish midgut digesta	mid	mesopelagic and benthopelagic	SSLP	soft bottom	soft bottom	440802	4	5.644243556	2	12130	0.3907	328.5	22	41.6	0.245454545	0.122727273
13414.76.midgut	0.0026	0.0499	0.012	0.0426	0.0654	0.0074	0.0491	0.0071	0.0055	0.0032	0.0039	0.0066	0.0024	0.7423	0.0026	0.2264	0.0287	0.7423	-7.888501742		13414.76.midgut	generalist	clearmag beads KF	Eastern Pacific	sandy bottom	Actinopterygii	Perciformes	Zoarcidae	76	eelpouts	Lyconema barbatum	bearded eelpout	fish midgut digesta	mid	mesopelagic and benthopelagic	SSLP	soft bottom	soft bottom	1145255	2	6.058902197	3	12130	0.2196	328.5	10.7	2.69	0.23364486	0.065420561
13414.82.midgut	0.0012	0.0053	0.0032	0.0104	0.0106	0.0027	0.0084	0.0034	0.005	0.0035	0.0028	0.0021	0.0034	0.938	0.0012	0.0406	0.0202	0.938	-2.00990099		13414.82.midgut	generalist	clearmag beads KF	Eastern Pacific	sandy bottom	Actinopterygii	Perciformes	Zoarcidae	82	eelpouts	Lycodes diapterus	black eelpout	fish midgut digesta	mid	mesopelagic and benthopelagic	SSLP	soft bottom	soft bottom	383259	4	5.583492362	2	9790	0.3291	300	24.7	49.6	0.263157895	0.085020243
13414.7.midgut	0.0036	0.0031	0.0056	0.0076	0.0025	0.0038	0.0068	0.1321	0.0816	0.1	0.0818	0.0363	0.0752	0.46	0.0036	0.0294	0.507	0.46	17.24489796		13414.7.midgut	manoeuvrer	clearmag beads KF	Eastern Pacific	rocky reef	Actinopterygii	Perciformes	Embiotocidae	7	surfperches	Phanerodon furcatus	white seaperch	fish midgut digesta	shallow	neritic	RST	soft bottom	rock associated	154651	3	5.189352733	2	103	1.1082	3	19.1	118	0.268181818	0.045454545
13414.9.midgut	0.0003	0.0009	0.0015	0.0015	0.0015	0.0013	0.002	0.4305	0.0326	0.0123	0.0184	0.0255	0.0654	0.4063	0.0003	0.0087	0.5847	0.4063	67.20689655		13414.9.midgut	manoeuvrer	clearmag beads KF	Eastern Pacific	rocky reef	Actinopterygii	Perciformes	Embiotocidae	9	surfperches	Embiotoca jacksoni	black perch	fish midgut digesta	shallow	neritic	RST	rock associated	rock associated	1855	2	3.268343914	1	103	2.3619	3	18.1	162	0.315789474	0.078947368
13414.52.midgut	0.0073	0.0143	0.0269	0.0211	0.0023	0.0151	0.0151	0.0371	0.0193	0.0197	0.0667	0.0279	0.0308	0.6964	0.0073	0.0948	0.2015	0.6964	2.125527426		13414.52.midgut	manoeuvrer	clearmag beads KF	Eastern Pacific	rocky reef	Actinopterygii	Perciformes	Emiotocidae	52	surfperches	Rhacochilus toxotes	rubberlip seaperch	fish midgut digesta	shallow	neritic	RST	rock associated	rock associated	8388	3	3.923658422	1	1163	1.2695	6	23	186.7	0.306122449	0.081632653
13414.53.midgut	0.0056	0.0025	0.0041	0.0038	0.0038	0.002	0.0069	0.0176	0.0052	0.0042	0.795	0.0114	0.0279	0.11	0.0056	0.0231	0.8613	0.11	37.28571429		13414.53.midgut	manoeuvrer	clearmag beads KF	Eastern Pacific	rocky reef	Actinopterygii	Perciformes	Emiotocidae	53	surfperches	Brachyistius frenatus	kelp perch	fish midgut digesta	shallow	neritic	RST	rock associated	rock associated	1044737	1	6.019006976	3	1163	1.5871	6	14.2	59.1	0.322580645	0.064516129
13414.10.midgut	0.0048	0.0022	0.0048	0.0139	0.0026	0.006	0.0278	0.2063	0.0121	0.012	0.0037	0.0261	0.0077	0.67	0.0048	0.0573	0.2679	0.67	4.67539267		13414.10.midgut	manoeuvrer	clearmag beads KF	Eastern Pacific	rocky reef	Actinopterygii	Perciformes	Haemulidae	10	grunts	Anisotremus davidsonii	xantic sargo	fish midgut digesta	shallow	neritic	RST	rock associated	rock associated	159102	2	5.201675639	2	103	1.6525	3	23.5	274	0.28627451	0.078431373
13414.21.midgut	0.0029	0.0008	0.0004	0.0011	0.0022	0.001	0.0018	0.0026	0.0117	0.0064	0.0046	0.0025	0.0744	0.8876	0.0029	0.0073	0.1022	0.8876	14		13414.21.midgut	manoeuvrer	clearmag beads KF	Eastern Pacific	rocky reef	Actinopterygii	Perciformes	Kyphosidae	21	Sea chub	Kyphosus azurea	zebra-perch sea chub	fish midgut digesta	shallow	intertidal	RST	rock associated	rock associated	878	2	2.943494516	1	161	1.9784	3	17.8	135.7	0.273684211	0.073684211
13414.22.midgut	0.015	0.0059	0.032	0.0075	0.0017	0.0536	0.006	0.0141	0.0074	0.0303	0.0007	0.1951	0.0348	0.5959	0.015	0.1067	0.2824	0.5959	2.646672915		13414.22.midgut	manoeuvrer	clearmag beads KF	Eastern Pacific	rocky reef	Actinopterygii	Perciformes	Kyphosidae	22	Sea chub	Girella nigricans	opaleye	fish midgut digesta	shallow	neritic	RST	rock associated	rock associated	10723	2	4.030316306	2	161	2.4419	3	22.4	297.1	0.243478261	0.091304348
13414.54.midgut	0.0006	0.0009	0.0014	0.001	0.0012	0.0003	0.0013	0.0007	0.0015	0.0006	0.0047	0.0006	0.0022	0.983	0.0006	0.0061	0.0103	0.983	1.68852459		13414.54.midgut	manoeuvrer	clearmag beads KF	Eastern Pacific	rocky reef	Actinopterygii	Perciformes	Kyphosidae	54	Sea chub	Medialuna californiensis	halfmoon	fish midgut digesta	shallow	neritic	RST	rock associated	rock associated	533203	1	5.726892584	2	1163	2.0448	6	22.5	173.6	0.269607843	0.088235294
13414.25.midgut	0.0017	0.0076	0.0076	0.0059	0.0011	0.0034	0.0215	0.0015	0.0025	0.0014	0.0033	0.0048	0.005	0.9327	0.0017	0.0471	0.0185	0.9327	-2.545945946		13414.25.midgut	manoeuvrer	clearmag beads KF	Eastern Pacific	sandy bottom	Actinopterygii	Syngnathiformes	Syngnathidae	25	pipefishes and seahorses	Syngnathus leptorhynchus	bay pipefish	fish midgut digesta	shallow	intertidal	IS	soft bottom	soft bottom	127530458	1	8.105613919	3	245	0.0269	1	16.9	1.3	nan	nan
13414.69.skin	0.0012	0.0046	0.0028	0.0171	0.0153	0.0028	0.0121	0.0051	0.0138	0.0047	0.0009	0.0029	0.0033	0.9134	0.0012	0.0547	0.0307	0.9134	-1.781758958		13414.69.skin	accelerator	clearmag beads KF	Eastern Pacific	sandy bottom	Actinopterygii	Scorpaeniformes	Agonidae	69	poachers	Xeneretmus latifrons	blacktip poacher	fish skin	mid	mesopelagic and benthopelagic	OS	soft bottom	soft bottom	18482	2	4.266748966	2	9620	0.29	150	14.2	8.84	0.296551724	0.082758621
13414.34.skin	0.0067	0.1306	0.1574	0.1118	0.0305	0.0296	0.0202	0.0014	0.0016	0.0028	0.0006	0.0034	0.0023	0.5011	0.0067	0.4801	0.0121	0.5011	-39.67768595		13414.34.skin	accelerator	clearmag beads KF	Eastern Pacific	rocky reef	Actinopterygii	Perciformes	Blenniidae	34	combtooth blennies	Hypsoblennius gilberti	rockpool blenny	fish skin	shallow	intertidal	RIT	rock associated	rock associated	20658	1	4.315088273	2	1	1.3942	1	7.1	4.99	0.197183099	0.098591549
13414.16.skin	0.0014	0.0006	0.0044	0.0021	0.0007	0.0011	0.0057	0.0009	0.013	0.0005	0.0022	0.002	0.0102	0.9552	0.0014	0.0146	0.0288	0.9552	1.97260274		13414.16.skin	accelerator	clearmag beads KF	Eastern Pacific	rocky reef	Actinopterygii	Scorpaeniformes	Cottidae	16	sculpins	Leptocottus armatus	pacific staghorn sculpin	fish skin	shallow	neritic	RIT	soft bottom	rock associated	10732	1	4.030680664	2	1	1.2701	1	8.5	7.8	0.258823529	0.164705882
13414.96.s	0.0012	0.0291	0.0055	0.0038	0.046	0.0031	0.0051	0.0065	0.0192	0.0065	0.0018	0.0016	0.0042	0.8664	0.0012	0.0926	0.0398	0.8664	-2.326633166		13414.96.s	accelerator	clearmag beads KF	Eastern Pacific	sandy mud bottom	Actinopterygii	Cyprinodontiformes	Fundulidae	96	topminnows and killisfishes	Fundulus parvipinnis	California killifish	fish skin	shallow	intertidal	BE	soft bottom	soft bottom	232060	1	5.365600288	2	42	1.2926	1	4.7	1.342	0.468085106	0.063829787
13414.100.s	0.0041	0.0053	0.0039	0.0012	0.0014	0.0015	0.002	0.0053	0.0035	0.0032	0.034	0.0023	0.0101	0.9222	0.0041	0.0153	0.0584	0.9222	3.816993464		13414.100.s	accelerator	clearmag beads KF	Eastern Pacific	sandy mud bottom	Actinopterygii	Perciformes	Gobiidae	100	gobies	Gillichthys mirabilis	longjaw mudsucker	fish skin	shallow	intertidal	BE	soft bottom	soft bottom	13597	1	4.133443098	2	30	0.8914	1	12	15.404	0.35	0.166666667
13414.95.s	0.0106	0.1265	0.0137	0.0042	0.0035	0.0016	0.0079	0.0049	0.0154	0.0305	0.0012	0.0014	0.0045	0.7741	0.0106	0.1574	0.0579	0.7741	-2.718480138		13414.95.s	accelerator	clearmag beads KF	Eastern Pacific	sandy mud bottom	Actinopterygii	Perciformes	Gobiidae	95	gobies	Clevelandia ios	arrow goby	fish skin	shallow	intertidal	BE	soft bottom	soft bottom	259	1	2.413299764	1	5	0.5615	1	3.2	0.184	0.34375	0.125
13414.93.s	0.0028	0.0339	0.0036	0.0422	0.032	0.0045	0.0279	0.0051	0.0101	0.0054	0.0015	0.0063	0.0026	0.8221	0.0028	0.1441	0.031	0.8221	-4.648387097		13414.93.s	accelerator	clearmag beads KF	Eastern Pacific	sandy bottom	Actinopterygii	Gadiformes	Macrouridae	93	grenadiers or rattails	Nezumia stelgidolepis	california grenadier	fish skin	mid	mesopelagic	DSLP	deep water benthic	deep water benthic	8888	2	3.948804046	1	9790	0.2662	500	19	18.26	0.210526316	0.078947368
13414.41.skin	0.003	0.0181	0.0366	0.0307	0.0008	0.0139	0.0085	0.0041	0.0173	0.0155	0.0006	0.0027	0.0017	0.8465	0.003	0.1086	0.0419	0.8465	-2.591885442		13414.41.skin	accelerator	clearmag beads KF	Eastern Pacific	kelp forrest	Actinopterygii	Scorpaeniformes	Scorpaenidae	41	scorpionfish or rockfish	Scorpaena guttata	California scorpionfish	fish skin	shallow	neritic	KBRF	rock associated	kelp forrest	2234	3	3.349083169	1	2812	1.7087	30	17.9	98	0.251396648	0.139664804
13414.11.skin	0.0132	0.0045	0.0041	0.0148	0.0033	0.0033	0.0079	0.0014	0.003	0.0021	0.3324	0.005	0.1991	0.4059	0.0132	0.0379	0.543	0.4059	14.32717678		13414.11.skin	accelerator	clearmag beads KF	Eastern Pacific	sandy bottom	Actinopterygii	Perciformes	Sphyraenidae	11	barracudas	Sphyraena argentea	Pacific 'california' barracuda	fish skin	shallow	neritic	P	pelagic	soft bottom	32118402	3	7.50675393	3	787	0.3219	2	42.2	330	0.403846154	0.091880342
13414.83.skin	0.0024	0.0004	0.0003	0.0003	0.0003	0.0004	0.0001	0.0016	0.0151	0.0058	0.0012	0.0005	0.0209	0.9507	0.0024	0.0018	0.0451	0.9507	25.05555556		13414.83.skin	accelerator	clearmag beads KF	Eastern Pacific	sandy bottom	Actinopterygii	Stomiiformes	Stomiidae	83	barbeled dragonfishes	Stomias atriventer	black belly dragonfish	fish skin	deep	bathypelagic	DSLP	deep water benthic	deep water benthic	181799	3	5.25959149	2	9790	0.181	500	17.5	9.7	0.857142857	0.142857143
13414.51.skin	0.0001	0	0.0002	0.0002	0	0	0.0001	0	0.0001	0.0005	0.0005	0	0.0001	0.9982	0.0001	0.0005	0.0012	0.9982	2.4		13414.51.skin	accelerator	clearmag beads KF	Eastern Pacific	sandy mud bottom	Actinopterygii	Aulopiformes	Synodontidae	51	lizardifishes	Synodus lucioceps	California lizardfish	fish skin	shallow	neritic	BE	soft bottom	soft bottom	12503659	1	7.097037121	3	78	0.5408	3	29.5	158	0.37012987	0.113636364
13414.68.skin	0.0048	0.0003	0.0031	0.0007	0.0018	0.0022	0.0006	0.0038	0.0264	0.0049	0.0013	0.001	0.0058	0.9433	0.0048	0.0087	0.0432	0.9433	4.965517241		13414.68.skin	burrowing	clearmag beads KF	Eastern Pacific	rocky reef (shallow)	Actinopterygii	Anguilliformes	Muraenidae	68	moray eels	Gymnothorax mordax	California moray	fish skin	shallow	neritic	BE	rock associated	rock associated	75026	2	4.875211793	2	3	0.2563	1	80	1312	0.10625	0.0625
13414.78.skin	0.0004	0.0003	0.0005	0.0005	0.0001	0.0002	0.0003	0.0011	0.0015	0.0047	0.0011	0.0017	0.0021	0.9855	0.0004	0.0019	0.0122	0.9855	6.421052632		13414.78.skin	burrowing	clearmag beads KF	Eastern Pacific	sandy bottom	Actinopterygii	Anguilliformes	Nemichthyidae	78	snipe eels	Nemichthys scolopaceus	Snipe eel	fish skin	deep	abyssalpelagic	DSLP	deep water benthic	deep water benthic	1480725	3	6.170474409	3	27530	0.0064	500	94.9	54.5	0.088514226	0.100105374
13414.86.skin	0.0003	0	0.0001	0.0003	0.0001	0.0004	0.0006	0.0007	0.0022	0.0018	0.0001	0.0007	0.0007	0.992	0.0003	0.0015	0.0062	0.992	4.133333333		13414.86.skin	burrowing	clearmag beads KF	Eastern Pacific	sandy bottom	Actinopterygii	Anguilliformes	Nettastomatidae	86	duckbill eels	Facciolella equatorialis	Dogface witch eel	fish skin	mid	mesopelagic	DSLP	deep water benthic	deep water benthic	17567898	3	7.244719801	3	9790	0.039	500	32	12.79	0.19375	0.090625
13414.81.skin	0.0001	0.0003	0.0004	0.0003	0.0005	0.0004	0	0.0001	0.0003	0.0004	0	0.0003	0	0.9969	0.0001	0.0019	0.0011	0.9969	-1.727272727		13414.81.skin	burrowing	clearmag beads KF	Eastern Pacific	sandy bottom	Myxini	Myxiniformes	Myxinidae	81	hagfishes	Eptatretus stoutii	pacific hagfish	fish skin	mid	mesopelagic	SSLP	deep water benthic	soft bottom	55093841	1	7.741103051	3	9790	0.1944	300	35.3	85.5	nan	0.031161473
13414.79.skin	0.0311	0.0026	0.0035	0.0026	0.0012	0.0141	0.0012	0.0209	0.0219	0.3941	0.0008	0.0179	0.0042	0.4839	0.0311	0.0252	0.4598	0.4839	18.24603175		13414.79.skin	crusier sprinter	clearmag beads KF	Eastern Pacific	kelp forrest	Actinopterygii	Perciformes	Carangidae	79	jacks and pompanos	Seriola lalandi	yellowtail amberjack	fish skin	shallow	neritic	P	pelagic	kelp forrest	233051	1	5.367450971	2	4970	1.097387651	10	79	6980	nan	nan
13414.20.skin	0.0008	0.0011	0.0025	0.0008	0.001	0.0574	0.0012	0.0182	0.0345	0.1532	0.001	0.0087	0.0294	0.6902	0.0008	0.064	0.245	0.6902	3.828125		13414.20.skin	crusier sprinter	clearmag beads KF	Eastern Pacific	kelp forrest	Actinopterygii	Perciformes	Carangidae	20	jacks and pompanos	Trachurus symmetricus	Pacific jack mackerel	fish skin	shallow	neritic	CP	pelagic	rock associated	2117	3	3.325720858	1	822	0.7241	5	20.1	80.3	0.452914798	0.112107623
13414.60.skin	0.0008	0.0009	0.0007	0.0005	0.0003	0.0031	0.0013	0.0233	0.0461	0.5682	0.0006	0.014	0.0058	0.3344	0.0008	0.0068	0.658	0.3344	96.76470588		13414.60.skin	crusier sprinter	clearmag beads KF	Eastern Pacific	sandy bottom	Actinopterygii	Clupeiformes	Clupeidae	60	herrings, shads, sardines, menhadens	Sardinops sagax	South American pilchard	fish skin	shallow	neritic	CP	pelagic	soft bottom	52242	1	4.718019795	2	245	0.5795	3	13.3	22	0.371794872	0.134615385
13414.97.s	0.0005	0.0013	0.0018	0.0004	0.0005	0.0033	0.0005	0.0024	0.0269	0.0051	0.0049	0.0023	0.0373	0.9128	0.0005	0.0078	0.0789	0.9128	10.11538462		13414.97.s	crusier sprinter	clearmag beads KF	Eastern Pacific	pelagic	Actinopterygii	Perciformes	Coryphaenidae	97	dolphinfishes	Coryphaena hippurus	dolphinfish	fish skin	shallow	neritic	P	pelagic	pelagic	38853	1	4.589424558	2	15450	0.7144	3	65	3390	0.079487179	0.083333333
13414.40.skin	0.0061	0.0107	0.0365	0.0948	0.0122	0.0138	0.025	0.0209	0.0327	0.419	0.0014	0.0057	0.0054	0.3158	0.0061	0.193	0.4851	0.3158	2.513471503		13414.40.skin	crusier sprinter	clearmag beads KF	Eastern Pacific	sandy mud bottom	Actinopterygii	Clupeiformes	Engraulidae	40	anchovies	Engraulis mordax	California anchovy	fish skin	shallow	neritic	BE	pelagic	soft bottom	24519	1	4.389502754	2	195	0.6248	5	12.4	14.7	0.458646617	0.172932331
13414.61.skin	0.0001	0	0.0001	0.0002	0.0001	0	0.0001	0.0029	0.0057	0.0062	0.0003	0.001	0.0027	0.9806	0.0001	0.0005	0.0188	0.9806	37.6		13414.61.skin	crusier sprinter	clearmag beads KF	Eastern Pacific	sandy bottom	Actinopterygii	Myctophiformes	Myctophidae	61	Lanternfishes	Triphoturus mexicanus	Mexican lampfish	fish skin	mid	mesopelagic	SSLP	deep water benthic	soft bottom	2209344	3	6.344263342	3	9790	0.5618	300	4.7	0.79	0.403846154	0.25
13414.94.s	0.0002	0.0006	0.0003	0.0011	0.001	0.0009	0.0007	0.0019	0.0179	0.0016	0.0008	0.0003	0.0038	0.9689	0.0002	0.0046	0.0263	0.9689	5.717391304		13414.94.s	crusier sprinter	clearmag beads KF	Eastern Pacific	pelagic	Actinopterygii	Perciformes	Scombridae	94	mackerals, tunas, bonitos	Thunnus albacares	yellowfin tuna	fish skin	shallow	neritic	P	pelagic	pelagic	193060	1	5.285692302	2	110765	2.6258	1	53.34	5443	nan	nan
13414.98.s	0.0015	0.0007	0.0025	0.0006	0.0007	0.0008	0.0011	0.0106	0.0548	0.0115	0.036	0.0027	0.025	0.8515	0.0015	0.0064	0.1406	0.8515	21.96875		13414.98.s	crusier sprinter	clearmag beads KF	Eastern Pacific	pelagic	Actinopterygii	Perciformes	Scombridae	98	mackerals, tunas, bonitos	Katsuwonus pelamis	skipjack tuna	fish skin	shallow	neritic	P	pelagic	pelagic	5670	1	3.753583059	1	71737	2.6573	3	60.2	6804	0.300787402	0.100787402
13414.103.s	0.0009	0.0009	0.0018	0.001	0.0011	0.0042	0.0007	0.0788	0.0872	0.426	0.0094	0.0293	0.0344	0.3243	0.0009	0.0097	0.6651	0.3243	68.56701031		13414.103.s	crusier sprinter	clearmag beads KF	Eastern Pacific	sandy bottom	Actinopterygii	Perciformes	Scombridae	103	mackerals, tunas, bonitos	Scomber japonicus	chub mackerel	fish skin	shallow	neritic	CP	pelagic	soft bottom	81	3	1.908485019	1	245	0.7549	1	17.5	52.6	0.319371728	0.141361257
13414.89.s	0.0013	0.0012	0.0044	0.0011	0.0006	0.0006	0.0046	0.0013	0.0289	0.2849	0.0016	0.0018	0.0597	0.608	0.0013	0.0125	0.3782	0.608	30.256		13414.89.s	crusier sprinter	clearmag beads KF	Eastern Pacific	sandy bottom	Actinopterygii	Stomiiformes	Sternoptychidae	89	marine hatchetfishes	Sternoptyx pseudobscura	Highlight hatchetfish	fish skin	deep	bathypelagic	DSLP	deep water benthic	deep water benthic	36168	1	4.558324494	2	27530	1.0894	500	2	0.116	0.545454545	0.136363636
13414.59.skin	0.0018	0.0259	0.0006	0.0003	0.0002	0.0101	0.0007	0.0104	0.0264	0.0052	0.0004	0.0011	0.0027	0.9142	0.0018	0.0378	0.0462	0.9142	1.222222222		13414.59.skin	crusier sprinter	clearmag beads KF	Eastern Pacific	sandy mud bottom	Chondrichthyes	Lamniformes	Alopiidae	59	thresher sharks	Alopias vulpinus	thresher shark	fish skin	shallow	neritic	BE	pelagic	soft bottom	2572	1	3.410270964	1	160	Missing: not collected	3	Missing: not collected	Missing: not collected	nan	nan
13414.84.skin	0	0.0002	0	0.0002	0.0001	0.0002	0.0005	0.0002	0.0001	0.0003	0.0003	0.0001	0.0004	0.9974	0	0.0012	0.0014	0.9974	1.166666667		13414.84.skin	crusier sprinter	clearmag beads KF	Eastern Pacific	sandy bottom	Chondrichthyes	Carcharhiniformes	Scyliorhinidae	84	catshark	Apristurus brunneus	brown catshark	fish skin	deep	bathypelagic	DSLP	deep water benthic	deep water benthic	436804	2	5.640286607	2	9790	0.3539	500	19.4	25.84	0.515463918	0.072164948
13414.14.skin	0.0113	0.0684	0.036	0.0223	0.0449	0.0192	0.0115	0.0054	0.0023	0.0043	0.0019	0.0018	0.0026	0.7681	0.0113	0.2023	0.0183	0.7681	-11.05464481		13414.14.skin	crusier sprinter	clearmag beads KF	Eastern Pacific	sandy mud bottom	Chondrichthyes	Carcharhiniformes	Triakidae	14	houndsharks	Mustelus californicus	gray smooth-hound shark	fish skin	shallow	neritic	BE	soft bottom	soft bottom	63947	2	4.805820175	2	315	0.2909	3	71.2	1050	0.313202247	0.037921348
13414.15.skin	0.0002	0.0006	0.0003	0.0006	0.0005	0.0044	0.0006	0.0007	0.002	0.0025	0.0001	0.0002	0.0008	0.9865	0.0002	0.007	0.0063	0.9865	-1.111111111		13414.15.skin	crusier sprinter	clearmag beads KF	Eastern Pacific	sandy mud bottom	Chondrichthyes	Carcharhiniformes	Triakidae	15	houndsharks	Triakis semifasciata	leopard shark	fish skin	shallow	neritic	BE	soft bottom	soft bottom	22499	2	4.352163216	2	52	0.4834	3	82.9	2754	0.301568154	0.038600724
13414.43.skin	0.0009	0.0081	0.0011	0.0029	0.0195	0.0008	0.0039	0.0001	0	0.0004	0.0018	0.0002	0.0003	0.96	0.0009	0.0363	0.0028	0.96	-12.96428571		13414.43.skin	flow refuging	clearmag beads KF	Eastern Pacific	sandy mud bottom	Actinopterygii	Pleuronectiformes	Cynoglossidae	43	tonguefish	Symphurus atricauda	california tonguefish	fish skin	shallow	neritic	BE	soft bottom	soft bottom	3460860	1	6.539184031	3	235	0.9572	3	16.8	46.2	0.035502959	0.023668639
13414.26.skin	0.0088	0.0261	0.0134	0.0845	0.0652	0.0227	0.0672	0.0043	0.0048	0.004	0.0026	0.003	0.0035	0.6899	0.0088	0.2791	0.0222	0.6899	-12.57207207		13414.26.skin	flow refuging	clearmag beads KF	Eastern Pacific	kelp forrest	Actinopterygii	Pleuronectiformes	Paralichthyidae	26	large tooth flounders	Citharichthys xanthostigma	longfin sanddab	fish skin	shallow	neritic	KBRF	soft bottom	kelp forrest	2566522	1	6.409344991	3	3210	1.0587	35	18	78.5	0.051282051	0.092307692
13414.71.skin	0.0007	0.0003	0.001	0.0016	0.0003	0.0004	0.0004	0.0025	0.004	0.0025	0.0003	0.0012	0.0015	0.9833	0.0007	0.004	0.012	0.9833	3		13414.71.skin	flow refuging	clearmag beads KF	Eastern Pacific	sandy bottom	Actinopterygii	Pleuronectiformes	Paralichthyidae	71	large tooth flounders	Citharichthys sordidus	pacific sanddab	fish skin	mid	mesopelagic and benthopelagic	OS	soft bottom	soft bottom	104946	2	5.02096589	2	9620	0.697	150	12.4	13.29	0.072580645	0.088709677
13414.37.skin	0.01	0.012	0.0009	0.0029	0.0307	0.0036	0.0031	0.0451	0.0518	0.1165	0.182	0.0114	0.0838	0.4462	0.01	0.0532	0.4906	0.4462	9.221804511		13414.37.skin	flow refuging	clearmag beads KF	Eastern Pacific	sandy mud bottom	Actinopterygii	Pleuronectiformes	Paralichthyidae	37	large tooth flounders	Paralichthys californicus	California flounder	fish skin	shallow	neritic	BE	soft bottom	soft bottom	60	2	1.77815125	1	100	0.8889	3	44	810	0.062222222	0.117777778
13414.62.skin	0.0015	0.0165	0.0664	0.0035	0.0043	0.004	0.0056	0.0067	0.0155	0.1065	0.0013	0.0109	0.0033	0.754	0.0015	0.1003	0.1442	0.754	1.437686939		13414.62.skin	flow refuging	clearmag beads KF	Eastern Pacific	sandy bottom	Actinopterygii	Pleuronectiformes	Pleuronectidae	62	righteye flounders	Eopsetta exilis	slender sole	fish skin	mid	mesopelagic and benthopelagic	SSLP	soft bottom	soft bottom	205767	2	5.313375726	2	9790	0.5624	300	18	32.8	0.094444444	0.088888889
13414.65.skin	0.0141	0.0603	0.0066	0.0857	0.0753	0.0082	0.0929	0.0021	0.0036	0.0031	0.0017	0.0026	0.002	0.6418	0.0141	0.329	0.0151	0.6418	-21.78807947		13414.65.skin	flow refuging	clearmag beads KF	Eastern Pacific	sandy bottom	Actinopterygii	Pleuronectiformes	Pleuronectidae	65	righteye flounders	Microstomus pacificus	dover sole	fish skin	deep	bathypelagic	SSLP	soft bottom	soft bottom	205822	2	5.313491794	2	9790	0.9006	300	21	83.4	0.095238095	0.047619048
13414.66.skin	0.0029	0.0616	0.0083	0.1044	0.0933	0.017	0.0747	0.0023	0.0029	0.0063	0.0008	0.0072	0.0015	0.6168	0.0029	0.3593	0.021	0.6168	-17.10952381		13414.66.skin	flow refuging	clearmag beads KF	Eastern Pacific	sandy bottom	Actinopterygii	Pleuronectiformes	Pleuronectidae	66	righteye flounders	Glyptocephalus zachirus	rex sole	fish skin	mid	mesopelagic and benthopelagic	SSLP	soft bottom	soft bottom	4197	1	3.622938969	1	9790	0.6888	300	24.7	103.8	0.060728745	0.052631579
13414.73.skin	0.0005	0.0003	0.0004	0.0004	0.0001	0.0011	0.0015	0.0023	0.005	0.0027	0.002	0.0012	0.008	0.9745	0.0005	0.0038	0.0212	0.9745	5.578947368		13414.73.skin	flow refuging	clearmag beads KF	Eastern Pacific	sandy bottom	Actinopterygii	Pleuronectiformes	Pleuronectidae	73	righteye flounders	Parophrys vetulus	English sole	fish skin	mid	mesopelagic and benthopelagic	OS	soft bottom	soft bottom	1895	1	3.277609214	1	9620	0.9013	150	27	177.4	0.037037037	0.092592593
13414.101.s	0.0192	0.0056	0.001	0.0043	0.0012	0.0006	0.0013	0.0055	0.0028	0.003	0.0185	0.0038	0.0078	0.9254	0.0192	0.014	0.0414	0.9254	2.957142857		13414.101.s	flow refuging	clearmag beads KF	Eastern Pacific	sandy mud bottom	Actinopterygii	Pleuronectiformes	Pleuronectidae	101	righteye flounders	Hypsopsetta guttulata	diamond turbot	fish skin	shallow	neritic	BE	soft bottom	soft bottom	21537	1	4.333185208	2	5	1.3893	1	14.7	44.13	0.068027211	0.047619048
13414.80.skin	0.0001	0.0003	0.0001	0.0005	0.0226	0.003	0.0003	0.004	0.0035	0.0067	0.0004	0.0004	0.0014	0.9567	0.0001	0.0268	0.0164	0.9567	-1.634146341		13414.80.skin	flow refuging	clearmag beads KF	Eastern Pacific	kelp forrest	Chondrichthyes	Myliobatiformes	Dasyatidae	80	stingrays	Pteroplatytrygon violacea OR Dasyatis violacea	pelagic stingray	fish skin	shallow	neritic	P	pelagic	kelp forrest	13573	1	4.132675849	2	4970	0.434549534	3	Not applicable	11470	nan	nan
13414.67.skin	0.0074	0.0966	0.0092	0.0157	0.0202	0.0064	0.0106	0.0214	0.0225	0.0234	0.0327	0.0092	0.0227	0.702	0.0074	0.1587	0.1319	0.702	-1.20318423		13414.67.skin	flow refuging	clearmag beads KF	Eastern Pacific	sandy bottom (mud)	Chondrichthyes	Myliobatiformes	Gymnuridae	67	butterfly rays	Gymnura marmorata	california butterfly ray	fish skin	shallow	intertidal	BE	soft bottom	soft bottom	147983	2	5.170211827	2	3	2.6762	1	23.4	342.9	nan	0.05982906
13414.31.skin	0.0004	0.0001	0.0005	0.0001	0.0002	0.0003	0.0005	0.0011	0.0026	0.0037	0.0003	0.0013	0.0008	0.9881	0.0004	0.0017	0.0098	0.9881	5.764705882		13414.31.skin	flow refuging	clearmag beads KF	Eastern Pacific	rocky reef	Chondrichthyes	Myliobatiformes	Myliobatidae	31	eagle and manta rays	Myliobatis californica	bat ray	fish skin	shallow	neritic	RST	soft bottom	rock associated	136645	2	5.135593745	2	103	0.4641	1	85	2850	0.462352941	nan
13414.47.skin	0.0066	0.162	0.0091	0.0177	0.317	0.0087	0.0123	0.0032	0.0059	0.0103	0.0011	0.0017	0.0025	0.4419	0.0066	0.5268	0.0247	0.4419	-21.32793522		13414.47.skin	flow refuging	clearmag beads KF	Eastern Pacific	sandy mud bottom	Chondrichthyes	Myliobatiformes	Urolophidae	47	round rays	Urolophus halleri	haller's round ray	fish skin	shallow	neritic	BE	soft bottom	soft bottom	155743	1	5.192408536	2	160	1.0749	3	30.6	308	nan	0.035947712
13414.19.skin	0.0013	0.0036	0.0033	0.0022	0.004	0.0105	0.0013	0.0351	0.0256	0.419	0.0009	0.016	0.0041	0.4731	0.0013	0.0249	0.5007	0.4731	20.10843373		13414.19.skin	generalist	clearmag beads KF	Eastern Pacific	kelp forrest	Actinopterygii	Atheriniformes	Atherinopsidae	19	neotropical silversides	Atherinopsis californiensis	jack silverside	fish skin	shallow	neritic	KBRF	pelagic	rock associated	1271691	3	6.104381598	3	822	0.5747	5	23.4	95.3	0.494117647	0.066666667
13414.99.s	0.0008	0.0069	0.0013	0.0022	0.003	0.0009	0.0012	0.0122	0.006	0.0037	0.0334	0.0022	0.0059	0.9203	0.0008	0.0155	0.0634	0.9203	4.090322581		13414.99.s	generalist	clearmag beads KF	Eastern Pacific	sandy mud bottom	Actinopterygii	Atheriniformes	Atherinopsidae	99	neotropical silversides	Atherinops affinis	topsmelt silverside	fish skin	shallow	neritic	CP	pelagic	soft bottom	2699	2	3.431202885	1	30	0.6668	1	11.5	12.714	0.588709677	0.048387097
13414.70.skin	0.0269	0.0032	0.0059	0.0018	0.0035	0.05	0.0023	0.0069	0.0189	0.1087	0.0026	0.0055	0.0067	0.7571	0.0269	0.0667	0.1493	0.7571	2.23838081		13414.70.skin	generalist	clearmag beads KF	Eastern Pacific	sandy bottom	Actinopterygii	Osmeriformes	Bathylagidae	70	Deep-sea smelts	Lipolagus ochotensis OR Bathylagus ochotensis	Earned blacksmelt	fish skin	deep	abyssalpelagic	DSLP	deep water benthic	deep water benthic	99085	1	4.996007914	2	27530	0.5667	500	3	0.153	0.566666667	0.066666667
13414.77.skin	0.0008	0.0029	0.0003	0.0071	0.003	0.0013	0.0053	0.0102	0.0184	0.0223	0.0019	0.0058	0.0102	0.9105	0.0008	0.0199	0.0688	0.9105	3.457286432		13414.77.skin	generalist	clearmag beads KF	Eastern Pacific	sandy bottom	Actinopterygii	Osmeriformes	Bathylagidae	77	deep-sea smelts	Leuroglossus stilbius	CA smoothtongue	fish skin	mid	mesopelagic	SSLP	deep water benthic	soft bottom	828	3	2.918030337	1	12130	0.577	328.5	5.3	0.96	0.509090909	0.127272727
13414.72.skin	0.0007	0.0017	0.0003	0.0002	0.0006	0.0003	0.0008	0.0002	0.0002	0.0007	0.0003	0.0002	0.0004	0.9934	0.0007	0.0039	0.002	0.9934	-1.95		13414.72.skin	generalist	clearmag beads KF	Eastern Pacific	sandy bottom	Actinopterygii	Batrachoidiformes	Batrachoididae	72	toadfishes	Porichthys notatus	plainfin midshipman	fish skin	mid	mesopelagic	OS	soft bottom	soft bottom	5937	2	3.773567049	1	9620	0.7986	150	17.9	45.8	0.296089385	0.139664804
13414.48.skin	0	0.0002	0.0002	0.0001	0.0003	0.0001	0.0004	0.0001	0	0.0003	0.0012	0	0.0004	0.9967	0	0.0013	0.002	0.9967	1.538461538		13414.48.skin	generalist	clearmag beads KF	Eastern Pacific	sandy mud bottom	Actinopterygii	Batrachoidiformes	Batrachoididae	48	toadfishes	Porichthys myriaster	specklefin midshipman	fish skin	shallow	intertidal	BE	soft bottom	soft bottom	38704944	2	7.587766443	3	100	1.1719	3	44	618	0.352	0.093333333
13414.23.skin	0.0004	0.0001	0	0.0001	0.0002	0.0002	0.0002	0.0005	0.0003	0.0003	0.0001	0.0003	0.0002	0.9971	0.0004	0.0008	0.0017	0.9971	2.125		13414.23.skin	generalist	clearmag beads KF	Eastern Pacific	rocky reef	Actinopterygii	Perciformes	Clinidae	23	clinids	Heterostichus rostratus	giant kelpfish	fish skin	shallow	neritic	RST	rock associated	rock associated	2453420	2	6.389771901	3	161	0.6213	3	21.5	68.9	0.147982063	0.067264574
13414.33.skin	0.0002	0.0012	0.0009	0.0002	0.0007	0.0006	0.0007	0.0037	0.0006	0.0004	0.0009	0.0009	0.0009	0.9881	0.0002	0.0043	0.0074	0.9881	1.720930233		13414.33.skin	generalist	clearmag beads KF	Eastern Pacific	rocky reef	Actinopterygii	Perciformes	Clinidae	33	clinids	Gibbonsia elegans	spotted kelpfish	fish skin	shallow	neritic	RIT	rock associated	rock associated	78785542	2	7.896446527	3	1	1.1232	1	5.7	2.08	0.192982456	0.157894737
13414.45.skin	0.0145	0.0878	0.011	0.0341	0.2466	0.0046	0.0119	0.0117	0.0213	0.014	0.0365	0.0071	0.0222	0.4767	0.0145	0.396	0.1128	0.4767	-3.510638298		13414.45.skin	generalist	clearmag beads KF	Eastern Pacific	sandy mud bottom	Actinopterygii	Perciformes	Haemulidae	45	grunts	Xenistius californiensis	californian salema	fish skin	shallow	neritic	BE	rock associated	soft bottom	1652081	2	6.218031337	3	136	1.2137	3	16.3	67.3	0.288135593	0.15819209
13414.18.skin	0.001	0.0008	0.0017	0.0009	0.0008	0.002	0.0007	0.0027	0.0523	0.0015	0.0603	0.0058	0.1985	0.671	0.001	0.0069	0.3211	0.671	46.53623188		13414.18.skin	generalist	clearmag beads KF	Eastern Pacific	kelp forrest	Actinopterygii	Perciformes	Labridae	18	wrasses	Semicossyphus pulcher	California sheephead	fish skin	shallow	neritic	KBRF	rock associated	kelp forrest	119059	1	5.075762231	2	2486	1.5613	30	41.5	1330	0.284090909	nan
13414.8.skin	0.0026	0.0315	0.0952	0.1086	0.0018	0.0091	0.0504	0.0055	0.0127	0.0119	0.0066	0.0672	0.026	0.5709	0.0026	0.2966	0.1299	0.5709	-2.283294842		13414.8.skin	generalist	clearmag beads KF	Eastern Pacific	rocky reef	Actinopterygii	Perciformes	Labridae	8	wrasses	Halichoeres semicinctus	rock wrasse	fish skin	shallow	neritic	RST	rock associated	rock associated	277	1	2.442479769	1	103	1.5854	3	21.7	162	0.225806452	0.041474654
13414.24.skin	0.0006	0.0003	0.0009	0.0006	0.0003	0.0008	0.0001	0.0044	0.0144	0.0157	0.0006	0.0013	0.0083	0.9517	0.0006	0.003	0.0447	0.9517	14.9		13414.24.skin	generalist	clearmag beads KF	Eastern Pacific	rocky reef	Actinopterygii	Perciformes	Labrisomidae	24	blennies	Oxyjulis californica	senorita	fish skin	shallow	neritic	RST	rock associated	rock associated	471	1	2.673020907	1	161	0.7918	3	17	38.9	0.252941176	0.041176471
13414.2.skin	0.01	0.0216	0.0783	0.0293	0.0072	0.0732	0.0146	0.01	0.029	0.1566	0.001	0.0042	0.0031	0.5619	0.01	0.2242	0.2039	0.5619	-1.099558607		13414.2.skin	generalist	clearmag beads KF	Eastern Pacific	rocky reef	Actinopterygii	Perciformes	Malacanthidae	2	tilefishes	Caulolatilus princeps	ocean whitefish	fish skin	shallow	neritic	KBRF	rock associated	rock associated	7981	1	3.902057311	1	342	1.1706	10	29.9	380	0.235109718	0.072100313
13414.87.skin	0.0059	0.0026	0.004	0.0021	0.0017	0.0133	0.0018	0.0067	0.0355	0.2005	0.0007	0.0221	0.0049	0.6982	0.0059	0.0255	0.2704	0.6982	10.60392157		13414.87.skin	generalist	clearmag beads KF	Eastern Pacific	sandy bottom	Actinopterygii	Stephanoberyciformes	Melamphaidae	87	bigscale fishes or ridgeheads	Scopelogadus bispinosus	Twospine bigscale	fish skin	deep	bathypelagic	DSLP	deep water benthic	deep water benthic	39099	2	4.59216565	2	9790	1.3181	500	8.3	8.68	0.390804598	0.114942529
13414.74.skin	0.0476	0.0023	0.0018	0.0005	0.001	0.0046	0.0006	0.0179	0.0245	0.2834	0.0012	0.0103	0.0071	0.5972	0.0476	0.0108	0.3444	0.5972	31.88888889		13414.74.skin	generalist	clearmag beads KF	Eastern Pacific	sandy bottom	Actinopterygii	Gadiformes	Merlucciidae	74	merluccid hakes	Merluccius productus	North pacific hake	fish skin	mid	mesopelagic	SSLP	deep water benthic	soft bottom	241	1	2.382017043	1	12130	0.6113	328.5	29	152.2	0.301369863	0.154109589
13414.88.skin	0.0005	0.0014	0.001	0.0029	0.0029	0.0012	0.0065	0.0032	0.0167	0.0027	0.0012	0.0008	0.0058	0.9532	0.0005	0.0159	0.0304	0.9532	1.911949686		13414.88.skin	generalist	clearmag beads KF	Eastern Pacific	sandy bottom	Actinopterygii	Myctophiformes	Myctophidae	88	lanternfishes	Nannobrachium ritteri	Broadfin lampfish	fish skin	mid	mesopelagic	DSLP	deep water benthic	deep water benthic	42949	3	4.632953056	2	9790	0.753	500	10.9	12.69	0.420168067	0.25210084
13414.92.s	0.0026	0.0012	0.0007	0.0004	0.0006	0.0011	0.0007	0.0051	0.0091	0.0048	0.0507	0.0068	0.0892	0.827	0.0026	0.0047	0.1657	0.827	35.25531915		13414.92.s	generalist	clearmag beads KF	Eastern Pacific	kelp forrest	Actinopterygii	Perciformes	Polyprionidae	92	wreckfishes	Stereolepis gigas	Giant seabass	fish skin	shallow	neritic	KBRF	rock associated	kelp forrest	6500	1	3.812913357	1	1533	Missing: not collected	10	Missing: not collected	Missing: not collected	nan	nan
13414.49.skin	0.0004	0.0006	0.0006	0.0004	0.0002	0.0013	0.0004	0.0011	0.0003	0.0005	0.0001	0.0004	0.0002	0.9935	0.0004	0.0035	0.0026	0.9935	-1.346153846		13414.49.skin	generalist	clearmag beads KF	Eastern Pacific	kelp forrest	Actinopterygii	Perciformes	Sciaenidae	49	drums or croakers	Cynoscion parvipinnis	shortfin weakfish	fish skin	shallow	neritic	KBRF	soft bottom	kelp forrest	823931	2	5.915890843	2	1069	0.9157	3	34.4	376	0.292753623	0.124637681
13414.30.skin	0.002	0.0008	0.0022	0.0021	0.0009	0.0032	0.004	0.0007	0.0019	0.0007	0.0002	0.0004	0.0013	0.9796	0.002	0.0132	0.0052	0.9796	-2.538461538		13414.30.skin	generalist	clearmag beads KF	Eastern Pacific	rocky reef	Actinopterygii	Perciformes	Sciaenidae	30	drums or croakers	Menticirrhus undulatus	california kingcroaker 'corbina'	fish skin	shallow	neritic	SZ	soft bottom	rock associated	108211	2	5.03427141	2	103	0.7568	1	28	175.2	0.252631579	0.052631579
13414.13.skin	0.0868	0.0009	0.0008	0.0006	0.0005	0.0014	0.0026	0.0008	0.0014	0.0009	0.0014	0.0841	0.0034	0.8144	0.0868	0.0068	0.092	0.8144	13.52941176		13414.13.skin	generalist	clearmag beads KF	Eastern Pacific	sandy bottom	Actinopterygii	Perciformes	Sciaenidae	13	drums or croakers	Seriphus politus	queen croaker	fish skin	shallow	neritic	IS	soft bottom	soft bottom	15299130	2	7.184666735	3	787	0.9463	2	19.8	78	0.321782178	0.173267327
13414.44.skin	0.0064	0.2308	0.0177	0.022	0.2436	0.0056	0.0113	0.005	0.0073	0.0171	0.0005	0.0021	0.0036	0.427	0.0064	0.531	0.0356	0.427	-14.91573034		13414.44.skin	generalist	clearmag beads KF	Eastern Pacific	sandy mud bottom	Actinopterygii	Perciformes	Sciaenidae	44	drums or croakers	Umbrina roncador	yellowfin drum	fish skin	shallow	neritic	BE	soft bottom	soft bottom	883	2	2.945960704	1	136	1.0723	3	25	186.3	0.27027027	0.061776062
13414.46.skin	0.0003	0.0002	0.0001	0.0004	0.0004	0.0002	0.0003	0.007	0.0044	0.0042	0.0081	0.0032	0.0064	0.9648	0.0003	0.0016	0.0333	0.9648	20.8125		13414.46.skin	generalist	clearmag beads KF	Eastern Pacific	sandy mud bottom	Actinopterygii	Perciformes	Sciaenidae	46	drums or croakers	Roncador stearnsii	spotfin croaker	fish skin	shallow	neritic	BE	soft bottom	soft bottom	39039	2	4.591498685	2	136	1.4543	3	36.5	798	0.257894737	0.089473684
13414.17.skin	0.0006	0.0004	0.0004	0.0007	0.0004	0.0007	0.0003	0.0015	0.0061	0.0042	0.0006	0.0006	0.0062	0.9773	0.0006	0.0029	0.0192	0.9773	6.620689655		13414.17.skin	generalist	clearmag beads KF	Eastern Pacific	kelp forrest	Actinopterygii	Scorpaeniformes	Sebastidae	17	rockfish	Sebastes serriceps	treefish	fish skin	shallow	neritic	KBRF	rock associated	kelp forrest	261557	1	5.417566347	2	2486	2.1615	30	29.8	572	0.261744966	0.167785235
13414.27.skin	0.0004	0.0006	0.0007	0.0005	0.0005	0.0051	0.0008	0.0015	0.0064	0.0043	0.0003	0.0004	0.0014	0.9771	0.0004	0.0082	0.0143	0.9771	1.743902439		13414.27.skin	generalist	clearmag beads KF	Eastern Pacific	kelp forrest	Actinopterygii	Scorpaeniformes	Sebastidae	27	rockfish	Sebastes dallii	calico rockfish	fish skin	shallow	neritic	KBRF	rock associated	kelp forrest	30901	1	4.489972534	2	3210	1.6888	35	17.4	103.5	0.284153005	0.174863388
13414.42.skin	0.0037	0.0083	0.0155	0.0378	0.006	0.0152	0.0122	0.0207	0.0196	0.3309	0.0007	0.0075	0.0037	0.5182	0.0037	0.095	0.3831	0.5182	4.032631579		13414.42.skin	generalist	clearmag beads KF	Eastern Pacific	kelp forrest	Actinopterygii	Scorpaeniformes	Sebastidae	42	rockfish	Sebastes auriculatus	brown rockfish	fish skin	shallow	neritic	KBRF	rock associated	kelp forrest	1671251	1	6.22304168	3	3440	1.4725	30	23.7	191.1	0.268085106	0.170212766
13414.28.skin	0.0018	0.0014	0.0011	0.0016	0.0026	0.0119	0.0022	0.0057	0.0219	0.0423	0.004	0.0027	0.0296	0.8712	0.0018	0.0208	0.1062	0.8712	5.105769231		13414.28.skin	generalist	columns	Eastern Pacific	kelp forrest	Actinopterygii	Scorpaeniformes	Sebastidae	28	rockfish	Sebastes miniatus	vermilion rockfish	fish skin	shallow	neritic	KBRF	rock associated	kelp forrest	1682	3	3.225825991	1	3210	1.4839	35	26.9	308.6	0.294545455	0.16
13414.3.skin	0.0012	0.0009	0.0008	0.0005	0.0013	0.0011	0.0008	0.0013	0.0009	0.0008	0.0012	0.0011	0.1202	0.8679	0.0012	0.0054	0.1255	0.8679	23.24074074		13414.3.skin	generalist	clearmag beads KF	Eastern Pacific	rocky reef	Actinopterygii	Scorpaeniformes	Sebastidae	3	rockfish	Sebastes umbrosus	honeycomb rockfish	fish skin	shallow	neritic	KBRF	rock associated	rock associated	6049	2	3.781683585	1	2486	1.7184	30	28.3	402	0.297202797	0.20979021
13414.39.skin	0.0334	0.027	0.0228	0.0257	0.0057	0.0224	0.0089	0.0129	0.0186	0.1445	0.002	0.0074	0.0066	0.6621	0.0334	0.1125	0.192	0.6621	1.706666667		13414.39.skin	generalist	clearmag beads KF	Eastern Pacific	rocky reef	Actinopterygii	Scorpaeniformes	Sebastidae	39	rockfish	Sebastes chlorostictus	greenspotted rockfish	fish skin	shallow	neritic	MDRF	rock associated	rock associated	5316	2	3.725584972	1	4075	1.4423	50	24.5	212.1	0.302040816	0.183673469
13414.4.skin	0.0029	0.0014	0.0059	0.0053	0.0012	0.0098	0.0047	0.0298	0.0186	0.1596	0.001	0.009	0.004	0.7468	0.0029	0.0283	0.222	0.7468	7.844522968		13414.4.skin	generalist	clearmag beads KF	Eastern Pacific	rocky reef	Actinopterygii	Scorpaeniformes	Sebastidae	4	rockfish	Sebastes constellatus	starry rockfish	fish skin	shallow	neritic	KBRF	rock associated	rock associated	100	2	2	1	2486	1.8344	30	22.1	198	0.271493213	0.158371041
13414.5.skin	0.0009	0.0026	0.0024	0.002	0.0029	0.0112	0.0039	0.0183	0.0222	0.0981	0.001	0.008	0.0501	0.7764	0.0009	0.025	0.1977	0.7764	7.908		13414.5.skin	generalist	clearmag beads KF	Eastern Pacific	rocky reef	Actinopterygii	Scorpaeniformes	Sebastidae	5	rockfish	Sebastes carnatus	gopher rockfish	fish skin	shallow	neritic	KBRF	rock associated	rock associated	265	2	2.423245874	1	2486	1.9058	30	25.5	316	0.274509804	0.176470588
13414.6.skin	0.0007	0.0011	0.0006	0.0008	0.0011	0.0016	0.001	0.0096	0.0254	0.015	0.0014	0.0024	0.1095	0.8298	0.0007	0.0062	0.1633	0.8298	26.33870968		13414.6.skin	generalist	clearmag beads KF	Eastern Pacific	rocky reef	Actinopterygii	Scorpaeniformes	Sebastidae	6	rockfish	Sebastes mystinus	blue rockfish	fish skin	shallow	neritic	KBRF	rock associated	rock associated	143	3	2.155336037	1	2486	1.304	30	28.8	328	0.266211604	0.153583618
13414.63.skin	0.0009	0.002	0.0008	0.008	0.0107	0.0008	0.0101	0.0335	0.0091	0.0185	0.0007	0.0004	0.0031	0.9014	0.0009	0.0324	0.0653	0.9014	2.015432099		13414.63.skin	generalist	clearmag beads KF	Eastern Pacific	sandy bottom	Actinopterygii	Scorpaeniformes	Sebastidae	63	rockfish	Sebastes diploproa	splitnose rockfish	fish skin	mid	mesopelagic and benthopelagic	SSLP	rock associated	soft bottom	11096	1	4.045166448	2	9790	1.4474	300	15.5	53.9	0.322580645	0.193548387
13414.1.skin	0.0004	0.0004	0.0041	0.0032	0.0009	0.0015	0.0017	0.0004	0.0001	0.0004	0.0003	0.0003	0.0006	0.9857	0.0004	0.0118	0.0021	0.9857	-5.619047619		13414.1.skin	generalist	clearmag beads KF	Eastern Pacific	rocky reef	Actinopterygii	Perciformes	Serranidae	1	Sea basses, groupers, and fairy basslets	Paralabrax clathratus	kelp bass	fish skin	shallow	neritic	RST	rock associated	rock associated	9541	2	3.979593896	1	24	1.3803	3	35.9	644	0.327777778	0.144444444
13414.35.skin	0.0007	0.001	0.0014	0.0046	0.0006	0.0012	0.0026	0.0055	0.0113	0.0062	0.0066	0.0061	0.0129	0.9393	0.0007	0.0114	0.0486	0.9393	4.263157895		13414.35.skin	generalist	clearmag beads KF	Eastern Pacific	rocky reef	Actinopterygii	Perciformes	Serranidae	35	Sea basses, groupers, and fairy basslets	Paralabrax maculatofasciatus	spotted sand bass	fish skin	shallow	neritic	BE	soft bottom	rock associated	396915	1	5.598697512	2	5	1.3922	3	31	443.5	0.283911672	0.129337539
13414.12.skin	0.0012	0.0012	0.0007	0.001	0.0009	0.0011	0.0014	0.0008	0.002	0.0003	0.0005	0.0006	0.0009	0.9874	0.0012	0.0063	0.0051	0.9874	-1.235294118		13414.12.skin	generalist	clearmag beads KF	Eastern Pacific	sandy bottom	Actinopterygii	Perciformes	Serranidae	12	Sea basses, groupers, and fairy basslets	Paralabrax nebulifer	barred sand bass	fish skin	shallow	neritic	IS	soft bottom	soft bottom	32713	2	4.514720374	2	787	1.214	2	28.8	290	0.274305556	0.142361111
13414.85.skin	0.0061	0.0557	0.0061	0.0817	0.0576	0.0107	0.0629	0.0029	0.0088	0.0099	0.0007	0.0054	0.0048	0.6867	0.0061	0.2747	0.0325	0.6867	-8.452307692		13414.85.skin	generalist	clearmag beads KF	Eastern Pacific	sandy bottom	Actinopterygii	Perciformes	Zoarcidae	85	eelpouts	Lycodes pacificus	blackbelly eelpout	fish skin	mid	mesopelagic and benthopelagic	DSLP	soft bottom	deep water benthic	4451148	2	6.648472035	3	9790	0.3443	500	20.5	29.66	0.243902439	0.097560976
13414.75.skin	0.0052	0.0479	0.0087	0.0664	0.0594	0.0087	0.0578	0.0037	0.0076	0.0078	0.0037	0.0055	0.0043	0.7133	0.0052	0.2489	0.0326	0.7133	-7.634969325		13414.75.skin	generalist	clearmag beads KF	Eastern Pacific	sandy bottom	Actinopterygii	Perciformes	Zoarcidae	75	eelpouts	Lycodes cortezianus	bigfin eelpout	fish skin	mid	mesopelagic and benthopelagic	SSLP	soft bottom	soft bottom	4222164	4	6.625535098	3	12130	0.3907	328.5	22	41.6	0.245454545	0.122727273
13414.76.skin	0.0105	0.0574	0.02	0.0686	0.0287	0.0343	0.0324	0.0118	0.0289	0.0834	0.0017	0.0058	0.0071	0.6094	0.0105	0.2414	0.1387	0.6094	-1.740447008		13414.76.skin	generalist	clearmag beads KF	Eastern Pacific	sandy bottom	Actinopterygii	Perciformes	Zoarcidae	76	eelpouts	Lyconema barbatum	bearded eelpout	fish skin	mid	mesopelagic and benthopelagic	SSLP	soft bottom	soft bottom	298908	2	5.475537539	2	12130	0.2196	328.5	10.7	2.69	0.23364486	0.065420561
13414.82.skin	0.0011	0.0039	0.0015	0.0078	0.0045	0.0042	0.0083	0.0017	0.0044	0.0035	0.0021	0.002	0.0031	0.9519	0.0011	0.0302	0.0168	0.9519	-1.797619048		13414.82.skin	generalist	clearmag beads KF	Eastern Pacific	sandy bottom	Actinopterygii	Perciformes	Zoarcidae	82	eelpouts	Lycodes diapterus	black eelpout	fish skin	mid	mesopelagic and benthopelagic	SSLP	soft bottom	soft bottom	2490291	4	6.396250099	3	9790	0.3291	300	24.7	49.6	0.263157895	0.085020243
13414.7.skin	0.0005	0.0013	0.0061	0.0011	0.0022	0.0051	0.0019	0.3812	0.0047	0.0078	0.0542	0.0054	0.0061	0.5224	0.0005	0.0177	0.4594	0.5224	25.95480226		13414.7.skin	manoeuvrer	clearmag beads KF	Eastern Pacific	rocky reef	Actinopterygii	Perciformes	Embiotocidae	7	surfperches	Phanerodon furcatus	white seaperch	fish skin	shallow	neritic	RST	soft bottom	rock associated	157	3	2.195899652	1	103	1.1082	3	19.1	118	0.268181818	0.045454545
13414.52.skin	0.0013	0.0454	0.2321	0.0806	0.0093	0.0674	0.0226	0.0206	0.0085	0.025	0.0134	0.0029	0.0031	0.4678	0.0013	0.4574	0.0735	0.4678	-6.223129252		13414.52.skin	manoeuvrer	clearmag beads KF	Eastern Pacific	rocky reef	Actinopterygii	Perciformes	Emiotocidae	52	surfperches	Rhacochilus toxotes	rubberlip seaperch	fish skin	shallow	neritic	RST	rock associated	rock associated	946	3	2.975891136	1	1163	1.2695	6	23	186.7	0.306122449	0.081632653
13414.53.skin	0.0004	0.007	0.0005	0.003	0.0134	0.0003	0.0016	0.0085	0.0012	0.0012	0.0003	0.0001	0.0007	0.9618	0.0004	0.0258	0.012	0.9618	-2.15		13414.53.skin	manoeuvrer	clearmag beads KF	Eastern Pacific	rocky reef	Actinopterygii	Perciformes	Emiotocidae	53	surfperches	Brachyistius frenatus	kelp perch	fish skin	shallow	neritic	RST	rock associated	rock associated	60973	1	4.785137564	2	1163	1.5871	6	14.2	59.1	0.322580645	0.064516129
13414.10.skin	0.007	0.0121	0.0436	0.0281	0.0057	0.007	0.0124	0.0085	0.0072	0.0078	0.0033	0.0149	0.0077	0.8347	0.007	0.1089	0.0494	0.8347	-2.204453441		13414.10.skin	manoeuvrer	clearmag beads KF	Eastern Pacific	rocky reef	Actinopterygii	Perciformes	Haemulidae	10	grunts	Anisotremus davidsonii	xantic sargo	fish skin	shallow	neritic	RST	rock associated	rock associated	545484	2	5.736782016	2	103	1.6525	3	23.5	274	0.28627451	0.078431373
13414.21.skin	0.0177	0.0835	0.1628	0.0653	0.0117	0.0348	0.0246	0.0064	0.0078	0.019	0.0016	0.0089	0.0035	0.5524	0.0177	0.3827	0.0472	0.5524	-8.108050847		13414.21.skin	manoeuvrer	clearmag beads KF	Eastern Pacific	rocky reef	Actinopterygii	Perciformes	Kyphosidae	21	Sea chub	Kyphosus azurea	zebra-perch sea chub	fish skin	shallow	intertidal	RST	rock associated	rock associated	310369	2	5.491878337	2	161	1.9784	3	17.8	135.7	0.273684211	0.073684211
13414.22.skin	0.0233	0.0193	0.0243	0.0058	0.002	0.0491	0.0058	0.0032	0.0048	0.0159	0.0011	0.1784	0.0205	0.6465	0.0233	0.1063	0.2239	0.6465	2.106302916		13414.22.skin	manoeuvrer	clearmag beads KF	Eastern Pacific	rocky reef	Actinopterygii	Perciformes	Kyphosidae	22	Sea chub	Girella nigricans	opaleye	fish skin	shallow	neritic	RST	rock associated	rock associated	8942	2	3.951434666	1	161	2.4419	3	22.4	297.1	0.243478261	0.091304348
13414.54.skin	0.0464	0.0183	0.0573	0.0251	0.0043	0.0093	0.0102	0.0036	0.0109	0.0098	0.0056	0.0036	0.0033	0.7923	0.0464	0.1245	0.0368	0.7923	-3.383152174		13414.54.skin	manoeuvrer	clearmag beads KF	Eastern Pacific	rocky reef	Actinopterygii	Perciformes	Kyphosidae	54	Sea chub	Medialuna californiensis	halfmoon	fish skin	shallow	neritic	RST	rock associated	rock associated	6533	1	3.815112658	1	1163	2.0448	6	22.5	173.6	0.269607843	0.088235294
13414.25.skin	0.0003	0.0087	0.0051	0.0055	0.0043	0.0015	0.0026	0.0006	0.0009	0.0016	0.0011	0.0007	0.0014	0.9657	0.0003	0.0277	0.0063	0.9657	-4.396825397		13414.25.skin	manoeuvrer	clearmag beads KF	Eastern Pacific	sandy bottom	Actinopterygii	Syngnathiformes	Syngnathidae	25	pipefishes and seahorses	Syngnathus leptorhynchus	bay pipefish	fish skin	shallow	intertidal	IS	soft bottom	soft bottom	108699268	1	8.036226619	3	245	0.0269	1	16.9	1.3	nan	nan
[truncated: 14 more columns]
