# Supplementary material for: Host biology, ecology and the environment influence microbial biomass and diversity in 101 marine fish species
Source: Nat Commun. 2022 Nov 17;13:6978. doi: 10.1038/s41467-022-34557-2 (PMC9671965; doi:10.1038/s41467-022-34557-2)
Supplement: Supplementary file 9 — Supplementary Dataset 6 [file 41467_2022_34557_MOESM9_ESM.txt]

# Constructed from biom file
#OTU ID	13414.26.midgut	13414.24.skin	13414.45.gill	13414.1.gill	13414.37.skin	13414.19.midgut	13414.25.gill	13414.14.gill	13414.38.gill	13414.23.hg	13414.1.midgut	13414.41.gill	13414.14.midgut	13414.1.hg	13414.26.skin	13414.3.gill	13414.1.skin	13414.15.gill	13414.49.gill	13414.21.midgut	13414.30.skin	13414.10.gill	13414.15.midgut	13414.38.hg	13414.21.skin	13414.19.skin	13414.10.hg	13414.31.gill	13414.10.midgut	13414.45.midgut	13414.22.gill	13414.13.skin	13414.33.skin	13414.25.hg	13414.14.skin	13414.10.skin	13414.31.hg	13414.100.g	13414.15.skin	13414.3.hg	13414.27.gill	13414.34.midgut	13414.100.hg	13414.16.gill	13414.31.midgut	13414.41.midgut	13414.100.midg	13414.25.midgut	13414.2.skin
CACCAGCGCCACAAGTGGCAGTCAGTATTATTGGGCCTAAAGCGTCCGTAGCCGGATGAGTACATCCCTTATGAAATCATATCGCTTAACGATATGGCTGGCAGGGGACACGGCTCATCTTGGGAATGGGAGAGGTTAGAGGTACTTGAT	0	0	0	0	0	0	0	0	0	0	0	0	0	0	0	0	0	0	0	0	0	0	0	0	0	0	0	0	2	0	0	0	0	0	0	0	0	0	0	0	0	0	0	0	0	0	0	0	0
AACCAGCTCCCCGAGTGGTCGGGATTTTTATTGGGCCTAAAGCGTCCGTAGCCGGGCGTGCAAGTCATTGGTTAAATATCGGGTCTTAAGCCCGAACCTGCTAGTGATACTACACGCCTTGGGACCGGAAGAGGCAAATGGTACGTTGAG	0	0	0	0	0	0	0	0	0	0	0	0	0	0	0	0	0	0	0	0	0	0	0	0	0	0	0	0	0	0	0	0	0	0	0	0	0	0	0	0	0	0	0	0	0	0	0	0	0
AACTAGCAGTTCGAGTGGTGGCCACGATTATTGGGCTTAAGGCGTCCGTAGCCGGTCTAGCAAGTTCTCTGTGAAATCTTTGAGCTTAACTTAAGGGCTTGCAGAGAATACTGTTAGGCTAGGAGTTGGGAGAAGTTGAGGGAACTACTA	0	0	0	0	0	0	0	0	0	0	0	0	0	0	0	0	0	0	0	0	0	0	0	0	0	0	0	0	0	0	0	0	0	0	0	0	0	0	0	0	0	0	0	0	0	0	0	0	0
AACTAGCAGTTCGAGTGGTGGCCACGATTATTGGGCTTAAGGCGTCCGTAGCCGGTCTAGCAAGTTCTCTATGAAATCTTTGAGCTTAACTTAAGGGCTTGCAGAGAATACTGTTAGGCTAGGAGTTGGGAGAAGTTGAGGGAACTACTA	0	0	0	0	0	0	0	0	0	0	0	0	0	0	0	0	0	0	0	0	0	0	0	0	0	0	0	0	0	0	0	0	0	0	0	0	0	0	0	0	0	0	0	0	0	0	0	0	0
CACCAGCAGCTCAAGTGGTGATCGTTTTTACTGGGTTTAAAGCGTGCGTAGTCGGTTCAGCAAGTTCTCTGTGAAATCCTAGCGCTCAACGTTAGGGATTGCAGAAAATACTACTGGGCTCGAGACCGGGGCAGGAGTGAGGTATTCTAG	0	0	0	0	0	0	0	0	0	0	0	0	0	0	0	0	0	0	0	0	0	0	0	0	0	0	0	0	0	0	0	0	0	0	0	0	0	0	0	0	0	0	0	0	0	0	0	0	0
AACCAGCTCTTCAAGTGGTCGGGACTATTATTGGGCTTAAAGTGTCCGTAGCCTGTTTAGTAAGTTCCTGATTAAATCGGATAGCTTAACTATCTGTCTGCTAGGAATACTACTATACTAGGGGGCGGGAGAGGTCTGAGGTACTCCAGG	0	0	0	0	0	0	0	0	0	0	0	0	0	0	0	0	0	0	0	0	0	0	2	0	0	0	0	0	0	0	0	0	0	0	0	0	0	0	0	0	0	0	0	0	0	0	0	0	0
AACCAGCTCTTCAAGTGGTCGGGAATTTTATTGGGCTTAAAGTGTCCGTAGCCGGTTTGGTAAGTTCCTGGTTAAATCTGGTAGCTTAACTATCAGTTGGCTAGGAATACTACCTTACTAGAGGGCGGGAAAGGTCTGAGGTACTCCAGG	0	0	0	0	0	0	0	0	0	0	0	0	2	0	0	0	0	0	0	0	0	0	0	0	0	0	0	0	0	0	0	0	0	0	0	0	0	0	0	0	0	0	0	0	0	0	0	0	0
AACCAGCTCTTCAAGTGGTCGGGATAATTATTGGGCTTAAAGTGTCCGTAGCCGGTTTAGTAAGTTCCTGGTAAAATCGGGTAGCTTAACTATCTGTATGCTAGGAATACTGCTATACTAGAGGACGGGAGAGGTCTGAGGTACTACAGG	0	0	0	0	0	0	0	0	0	0	0	0	0	0	0	0	0	0	0	0	0	0	0	0	0	0	0	0	0	0	0	0	0	0	0	0	0	0	0	0	0	0	0	0	0	0	0	0	0
AACCAGCTCTTCAAGTGGTCGGGATAATTATTGGGCTTAAAGTGTCCGTAGCCGGTTTAGTAAGTTCCTAATAAAATCGGGTAGCTTAACTATCTGTATGCTAGGAATACTGCTATACTAGAGGACGGGAGAGGTCTGAGGTACTACAGG	0	0	0	0	0	0	0	0	0	0	0	0	0	0	0	0	0	0	0	0	0	0	0	0	0	0	0	0	0	0	0	0	0	0	0	0	0	0	0	0	0	0	0	0	0	0	0	0	0
AACCAGCTCTTCAAGTGGTCGGGATAATTATTGGGCTTAAAGTGTCCGTAGCCGGTTTAGTAAGTTCCTGGTAAAATCGGGTAGCTTAACTATCTATATGCTAGGAATACTGCTATACTAGAGGGCGGGAGAGGTCTGAGGTACTACAGG	0	0	0	0	0	0	0	0	0	0	0	0	0	0	0	0	0	0	0	0	0	0	0	0	0	0	0	0	2	6	0	0	0	0	0	0	0	0	0	0	0	0	0	0	0	0	0	0	0
AACCAGCTCTTCAAGTGGTCGGGACTATTATTGGGCTTAAAGTGTCCGTAGCCGGTATAGTAAGTTCCTGATTAAATCGGATAGCTTAACTATCTGTTGGCTAGGAATACTGCTATACTAGGGGGCGGGAGAGGTCTGAGGTACTCCAGG	0	0	0	0	0	0	0	0	0	0	0	0	0	0	0	0	0	0	0	0	0	0	0	0	0	0	0	0	0	0	0	0	0	0	0	0	0	0	0	0	0	0	0	0	0	0	0	0	0
AACCAGCTCTTCAAGTGGTCGGGATAATTATTGGGCTTAAAGTGTCCGTAGCCGGTTTAGTAAGTTCCTGATAAAATCAGGTAGCTTAACTATCTGTATGCTAGGAATACTGCTATACTAGAGGGCGGGAGAGGTCTGAGGTACTACAGG	0	0	0	0	0	0	0	0	0	0	0	0	0	0	0	0	0	0	0	0	0	0	0	0	0	0	0	0	0	0	0	0	0	0	0	0	0	0	0	0	0	0	0	0	0	0	0	0	0
AACCAGCTCTTCAAGTGGTCGGGATAATTATTGGGCTTAAAGTGTCCGTAGCCGGTTTAGTAAGTTCCTAGTAAAATCGGGTAGCTTAACTATCTATATGCTAGGAATACTACTATACTAGAGGGCGGGAGAGGTCTGAGGTACTACAGG	0	0	0	0	0	0	0	0	0	0	0	0	0	0	0	0	0	0	0	0	0	0	0	0	0	0	0	0	0	0	0	0	0	0	0	0	0	0	0	0	0	0	0	0	0	0	0	0	0
AACCAGCTCTTCAAGTGGTCGGGATAATTATTGGGCTTAAAGTGTCCGTAGCCGGTTTAGTAAGTTCCTGGTAAAATCGGGTAGCTTAACTATCTGCATGCTAGGAATACTGCTATACTAGAGGGCGGGAGAGGTCTGAGGTACTACAGG	0	0	0	0	0	0	0	0	0	0	0	0	0	0	0	0	0	0	0	0	0	0	0	0	0	0	0	0	0	0	0	0	0	0	0	0	0	0	0	0	0	0	0	0	0	0	0	0	0
AACCAGCTCTTCAAGTGGTCGGGACTATTATTGGGCTTAAAGTGTCCGTAGCCGGTATAGTAAGTTCCTGGTTAAATCGGATAGCTTAACTATCTGTTGGCTAGGAATACTGCTATACTAGGGGGCGGGAGAGGTCTGAGGTACTCCAGG	0	0	0	0	0	0	0	0	0	0	0	0	0	0	0	0	0	0	0	0	0	0	0	0	0	0	0	0	0	0	0	0	0	0	0	0	0	0	0	0	0	0	0	0	0	0	0	0	0
AACCAGCTCTTCAAGTGGTCGGGACTATTATTGGGCTTAAAGTGTCCGTAGCCTGTTTAGTAAGTTCCTGGTTAAATCGGATAGCTTAACTATCTGTCTGCTAGGAATACTACTATACTAGGGGGCGGGAGAGGTCTGAGGTACTCCAGG	0	0	0	0	0	0	0	0	0	0	0	0	0	0	0	0	0	0	0	0	0	0	2	0	0	0	0	0	0	0	0	0	0	0	0	0	0	0	0	0	0	0	0	0	0	0	0	0	0
AACCAGCTCTTCAAGTGGTCGGGATAATTATTGGGCTTAAAGTGTCCGTAGCCGGTTTAGTAAGTTCCTGGTAAAATCAGGTAGCTTAACTATCTGTATGCTAGGAATACTGCTATACTAGAGGGCGGGAGAGGTCTGAGGTACTACAGG	0	0	0	0	0	0	0	0	0	0	0	0	0	0	0	0	0	0	0	0	0	0	0	0	0	0	0	0	0	0	0	0	0	0	0	0	0	0	0	0	0	0	0	0	0	0	0	0	0
AACCAGCTCTTCAAGTGGTCGGGATAATTATTGGGCTTAAAGTGTCCGTAGCCGGTTTAGTAAGTTCCTGGTAAAATCGGGTAGCTTAACTATCTATATGCTAGGAATACTACTATACTAGAGGGCGGGAGAGGTCTGAGGTACTACAGG	0	0	0	0	0	0	0	0	0	0	0	0	0	0	0	0	0	0	0	0	0	0	0	0	0	0	0	0	0	0	0	0	0	0	0	0	0	0	0	0	0	0	0	0	0	0	0	0	0
CACCAGCTCTTCAAGTGGTCGGGACTATTATTGGGCTTAAAGTGTCCGTAGCCGGTATAGTAAGTTCCTGGTTAAATCGGATAGCTTAACTATCTGTTGGCTAGGAATACTGCTATACTAGGGGGCGGGAGAGGTCTGAGGTACTCCAGG	0	0	0	0	0	0	0	0	0	0	0	0	0	0	0	0	0	0	0	0	0	0	0	0	0	0	0	0	0	0	0	0	0	0	0	0	0	0	0	0	0	0	0	0	0	0	0	0	0
AACCAGCTCTTCAAGTGGTCGGGATAATTATTGGGCTTAAAGTGTCCGTAGCCGGTTTAGTAAGTTCCTGGTAAAATCGGGTAGCTTAACTATCTGTATGCTAGGAATACTGCTATACTAGAGGGCGGGAGAGGTCTGAGGTACTACAGG	0	0	0	0	0	0	0	0	0	0	0	0	0	0	0	0	0	0	0	0	0	0	0	0	0	0	0	0	0	0	0	0	0	0	0	0	0	0	0	0	0	0	0	0	0	0	0	0	0
AACCAGTTCTTCAAGTGGTCGGGATATTTATTGGGCTTAAAGTGTCCGTAGCCGGTTTAACAAGTTCCTGGTAAAATCGGGTAGCTTAACTATCTGTATGCTAGGAATACTGTCATACTAGAGGGCGGGAGAGGTCTGAGGTACTACAGG	0	0	0	0	0	0	0	0	0	0	0	0	0	0	0	0	0	0	0	0	0	0	0	0	0	0	0	0	0	0	0	0	0	0	0	0	0	0	0	0	0	0	0	0	0	0	0	0	0
CACCAGCTCTTCAAGTGGTCGGGATAATTATTGGGCTTAAAGTGTCCGTAGCCGGTTTAGTAAGTTCCTGGTAAAATCGGGTAGCTTAACTATCTATATGCTAGGAATACTGCTATACTAGAGGGCGGGAGAGGTCTGAGGTACTACAGG	0	0	0	0	0	0	0	0	0	0	0	0	0	0	0	0	0	0	0	0	0	0	0	0	0	0	0	0	0	0	0	0	0	0	0	0	0	0	0	0	0	0	0	0	0	0	0	0	0
AACCAGCTCTTCAAGTGGTCGGGATATTTATTGGGCTTAAAGTGTCCGTAGCCGGTTTAACAAGTTCCTGGTAAAATCGGGTAGCTTAACTATCTGTATGCTAGGAATACTGTCATACTAGAGGGCGGGAGAGGTCTGAGGTACTACAGG	0	0	0	0	0	0	0	0	0	0	0	0	0	0	0	0	0	0	0	0	0	0	0	0	0	0	0	0	0	0	0	0	0	0	0	0	0	0	0	0	0	0	0	0	0	0	0	0	0
AACCAGCTCCTCAAGTGGTCGGGATGTTTATTGGGCCTAAAGCATTCGTAGCCGGCCCTGCAAGTTCTTGGTCAAATCCAGCCGCTCAACGGTTGGGCTGCTGAGAATACTACAGGGCTTGGGAGCGGGAGAGGCCGAGGGTACTCCTAG	0	0	0	0	0	0	0	0	0	0	0	0	0	0	0	0	0	0	0	0	0	0	0	0	0	0	0	0	0	0	0	0	0	0	0	0	0	0	0	0	0	0	0	0	0	0	0	0	0
CACCAGCTCTTCAAGTGGTTGGGACTTTTATTGGGCTTAAAGCGTCCGTAGCCTGTTTGATAAGTTCCTGGTTAAATCCGGCAGCTTAACTGTTGGACTGCTAGGAATACTGTCTTACTAGAGGGCGGGAAAGGTCTGGGGTACTCCGGG	0	0	0	0	0	0	0	0	0	0	0	0	2	0	0	0	0	0	0	0	0	0	0	0	0	0	0	0	0	0	0	0	0	0	0	0	0	0	0	0	0	0	0	0	0	0	0	0	0
TACCAGCTCTCCGAGTAGTGTGGATGTTTATTGGGCCTAAAGCATCCGTAGCTTGCTAAACAAGTCCCCTGTTAAATCCACCGATTCAATCGATGGACTGCGGGGGATACTGTTTGGCTAGGGGACGGGAGAGGCCGACGGTATTTCCGG	0	0	0	0	0	0	0	0	0	0	0	0	0	0	0	0	0	0	0	0	0	0	0	0	0	0	0	0	0	0	0	0	0	0	0	0	0	0	0	0	0	0	0	0	0	0	0	0	0
TACCAGCTCCCCGAGTGGTAGGGACGATTATTGGGCTTAAAGCGTCCGTAGCTTGCTTGACAAGTCTTTCGTTAAATCCAGTGACCTAATCGCTGGGCTGCGGGAGATACTGTCAGGCTAGGGGGCGGAAGAGGTCGACGGTACTCTCGG	0	0	0	0	0	0	0	0	0	0	0	0	0	0	0	0	0	0	0	0	0	0	0	0	0	0	0	0	0	0	0	0	0	0	0	0	0	0	0	0	0	0	0	0	0	0	0	0	0
CACCAGCCCCTCGAGTGGTGGGGATGATTATTTGGCCTAAAGCGTCCGTAGCCGGCTATGTAAGTCTCCCGTTAAATCCAGCGTCTCAAGCGTTGGTCTGCGGGAGATACTGCTTAGCTAGAGGGTGGGAGAGGTCAGCGGTATTCTGGG	0	0	0	0	0	0	0	0	0	0	0	0	0	0	0	0	0	0	0	0	0	0	0	0	0	0	0	0	0	0	0	0	0	0	0	0	0	0	0	0	0	0	0	0	0	0	0	0	0
CACCAGCCCCTCGAGTGGTGGGGATGATTATTGGGCCTAAAGCGTCCGTAGCCTGCCGTGTAAGTTTCCCGTTAAATCCAGCGTCTTAAGCGTTGGACCGCGGGAAATACTGCACGGCTAGAGAGTGGGAGAGGTCAGCGGTATTCTGGG	0	0	0	0	0	0	0	0	0	0	0	0	0	0	0	0	0	0	0	0	0	0	0	0	0	0	0	0	0	0	0	0	0	0	0	0	0	0	0	0	0	0	0	0	0	0	0	0	0
TACCAGCCCCCTGAGTGGTAAGGACGATTATTTGGCTTAAAGCGTCCGTAGCCGGCTTAGTGAGTCTCTTGTTAAATCCAATGATTCAATCATTGAACTGCAAGAGATACTGCTATGCTAGAGGACGGGAGAGGTCGACGGTAGTCCAGG	0	0	0	0	0	0	0	0	0	0	0	0	0	0	0	0	0	0	0	0	0	0	0	0	0	0	0	0	0	0	0	0	0	0	0	0	0	0	0	0	0	0	0	0	0	0	0	0	0
CACCAGCCCCTCGAGTGGTGGGGATGATTATTTGGCCTAAAGCGTCCGTAGCCCGCCGGATAAGTTTCCCGTTAAATCCGACGTCTCAAGCGTTGGACTGCGGGAAATACTGTCTGGCTAGAGAGTGGGAGAGGTTAGCGGTATTCTGGG	0	0	0	0	0	0	0	0	0	0	0	0	0	0	0	0	0	0	0	0	0	0	0	0	0	0	0	0	0	0	0	0	0	0	0	0	0	0	0	0	0	0	0	0	0	0	0	0	0
CACCAGCCCCCCGAGTGGTGGGGATGATTATTTGGCCTAAAGCGTCCGTAGCCGGCTCTGTAAATCTCTCGTTAAATCCAGCGTCCTAAGCGTTGGGCTGCGAGGGGAACTGCAGAACTAGAGGGTGGGAGAGGTCAGCGGTATTCCTGG	0	0	0	0	0	0	0	0	0	0	0	0	0	0	0	0	0	0	0	0	0	0	0	0	0	0	0	0	0	0	0	0	0	0	0	0	0	0	0	0	0	0	0	0	0	0	0	0	0
CACCAGCCCCTCGAGTGGTGGGGATGATTATTTGGCCTAAAGCGTCCGTAGCTGGCTCCGTAAATCTCTCGTTAAATCCAACGTCCTAAGCGTTGGGCTGCGAGAGAGACTGCGAAGCTAGAGGGTGGGAGAGGTCAGCGGTATTCCTGG	0	0	0	0	0	0	0	0	0	0	0	0	0	0	0	0	0	0	0	0	0	0	0	0	0	0	0	0	0	0	0	0	0	0	0	0	0	0	0	0	0	0	0	0	0	0	0	0	0
CACCAGCCCCCCGAGTGGTAGGGATGTTTATTTGGCCTAAAGCGTCCGTAGCCGGTTTGGTAAATCTCTCGTTAAATCCAGCGTCCTAAGCGTTGGGCTGCGAGGGAGACTGCCAAGCTAGAGGGTGGGAGAGGTCAGCGGTATTCCTGG	0	0	0	0	0	0	0	0	0	0	0	0	0	0	0	0	0	0	0	0	0	0	0	0	0	0	0	0	0	0	0	0	0	0	0	0	0	0	0	0	0	0	0	0	0	0	0	0	0
CACCAGCCCCCCGAGTGGTGGGGATGCTTATTTGGCCTAAAGCGTCCGTAGCCGGCTCTGTAAATCTCTCGTTAAATCCAGCGTCCTAAGCGTTGGGCTGCGAGAGAGACTGCTGAGCTAGAGGGTGGGAGAGGTCAGCGGTATTTCTGG	0	0	0	0	0	0	0	0	0	0	0	0	0	0	0	0	0	0	0	0	0	0	0	0	0	0	0	0	0	0	0	0	0	0	0	0	0	0	0	0	0	0	0	0	0	0	0	0	0
TACCAGCCCCCTGAGTGGTAAGGACGATTATTTGGCCTAAAGCGTTCGTAGCCGGCTTATCAAGTCTTTTGTTAAATCCAACGATTCAATCGTTGGGCTGCAAAAGATACTGTTATGCTAGAGGACGGGAGAGGTCGACGGTAGTCCAGG	0	0	0	0	0	0	0	0	0	0	0	0	0	0	0	0	0	0	0	0	0	0	0	0	0	0	0	0	0	0	0	0	0	0	0	0	0	0	0	0	0	0	0	0	0	0	0	0	0
TACCAGCCCCCTGAGTGGTAGGGATGATTATTTGGCCTAAAACGTCCGTAGCCGGCTCAGCAAGTCTTTCGTTAAATCCGGTGACTTAATCATCGGGCTGCGAGAGATACTACTAGGCTTGAGGGCGGGAGAGGTCGACGGTATTCCGGG	0	0	0	0	0	0	0	0	0	0	0	0	0	0	0	0	0	0	0	0	0	0	0	0	0	0	0	0	0	0	0	0	0	0	0	0	0	0	0	0	0	0	0	0	0	0	0	0	0
TACCAGCTCCTCGAGTGGTAAGGATGATTATTGGGCCTAAAGCGTCCGTAGCCAGTTTATTAAGTCTTCTGTTAAATCCAACGACCTAATCGTTGGGCTGCTGAAGATACTACTAGACTAGGGGGCGGGAGAGGCTGACGGTATTCCTGG	0	0	0	0	0	0	0	0	0	0	0	0	0	0	0	0	0	0	0	0	0	0	0	0	0	0	0	0	0	0	0	0	0	0	0	0	0	0	0	0	0	0	0	0	0	0	0	0	0
TACCAGCTCCTCGAGTGGTAAGGATGATTATTGGGCCTAAAGCGTCCGTAGCCAGTTTATTAAGTCTTCTATTAAATCCAACGACCTAATCGTTGGGCTGCTGAAGATACTACTAGACTAGGGGGCGGGAGAGGCTGACGGTATTCCTGG	0	0	0	0	0	0	0	0	0	0	0	0	0	0	0	0	0	0	0	0	0	0	0	0	0	0	0	0	0	0	0	0	0	0	0	0	0	0	0	0	0	0	0	0	0	0	0	0	0
TACCAGCTCTCCGAGTGATAGGGACGTTTATTGGGCCTAAAGCATCCGTAGCTTGCTGAGTCTGTCCTCCATTAAATCCAACGATTTAATCGTTGGGCTGCGGGGGATACTGCTTAGCTAGGAGGCGGGAGAGGCCGACGGTATTTCCGG	0	0	0	0	0	0	0	0	0	0	0	0	0	0	0	0	0	0	0	0	0	0	0	0	0	0	0	0	0	0	0	0	0	0	0	0	0	0	0	0	0	0	0	0	0	0	0	0	0
TACCAGCCCCCTGAGTGGTAGGGATGATTATTTGGCCTAAAACGTCCGTAGCCGGCTCAGCAAGTCTTTCATTAAATCCGGTGACTTAATCATCGGGCTGCGAGAGATACTACTAGGCTTGAGGGCGGGAGAGGTCGACGGTATTCCGGG	0	0	0	0	0	0	0	0	0	0	0	0	0	0	0	0	0	0	0	0	0	0	0	0	0	0	0	0	0	0	0	0	0	0	0	0	0	0	0	0	0	0	0	0	0	0	0	0	0
TGCCAGCTCCTCGAGTGGTAAGGATGATTATTGGGCCTAAAGCGTCCGTAGCCAGTTTATTAAGTCTTCTGTTAAATCCAACGACCTAATCGTTGGGCTGCTGAAGATACTACTAGACTAGGGGGCGGGAGAGGCTGACGGTATTCCTGG	0	0	0	0	0	0	0	0	0	0	0	0	0	0	0	0	0	0	0	0	0	0	0	0	0	0	0	0	0	0	0	0	0	0	0	0	0	0	0	0	0	0	0	0	0	0	0	0	0
TACCAGCTCTCCGAGTGATAGGGACGTTTATTGGGCCTAAAGCATCCGTAGCTTGCTGAGTCTGTCCTCCGTTAAATCCAACGATTTAATCGTTGGGCTGCGGGGGATACTGCTTAGCTAGGAGGCGGGAGAGGCCGACGGTATTTCCGG	0	0	0	0	0	0	0	0	0	0	0	0	0	0	0	0	0	0	0	0	0	0	0	0	0	0	0	0	0	0	0	0	0	0	0	0	0	0	0	0	0	0	0	0	0	0	0	0	0
TACCAGCCCCCTGAGTGGTAAGGACGATTATTTGGCCTAAAGCGTCCGTAGCCGGCTTAACAAGTCCTTTGTTAAATCCAACGATTCAATCGTTGGGCCGCAAAAGATACTGTTATGCTAGAGGACGGGAGAGGTCGACGGTAGTCCAGG	0	0	0	0	0	0	0	0	0	0	0	0	0	0	0	0	0	0	0	0	0	0	0	0	0	0	0	0	0	0	0	0	0	0	0	0	0	0	0	0	0	0	0	0	0	0	0	0	0
TACCAGCCCCCTGAGTGGTAAGGACGATTATTTGGCCTAAAGCGTTCGTAGCCGGCTTAACAAGTCTTTTGTTAAATCCAACGATTCAATCGTTGGGCTGCAAAAGATACTGTTATGCTAGAGGACGGGAGAGGTCGACGGTAGTCCAGG	0	0	0	0	0	0	0	0	0	0	0	0	0	0	0	0	0	0	0	0	0	0	0	0	0	0	0	0	0	0	0	0	0	0	0	0	0	0	0	0	0	0	0	0	0	0	0	0	0
CACCAGCCCCTCGAGTGGTGGGGATGATTATTGGGCCTAAAGCGTCCGTAGCCTGCCGTGTAAGTTTCCCGTTAAATCCAGCGTCTCAAGCGTTGGACCGCGGGAAATACTGTACGGCTAGAGAGTGGGAGAGGTCAGCGGTATTCTGGG	0	0	0	0	0	0	0	0	0	0	0	0	0	0	0	0	0	0	0	0	0	0	0	0	0	0	0	0	0	0	0	0	0	0	0	0	0	0	0	0	0	0	0	0	0	0	0	0	0
CACCAGCCCCTCGAGTGGTGGGGATGATTATTTGGCCTAAAGCGTCCGTAGCCAGCCGGATAAGTTTCCCGTTAAATCCGACGTCTCAAGCGTTGGACTGCGGGAAATACTGTCTGGCTAGAGAGTGGGAGAGGTTAGCGGTATTCTGGG	0	0	0	0	0	0	0	0	0	0	0	0	0	0	0	0	0	0	0	0	0	0	0	0	0	0	0	0	0	0	0	0	0	0	0	0	0	0	0	0	0	0	0	0	0	0	0	0	0
TACCAGCTCCCCGAGTGGTAGGGACAATTATTGGGCTTAAAGCGTCCGTAGCCGGCCTGGCAAGTCTTTCGTTAAATCCAGCGACTTAATCGTTGGGCTGCGGGAGATACTGTCGGGCTAGGGGACGGGAGAGGCCGATGGTATTCTTGG	0	0	0	0	0	0	0	0	0	0	0	0	0	0	0	0	0	0	0	0	0	0	0	0	0	0	0	0	0	0	0	0	0	0	0	0	0	0	0	0	0	0	0	0	0	0	0	0	0
TACCAGCTCTCCGAGTAGTGTGGATGTTTATTGGGCCTAAAGCATCCGTAGCTTGCTAAACAAGTCCCCTATTAAATCCACCGATTCAATCGATGGACTGCGGGGGATACTGTTTGGCTAGGGGACGGGAGAGGCCGACGGTATTTCCGG	0	0	0	0	0	0	0	0	0	0	0	0	0	0	0	0	0	0	0	0	0	0	0	0	0	0	0	0	0	0	0	0	0	0	0	0	0	0	0	0	0	0	0	0	0	0	0	0	0
TACCAGCTCTCCGAGTAGTGTGGACGTTTATTGGGCCTAAAGCATCCGTAGCTTGCTAAGCAAGTCCCCTGTTAAATCCACCGATTCAATCGGTGGATTGCGGGGGATACTGTTTGGCTAGGGGACGGGAGAGGCCGACGGTATTTCCGG	0	0	0	0	0	0	0	0	0	0	0	0	0	0	0	0	0	0	0	0	0	0	0	0	0	0	0	0	0	0	0	0	0	0	0	0	0	0	0	0	0	0	0	0	0	0	0	0	0
TACCAGCTCTCCGAGTGGTAGGGATGATTATTGGGCTTAAAGCGTCCGTAGCCGGCTTAGCAAGTCTCCTGTTAAATTCAGCGACCTAATCGTTGACCCGCGGGAGATACTACTGGGCTAGGAGGCGGGAGAGGTCGACGGTACTTCTGG	0	0	0	0	0	0	0	0	0	0	0	0	0	0	0	0	0	0	0	0	0	0	0	0	0	0	0	0	0	0	0	0	0	0	0	0	0	0	0	0	0	0	0	0	0	0	0	0	0
TACCAGCTCTCCGAGTGGTAGGGATGATTATTGGGCTTAAAGCGTCCGTAGCCGGCTTAGCAAGTTTCCTGTTAAATTCAGCGACCTAATCGTTGAGCCGCGGGAAATACTACTAGGCTAGGAGGCGGGAGAGGTCAACGGTACTTCCGG	0	0	0	0	0	0	0	0	0	0	0	0	0	0	0	0	0	0	0	0	0	0	0	0	0	0	0	0	0	2	0	0	0	0	0	0	0	0	0	0	0	0	0	0	0	0	0	0	0
TACCAGCTCTCCGAGTGGTAGGGATGATTATTGGGCTTAAAGCGTCCGTAGCCGGCTTAGCAAGTCTCCTGTTAAACTCAGCGACCTAATCGTTGAATCGCGGGAGATACTACTAGGCTAGGAGGCGGGAGAGGTCGACGGTACTTCTGG	0	0	0	0	0	0	0	0	0	0	0	0	0	0	0	0	0	0	0	0	0	0	0	0	0	0	0	0	0	0	0	0	0	0	0	0	0	0	0	0	0	0	0	0	0	0	0	0	0
AACCAGCACCTCAAGTGGTCAGGATGATTATTGGGCCTAAAGCATCCGTAGCCTGTTCTATAAGTTTCCGGTTAAATCCATACGCTTAACGTATGGGCTGCCGGAAATACTGCAGAACTAGGGAGTGGGAGAGGTAGACGGTACTCGATA	0	0	0	0	0	0	0	0	0	0	0	0	0	0	0	0	0	0	0	0	0	0	0	0	0	0	0	0	0	0	0	0	0	0	0	0	0	0	0	0	0	0	0	0	0	0	0	0	0
AACCAGCACCTCAAGTGGTCAGGATGATTATTGGGCCTAAAGCATCCGTAGCCTGTTCTGTAAGTTTTCGGTTAAATCTATACGCTCAACGTATAGGCTGCCGAAAATACTGCAGAACTAGGGAGTGGGAGAGGTAGACGGTACTCGGTA	0	0	0	0	0	0	0	0	0	0	0	0	0	0	0	0	0	0	0	0	0	0	0	0	0	0	0	0	0	0	0	0	0	0	0	0	0	0	0	0	0	0	0	0	0	0	0	0	0
AACCAGCACCTCAAGTGGTCAGGATGATTATTGGGCCTAAAGCATCCGTAGCCTGTTCTATAAGTTTCCAGTTAAATCCATACGCTTAACGTATGGGCTGCCGGAAATACTGCAGAACTAGGGAGTGGGAGAGGTAGACGGTACTCGATA	0	0	0	0	0	0	0	0	0	0	0	0	0	0	0	0	0	0	0	0	0	0	0	0	0	0	0	0	0	0	0	0	0	0	0	0	0	0	0	0	0	0	0	0	0	0	0	0	0
AACCAGCACCTCAAGTGGTCAGGATGATTATTGGGCCTAAAGCATCCGTAGCCTGCTTTGTAAGTTTTCAGTTAAATCCATACGCTTAACGTATGGGCTGCCGGGAATACTGCAAAGCTAGGGAGTGGGAGAGGTAGACGGTACTCGGTA	0	0	0	0	0	0	0	0	0	0	0	0	0	0	0	0	0	0	0	0	0	0	0	0	0	0	0	0	0	0	0	0	0	0	0	0	0	0	0	0	0	0	0	0	0	0	0	0	0
AACCAGCACCTCAAGTGGTCAGGATGATTATTGGGCCTAAAGCATCCGTAGCCTGTTCTGTAAGTTTTCAATTAAATCTATACGCTCAACGTATAGGCTGCCGAAAATACTGCAGAACTAGGGAGTGGGAGAGGTAGACGGTACTCGGTA	0	0	0	0	0	0	0	0	0	0	0	0	0	0	0	0	0	0	0	0	0	0	0	0	0	0	0	0	0	0	0	0	0	0	0	0	0	0	0	0	0	0	0	0	0	0	0	0	0
AACCAGCACCTCAAGTGGTCAGGATGATTATTGGGCCTAAAGCATCCGTAGCCTGTTCTGTAAGTTTTCAGTTAAATCTATACGCTCAACGTATAGGCTGCCGAAAATACTGCAGAACTAGGGAGTGGGAGAGGTAGACGGTACTCGGTA	0	0	0	0	0	0	0	0	0	0	0	0	0	0	0	0	0	0	0	0	0	0	0	0	0	0	0	0	0	0	0	0	0	0	0	0	0	0	0	0	0	0	0	0	0	0	0	0	0
AACCAGCACCTCAAGTGGTCAGGATGATTATTGGGCCTAAAGCATCCGTAGCCTGTTCTATAAGTTTCCGATTAAATCCATACGCTTAACGTATGGGCTGCCGGAAATACTGCAGAACTAGGGAGTGGGAGAGGTAGACGGTACTCGATA	0	0	0	0	0	0	0	0	0	0	0	0	0	0	0	0	0	0	0	0	0	0	0	0	0	0	0	0	0	0	0	0	0	0	0	0	0	0	0	0	0	0	0	0	0	0	0	0	0
AACCAGCACCTCAAGTGGTCAGGATGATTATTGGGCCTAAAGCATCCGTAGCCTGTTCTGTAAGTTTTCGGTTAAATCTATGCGCTCAACGTATAGGCTGCCGAAAATACTGCAGAACTAGGGAGTGGGAGAGGTAGACGGTACTCGGTA	0	0	0	0	0	0	0	0	0	0	0	0	0	0	0	0	0	0	0	0	0	0	0	0	0	0	0	0	0	0	0	0	0	0	0	0	0	0	0	0	0	0	0	0	0	0	0	0	0
CACCAGCACCTCAAGTGGTCAGGATGATTATTGGGCCTAAAGCATCCGTAGCCTGTTCTGTAAGTTTTCGGTTAAATCTATGCGCTCAACGTATAGGCTGCCGAAAATACTGCAGAACTAGGGAGTGGGAGAGGTAGACGGTACTCGGTA	0	0	0	0	0	0	0	0	0	0	0	0	0	0	0	0	0	0	0	0	0	0	0	0	0	0	0	0	0	0	0	0	0	0	0	0	0	0	0	0	0	0	0	0	0	0	0	0	0
AACCAGCACCTCAAGTGGTCAGGATGATTATTGGGCCTAAAGCATCCGTAGCCTGTTCTGTAAGTTTTCAGTTAAATCTATGCGCTCAACGTATAGGCTGCCGAAAATACTGCAGAACTAGGGAGTGGGAGAGGTAGACGGTACTCGGTA	0	0	0	0	0	0	0	0	0	0	0	0	0	0	0	0	0	0	0	0	0	0	0	0	0	0	0	0	0	0	0	0	0	0	0	0	0	0	0	0	0	0	0	0	0	0	0	0	0
AACCAGCACCTCAAGTGGTCAGGATGATTATTGGGCCTAAAGCATCCGTAGCCTGTTTTGTAAGTCTTCGGTTAAATCCAACAACTCAAGTGTTGGGCTGCCGAAGATACTGCAAGACTAGGGAATGGGAGAGGTAGACGGTACTCGATA	0	0	0	0	0	0	0	0	0	0	0	0	0	0	0	0	0	0	0	0	0	0	0	0	0	0	0	0	0	0	0	0	0	0	0	0	0	0	0	0	0	0	0	0	0	0	0	0	0
AACCAGCACCTCAAGTGGTCAGGATGATTATTGGGCCTAAAGCATCCGTAGCCTGTTCTGTAAGTTTTCGATTAAATCTATGCGCTCAACGTATAGGCTGCCGAAAATACTGCAGAACTAGGGAGTGGGAGAGGTAGACGGTACTCGGTA	0	0	0	0	0	0	0	0	0	0	0	0	0	0	0	0	0	0	0	0	0	0	0	0	0	0	0	0	0	0	0	0	0	0	0	0	0	0	0	0	0	0	0	0	0	0	0	0	0
AACCAGCACCTCAAGTGGTCAGGATGATTATTGGGCCTAAAGCATCCGTAGCCTGTTTTGTAAGTCTTCAGTTAAATCCAACAACTCAAGTGTTGGGCTGCCGAAGATACTGCAAGACTAGGGAATGGGAGAGGTAGACGGTACTCGATA	0	0	0	0	0	0	0	0	0	0	0	0	0	0	0	0	0	0	0	0	0	0	0	0	0	0	0	0	0	0	0	0	0	0	0	0	0	0	0	0	0	0	0	0	0	0	0	0	0
AACCAGCACCTCAAGTGGTCAGGATGATTATTGGGCCTAAAGCATCCGTAGCCTGTTTTGTAAGTCTTCAATTAAATCCAACAACTCAAGTGTTGGGCTGCCGAAGATACTGCAAGACTAGGGAATGGGAGAGGTAGACGGTACTCGATA	0	0	0	0	0	0	0	0	0	0	0	0	0	0	0	0	0	0	0	0	0	0	0	0	0	0	0	0	0	0	0	0	0	0	0	0	0	0	0	0	0	0	0	0	0	0	0	0	0
AACCAGCACCTCAAGTGGTCAGGATGATTATTGGGCCTAAAGCATCCGTAGCCTGTTTTGTCAGTCTTCAATTAAATCCATCAACTCAAGTGATGGGCTGCCGGAGATACTACAAAACTAGGGAATGGGAGAGGTAGACGGTACTCGGTA	0	0	0	0	0	0	0	0	0	0	0	0	0	0	0	0	0	0	0	0	0	0	0	0	0	0	0	0	0	0	0	0	0	0	0	0	0	0	0	0	0	0	0	0	0	0	0	0	0
AACCAGCACCTCAAGTGGTCAGGATGATTATTGGGCCTAAAGCATCCGTAGCCTGTTTTGTCAGTCTTCAGTTAAATCCATCAACTCAAGTGATGGGCTGCCGGAGATACTACAAAACTAGGGAATGGGAGAGGTAGACGGTACTCGGTA	0	0	0	0	0	0	0	0	0	0	0	0	0	0	0	0	0	0	0	0	0	0	0	0	0	0	0	0	0	0	0	0	0	0	0	0	0	0	0	0	0	0	0	0	0	0	0	0	0
AACCAGCACCTCAAGTGGTCAGGATGATTATTGGGCCTAAAGCATCCGTAGCCTGTTTTGTAAGTCTTCGGTTAAATCCATCAACTCAAGTGATGGGCTGCCGGAGATACTGCAAAACTAGGGAATGGGAGAGGTAGACGGTACTCGGTA	0	0	0	0	0	0	0	0	0	0	0	0	0	0	0	0	0	0	0	0	0	0	0	0	0	0	0	0	0	0	0	0	0	0	0	0	0	0	0	0	0	0	0	0	0	0	0	0	0
AACCAGCACCTCAAGTGGTCAGGATGATTATTGGGCCTAAAGCATCCGTAGCCTGTTTTGTCAGTCTTCGATTAAATCCATCAACTCAAGTGATGGGCTGCCGGAGATACTACAAAACTAGGGAATGGGAGAGGTAGACGGTACTCGGTA	0	0	0	0	0	0	0	0	0	0	0	0	0	0	0	0	0	0	0	0	0	0	0	0	0	0	0	0	0	0	0	0	0	0	0	0	0	0	0	0	0	0	0	0	0	0	0	0	0
AACCAGCACCTCAAGTGGTCAGGATGATTATTGGGCCTAAAGCATCCGTAGCCTGTTCTGTAAGTTTTCGGTTAAATCTATGCGCTCAACGTATAGGCTGCCGAAAATACTGCAGAACTAGGGAGTGGGAGAGGTAGACGGTACTCGGTG	0	0	0	0	0	0	0	0	0	0	0	0	0	0	0	0	0	0	0	0	0	0	0	0	0	0	0	0	0	0	0	0	0	0	0	0	0	0	0	0	0	0	0	0	0	0	0	0	0
AACCAGCACCTCAAGTGGTCAGGATGATTATTGGGCCTAAAGCATCCGTAGCCTGTTCTATAAGTCTCCGGTTAAATCCATCAACTCAAGTGATGGGCTGCCGGAGATACTGCAGAACTAGGGAATGGGAGAGGTAGACGGTACTCGGTA	0	0	0	0	0	0	0	0	0	0	0	0	0	0	0	0	0	0	0	0	0	0	0	0	0	0	0	0	0	0	0	0	0	0	0	0	0	0	0	0	0	0	0	0	0	0	0	0	0
AACCAGCACCTCAAGTGGTCAGGATGATTATTGGGCCTAAAGCATCCGTAGCCTGTTCTATAAGTCTCCGATTAAATCCATCAACTCAAGTGATGGGCTGCCGGAGATACTGCAGAACTAGGGAATGGGAGAGGTAGACGGTACTCGGTA	0	0	0	0	0	0	0	0	0	0	0	0	0	0	0	0	0	0	0	0	0	0	0	0	0	0	0	0	0	0	0	0	0	0	0	0	0	0	0	0	0	0	0	0	0	0	0	0	0
AACCAGCACCTCAAGTGGTCAGGATGATTATTGGGCCTAAAGCATCCGTAGCCTGTTCTATAAGTTTCCGATTAAATCCATACGCTCAACGTATGGGCTGTCGGAAATACTGCAGAACTAGGGAGTGGGAGAGGTAGACGGTACTCGATA	0	0	0	0	0	0	0	0	0	0	0	0	0	0	0	0	0	0	0	0	0	0	0	0	0	0	0	0	0	0	0	0	0	0	0	0	0	0	0	0	0	0	0	0	0	0	0	0	0
AACCAGCACCTCAAGTGGTCAGGATGATTATTGGGCCTAAAGCATCCGTAGCCTGTTCTATAAGTTTCCGGTTAAATCCATACGCTCAACGTATGGGCTGTCGGAAATACTGCAGAACTAGGGAGTGGGAGAGGTAGACGGTACTCGATA	0	0	0	0	0	0	0	0	0	0	0	0	0	0	0	0	0	0	0	0	0	0	0	0	0	0	0	0	0	0	0	0	0	0	0	0	0	0	0	0	0	0	0	0	0	0	0	0	0
AACCAGCACCTCAAGTGGTCAGGATGATTATTGGGCCTAAAGCATCCGTAGCCTGTTCTATAAGTTTCCGGATAAATCCATACGCTCAACGTATGGGCTGTCGGAAATACTGCAGAACTAGGGAGTGGGAGAGGTAGACGGTACTCGATA	0	0	0	0	0	0	0	0	0	0	0	0	0	0	0	0	0	0	0	0	0	0	0	0	0	0	0	0	0	0	0	0	0	0	0	0	0	0	0	0	0	0	0	0	0	0	0	0	0
AACCAGCACCTCAAGTGGTCAGGATGATTATTGGGCCTAAAGCATCCGTAGCCTGTTCTATAAGTTTCCAGTTAAATCCATACGCTCAACGTATGGGCTGTCGGAAATACTGCAGAACTAGGGAGTGGGAGAGGTAGACGGTACTCGATA	0	0	0	0	0	0	0	0	0	0	0	0	0	0	0	0	0	0	0	0	0	0	0	0	0	0	0	0	0	0	0	0	0	0	0	0	0	0	0	0	0	0	0	0	0	0	0	0	0
AACCAGCACCTCAAGTGGTCAGGATGATTATTGGGCCTAAAGCATCCGTAGCCTGTTCTATAAGTCTCCAGTTAAATCCATCAACTCAAGTGATGGGCTGCCGGAGATACTGCAGAACTAGGGAATGGGAGAGGTAGACGGTACTCGGTA	0	0	0	0	0	0	0	0	0	0	0	0	0	0	0	0	0	0	0	0	0	0	0	0	0	0	0	0	0	0	0	0	0	0	0	0	0	0	0	0	0	0	0	0	0	0	0	0	0
AACCAGCACCTCAAGTGGTCAGGATGATTATTGGGCCTAAAGCATCCGTAGCCTGTTCTGTAAGTTTTCGGTTAAATCTATGCGCTCAACGTATAGGCTGCCGACAATACTGCAGAACTAGGGAGTGGGAGAGGTAGACGGTACTCGGTA	0	0	0	0	0	0	0	0	0	0	0	0	0	0	0	0	0	0	0	0	0	0	0	0	0	0	0	0	0	0	0	0	0	0	0	0	0	0	0	0	0	0	0	0	0	0	0	0	0
AACCAGCACCTCAAGTGGTCAGGATGATTATTGGGCCTAAAGCATCCGTAGCCTGTTCTGTAAGTTTTCAATTAAATCTATGCGCTCAACGTATAGGCTGCCGAAAATACTGCAGAACTAGGGAGTGGGAGAGGTAGACGGTACTCGGTA	0	0	0	0	0	0	0	0	0	0	0	0	0	0	0	0	0	0	0	0	0	0	0	0	0	0	0	0	0	0	0	0	0	0	0	0	0	0	0	0	0	0	0	0	0	0	0	0	0
AGCCAGCACCTCAAGTGGTCAGGATGATTATTGGGCCTAAAGCATCCGTAGCCTGTTCTGTAAGTTTTCAATTAAATCTATGCGCTCAACGTATAGGCTGCCGAAAATACTGCAGAACTAGGGAGTGGGAGAGGTAGACGGTACTCGGTA	0	0	0	0	0	0	0	0	0	0	0	0	0	0	0	0	0	0	0	0	0	0	0	0	0	0	0	0	0	0	0	0	0	0	0	0	0	0	0	0	0	0	0	0	0	0	0	0	0
AACCAGCACCTCAAGTGGTCAGGATGATTATTGGGCCTAAAGCATCCGTAGCCTGTTTTGTCAGTCTTCGGTTAAATCCATCAACTCAAGTGATGGGCTGCCGGAGATACTACAAAACTAGGGAATGGGAGAGGTAGACGGTACTCGGTA	0	0	0	0	0	0	0	0	0	0	0	0	0	0	0	0	0	0	0	0	0	0	0	0	0	0	0	0	0	0	0	0	0	0	0	0	0	0	0	0	0	0	0	0	0	0	0	0	0
AACCAGCACCTCAAGTGGTCAGGATGATTATTGGGCCTAAAGCATCCGTAGCCTGTTTTGTAAGTCTTCAGTTAAATCCATCAACTCAAGTGATGGGCTGCCGGAGATACTGCAAAACTAGGGAATGGGAGAGGTAGACGGTACTCGGTA	0	0	0	0	0	0	0	0	0	0	0	0	0	0	0	0	0	0	0	0	0	0	0	0	0	0	0	0	0	0	0	0	0	0	0	0	0	0	0	0	0	0	0	0	0	0	0	0	0
AACCAGCACCTCAAGTGGTCAGGAGGATTATTGGGCCTAAAGCATCCGTAGCCTGTTTTGTAAGTCTTCAGTTAAATCCACATGCTTAACATGTGGGCTGCCGGAGATACTGCAAAACTAGGGAGTGGGAGAGGTAGACGGTACTTGATA	0	0	0	0	0	0	0	0	0	0	0	0	0	0	0	0	0	0	0	0	0	0	0	0	0	0	0	0	0	0	0	0	0	0	0	0	0	0	0	0	0	0	0	0	0	0	0	0	0
AACCAGCACCTCAAGTGGTCAGGAGGATTATTGGGCCTAAAGCATCCGTAGCCTGTTTTGTAAGTCTTCGGTTAAATCCACATGCTTAACATGTGGGCTGCCGGAGATACTGCAAAACTAGGGAGTGGGAGAGGTAGACGGTACTTGATA	0	0	0	0	0	0	0	0	0	0	0	0	0	0	0	0	0	0	0	0	0	0	0	0	0	0	0	0	0	0	0	0	0	0	0	0	0	0	0	0	0	0	0	0	0	0	0	0	0
AACCAGCACCTCAAGTGGTCAGGATGATTATTGGGCCTAAAGCATCCGTAGCCTGTTTTGTAAGTCTCCGGTTAAATCCATCAACTCAAGTGATGGGCTGCCGGAGATACTGCAAAACTAGGGAATGGGAGAGGTAGACGGTACTCGGTA	0	0	0	0	0	0	0	0	0	0	0	0	0	0	0	0	0	0	0	0	0	0	0	0	0	0	0	0	0	0	0	0	0	0	0	0	0	0	0	0	0	0	0	0	0	0	0	0	0
AACCAGCACCTCAAGTGGTCAGGATGATTATTGGGCCTAAAGCATCCGTAGCCTGTTTTGTCAGTCTTCGGTTAAATCCATCAACTCAAGTGATGGGCTGCCGGAGATACTGCAAAACTAGGGAATGGGAGAGGTAGACGGTACTCGGTA	0	0	0	0	0	0	0	0	0	0	0	0	0	0	0	0	0	0	0	0	0	0	0	0	0	0	0	0	0	0	0	0	0	0	0	0	0	0	0	0	0	0	0	0	0	0	0	0	0
AACCAGCACCTCAAGTGGTCAGGATGATTATTGGGCCTAAAGCATCCGTAGCCTGTTTTGTAAGTCTTCGGTTAAATCCATCAACTCAAGTGATGGGCCGCCGGAGATACTGCAAAACTAGGGAATGGGAGAGGTAGACGGTACTCGGTA	0	0	0	0	0	0	0	0	0	0	0	0	0	0	0	0	0	0	0	0	0	0	0	0	0	0	0	0	0	0	0	0	0	0	0	0	0	0	0	0	0	0	0	0	0	0	0	0	0
AACCAGCACCTCAAGTGGTCAGGATGATTATTGGGCCTAAAGCATCCGTAGCCTGTTTTGTAAGTCTTCAGTTAAATCCATCAACTCAAGTGATGGGCCGCCGGAGATACTGCAAAACTAGGGAATGGGAGAGGTAGACGGTACTCGGTA	0	0	0	0	0	0	0	0	0	0	0	0	0	0	0	0	0	0	0	0	0	0	0	0	0	0	0	0	0	0	0	0	0	0	0	0	0	0	0	0	0	0	0	0	0	0	0	0	0
AACCAGCACCTCAAGTGGTCAGGATGATTATTGGGCCTAAAGCATCCGTAGCCGGCTCTGTAAGTTTTCGGTTAAATCTGTACGCTTAACGTACAGGCTGCCGGGAATACTGCAGAGCTAGGGAGTGGGAGAGGTAGACGGTACTCGGTA	0	0	0	0	0	0	0	0	0	0	0	0	0	0	11	0	0	0	0	0	0	0	0	0	0	0	0	0	0	0	0	0	0	0	0	0	0	0	0	0	0	0	0	0	0	0	0	0	0
AACCAGCACCTCAAGTGGTCAGGATGATTATTGGGCCTAAAGCATCCGTAGCCTGCTTTGCCAGTTTTCGGTTAAATCCATACGCTTAACGTATGGGCTGCCGGGAATACTACAAAGCTAGGGAGTGGGAGAGGTAGACGGTACTCGGTA	0	0	0	0	0	0	0	0	0	0	0	0	0	0	0	0	0	0	0	0	0	0	0	0	0	0	0	0	0	0	0	0	0	0	0	0	0	0	0	0	0	0	0	0	0	0	0	0	0
AACCAGCACCTCAAGTGGTCAGGATGATTATTGGGCCTAAAGCATCCGTAGCCTGCTTTGTAAGTTTTCGGTTAAATCCATACGCTCAACGTATGGGCTGCCGGGAATACTGCAAAGCTAGGGAGTGGGAGAGGTAGACGGTACTCGGTA	0	0	0	0	0	0	0	0	0	0	0	0	0	0	0	0	0	0	0	0	0	0	0	0	0	0	0	0	0	0	0	0	0	0	0	0	0	0	0	0	0	0	0	0	0	0	0	0	0
AACCAGCACCTCAAGTGGTCAGGATGATTATTGGGCCTAAAGCATCCGTAGCCGGATCTGTAAGTTTTCGGTTAAATCTGTACGCTCAACGTACAGGCTGCCGGGAATACTGCAGATCTAGGGAGTGGGAGAGGTAGACGGTACTCGGTA	0	0	0	0	0	0	0	0	0	0	0	0	0	0	0	0	0	0	0	0	0	0	0	0	0	0	0	0	0	0	0	0	0	0	0	0	0	0	0	0	0	0	0	0	0	0	0	0	0
AACCAGCACCTCAAGTGGTCAGGATGATTATTGGGCCTAAAGCATCCGTAGCCGGCTCTGTAAGTTTTCGGTTAAATCTGTACGCTCAACGTACAGGCTGCCGGGAATACTGCAGAACTAGGGAGTGGGAGAGGTAGACGGTACTCGGTA	0	0	0	0	0	0	0	0	0	0	0	0	0	0	0	0	0	0	0	0	0	0	0	0	0	0	0	0	0	0	0	0	0	0	0	0	0	0	0	0	0	0	0	0	0	0	0	0	0
AACCAGCACCTCAAGTGGTCAGGATGATTATTGGGCCTAAAGCATCCGTAGCCGGCTCTGTAAGTTTTCGGTTAAATCTGTACGCTCAACGTACAGGCTGCCGGGAATACTGCAGAGCTAGGGAGTGGGAGAGGTAGACGGTACTCGGTA	0	0	0	0	0	0	0	0	0	0	0	0	0	0	2	0	0	0	0	0	0	0	0	0	0	0	0	0	0	0	0	0	0	0	15	0	0	0	0	0	0	0	0	0	0	0	0	0	0
AACCAGCCCCTCAAGTGGTCAGGATGATTATTGGGCCTAAAGCATCCGTAGCCGGCTCTGTAAGTTTTCGGTTAAATCTGTACGCTCAACGTACAGGCTGCCGGGAATACTGCAGAGCTAGGGAGTGGGAGAGGTAGACGGTACTCGGTA	0	0	0	0	0	0	0	0	0	0	0	0	0	0	0	0	0	0	0	0	0	0	0	0	0	0	0	0	0	0	0	0	0	0	0	0	0	0	0	0	0	0	0	0	0	0	0	0	0
AACCAGCACCTCAAGTGGTCAGGATGATTATTGGGCCTAAAGCATCCGTAGCCGGCTCTGTAAGTTTTCGATTAAATCTGTACGCTCAACGTACAGGCTGCCGGGAATACTGCAGAGCTAGGGAGTGGGAGAGGTAGACGGTACTCGGTA	0	0	0	0	0	0	0	0	0	0	0	0	0	0	0	0	0	0	0	0	0	0	0	0	0	0	0	0	0	0	0	0	0	0	3	0	0	0	0	0	0	0	0	0	0	0	0	0	0
AACCAGCACCTCAAGTGGTCAGGATGATTATTGGGCCTAAAGCATCCGTAGCCGGCTCTGTAAGTTTTCGGTTAAATCTGTACGCTCAACGTACAGGCCGCCGGGAATACTGCAGAGCTAGGGAGTGGGAGAGGTAGACGGTACTCGGTA	0	0	0	0	0	0	0	0	0	0	0	0	0	0	0	0	0	0	0	0	0	0	0	0	0	0	0	0	0	0	0	0	0	0	4	0	0	0	0	0	0	0	0	0	0	0	0	0	0
AACCAGCACCTCAAGTGGTCAGGATGATTATTGGGCCTAAAGCATCCGTAGCCGGCTCTGTAAGTTTTCAGTTAAATCTGTATGCTCAACATACAGGCTGCCGGGAATACTGCAGAGCTAGGGAGTGGGAGAGGTAGACGGTACTCGGTA	0	0	0	0	0	0	0	0	0	0	0	0	0	0	3	0	0	0	0	0	0	0	0	0	0	0	0	0	0	0	0	0	0	0	3	0	0	0	0	0	0	0	0	0	0	0	0	0	0
AACCAGCACCTCAAGTGGTCAGGATGATTATTGGGCCTAAAGCATCCGTAGCCGGCTCTGTAAGTTTTCAATTAAATCTGTACGCTCAACGTACAGGCTGCCGGGAATACTGCAGAGCTAGGGAGTGGGAGAGGTAGACGGTACTCGGTA	0	0	0	0	0	0	0	0	0	0	0	0	0	0	1	0	0	0	0	0	0	0	0	0	0	0	0	0	0	0	0	0	0	0	1	0	0	0	0	0	0	0	0	0	0	0	0	0	0
AACCAGCACCTCAAGTGGTCAGGATGATTATTGGGCCTAAAGCATCCGTAGCCGGCTCTGTAAGTTTTCGATTAAATCTGTATGCTCAACATACAGGCTGCCGGGAATACTGCAGAGCTAGGGAGTGGGAGAGGTAGACGGTACTCGGTA	0	0	0	0	0	0	0	0	0	0	0	0	0	0	6	0	0	0	0	0	0	0	0	0	0	0	0	0	0	0	0	0	0	0	3	0	0	0	0	0	0	0	0	0	0	0	0	0	0
AACCAGCACCTCAAGTGGTCAGGATGATTATTGGGCCTAAAGCATCCGTAGCCGGCTCTGTAAGTTTTCGATTAAATCTGTACGCTTAACGTACAGGCTGCCGGGAATACTGCAGAGCTAGGGAGTGGGAGAGGTAGACGGTACTCGGTA	0	0	0	0	0	0	0	0	0	0	0	0	0	0	3	0	0	0	0	0	0	0	0	0	0	0	0	0	0	0	0	0	0	0	0	0	0	0	0	0	0	0	0	0	0	0	0	0	0
AACCAGCACCTCAAGTGGTCAGGATGATTATTGGGCCTAAAGCATCCGTAGCCGGCTCTGTAAGTTTTCAATTAAATCTGTATGCTCAACATACAGGCTGCCGGGAATACTGCAGAGCTAGGGAGTGGGAGAGGTAGACGGTACTCGGTA	0	0	0	0	0	0	0	0	0	0	0	0	0	0	3	0	0	0	0	0	0	0	0	0	0	0	0	0	0	0	0	0	0	0	0	0	0	0	0	0	0	0	0	0	0	0	0	0	0
AACCAGCACCTCAAGTGGTCAGGATGATTATTGGGCCTAAAGCATCCGTAGCCTGCTTTGCCAGTTTTCGGTTAAATCCATACGCTCAACGTATGGGCTGCCGGGAATACTACAAAGCTAGGGAGTGGGAGAGGTAGACGGTACTCGGTA	0	0	0	0	0	0	0	0	0	0	0	0	0	0	2	0	0	0	0	0	0	0	0	0	0	0	0	0	0	0	0	0	0	0	0	0	0	0	0	0	0	0	0	0	0	0	0	0	0
AACCAGCACCTCAAGTGGTCAGGATGATTATTGGGCCTAAAGCATCCGTAACCGGCTCTGTAAGTTTTCGATTAAATCTGTACGCTCAACGTACAGGCTGCCGGGAATACTGCAGAGCTAGGGAGTGGGAGAGGTAGACGGTACTCGGTA	0	0	0	0	0	0	0	0	0	0	0	0	0	0	1	0	0	0	0	0	0	0	0	0	0	0	0	0	0	0	0	0	0	0	0	0	0	0	0	0	0	0	0	0	0	0	0	0	0
AACCAGCACCTCAAGTGGTCAGGATGATTATTGGGCCTAAAGCATCCGTAGCCGGCTCTGTAAGTTTTCAGTTAAATCTGTACGCTCAACGTACAGGCTGCCGGGAATACTGCAGAGCTAGGGAGTGGGAGAGGTAGACGGTACTCGGTA	0	0	0	0	0	0	0	0	0	0	0	0	0	0	2	0	0	0	0	0	0	0	0	0	0	0	0	0	0	0	0	0	0	0	0	0	0	0	0	0	0	0	0	0	0	0	0	0	0
AACCAGCACCTCAAGTGGTCAGGATGATTATTGGGCCTAAAGCATCCGTAGCCGGCTCTGTAAGTTTTCAGTTAAATCTGTACGCTTAACGTACAGGCTGCCGGGAATACTGCAAAGCTAGGGAGTGGGAGAGGTAGACGGTACTCGGTA	0	0	0	0	0	0	0	0	0	0	0	0	0	0	0	0	0	0	0	0	0	0	0	0	0	0	0	0	0	0	0	0	0	0	0	0	0	0	0	0	0	0	0	0	0	0	0	0	0
AACCAGCACCTCAAGTGGTCAGGATGATTATTGGGCCTAAAGCATCCGTAGCCGGCTCTGTAAGTTTTCAATTAAATCTGTACGCTTAACGTACAGGCTGCCGGGAATACTGCAGAGCTAGGGAGTGGGAGAGGTAGACGGTACTCGGTA	0	0	0	0	0	0	0	0	0	0	0	0	0	0	1	0	0	0	0	0	0	0	0	0	0	0	0	0	0	0	0	0	0	0	0	0	0	0	0	0	0	0	0	0	0	0	0	0	0
AACCAGCACCTCAAGTGGTCAGGATGATTATTGGGCCTAAAGCATCCGTAGCCTGCTTTGTTAGTTTTCGGTTAAATCCATACGCTTAACGTATGGGCTGCCGGGAATACTGCAAAGCTAGGGAGTGGGAGAGGTAGACGGTACTCGGTA	0	0	0	0	0	0	0	0	0	0	0	0	0	0	0	0	0	0	0	0	0	0	0	0	0	0	0	0	0	0	0	0	0	0	0	0	0	0	0	0	0	0	0	0	0	0	0	0	0
AACCAGCACCTCAAGTGGTCAGGATGATTATTGGGCCTAAAGCATCCGTAGCCTGCTTTGTAAGTTTTCGATTAAATCCATACGCTCAACGTATGGGCTGCCGGGAATACTGCAAAGCTAGGGAGTGGGAGAGGTAGACGGTACTCGGTA	0	0	0	0	0	0	0	0	0	0	0	0	0	0	0	0	0	0	0	0	0	0	0	0	0	0	0	0	0	0	0	0	0	0	0	0	0	0	0	0	0	0	0	0	0	0	0	0	0
AACCAGCACCTCAAGTGGTCAGGATGATTATTGGGCCTAAAGCATCCGTAGCCGGATCTGTAAGTTTTCAATTAAATCTGTACGCTCAACGTACAGGCTGCCGGGAATACTGCAGATCTAGGGAGTGGGAGAGGTAGACGGTACTCGGTA	0	0	0	0	0	0	0	0	0	0	0	0	0	0	0	0	0	0	0	0	0	0	0	0	0	0	0	0	0	0	0	0	0	0	0	0	0	0	0	0	0	0	0	0	0	0	0	0	0
AACCAGCACCTCAAGTGGTCAGGATGATTATTGGGCCTAAAGCATCCGTAGCCTGCTTTGTTAGTTTTCGATTAAATCCATACGCTCAACGTATGGGCTGCCGGGAATACTGCAAAGCTAGGGAGTGGGAGAGGTAGACGGTACTCGGTA	0	0	0	0	0	0	0	0	0	0	0	0	0	0	0	0	0	0	0	0	0	0	0	0	0	0	0	0	0	0	0	0	0	0	0	0	0	0	0	0	0	3	0	0	0	0	0	0	0
AACCAGCACCTCAAGTGGTCAGGATGATTATTGGGCCTAAAGCATCCGTAGCCGGCTCTGTAAGTTTTCAGTTAAATCTGTACGCTTAACGTACAGGCTGCCGGGAATACTGCAGAGCTAGGGAGTGGGAGAGGTAGACGGTACTCGGTA	0	0	0	0	0	0	0	0	0	0	0	0	0	0	0	0	0	0	0	0	0	0	0	0	0	0	0	0	0	0	0	0	0	0	0	0	0	0	0	0	0	0	0	0	0	0	0	0	0
AACCAGCACCTCAAGTGGTCAGGATGATTATTGGGCCTAAAGCATCCGTAGCCGGCTCTGTAAGTTTTCAGTTAAATCTGTACGCTTAACGTACAGGCTGCCGGTAATACTGCAGAGCTAGGGAGTGGGAGAGGTAGACGGTACTCGGTA	0	0	0	0	0	0	0	0	0	0	0	0	0	0	0	0	0	0	0	0	0	0	0	0	0	0	0	0	0	0	0	0	0	0	0	0	0	0	0	0	0	0	0	0	0	0	0	0	0
AACCAGCACCTCAAGTGGTCAGGATGATTATTGGGCCTAAAGCATCCGTAGCCTGCTTTGCCAGTTTTCGATTAAATCCATACGCTCAACGTATGGGCTGCCGGGAATACTACAAAGCTAGGGAGTGGGAGAGGTAGACGGTACTCGGTA	0	0	0	0	0	0	0	0	0	0	0	0	0	0	0	0	0	0	0	0	0	0	0	0	0	0	0	0	0	0	0	0	0	0	0	0	0	0	0	0	0	0	0	0	0	0	0	0	0
AACCAGCACCTCAAGTGGTCAGGATGATTATTGGGCCTAAAGCATCCGTAGCCTGCTTTGTTAGTTTTCAGTTAAATCCATACGCTTAACGTATGGGCTGCCGGGAATACTGCAAAGCTAGGGAGTGGGAGAGGTAGACGGTACTCGGTA	0	0	0	0	0	0	0	0	0	0	0	0	0	0	0	0	0	0	0	0	0	0	0	0	0	0	0	0	0	0	0	0	0	0	0	0	0	0	0	0	0	0	0	0	0	0	0	0	0
AACCAGCACCTCAAGTGGTCAGGATGATTATTGGGCCTAAAGCATCCGTAGCCTGCTTTGTTAGTTTTCGATTAAATCCATACGCTTAACGTATGGGCTGCCGGGAATACTGCAAAGCTAGGGAGTGGGAGAGGTAGACGGTACTCGGTA	0	0	0	0	0	0	0	0	0	0	0	0	0	0	0	0	0	0	0	0	0	0	0	0	0	0	0	0	0	0	0	0	0	0	0	0	0	0	0	0	0	0	0	0	0	0	0	0	0
AACCAGCACCTCAAGTGGTCAGGATGATTATTGGGCCTAAAGCATCCGTAGCCGGCTCTGTAAGTTTTCGGTTAAATCTATACGCTCAACGTATAGGCTGCCGGGAATACTGCAGAGCTAGGGAGTGGGAGAGGTAGACGGTACTCGGTA	0	0	0	0	0	0	0	0	0	0	0	0	0	0	0	0	0	0	0	0	0	0	0	0	0	0	0	0	0	0	0	0	0	0	0	0	0	0	0	0	0	0	0	0	0	0	0	0	0
AACCAGCACCTCAAGTGGTCAGGATGATTATTGGGCCTAAAGCATCCGTAGCCGGCTCTGTAAGTTTTCAAATAAATCTGTACGCTTAACGTACAGGCTGCCGGGAATACTGCAGAGCTAGGGAGTGGGAGAGGTAGACGGTACTCGGTA	0	0	0	0	0	0	0	0	0	0	0	0	0	0	0	0	0	0	0	0	0	0	0	0	0	0	0	0	0	0	0	0	0	0	0	0	0	0	0	0	0	0	0	0	0	0	0	0	0
AACCAGCACCTCAAGTGGTCAGGATGATTATTGGGCCTAAAGCATCCGTAGCCTGCTTTGCCAGTTTTCGATTAAATCCATACGCTTAACGTATGGGCTGCCGGGAATACTACAAAGCTAGGGAGTGGGAGAGGTAGACGGTACTCGGTA	0	0	0	0	0	0	0	0	0	0	0	0	0	0	0	0	0	0	0	0	0	0	0	0	0	0	0	0	0	0	0	0	0	0	0	0	0	0	0	0	0	0	0	0	0	0	0	0	0
AACCAGCACCTCAAGTGGTCAGGATGATTATTGGGCCTAAAGCATCCGTAGCCGGCTCTGTAAGTTTTCGATTAAATCTGTACGCTCAACGTACAGGCTGCCGGGAATACTGCAGAACTAGGGAGTGGGAGAGGTAGACGGTACTCGGTA	0	0	0	0	0	0	0	0	0	0	0	0	0	0	0	0	0	0	0	0	0	0	0	0	0	0	0	0	0	0	0	0	0	0	0	0	0	0	0	0	0	0	0	0	0	0	0	0	0
AACCAGCACCTCAAGTGGTCAGGATGATTATTGGGCCTAAAGCATCCGTAGCCGGCTCTGTAAGTTTTCAATTAAATCTGTACGCTCAACGTACAGGCTGCCGGGAATACTGCAGAACTAGGGAGTGGGAGAGGTAGACGGTACTCGGTA	0	0	0	0	0	0	0	0	0	0	0	0	0	0	0	0	0	0	0	0	0	0	0	0	0	0	0	0	0	0	0	0	0	0	0	0	0	0	0	0	0	0	0	0	0	0	0	0	0
AACCAGCACCTCAAGTGGTCAGGATGATTATTGGGCCTAAAGCATCCGTAGCCGGATCTGTAAGTTTTCGATTAAATCTGTACGCTCAACGTACAGGCTGCCGGGAATACTGCAGATCTAGGGAGTGGGAGAGGTAGACGGTACTCGGTA	0	0	0	0	0	0	0	0	0	0	0	0	0	0	0	0	0	0	0	0	0	0	0	0	0	0	0	0	0	0	0	0	0	0	0	0	0	0	0	0	0	0	0	0	0	0	0	0	0
AACCAGCACCTCAAGTGGTCAGGATGATTATTGGGCCTAAAGCATCCGTAGCCGGATCTGTAAGTTTTCAGTTAAATCTGTACGCTCAACGTACAGGCTGCCGGGAATACTGTAGATCTAGGGAGTGGGAGAGGTAGACGGTACTCGGTA	0	0	0	0	0	0	0	0	0	0	0	0	0	0	0	0	0	0	0	0	0	0	0	0	0	0	0	0	0	0	0	0	0	0	0	0	0	0	0	0	0	0	0	0	0	0	0	0	0
AACCAGCACCTCAAGTGGTCAGGATGATTATTGGGCCTAAAGCATCCGTAGCCGGATCTGTAAGTTTTCAGTTAAATCTGTACGCTCAACGTACAGGCTGCCGGGAATACTGCAGATCTAGGGAGTGGGAGAGGTAGACGGTACTCGGTA	0	0	0	0	0	0	0	0	0	0	0	0	0	0	0	0	0	0	0	0	0	0	0	0	0	0	0	0	0	0	0	0	0	0	0	0	0	0	0	0	0	0	0	0	0	0	0	0	0
AACCAGCACCTCAAGTGGTCAGGATGATTATTGGGCCTAAAGCATCCGTAGCCGGCTCTGTAAGTTTTCGGTTAAATCTGTACGCTTAACGTACAGGCCGCCGGGAATACTGCAAAGCTAGGGAGTGGGAGAAGTAGACGGTACTCGGTA	0	0	0	0	0	0	0	0	0	0	0	0	0	0	0	0	0	0	0	0	0	0	0	0	0	0	0	0	0	0	0	0	0	0	0	0	0	0	0	0	0	0	0	0	0	0	0	0	0
AACCAGCACCTCAAGTGGTCAGGATGATTATTGGGCCTAAAGCATCCGTAGCCGGCTCTGTAAGTCTTCGGTTAAATCTGTACGCTCAACGTACAGGCTGCCGGGAATACTGCAGAGCTAGGGAGTGGGAGAGGTAGACGGTACTCGGTA	0	0	0	0	0	0	0	0	0	0	0	0	0	0	0	0	0	0	0	0	0	0	0	0	0	0	0	0	0	0	0	0	0	0	0	0	0	0	0	0	0	0	0	0	0	0	0	0	0
AACCAGCACCTCAAGTGGTCAGGATGATTATTGGGCCTAAAGCATCCGTAGCCGGCTCTGTAAGTTTTCGGATAAATCTGTACGCTCAACGTACAGGCTGCCGGGAATACTGCAGAGCTAGGGAGTGGGAGAGGTAGACGGTACTCGGTA	0	0	0	0	0	0	0	0	0	0	0	0	0	0	0	0	0	0	0	0	0	0	0	0	0	0	0	0	0	0	0	0	0	0	0	0	0	0	0	0	0	0	0	0	0	0	0	0	0
AACCAGCACCTCAAGTGGTCAGGATGATTATTGGGCCTAAAGCATCCGTAGCCGGCTCTGTAAGTTTTCGATTAAATCTGTACGCTCAACGTACAGGCCGCCGGGAATACTGCAGAGCTAGGGAGTGGGAGAGGTAGACGGTACTCGGTA	0	0	0	0	0	0	0	0	0	0	0	0	0	0	0	0	0	0	0	0	0	0	0	0	0	0	0	0	0	0	0	0	0	0	3	0	0	0	0	0	0	0	0	0	0	0	0	0	0
AACCAGCACCTCAAGTGGTCAGGATGATTATTGGGCCTAAAGCATCCGTAGCCGGCTCTGTAAGTTTTCAATTAAATCTGTACGCTCAACGTACAGGCCGCCGGGAATACTGCAGAGCTAGGGAGTGGGAGAGGTAGACGGTACTCGGTA	0	0	0	0	0	0	0	0	0	0	0	0	0	0	0	0	0	0	0	0	0	0	0	0	0	0	0	0	0	0	0	0	0	0	1	0	0	0	0	0	0	0	0	0	0	0	0	0	0
AACCAGCACCTCAAGTGGTCAGGATGATTATTGGGCCTAAAGCATCCGTAGCCGGCTCTGTAAGTTTTCAGATAAATCTGTACGCTTAACGTACAGGCTGCCGGGAATACTGCAGAGCTAGGGAGTGGGAGAGGTAGACGGTACTCGGTA	0	0	0	0	0	0	0	0	0	0	0	0	0	0	0	0	0	0	0	0	0	0	0	0	0	0	0	0	0	0	0	0	0	0	0	0	0	0	0	0	0	0	0	0	0	0	0	0	0
AACCAGCACCTCAAGTGGTCAGGATGATTATTGGGCCTAAAGCATCCGTAGCCTGCTTTGCCAGTTTTCGGATAAATCCATACGCTTAACGTATGGGCTGCCGGGAATACTACAAAGCTAGGGAGTGGGAGAGGTAGACGGTACTCGGTA	0	0	0	0	0	0	0	0	0	0	0	0	0	0	0	0	0	0	0	0	0	0	0	0	0	0	0	0	0	0	0	0	0	0	0	0	0	0	0	0	0	0	0	0	0	0	0	0	0
AACCAGCACCTCAAGTGGTCAGGATGATTATTGGGCCTAAAGCATCCGTAGCCTGCTTTGTAAGTTTTCGGTTAAATCCATACGCTTAACGTATGGGCTGCCGGGAATACTGCAAAGCTAGGGAGTGGGAGAGGTAGACGGTACTCGGTA	0	0	0	0	0	0	0	0	0	0	0	0	0	0	0	0	0	0	0	0	0	0	0	0	0	0	0	0	0	0	0	0	0	0	0	0	0	0	0	0	0	0	0	0	0	0	0	0	0
AACCAGCACCTCAAGTGGTCAGGATGATTATTGGGCCTAAAGCATCCGTAGCCTGCTTTGTTAGTTTTCGGTTAAATCCATACGCTTAACGTATGGGCTGCCGGGACTACTGCAAAGCTAGGGAGTGGGAGAGGTAGACGGTACTCGGTA	0	0	0	0	0	0	0	0	0	0	0	0	0	0	0	0	0	0	0	0	0	0	0	0	0	0	0	0	0	0	0	0	0	0	0	0	0	0	0	0	0	0	0	0	0	0	0	0	0
AACCAGCACCTCAAGTGGTCAGGATGATTATTGGGCCTAAAGCATCCGTAGCCGGCTCTATAAGTTTTCGGTTAAATCTGTATGCTCAACATACAGGCTGCCGGGAATACTGTAGAGCTAGGGAGTGGGAGAGGTAGACGGTACTCGGTA	0	0	0	0	0	0	0	0	0	0	0	0	0	0	0	0	0	0	0	0	0	0	0	0	0	0	0	0	0	0	0	0	0	0	0	0	0	0	0	0	0	0	0	0	0	0	0	0	0
AACCAGCACCTCAAGTGGTCAGGATGATTATTGGGCCTAAAGCATCCGTAGCCTGCTTTGTAAGTTTTCAATTAAATCCATACGCTTAACGTATGGGCTGCCGGGAATACTGCACAGCTAGGGAGTGGGAGAGGTAGACGGTACTCGGTA	0	0	0	0	0	0	0	0	0	0	0	0	0	0	0	0	0	0	0	0	0	0	0	0	0	0	0	0	0	0	0	0	0	0	0	0	0	0	0	0	0	0	0	0	0	0	0	0	0
AACCAGCACCTCAAGTGGTCAGGATGATTATTGGGCCTAAAGCATCCGTAGCCGGCTCTGTAAGTTTTCGGATAAATCTGTATGCTCAACATACAGGCTGCCGGGAATACTGCAGAGCTAGGGAGTGGGAGAGGTAGACGGTACTCGGTA	0	0	0	0	0	0	0	0	0	0	0	0	0	0	0	0	0	0	0	0	0	0	0	0	0	0	0	0	0	0	0	0	0	0	0	0	0	0	0	0	0	0	0	0	0	0	0	0	0
AACCAGCACCTCAAGTGGTCAGGATGATTATTGGGCCTAAAGCATCCGTAGCCTGCTTTGTAAGTTTTCAATTAAATCCATACGCTCAACGTATGGGCTGCCGGGAATACTGCAAAGCTAGGGAGTGGGAGAGGTAGACGGTACTCGGTA	0	0	0	0	0	0	0	0	0	0	0	0	0	0	0	0	0	0	0	0	0	0	0	0	0	0	0	0	0	0	0	0	0	0	0	0	0	0	0	0	0	0	0	0	0	0	0	0	0
AACCAGCACCTCAAGTGGTCAGGATGATTATTGGGCCTAAAGCATCCGTAGCCGGATCTGTAAGTTTTCAATTAAATCTGTACGCTCAACGTACAGGCTGCCGGGAATACTGTAGATCTAGGGAGTGGGAGAGGTAGACGGTACTCGGTA	0	0	0	0	0	0	0	0	0	0	0	0	0	0	0	0	0	0	0	0	0	0	0	0	0	0	0	0	0	0	0	0	0	0	0	0	0	0	0	0	0	0	0	0	0	0	0	0	0
AACCAGCACCTCAAGTGGTCAGGATGATTATTGGGCCTAAAGCATCCGTAGCCTGCTTTGTTAGTTTTCAATTAAATCCATACGCTTAACGTATGGGCTGCCGGGAATACTGCAAAGCTAGGGAGTGGGAGAGGTAGACGGTACTCGGTA	0	0	0	0	0	0	0	0	0	0	0	0	0	0	2	0	0	0	0	0	0	0	0	0	0	0	0	0	0	0	0	0	0	0	0	0	0	0	0	0	0	0	0	0	0	0	0	0	0
AACCAGCACCTCAAGTGGTCAGGATGATTATTGGGCCTAAAGCATCCGTAGCCTGCTTTGCCAGTTTTCAATTAAATCCATACGCTTAACGTATGGGCTGCCGGGAATACTACAAAGCTAGGGAGTGGGAGAGGTAGACGGTACTCGGTA	0	0	0	0	0	0	0	0	0	0	0	0	0	0	0	0	0	0	0	0	0	0	0	0	0	0	0	0	0	0	0	0	0	0	0	0	0	0	0	0	0	0	0	0	0	0	0	0	0
AACCAGCACCTCAAGTGGTCAGGATGATTATTGGGCCTAAAGCATCCGTAGCCTGCTTTGTTAGTTTTCAGTTAAATCCATACGCTCAACGTATGGGCTGCCGGGAATACTGCAAAGCTAGGGAGTGGGAGAGGTAGACGGTACTCGGTA	0	0	0	0	0	0	0	0	0	0	0	0	0	0	0	0	0	0	0	0	0	0	0	0	0	0	0	0	0	0	0	0	0	0	0	0	0	0	0	0	0	0	0	0	0	0	0	0	0
AACCAGCACCTCAAGTGGTCAGGATGATTATTGGGCCTAAAGCATCCGTAGCCTGCTTTGCCAGTTTTCAGTTAAATCCATACGCTTAACGTATGGGCTGCCGGGAATACTACAAAGCTAGGGAGTGGGAGAGGTAGACGGTACTCGGTA	0	0	0	0	0	0	0	0	0	0	0	0	0	0	0	0	0	0	0	0	0	0	0	0	0	0	0	0	0	0	0	0	0	0	0	0	0	0	0	0	0	0	0	0	0	0	0	0	0
AACCAGCACCTCAAGTGGTCAGGATGATTATTGGGCCTAAAGCATCCGTAGCCTGCTTTGCCAGTTTTCGAATAAATCCATACGCTTAACGTATGGGCTGCCGGGAATACTACAAAGCTAGGGAGTGGGAGAGGTAGACGGTACTCGGTA	0	0	0	0	0	0	0	0	0	0	0	0	0	0	0	0	0	0	0	0	0	0	0	0	0	0	0	0	0	0	0	0	0	0	0	0	0	0	0	0	0	0	0	0	0	0	0	0	0
AACCAGCACCTCAAGTGGTCAGGAGGATTATTGGGCCTAAAGCATCCGTAGCCGGCTGTGTCAGTTTTCGGTCAAATCCACGCGCTCAACGCGTGGGCTGCCGGGAATACTGCACAGCTAGGGAGTGGGAGAGGTAGACGGTACTCCGTA	0	0	0	0	0	0	0	0	0	0	0	0	0	0	0	0	0	0	0	0	0	0	0	0	0	0	0	0	0	0	0	0	0	0	0	0	0	0	0	0	0	0	0	0	0	0	0	0	0
AACCAGCACCTCAAGTGGTCAGGAGGATTATTGGGCCTAAAGCATCCGTAGCCGGCTCTGTAAGTTTTCGGTTAAATCCATGTGCTCAACGCATGGGCTGCCGAAAATACTGCATAGCTAGGGAGTGGGAGAGGTAGACGGTACTCGGTA	0	0	0	0	0	0	0	0	0	0	0	0	0	0	0	0	0	0	0	0	0	0	0	0	0	0	0	0	0	0	0	0	0	0	0	0	0	0	0	0	0	0	0	0	0	0	0	0	0
AACCAGCACCTCAAGTGGTCAGGATGATTATTGGGCCTAAAGCATCCGTAGCCGGCTCTGTAAGTTTTCGGTTAAATCTATGCGCTCAACGTATGGGCTGCCGAAAATACTGTAGAGATAGGGAGTGGGAGAGGTAGACGGTACTCGGTA	0	0	0	0	0	0	0	0	0	0	0	0	0	0	0	0	0	0	0	0	0	0	0	0	0	0	0	0	0	0	0	0	0	0	0	0	0	0	0	0	0	0	0	0	0	0	0	0	0
AACCAGCCCCTCAAGTGGTCAGGAGGATTATTGGGCCTAAAGCATCCGTAGCCGGCTCTGTAAGTTTTCGGTTAAATCCATGTGCTCAACGCATGGGCTGCCGAAAATACTGCATAGCTAGGGAGTGGGAGAGGTAGACGGTACTCGGTA	0	0	0	0	0	0	0	0	0	0	0	0	0	0	0	0	0	0	0	0	0	0	0	0	0	0	0	0	0	0	0	0	0	0	0	0	0	0	0	0	0	0	0	0	0	0	0	0	0
AACCAGCACCTCAAGTGGTCAGGAGGATTATTGGGCCTAAAGCATCCGTAGCCGGCTCTGTAAGTTTTCAGTTAAATCCATGTGCTCAACGCATGGGCTGCCGAAAATACTGCATAGCTAGGGAGTGGGAGAGGTAGACGGTACTCGGTA	0	0	0	0	0	0	0	0	0	0	0	0	0	0	0	0	0	0	0	0	0	0	0	0	0	0	0	0	0	0	0	0	0	0	0	0	0	0	0	0	0	0	0	0	0	0	0	0	0
AACCAGCACCTCAAGTGGTCAGGAGGATTATTGGGCCTAAAGCATCCGTAGCCGGCTCTGTAAGTTTTCAATTAAATCCATGTGCTCAACGCATGGGCTGCCGAAAATACTGCATAGCTAGGGAGTGGGAGAGGTAGACGGTACTCGGTA	0	0	0	0	0	0	0	0	0	0	0	0	0	0	0	0	0	0	0	0	0	0	0	0	0	0	0	0	0	0	0	0	0	0	0	0	0	0	0	0	0	0	0	0	0	0	0	0	0
AACCAGCACCTCAAGTGGTCAGGAGGATTATTGGGCCTAAAGCATCCGTAGCCGGCTCTGTAAGTTTTCGGTTAAATCTATATGCTCAACATATAGGCTGCCGAAAATACTGCACAGCTAGGGAATGGGAGAGGTAGACGGTACTCGGTA	0	0	0	0	0	0	0	0	0	0	0	0	0	0	0	0	0	0	0	0	0	0	0	0	0	0	0	0	0	0	0	0	0	0	0	0	0	0	0	0	0	0	0	0	0	0	0	0	0
AACCAGCACCTCAAGTGGTCAGGAGGATTATTGGGCCTAAAGCATCCGTAGCCGGCTCTGTAAGTTTTCGATTAAATCCATGTGCTCAACGCATGGGCTGCCGAAAATACTGCATAGCTAGGGAGTGGGAGAGGTAGACGGTACTCGGTA	0	0	0	0	0	0	0	0	0	0	0	0	0	0	0	0	0	0	0	0	0	0	0	0	0	0	0	0	0	0	0	0	0	0	0	0	0	0	0	0	0	0	0	0	0	0	0	0	0
AACCAGCACCTCAAGTGGTCAGGATGATTATTGGGCCTAAAGCATCCGTAGCCGGCTCTGTAAGTTTTCGGTTAAATCTATACGCTCAACGTATGGGCTGCCGAAAATACTGTAGAGATAGGGAGTGGGAGAGGTAGACGGTACTCGGTA	0	0	0	0	0	0	0	0	0	0	0	0	0	0	0	0	0	0	0	0	0	0	0	0	0	0	0	0	0	0	0	0	0	0	0	0	0	0	0	0	0	0	0	0	0	0	0	0	0
AACCAGCACCTCAAGTGGTCAGGAGGATTATTGGGCCTAAAGCATCCGTAGCCGGCTCTGTAAGTTTTCGGTTAAATCCATGTGCTCAACGCATGGGCTGTCGAAAATACTGCATAGCTAGGGAGTGGGAGAGGTAGACGGTACTCGGTA	0	0	0	0	0	0	0	0	0	0	0	0	0	0	0	0	0	0	0	0	0	0	0	0	0	0	0	0	0	0	0	0	0	0	0	0	0	0	0	0	0	0	0	0	0	0	0	0	0
AACCAGCACCTCAAGTGGTCAGGAGGATTATTGGGCCTAAAGCATCCGTAGCCGGCTCTGTAAGTTTTCGGTTAAATCTATGTGCTCAACATATAGGCTGCCGAAAATACTGCATAGCTAGGGAATGGGAGAGGTAGACGGTACTCGGTA	0	0	0	0	0	0	0	0	0	0	0	0	0	0	0	0	0	0	0	0	0	0	0	0	0	0	0	0	0	0	0	0	0	0	0	0	0	0	0	0	0	0	0	0	0	0	0	0	0
AACCAGCACCTCAAGTTGTCAGGATGATTATTGGGCCTAAAGCATCCGTAGCCGGCTTTGTTAGTTTTCGATTAAATCCATGTGCTCAACGCATGGGCTGCCGAAAATACTGCAGGGCTAGGGAGTGGGAGAGGTAGACGGTACTCGATA	0	0	0	0	0	0	0	0	0	0	0	0	0	0	0	0	0	0	0	0	0	0	0	0	0	0	0	0	0	0	0	0	0	0	0	0	0	0	0	0	0	0	0	0	0	0	0	0	0
AACCAGCACCTCAAGTGGTCAGGAGGATTATTGGGCCTAAAGCATCCGTAGCCTGTTCTGTAAGTTTGCGGTTAAATCTATACGCTCAACGTATAGGCTGCCGTAAATACTGTAGAACTAGGGAGTGGGAGAGGTAGACGGTACTCGATA	0	0	0	0	0	0	0	0	0	0	0	0	0	0	0	0	0	0	0	0	0	0	0	0	0	0	0	0	0	0	0	0	0	0	0	0	0	0	0	0	0	0	0	0	0	0	0	0	0
AACCAGCACCTCAAGTGGTCAGGATGATTATTGGGCCTAAAGCATCCGTAGCCGGCTCTGTTAGTTTTCGGTTAAATCTATGTGCTCAACGCATGGGCTGCCGAAAATACTGCAGAGCTAGGGAGTGGGAGAGGTAGACGGTACTCGGTA	0	0	0	0	0	0	0	0	0	0	0	0	0	0	0	0	0	0	0	0	0	0	0	0	0	0	0	0	0	0	0	0	0	0	0	0	0	0	0	0	0	0	0	0	0	0	0	0	0
AACCAGCACCTCAAGTGGTCAGGAGGATTATTGGGCCTAAAGCATCCGTAGCCGGCTCTGTAAGTTTTCGGTTAAATCCATATGCTCAACATATGGGCTGCCGAAAATACTGCAGAGCTAGGGAGTGGGAGAGGTAGACGGTACTCAGTA	0	0	0	0	0	0	0	0	0	0	0	0	0	0	0	0	0	0	0	0	0	0	0	0	0	0	0	0	0	0	0	0	0	0	0	0	0	0	0	0	0	0	0	0	0	0	0	0	0
AACCAGCACCTCAAGTGGTCAGGAGGATTATTGGGCCTAAAGCATCCGTAGCCGGCTCTGTAAGTTTTCAATTAAATCTATGTGCTCAACATATAGGCTGCCGAAAATACTGCATAGCTAGGGAATGGGAGAGGTAGACGGTACTCGGTA	0	0	0	0	0	0	0	0	0	0	0	0	0	0	0	0	0	0	0	0	0	0	0	0	0	0	0	0	0	0	0	0	0	0	0	0	0	0	0	0	0	0	0	0	0	0	0	0	0
AACCAGCACCTCAAGTGGTCAGGAGGATTATTGGGCCTAAAGCATCCGTAGCCGGCTCTGTAAGTTTTCGGTTAAATCCATGCGCTCAACGCATGGGCTGTCGGAAATACTGCAGAGCTAGGGAGTGGGAGAGGTAGACGGTACTCGGTA	0	0	0	0	0	0	0	0	0	0	0	0	0	0	0	0	0	0	0	0	0	0	0	0	0	0	0	0	0	0	0	0	0	0	0	0	0	0	0	0	0	0	0	0	0	0	0	0	0
AACCAGCACCTCAAGTGGTCAGGAGGATTATTGGGCCTAAAGCATCCGTAGCCGGCTCTGTAAGTTTTCAGTTAAATTCATGTGCTCAACGCATGGGCTGCCGAAAATACTGCATAGCTAGGGAGTGGGAGAGGTAGACGGTACTCAGTA	0	0	0	0	0	0	0	0	0	0	0	0	0	0	0	0	0	0	0	0	0	0	0	0	0	0	0	0	0	0	0	0	0	0	0	0	0	0	0	0	0	0	0	0	0	0	0	0	0
AACCAGCACCTCAAGTGGTCAGGAGGATTATTGGGCCTAAAGCATCCGTAGCCGGCTCTGTAAGTTTTCAGTTAAATCTATATGCTCAACATATAGGCTGCCGAAAATACTGCACAGCTAGGGAATGGGAGAGGTAGACGGTACTCGGTA	0	0	0	0	0	0	0	0	0	0	0	0	0	0	0	0	0	0	0	0	0	0	0	0	0	0	0	0	0	0	0	0	0	0	0	0	0	0	0	0	0	0	0	0	0	0	0	0	0
AACCAGCACCTCAAGTGGTCAGGAGGATTATTGGGCCTAAAGCATCCGTAGCCGGCTCTGTAAGTTTTCGGTTAAATCCATGTGCTCAACACATGGGCTGCCGAAAATACTGCATAGCTAGGGAGTGGGAGAGGTAGACGGTACTCAGTA	0	0	0	0	0	0	0	0	0	0	0	0	0	0	0	0	0	0	0	0	0	0	0	0	0	0	0	0	0	0	0	0	0	0	0	0	0	0	0	0	0	0	0	0	0	0	0	0	0
AACCAGCACCTCAAGTGGTCAGGATGATTATTGGGCCTAAAGCATCCGTAGCCTGTTCTATAAGTTTCCGGTTAAATCCATACGCTTAACGTATGGGCTGCCGGAAATACTGTAGAACTAGGGAGTGGGAGAGGTAGACGGTACTCGATA	0	0	0	0	0	0	0	0	0	0	0	0	0	0	0	0	0	0	0	0	0	0	0	0	0	0	0	0	0	0	0	0	0	0	0	0	0	0	0	0	0	0	0	0	0	0	0	0	0
AACCAGCACCTCAAGTGGTCAGGATGATTATTGGGCCTAAAGCATCCGTAGCCGGCTCTGTTAGTTTTCGATTAAATCTATGTGCTCAACGCATGGGCTGCCGAAAATACTGCAGAGCTAGGGAGTGGGAGAGGTAGACGGTACTCGGTA	0	0	0	0	0	0	0	0	0	0	0	0	0	0	0	0	0	0	0	0	0	0	0	0	0	0	0	0	0	0	0	0	0	0	0	0	0	0	0	0	0	0	0	0	0	0	0	0	0
AACCAGCACCTCAAGTGGTCAGGATGATTATTGGGCCTAAAGCATCCGTAGCCTGCTCTGTTAGTTTTCGATTAAATCCATGTGCTCAACACATGGGCTGCCGAAAATACTGCAGAGCTAGGGAGTGGGAGAGGTAGACGGTACTCAGTA	0	0	0	0	0	0	0	0	0	0	0	0	0	0	0	0	0	0	0	0	0	0	0	0	0	0	0	0	0	0	0	0	0	0	0	0	0	0	0	0	0	0	0	0	0	0	0	0	0
AACCAGCACCTCAAGTTGTCAGGATGATTATTGGGCCTAAAGCATCCGTAGCCGGCTTTGTTAGTTTTCAGTTAAATCCATGTGCTCAACGCATGGGCTGCCGAAAATACTGCAGGGCTAGGGAGTGGGAGAGGTAGACGGTACTCGATA	0	0	0	0	0	0	0	0	0	0	0	0	0	0	0	0	0	0	0	0	0	0	0	0	0	0	0	0	0	0	0	0	0	0	0	0	0	0	0	0	0	0	0	0	0	0	0	0	0
AACCAGCACCTCAAGTGGTCAGGAGGATTATTGGGCCTAAAGCATCCGTAGCCGGCTCTGTAAGTTTTCGATTAAATCCATGTGCTCAACGCATGGGCTGTCGAAAATACTGCATAGCTAGGGAGTGGGAGAGGTAGACGGTACTCGGTA	0	0	0	0	0	0	0	0	0	0	0	0	0	0	0	0	0	0	0	0	0	0	0	0	0	0	0	0	0	0	0	0	0	0	0	0	0	0	0	0	0	0	0	0	0	0	0	0	0
AACCAGCACCTCAAGTGGTCAGGAGGATTATTGGGCCTAAAGCATCCGTAGCCGGCTCTGTAAGTTTTCGATTAAATCTATATGCTCAACATATAGGCTGCCGAAAATACTGCACAGCTAGGGAATGGGAGAGGTAGACGGTACTCGGTA	0	0	0	0	0	0	0	0	0	0	0	0	0	0	0	0	0	0	0	0	0	0	0	0	0	0	0	0	0	0	0	0	0	0	0	0	0	0	0	0	0	0	0	0	0	0	0	0	0
AACCAGCACCTCAAGTGGTCAGGAGGATTATTGGGCCTAAAGCATCCGTAGCCGGCTCTGTAAGTTTTCGGTTAAATCCATGTGCTCAACGCATGGGCTGCCGAAAATACTGCATAGCTAGGGAGTGGGAGAGGTAGACGGTACTCAGTA	0	0	0	0	0	0	0	0	0	0	0	0	0	0	0	0	0	0	0	0	0	0	0	0	0	0	0	0	0	0	0	0	0	0	0	0	0	0	0	0	0	0	0	0	0	0	0	0	0
AACCAGCACCTCAAGTGGTCAGGAGGATTATTGGGCCTAAAGCATCCGTAGCCGGCTCTGTAAGTTTTCGGTTAAATCTATATGCTCAACGTATAGGCTGCCGAAAATACTGCATAGCTAGGGAATGGGAGAGGTAGACGGTACTCGGTA	0	0	0	0	0	0	0	0	0	0	0	0	0	0	0	0	0	0	0	0	0	0	0	0	0	0	0	0	0	0	0	0	0	0	0	0	0	0	0	0	0	0	0	0	0	0	0	0	0
AACCAGCACCTCAAGTGGTCAGGAGGATTATTGGGCCTAAAGCATCCGTAGCCGGCTCTGTAAGTTTTCGATTAAATCTATATGCTCAACGTATAGGCTGCCGAAAATACTGCATAGCTAGGGAATGGGAGAGGTAGACGGTACTCGGTA	0	0	0	0	0	0	0	0	0	0	0	0	0	0	0	0	0	0	0	0	0	0	0	0	0	0	0	0	0	0	0	0	0	0	0	0	0	0	0	0	0	0	0	0	0	0	0	0	0
AACCAGCACCTCAAGTGGTCAGGAGGATTATTGGGCCTAAAGCATCCGTAGCCGGCTCTGTAAGTTTTCAGTTAAATCTATATGCTCAACGTATAGGCTGCCGAAAATACTGCATAGCTAGGGAATGGGAGAGGTAGACGGTACTCGGTA	0	0	0	0	0	0	0	0	0	0	0	0	0	0	0	0	0	0	0	0	0	0	0	0	0	0	0	0	0	0	0	0	0	0	0	0	0	0	0	0	0	0	0	0	0	0	0	0	0
AACCAGCACCTCAAGTGGTCAGGATGATTATTGGGCCTAAAGCATCCGTAGCCGGCTTTGTTAGTTTTCGGTTAAATCCATGTGCTCAACGCATGGGCTGCCGAAAATACTGCATGGCTAGGGAGTGGGAGAGGTAGACGGTACTCAGTA	0	0	0	0	0	0	0	0	0	0	0	0	0	0	0	0	0	0	0	0	0	0	0	0	0	0	0	0	0	0	0	0	0	0	0	0	0	0	0	0	0	0	0	0	0	0	0	0	0
AACCAGCACCTCAAGTGGTCAGGATGATTATTGGGCCTAAAGCATCCGTAGCCGGCTTTGTTAGTTTTCGATTAAATCCATGTGCTCAACGCATGGGCTGCCGAAAATACTGCATGGCTAGGGAGTGGGAGAGGTAGACGGTACTCAGTA	0	0	0	0	0	0	0	0	0	0	0	0	0	0	0	0	0	0	0	0	0	0	0	0	0	0	0	0	0	0	0	0	0	0	0	0	0	0	0	0	0	0	0	0	0	0	0	0	0
AACCAGCACCTCAAGTGGTCAGGAGGATTATTGGGCCTAAAGCATCCGTAGCCGGCTCTGTAAGTTTTCAATTAAATCTATATGCTCAACATATAGGCTGCCGAAAATACTGCACAGCTAGGGAATGGGAGAGGTAGACGGTACTCGGTA	0	0	0	0	0	0	0	0	0	0	0	0	0	0	0	0	0	0	0	0	0	0	0	0	0	0	0	0	0	0	0	0	0	0	0	0	0	0	0	0	0	0	0	0	0	0	0	0	0
AACCAGCACCTCAAGTGGTCAGGATGATTATTGGGCCTAAAGCATCCGTAGCCGGCTCTGTAAGTTTTCGATTAAATCTATACGCTCAACGTATGGGCTGCCGAAAATACTGTAGAGATAGGGAGTGGGAGAGGTAGACGGTACTCGGTA	0	0	0	0	0	0	0	0	0	0	0	0	0	0	0	0	0	0	0	0	0	0	0	0	0	0	0	0	0	0	0	0	0	0	0	0	0	0	0	0	0	0	0	0	0	0	0	0	0
AACCAGCACCTCAAGTGGTCAGGATGATTATTGGGCCTAAAGCATCCGTAGCCTGTTCTATAAGTTTCCAGTTAAATCCATACGCTTAACGTATGGGCTGCCGGAAATACTGTAGAACTAGGGAGTGGGAGAGGTAGACGGTACTCGATA	0	0	0	0	0	0	0	0	0	0	0	0	0	0	0	0	0	0	0	0	0	0	0	0	0	0	0	0	0	0	0	0	0	0	0	0	0	0	0	0	0	0	0	0	0	0	0	0	0
AACCAGCACCTCAAGTGGTCAGGAGGATTATTGGGCCTAAAGCATCCGTAGCCGGCTCTGTAAGTTTTCGGTTAAATCCATGTGCTCAACGCATGGGCTGCCGAAAATACTGCATGGCTAGGGAGTGGGAGAGGTAGACGGTACTCAATA	0	0	0	0	0	0	0	0	0	0	0	0	0	0	0	0	0	0	0	0	0	0	0	0	0	0	0	0	0	0	0	0	0	0	0	0	0	0	0	0	0	0	0	0	0	0	0	0	0
AACCAGCACCTCAAGTGGTCAGGAGGATTATTGGGCCTAAAGCATCCGTAGCCGGCTCTGTAAGTTTTCAGTTAAATCCATGTGCTCAACGCATGGGCTGTCGAAAATACTGCATAGCTAGGGAGTGGGAGAGGTAGACGGTACTCGGTA	0	0	0	0	0	0	0	0	0	0	0	0	0	0	0	0	0	0	0	0	0	0	0	0	0	0	0	0	0	0	0	0	0	0	0	0	0	0	0	0	0	0	0	0	0	0	0	0	0
AACCAGCACCTCAAGTGGTCAGGATGATTATTGGGCCTAAAGCATCCGTAGCCGGCTTTGTTAGTTTTCAGTTAAATCCATGTGCTCAACGCATGGGCTGCCGAAAATACTGCATGGCTAGGGAGTGGGAGAGGTAGACGGTACTCAGTA	0	0	0	0	0	0	0	0	0	0	0	0	0	0	0	0	0	0	0	0	0	0	0	0	0	0	0	0	0	0	0	0	0	0	0	0	0	0	0	0	0	0	0	0	0	0	0	0	0
AACCAGCACCTCAAGTGGTCAGGAGGATTATTGGGCCTAAAGCATCCGTAGCCTGTTCTATAAGTTTGCAGTTAAATCTATACGCTCAACGTATAGGCTGCCGTAAATACTGTAGAACTAGGGAGTGGGAGAGGTAGACGGTACTCGATA	0	0	0	0	0	0	0	0	0	0	0	0	0	0	0	0	0	0	0	0	0	0	0	0	0	0	0	0	0	0	0	0	0	0	0	0	0	0	0	0	0	0	0	0	0	0	0	0	0
AACCAGCACCTCAAGTGGTCAGGAGGATTATTGGGCCTAAAGCATCCGTAGCCTGTTCTATAAGTTTGCGATTAAATCTATACGCTCAACGTATAGGCTGCCGTAAATACTGTAGAACTAGGGAGTGGGAGAGGTAGACGGTACTCGATA	0	0	0	0	0	0	0	0	0	0	0	0	0	0	0	0	0	0	0	0	0	0	0	0	0	0	0	0	0	0	0	0	0	0	0	0	0	0	0	0	0	0	0	0	0	0	0	0	0
AACCAGCACCTCAAGTGGTCAGGATGATTATTGGGCCTAAAGCATCCGTAGCCGGCTCTGTAAGTTTTCGGTCAAATCCATGTGCTCAACGCATGGGCTGCCGAAAATACTGCAGTGCTAGGAAGTGGGAGAGGTAGACGGTACTTGATA	0	0	0	0	0	0	0	0	0	0	0	0	0	0	0	0	0	0	0	0	0	0	0	0	0	0	0	0	0	0	0	0	0	0	0	0	0	0	0	0	0	0	0	0	0	0	0	0	0
AACCAGCACCTCAAGTTGTCAGGATGATTATTGGGCCTAAAGCATCCGTAGCCGGCTTTGTTAGTTTTCGGTTAAATCCATGTGCTCAACGCATGGGCTGCCGAAAATACTGCAGGGCTAGGGAGTGGGAGAGGTAGACGGTACTCGATA	0	0	0	0	0	0	0	0	0	0	0	0	0	0	0	0	0	0	0	0	0	0	0	0	0	0	0	0	0	0	0	0	0	0	0	0	0	0	0	0	0	0	0	0	0	0	0	0	0
AACCAGCACCTCAAGTGGTCAGGATGATTATTGGGCCTAAAGCATCCGTAGCCGGCTCTGTAAGTTTTCGATCAAATCCATGTGCTCAACGCATGGGCTGCCGAAAATACTGCAGTGCTAGGAAGTGGGAGAGGTAGACGGTACTTGATA	0	0	0	0	0	0	0	0	0	0	0	0	0	0	0	0	0	0	0	0	0	0	0	0	0	0	0	0	0	0	0	0	0	0	0	0	0	0	0	0	0	0	0	0	0	0	0	0	0
AACCAGCACCTCAAGTGGTCAGGATGATTATTGGGCCTAAAGCATCCGTAGCCGGCTCTGTAAGTTTTCAGTCAAATCCATGTGCTCAACGCATGGGCTGCCGAAAATACTGCAGTGCTAGGAAGTGGGAGAGGTAGACGGTACTTGATA	0	0	0	0	0	0	0	0	0	0	0	0	0	0	0	0	0	0	0	0	0	0	0	0	0	0	0	0	0	0	0	0	0	0	0	0	0	0	0	0	0	0	0	0	0	0	0	0	0
AACCAGCACCTCAAGTGGTCAGGATGATTATTGGGCCTAAAGCATCCGTAGCCTGCTCTGTTAGTTTTCGGTTAAATCCATGTGCTCAACACATGGGCTGCCGAAAATACTGCAGAGCTAGGGAGTGGGAGAGGTAGACGGTACTCAGTA	0	0	0	0	0	0	0	0	0	0	0	0	0	0	0	0	0	0	0	0	0	0	0	0	0	0	0	0	0	0	0	0	0	0	0	0	0	0	0	0	0	0	0	0	0	0	0	0	0
AACCAGCACCTCAAGTGGTCAGGAGGATTATTGGGCCTAAAGCATCCGTAGCCGGCTCTGTAAGTTTTCGGTTAAATCCATGTGCTCAACGCATGGGCCGCCGAAAATACTGCACAGCTAGGGAGTGGGAGAGGTAGACGGTACTCAGTA	0	0	0	0	0	0	0	0	0	0	0	0	0	0	0	0	0	0	0	0	0	0	0	0	0	0	0	0	0	0	0	0	0	0	0	0	0	0	0	0	0	0	0	0	0	0	0	0	0
AACCAGCACCTCAAGTGGTCAGGATGATTATTGGGCCTAAAGCATCCGTAGCCGGCTCTGTAAGTTTTCAATCAAATCCATGTGCTCAACGCATGGGCTGCCGAAAATACTGCAGTGCTAGGAAGTGGGAGAGGTAGACGGTACTTGATA	0	0	0	0	0	0	0	0	0	0	0	0	0	0	0	0	0	0	0	0	0	0	0	0	0	0	0	0	0	0	0	0	0	0	0	0	0	0	0	0	0	0	0	0	0	0	0	0	0
AACCAGCACCTCAAGTGGTCAGGAGGATTATTGGGCCTAAAGCATCCGTAGCCTGCTCTGTAAGTTTTCGGTTAAATCTATATGCTCAACGTATAGGCCGCCGAAAATACTGCAGTGCTAGGAAGTGGGAGAGGTAGACGGTACTTGGTA	0	0	0	0	0	0	0	0	0	0	0	0	0	0	0	0	0	0	0	0	0	0	0	0	0	0	0	0	0	0	0	0	0	0	0	0	0	0	0	0	0	0	0	0	0	0	0	0	0
AACCAGCACCTCAAGTGGTCAGGAGGATTATTGGGCCTAAAGCATCCGTAGCCTGCTCTGTAAGTTTTCGGATAAATCTATATGCTCAACGTATAGGCCGCCGAAAATACTGCAGTGCTAGGAAGTGGGAGAGGTAGACGGTACTTGGTA	0	0	0	0	0	0	0	0	0	0	0	0	0	0	0	0	0	0	0	0	0	0	0	0	0	0	0	0	0	0	0	0	0	0	0	0	0	0	0	0	0	0	0	0	0	0	0	0	0
AACCAGCACCTCAAGTGGTCAGGAGGATTATTGGGCCTAAAGCATCCGTAGCCTGCTCTGTAAGTTTTCGATTAAATCTATATGCTCAACGTATAGGCCGCCGAAAATACTGCAGTGCTAGGAAGTGGGAGAGGTAGACGGTACTTGGTA	0	0	0	0	0	0	0	0	0	0	0	0	0	0	0	0	0	0	0	0	0	0	0	0	0	0	0	0	0	0	0	0	0	0	0	0	0	0	0	0	0	0	0	0	0	0	0	0	0
AACCAGCACCTCAAGTGGTCAGGAGGATTATTGGGCCTAAAGCATCCGTAGCCTGCTCTGTAAGTTTTCAATTAAATCTATATGCTCAACGTATAGGCCGCCGAAAATACTGCAGTGCTAGGAAGTGGGAGAGGTAGACGGTACTTGGTA	0	0	0	0	0	0	0	0	0	0	0	0	0	0	0	0	0	0	0	0	0	0	0	0	0	0	0	0	0	0	0	0	0	0	0	0	0	0	0	0	0	0	0	0	0	0	0	0	0
AACCAGCACCTCAAGTGGTCAGGAGGATTATTGGGCCTAAAGCATCCGTAGCCTGCTCTGTAAGTTTTCAGTTAAATCTATATGCTCAACGTATAGGCCGCCGAAAATACTGCAGTGCTAGGAAGTGGGAGAGGTAGACGGTACTTGGTA	0	0	0	0	0	0	0	0	0	0	0	0	0	0	0	0	0	0	0	0	0	0	0	0	0	0	0	0	0	0	0	0	0	0	0	0	0	0	0	0	0	0	0	0	0	0	0	0	0
AACCAGCACCTCAAGTAGTCAGGAGGATTATTGGGCCTAAAGCATCCGTAGCCTGCTCTGTAAGTTTTCGGTTAAATCTATATGCTCAACGTATAGGCCGCCGAAAATACTGCAGTGCTAGGAAGGGGAGAGGTAGACGGTACTTGGTAG	0	0	0	0	0	0	0	0	0	0	0	0	0	0	0	0	0	0	0	0	0	0	0	0	0	0	0	0	0	0	0	0	0	0	0	0	0	0	0	0	0	0	0	0	0	0	0	0	0
AACCAGCACCTCAAGTGGTCAGGATGATTATTGGGCCTAAAGCATCCGTAGCCGGCTCTGTAAGTTTTCAATTAAATCTATGCGCTCAACGTATGGGCTGCCGAAAATACTGTAGAGATAGGGAGTGGGAGAGGTAGACGGTACTCGGTA	0	0	0	0	0	0	0	0	0	0	0	0	0	0	0	0	0	0	0	0	0	0	0	0	0	0	0	0	0	0	0	0	0	0	0	0	0	0	0	0	0	0	0	0	0	0	0	0	0
AACCAGCACCTCAAGTGGTCAGGATGATTATTGGGCCTAAAGCATCCGTAGCCGGCTCTGTAAGTTTTCGATTAAATCTATGCGCTCAACGTATGGGCTGCCGAAAATACTGTAGAGATAGGGAGTGGGAGAGGTAGACGGTACTCGGTA	0	0	0	0	0	0	0	0	0	0	0	0	0	0	0	0	0	0	0	0	0	0	0	0	0	0	0	0	0	0	0	0	0	0	0	0	0	0	0	0	0	0	0	0	0	0	0	0	0
AACCAGCACCTCAAGTGGTCAGGATGATTATTGGGCCTAAAGCATCCGTAGCCGGCTTTGTTAGTTTTCAATTAAATCCATGTGCTCAACGCATGGGCTGCCGAAAATACTGCATGGCTAGGGAGTGGGAGAGGTAGACGGTACTCAGTA	0	0	0	0	0	0	0	0	0	0	0	0	0	0	0	0	0	0	0	0	0	0	0	0	0	0	0	0	0	0	0	0	0	0	0	0	0	0	0	0	0	0	0	0	0	0	0	0	0
AACCAGCACCTCAAGTGGTCAGGATGATTATTGGGCCTAAAGCATCCGTAGCCGGCTCTGTAAGTTTTCAGTTAAATCTATGCGCTCAACGTATGGGCTGCCGAAAATACTGTAGAGATAGGGAGTGGGAGAGGTAGACGGTACTCGGTA	0	0	0	0	0	0	0	0	0	0	0	0	0	0	0	0	0	0	0	0	0	0	0	0	0	0	0	0	0	0	0	0	0	0	0	0	0	0	0	0	0	0	0	0	0	0	0	0	0
TACCAGCACCCCGAGTGGTCGGGACGATTATTGGGCCTAAAGCATCCGTAGCCGGTTCTACAAGTCTTCCGTTAAATCCACCTGCTCAACAGATGGGCTGCGGAGGATACTATAGAGCTAGGAGGCGGGAGAGGCAAGCGGTACTTAGTG	0	0	0	0	0	0	0	0	0	0	0	0	0	0	0	0	0	0	0	0	0	0	0	0	0	0	0	0	0	0	0	0	0	0	0	0	0	0	0	0	0	0	0	0	0	0	0	0	0
TACCAGCACCCCGAGTGGTCGGGACGTTTATTGGGCCTAAAGCATCCGTAGCCGGTTCTACAAGTCTTCCATTAAATCCACCTGCTTAACAGATGGGCTGCGGAAGATACTATAGAGCTAGGAGGCGGGAGAGGCAAGCGGTACTCGATG	0	0	0	0	0	0	0	0	0	0	0	0	0	0	0	0	0	0	0	0	0	0	0	0	0	0	0	0	0	0	0	0	0	0	0	0	0	0	0	0	0	0	0	0	0	0	0	0	0
TACCAGCACCCCGAGTGGTCGGGACGATTATTGGGCCTAAAGCATCCGTAGCCGGTACTGCAAGTCTTCCGTTAAATCCACCTGCTTAACAGTTGGGCTGCGGGGGATACTACAGCGCTAGGAGGCGGGAGAGGCAAGCGGTACTCAATG	0	0	0	0	0	0	0	0	0	0	0	0	0	0	0	0	0	0	0	0	0	0	0	0	0	0	0	0	0	0	0	0	0	0	0	0	0	0	0	0	0	0	0	0	0	0	0	0	0
CACCGGCAGCTCTAGTGGTAGCAGTTTTTATTGGGCCTAAAGCGTCCGTAGCCGGTTTAATAAGTCTCTAATGAAATCCTGCAGCTTAACTGTGGGAATTGCTGGAGATACTATTAGACTTGAGATCGGGAGAGGTTAGAGGTACTCCCA	0	0	0	0	0	0	0	0	0	0	2	0	0	0	0	0	0	0	0	0	0	0	0	0	0	0	0	0	0	0	0	0	0	0	0	0	0	0	0	0	0	0	0	0	0	0	0	0	0
CACCGGCAGCTCTAGTGGTAGCAGTTTTTATTGGGCCTAAAGCGTCCGTAGCCGGTTTAATAAGTCTCTGATGAAATCCTGCAGCTTAACTGTGGGAATTGCTGGAGATACTATTAGACTTGAGATCGGGAGAGGTTAGAGGTACTCCCA	0	0	0	0	0	0	0	0	0	0	1	0	0	0	0	0	0	0	0	0	0	0	0	0	0	0	0	0	0	0	0	0	0	0	0	0	0	0	0	0	0	0	0	0	0	0	0	0	0
CACCGGCAGCTCTAGTGGTAGCAGTTTTTATTGGGCCTAAAGCGTCCGTAGCCGGTTTAATAAGTCTCTAGTGAAATCCTGCAGCTTAACTGTGGGAATTGCTGGAGATACTATTAGACTTGAGATCGGGAGAGGTTAGAGGTACTCCCA	0	0	0	0	0	0	0	0	0	0	0	0	0	0	0	0	0	0	0	0	0	0	0	0	0	0	0	0	0	0	0	0	0	0	0	0	0	0	0	0	0	0	0	0	0	0	0	0	0
CACCGGCAGCTCAAGTGGTAGCTGTTTTTATTGGGCCTAAAGCGTTCGTAGCCGGTTTGATAAGTCTTTGGTGAAAGCTTGTAGCTTAACTATAAGAATTGCTGAAGATACTGTCAGACTTGAAGTCGGGAGAGGTTAGAGGTACTACCG	0	0	0	0	0	0	0	0	0	0	0	0	0	0	0	0	0	0	0	0	0	0	0	0	0	0	0	0	0	0	0	0	0	0	0	0	0	0	0	0	0	0	0	0	0	0	0	0	0
TACCGGCAGCTCGAGTGATGGCCACTATTATTGGGCCTAAGGCGTCCGTAGCTGGCCGAACAGGTCCGTCGGGAAATCCGCTCGCTCAACGAGCGGACGTCCGGCGGAAACCAGTCGGCTTGGGACCGGAGGACCCGAGGGGTACGTCCG	0	0	0	0	0	0	0	0	0	0	0	0	0	0	0	0	0	0	0	0	0	0	0	0	0	0	0	0	0	0	0	0	0	0	0	0	0	0	0	0	0	0	0	0	0	0	0	0	0
TACCGGCCGCTCGAGTGCTAGCCACTATTATTGGGCCTAAAGCGTCCGTAGCCGGCCGAACAGGTCCGTCGGGAAATCCACCCGCTCAACGGGTGGGCGTCCGGCGGAAACCAGTCGGCTTGGGACCGGGAGATCTGAGGGGTACGTCCG	0	0	0	0	0	0	0	0	0	0	0	0	0	0	0	0	0	0	0	0	0	0	2	0	0	0	0	0	0	0	0	0	0	0	0	0	0	0	0	0	0	0	0	0	0	0	0	0	0
TACCGGCAGCTCGAGTGATAGCCACTTTTATTGGGCCTAAAGCGTCCGTAGCCGGCCGAACAGGTCCGTCGGGAAATCCACTCGCTCAACGAGTGGACGTCCGGCGGAAACCAGTCGGCTTGGGGCCGGGAGACCAGAGAGGTACGTCCG	0	0	0	0	0	0	0	0	0	0	0	0	0	0	0	0	0	0	0	0	0	0	0	0	0	0	0	0	0	0	0	0	0	0	0	0	0	0	0	0	0	0	0	0	0	0	0	0	0
TACCGGCAGCCCGAGTGATAGCCAATTTTATTGGGCCTAAAGCGTCCGTAGCCGGCCGAACGGGTCCGTCAAGAAATCCACCCGCTTAACGGGTGGGCGTCCGGCGGAAACCAGTCGGCTTGGGGCCGGGAGACCAGAGGGGTACGTCCG	0	0	0	0	0	0	0	0	0	0	0	0	0	0	0	0	0	0	0	0	0	0	0	0	0	0	0	0	0	0	0	0	0	0	0	0	0	0	0	0	0	0	0	0	0	0	0	0	0
TACCGGCAGCTCGAGTGATGACCGATTTTATTGGGCCTAAAGCGTCCGTAGCTGGCCTCGTTGGTCCGTCGGGAAATCCACCTGCTCAACAGGTGGGCGTCCGGCGGATACCACGAGGCTTGGAACTGGAAGACCTGAGAGGTACGTCCG	0	0	0	0	0	0	0	0	0	0	0	0	0	0	0	0	0	0	0	0	0	0	0	0	0	0	0	0	0	0	0	0	0	0	0	0	0	0	0	0	0	0	0	0	0	0	0	0	0
TACCGGCAGCTCAAGTGATGGCCGATTTTATTGGGCCTAAAGCGTCCGTAGCCTGCTAGACAGGTCCGTCGGGAAATCCACCCGCTCAACGGGTGGGCGTCCGGCGGAAACCAGCTAGCTTGGGACCGAGCGACCTGAGGGGTACGTCCG	0	0	0	0	0	0	0	0	0	0	0	0	0	0	0	0	0	0	0	0	0	0	0	0	0	0	0	0	0	0	0	0	0	0	0	0	0	0	0	0	0	0	0	0	0	0	0	0	0
TACCGGCAGCACGAGTGATGGCCGATCTTATTGGGCCTAAAGCGTCCGTAGCTTGCTGTGTAAGTCCGTTAAGAAATCGGCCAGCTCAACTGGCCGGCGTCCAGCGGAAACTACACGGCTTGGGACCGAGAGACTTGACGGGTACGTCCG	0	0	0	0	0	0	0	0	0	0	0	0	0	0	0	0	0	0	0	0	0	0	0	0	0	0	0	0	0	0	0	0	0	0	0	0	0	0	0	0	0	0	0	0	0	0	0	0	0
TACCGGCAGCACGAGTGATGGCCGATCTTATTGGGCCTAAAGCGTCCGTAGCTTGCTGTGTAAGTCCGTTGGGAAATCGGCCAGCTCAACTGGCCGGCGTCCAGCGGAAACTACACGGCTTGGGACCGAGAGACTTGACGGGTACGTCCG	0	0	0	0	0	0	0	0	0	0	0	0	0	0	0	0	0	0	0	0	0	0	0	0	0	0	0	0	0	0	0	0	0	0	0	0	0	0	0	0	0	0	0	0	0	0	0	0	0
TACCGGCAGCTCGAGTGATGATCACTATTATTGGGCCTAAAGCGTCCGTAGCCGGTTGAACAAGTCCTTCAACAAATCCACTCGCTCAACGAGTGGGCTCTCGAGGGAAACTGTTCGACTTGGGGCCGGGAGATCTGAGGGGTACGTCTA	0	0	0	0	0	0	0	0	0	0	0	0	0	0	0	0	0	0	0	0	0	0	0	0	0	0	0	0	0	0	0	0	0	0	0	0	0	0	0	0	0	0	0	0	0	0	0	0	0
CACCGGCGGCCCGAGTGGTAATCACTTTTATTGGGTCTAAAGGGTCCGTAGCCGGTTTGATCAGTTCTTCAAGAAATCTGACAGCTCAACTGTTAGGCTTCCGGGGAATACTGTCAGACTTGGGACCGGGAGAGGTAAGAGGTACTACAG	0	0	0	0	0	0	0	0	0	0	0	0	0	0	0	0	0	0	0	0	0	0	0	0	0	0	0	0	0	0	0	0	0	0	0	0	0	0	0	0	0	0	0	0	0	0	0	0	0
CACCGGCGGCCCGAGTGGTAATCACTTTTATTGGGTCTAAAGGGTCCGTAGCCGGTTTGATCAGTTCTTCGGGAAATCTGACAGCTCAACTGTTAGGCTTCCGGGGAATACTGTCAGACTTGGGACCGGGAGAGGTAAGAGGTACTACAG	0	0	0	0	0	0	0	0	0	0	0	0	0	0	0	0	0	0	0	0	0	0	0	0	0	0	0	0	0	0	0	0	0	0	0	0	0	0	0	0	0	0	0	0	0	0	0	0	0
TCCCAGCAGTCCAAATCGCAACCGCTTTTATTAGGTCTAAAACATTCGTAGCTTGTGGAGTAAGTTCTCTATGAAATTGTTGCGCTTAACGCAACAGCGTGCAGGGGATACTGCTTTGCTAGAGATCGGGAGACGTAACGAGTACGGTCG	0	0	0	0	0	0	0	0	0	0	0	0	0	0	0	0	0	0	0	0	0	0	0	0	0	0	0	0	0	0	0	0	0	0	0	0	0	0	0	0	0	0	0	0	0	0	0	0	0
TACCAGCGCCACAAGTGGGGGCCATGTTTATTGGGCCTAAAGCGTTCGTAGCTGGTTCTGTTAATCTTTTGTGAAATCGTTGGGCTTAACCTAACGGCGTGCAGGAGACACTGCAGAACTTGGGACCGGGAGGGGTTAGAAGTATTTCTG	0	0	0	0	0	0	0	0	0	0	0	0	0	0	0	0	0	0	0	0	0	0	0	0	0	0	0	0	0	0	0	0	0	0	0	0	0	0	0	0	0	0	0	0	0	0	0	0	0
TACCGGCGGTCCAAGTCGTATCCACATTTATTGGGTCTAAAACATTCGTAGCTTGTTTTACAAGTCTCTTGTGAAATCCTATGTCTCAAACATAGGGCGGGCAAGAGATACTGTATTACTAGAGACCGGAAGACGCAAAGAGTACGATCG	0	0	0	0	0	0	0	0	0	0	0	0	0	0	0	0	0	0	0	0	0	0	0	0	0	0	0	0	0	0	0	0	0	0	0	0	0	0	0	0	0	0	0	0	0	0	0	0	0
TACCTGCGGTCCAAGTCGTAGTCACTTTTATTAGGTCTAAAACATCCGTAGCTTGCTTTGTAAGTCCCTTGTGAAATCCGGCATCTTAAGTGTCGGGCGGGCAAGAGATACTGCTTAGCTAGAGACTGGAAGACGTAAGAAGTATGTTTG	0	0	0	0	0	0	0	0	0	0	0	0	0	0	0	0	0	0	0	0	0	0	0	0	0	0	0	0	0	0	0	0	0	0	0	0	0	0	0	0	0	0	0	0	0	0	0	0	0
TACCGGCAGTTCAAGTCGCAGCCACATTTATTGGGTCTAAAACATCTGTAGCTTGTCGTGTAAGTCTTCTGTGAAATCCTATATCTTAAGTATAGGGCGAGCAGGAGATACTGCACGGCTAGAGACCGGAAGACGTAAGGAGAACGTATG	0	0	0	0	0	0	0	0	0	0	0	0	0	0	0	0	0	0	0	0	0	0	0	0	0	0	0	0	0	0	0	0	0	0	0	0	0	0	0	0	0	0	0	0	0	0	0	0	0
TCCCAGCGGTCCAAGTCGCAGCCACATTTGTTGGGTCTAAAACATCCGTAGCTTGTTTTTCAAGTCTTTTGTGAAATCGGGACTCTTAAGGTTCCGGCGTGCAAAAGATACTGTTAAGCTAGAGACCGGGAGGCGTAAGAAGTACGCAAG	0	0	0	0	0	0	0	0	0	0	0	0	0	0	0	0	0	0	0	0	0	0	8	0	0	0	0	0	0	0	0	0	0	0	0	0	0	0	0	0	0	0	0	0	0	0	0	0	0
TACTCGCGGTCCAAGTCGCAGCCATTTTTATTGGGTCTAAAACATCCGTAGCTTGCTTGATAAGTTTCTTATGAAATTCTGTTCCTCAAGTTCAGAGCGTGCAAGAAGTACTGTCAAGCTAGAGACTGGAAGACGTAAGAAGTACGTTCG	0	0	0	0	0	0	0	0	0	0	0	0	0	0	0	0	0	0	0	0	0	0	0	0	0	0	0	0	0	0	0	0	0	0	0	0	0	0	0	0	0	0	0	0	0	0	0	0	0
TACCAGCGGTCCAAGTCGCAATCAACTTTATTGGGTCTAAAACATCCGTAGCTTGTTTTGTAAGTCTCTTGTGAAATACCATTTCTCAAGATTGGAAGTGCAAGAGATACTGCAAAGCTAGAGACCGGGAGACGTAAGGAGTACGGTTAG	0	0	0	0	0	0	0	0	0	0	0	0	0	0	0	0	0	0	0	0	0	4	0	0	0	0	0	0	0	0	0	0	0	0	0	0	0	0	0	0	0	0	0	0	0	0	0	0	0
TACCGGCGGTCCAAGTCGCAGCCCCAATTATTGGGTCTAAAACATCCGTAGCTTGTTTAGTAAGTTTCTTGTGAAATCTTATCTCTTAAGGGTAAGGCGTGCAAGAAATACTGCTAGACTAGAGACTGGAGGAAGTAATGAGTACAGCTG	0	0	0	0	0	0	0	0	0	0	0	0	0	0	0	0	0	0	0	0	0	0	0	0	0	0	0	0	0	0	0	0	0	0	0	0	0	0	0	0	0	0	0	0	0	0	0	0	0
TACCGGCGGTCCAAGTTGCAGCCGATTTTATTGGGTCTAAAACATCCGTAGCTTGTTTATTAAGTTTCCTGTGAAATTCTATGTCTTAAGCATGGAGCTTGCGGGGAATACTGGTAAACTAGAGACCGGTAGGTGTAAGAAGTATGCCAA	0	0	0	0	0	0	0	0	0	0	0	0	0	0	0	0	0	0	0	0	0	0	0	0	0	0	0	0	0	0	0	0	0	0	0	0	0	0	0	0	0	0	0	0	0	0	0	0	0
TACTAGCGGTCCAAGTCGCAGCCATTTTTATTGGGTCTAAAACATCCGTAGCTTGCTTAGTAAGTTCCTTGTGAAATTTTATATCTCAAATATGAAGCGAGCAGGGAGTACTACTAAGCTAGAGACTGGAAGATGTAACGAGTACGTTCG	0	0	0	0	0	0	0	0	0	0	0	0	0	0	0	0	0	0	0	0	0	0	0	0	0	0	0	0	0	0	0	0	0	0	0	0	0	0	0	0	0	0	0	0	0	0	0	0	0
TACTCGCGGTCCAAGTCGCAGCCATTTTTATTGGGTCTAAAACATCCGTAGCTTGCTTCTTAAGTTCCTTATGAAATTCTGTATCTCAAATACAGAGCGGGCAAGGAGTACTGGGAAGCTAGAGACTGGAAGACGTAAGAAGTACGTTCT	0	0	0	0	0	0	0	0	0	0	0	0	0	0	0	0	0	0	0	0	0	0	0	0	0	0	0	0	0	0	0	0	0	0	0	2	0	0	0	0	0	0	0	0	0	0	0	0	0
TACCTGCGGTCCAAGTCGTAATCACTTTTATTAGGTCTAAAACATCCGTAGCTTGCTTTGTAAGTCCCTTGTGAAATCCGGTATCTCAAATATCGGGCGGGCAGGGGGTACTGCATAGCTAGAGACTGGAAGACGTAAGAAGTATGTTTG	0	0	0	0	0	0	0	0	0	0	0	0	0	0	0	0	0	0	0	0	0	0	0	0	0	0	0	0	0	0	0	0	0	0	0	0	0	0	0	0	0	0	0	0	0	0	0	0	0
TACTCGCGGTCCAAGTCGCAGCCATTTTTATTGGGTCTAAAACCTCCGTAGCTTGCTTGGTAAGTTCCTTGTGAAATTCCATATCTCAAATATGGAGCGCGCAAGGAGTACTGCCAAGCTAGAGACTGGAAGACGGAACGAGTACGTTTA	0	0	0	0	0	0	0	0	0	0	0	0	0	0	0	0	0	0	0	0	0	0	0	0	0	0	0	0	0	0	0	0	0	0	0	0	0	0	0	0	0	0	0	0	0	0	0	0	0
TACCAGCGGTCCAAGTCGCAACCATGTTTATTGGGTCTAAAACATCCGTAGCTTGCCTTGTAAGTCTTTTGTGAAATCTGGCATCTTAAGTGTCAGGATGGCATAAGATACTGCTTGGCTAGAGACCGGGAGACGTAAGGAGTACGATTA	0	0	0	0	0	0	0	0	0	0	0	0	0	0	0	0	0	0	0	0	0	0	0	0	0	0	0	0	0	0	0	0	0	0	0	0	0	0	0	0	0	0	0	0	0	0	0	0	0
TACTCGCGGTCCAAGTCGTAACCATTTTTATTGGGTCTAAAACATCCGTAGCTTGCCTGATAAGTTCTTCGTGAAATCCTGTGTCTCAAGCACAGGGCGTGCGGGGAGTACTATCAGGCTAGAGACTGGGAGACGTAAGCAGTACGTTTA	0	0	0	0	0	0	0	0	0	0	0	0	0	0	0	0	0	0	0	0	0	0	0	0	0	0	0	0	0	0	0	0	0	0	0	0	0	0	0	0	0	0	0	0	0	0	0	0	0
TACTCGCGGTCCAAGTCGTAACCATTTTTATTGGGTCTAAAACCTCCGTAGCTTGCCTGATAAGTTCTTCGTGAAATCCTGTGTCTCAAGCACAGGGCGTGCGGGGAGTACTATCAGGCTAGAGACTGGGAGACGTAAGCAGTACGTTTA	0	0	0	0	0	0	0	0	0	0	0	0	0	0	0	0	0	0	0	0	0	0	0	0	0	0	0	0	0	0	0	0	0	0	0	0	0	0	0	0	0	0	0	0	0	0	0	0	0
TACCGGCGGTCCAAGTCGCAGCCACAATTATTGGGTCTAAAACATCCGTAGCTTGTTTAGTAAGTTTCTTGTGAAATCTTATCTCTTAAGGGTAAGGCGTGCAAGAAATACTGCTAGACTAGAGACTGGAGGAAGTAATGAGTACAGCTG	0	0	0	0	0	0	0	0	0	0	0	0	0	0	0	0	0	0	0	0	0	0	0	0	0	0	0	0	0	0	0	0	0	0	0	0	0	0	0	0	0	0	0	0	0	0	0	0	0
TACCGGCGGTCCAAGTCGCAGCCACAATTATTGGGTCTAAAACATCCGTAGCTTGTTTAGTAAGTTTCTTATGAAATCTTATCTCTTAAGGGTAAGGCGTGCAAGAAATACTGCTAGACTAGAGACTGGAGGAAGTAATGAGTACAGCTG	0	0	0	0	0	0	0	0	0	0	0	0	0	0	0	0	0	0	0	0	0	0	0	0	0	0	0	0	0	0	0	0	0	0	0	0	0	0	0	0	0	0	0	0	0	0	0	0	0
TACTAGCGGTCCAAGTCGCAGCCATTTTTATTGGGTCTAAAACATCCGTAGCTTGCTTGACAAGTCTTCTGTGAAATTTTACGTCTAAAACGTAGAGCGCGCAGAAGGTACTATCAAGCTAGAGACCGGAAGACGTAAGAAGTACATTCA	0	0	0	0	0	0	0	0	0	0	0	0	0	0	0	0	0	0	0	0	0	0	0	0	0	0	0	0	0	0	0	0	0	0	0	0	0	0	0	0	0	0	0	0	0	0	0	0	0
TACTAGCGGTCCAAGTCGCAGCCATTTTTATTGGGTCTAAAACATCCGTAGCTTGCTTGACAAGTCTTCTATGAAATTTTACGTCTAAAACGTAGAGCGCGCAGAAGGTACTATCAAGCTAGAGACCGGAAGACGTAAGAAGTACATTCA	0	0	0	0	0	0	0	0	0	0	0	0	0	0	0	0	0	0	0	0	0	0	0	0	0	0	0	0	0	0	0	0	0	0	0	0	0	0	0	0	0	0	0	0	0	0	0	0	0
TACTAGCGGTCCAAGTCGCAGCCATTTTTATTGGGTCTAAAACATCCGTAGCTTGCTTAATAAGTCTTTTGTGAAATTTTATATCTCAAATATGGAACATGCAAAAGATACTATTAAGCTAGAGACTGGGAGACGTAAAGAGTACATTCA	0	0	0	0	0	0	0	0	0	0	0	0	0	0	0	0	0	0	0	0	0	0	0	0	0	0	0	0	0	0	0	0	0	0	0	0	0	0	0	0	0	0	0	0	0	0	0	0	0
TACTAGCGGTCCAAGTCGCAGCCATTTTTATTGGGTCTAAAACATCCGTAGCTTGCTTGACAAGTTTCTTGTGAAATTTTATGTCTCAAGCATGAAGCGAGCAAGAAGTACTATCAAGCTAGAGACTGGAAGACGTAAGAAGTACGTTTG	0	0	0	0	0	0	0	0	0	0	0	0	0	0	0	0	0	0	0	0	0	0	0	0	0	0	0	0	0	0	0	0	0	0	0	0	0	0	0	0	0	0	0	0	0	0	0	0	0
TACTCGCGGTCCAAGTCGCAGCCATTTTTATTGGGTCTAAAACATCCGTAGCTTGCTTAGTAAGTTTCCTGTGAAATCCGATTTCTCAAAAATCGGGCGCGCGAGAAATACTGCTAAGCTAGAGACCGGAAGACGTAAGAAGTACGTTCG	0	0	0	0	0	0	0	0	0	0	0	0	0	0	0	0	0	0	0	0	0	0	0	0	0	0	0	0	0	0	0	0	0	0	0	0	0	0	0	0	0	0	0	0	0	0	0	0	0
TACTAGCGGTCCAAGTCGCAGCCATTTTTATTGGGTCTAAAACATCCGTAGCTTGCTTTGTAAGTTTCTTGTGAAATTCTGTATCTTAAGTACAGAGCGTGCAAGAAATACTGCAGAGCTAGAGACTGGGAGACGTAAGAAGTACGTCTA	0	0	0	0	0	0	0	0	0	0	0	0	0	0	0	0	0	0	0	0	0	0	0	0	0	0	0	0	0	0	0	0	0	0	0	0	0	0	0	0	0	0	0	0	0	0	0	0	0
TACTAGCGGTCCAAGTCGCAGCCATTTTTATTGGGTCTAAAACATCCGTAGCTTGCTTGATAAGTCTCCTGTGAAATTTTGTATCTTAAATGCAGAGCGCGCGGGAGGTACTGTCAAGCTAGAGACTGGAAGACGTAAGAAGTACGTTCT	0	0	0	0	0	0	0	0	0	0	0	0	0	0	0	0	0	0	0	0	0	0	0	0	0	0	0	0	0	0	0	0	0	0	0	0	0	0	0	0	0	0	0	0	0	0	0	0	0
TACTAGCGGTCCAAGTCGCAACCATTTTTATTGGGTCTAAAACATCCGTAGCTTGTTTGATAAGTTTCTTGTGAAATTTTGTATCTCAAATGCAAAGCGTGCAAGAAATACTGTCAAGCTAGAGACTGGAAGACGTGAGAAGTACGTTCT	0	0	0	0	0	0	0	0	0	0	0	0	0	0	0	0	0	0	0	0	0	0	0	0	0	0	0	0	0	0	0	0	0	0	0	0	0	0	0	0	0	0	0	0	0	0	0	0	0
TACTAGCGGTCCAAGTCGCAGCCATTTTTATTGGGTCTAAAACATCCGTAGCTTGCTTAATAAGTTCCCTGTGAAATTTCATGTCTCAAACATGGAGCGCGCAAGGAGTACTATTAAGCTAGAGACTGGAAGACGTAGGAAGTACGATTA	0	0	0	0	0	0	0	0	0	0	0	0	0	0	0	0	0	0	0	0	0	0	0	0	0	0	0	0	0	0	0	0	0	0	0	0	0	0	0	0	0	0	0	0	0	0	0	0	0
TACTAGCGGTCCAAGTCGCAGCCATTTTTATTGGGTCTAAAACATCCGTAGCTTGCTTGATAAGTTTTTTGTGAAATCCTATATCTCAAATATAGGGCGCGCAAGAAGTACTGTCTCGCTAGAGACTGGAAGACGTAAGAAGTACGTTTG	0	0	0	0	0	0	0	0	0	0	0	0	0	0	0	0	0	0	0	0	0	0	0	0	0	0	0	0	0	0	0	0	0	0	0	0	0	0	0	0	0	0	0	0	0	0	0	0	0
TACCAGCGGTCCAAGTCGCAGCCATCTTTATTGGGTCTAAAACATCCGTAGCTTGTTTGGTAAGTCTCTTGTAAAATCTGATATCTTAAGTATCGGGCTGCAAGAGATACTACTTGACTAGAGACCGGGAGACGTAAGGAGTACGAATAG	0	0	0	0	0	0	0	0	0	0	0	0	0	0	0	0	0	0	0	0	0	0	0	0	0	0	0	0	0	0	0	0	0	0	0	0	0	0	0	0	0	0	0	0	0	0	0	0	0
TACTCGCGGTCCAAGTCGCAGCCATTTTTATTGGGTCTAAAACATCCGTAGCTTGCTTAGTGAGTTCCTTGTGAAATTCCATATCTCAAGTATGGAGCGCGCAGGGAGTACTGCTAAGCTAGAGACTGGAAGACGTAAAGAGTACGTTCT	0	0	0	0	0	0	0	0	0	0	0	0	0	0	0	0	0	0	0	0	0	0	0	0	0	0	0	0	0	0	0	0	0	0	0	0	0	0	0	0	0	0	0	0	0	0	0	0	0
TACCAGCGGTCCAAGTCGCAACCACTTTTATTGGGTCTAAAACATCCGTAGCTTGCTAAGTAAGTCTCTTGTGAAATCTTACATCTTAAGTGTTGGGCTTGCAAGAGATACTGCTTGGCTAGAGACTGGGAGACGTAAGGAGTACGGTTA	0	0	0	0	0	0	0	0	0	0	0	0	0	0	0	0	0	0	0	0	0	0	0	0	0	0	0	0	0	0	0	0	0	0	0	0	0	0	0	0	0	0	0	0	0	0	0	0	0
TACCAGCGGTCCAAGTCGCAACCACTTTTATTGGGTCTAAAACATCCGTAGCTTGCTAAGTAAGTCTCTTATGAAATCTTACATCTTAAGTGTTGGGCTTGCAAGAGATACTGCTTGGCTAGAGACTGGGAGACGTAAGGAGTACGGTTA	0	0	0	0	0	0	0	0	0	0	0	0	0	0	0	0	0	0	0	0	0	0	0	0	0	0	0	0	0	0	0	0	0	0	0	0	0	0	0	0	0	0	0	0	0	0	0	0	0
TACCAGCGGTCCAAGTCGCAGCCATCTTTATTGGGTCTAAAACATCCGTAGCTTGTTTGGTAAGTCTCTTATAAAATCTGATATCTTAAGTATCGGGCTGCAAGAGATACTACTTGACTAGAGACCGGGAGACGTAAGGAGTACGAATAG	0	0	0	0	0	0	0	0	0	0	0	0	0	0	0	0	0	0	0	0	0	0	0	0	0	0	0	0	0	0	0	0	0	0	0	0	0	0	0	0	0	0	0	0	0	0	0	0	0
TACTCGCGGTCCAAGTCGCAGCCATCTTTATTGGGTCTAAAACATCCGTAGCTTGCTTGGTAAGTTTCTTGTGAAATCCTACATCCTAAATGTAGGGCTTGCAAGAAGTACTGCCTCGCTAGAGACTGGGAGACGTAAGGAGTACGTTCA	0	0	0	0	0	0	0	0	0	0	0	0	0	0	0	0	0	0	0	0	0	0	0	0	0	0	0	0	0	0	0	0	0	0	0	0	0	0	0	0	0	0	0	0	0	0	0	0	0
CACCAGCGCCACGAGTGGGGACCACATTTATTGGGCCTAAAGCGTCCGTAGCTGGTTTGTTAAATCTTTTGTGAAATCGTAGGGCTTAACCTTACGGCTTGCAAGAGACACTGACAGACTTGGAACCGGGATGGGCATGAGGTATTCCTA	0	0	0	0	0	0	0	0	0	0	0	0	0	0	0	0	0	0	0	0	0	0	0	0	0	0	0	0	0	0	0	0	0	0	0	0	0	0	0	0	0	0	0	0	0	0	0	0	0
CACCTGCGCCACGAGTGGTGCTCACGTTTATTGGGCCTAAAGCGTTCGTAGCCGGATTAATAAGTCTTGGGTGAAATCGTTGCGCTCAACAAAACGACGTGCTTGAGATACTGTTAGTCTAGGGACCGGGAGGCGTCAAGGGTATTCGAG	0	0	0	0	0	0	0	0	0	0	0	0	0	0	0	0	0	0	0	0	0	0	0	0	0	0	0	0	0	0	0	0	0	0	0	0	0	0	0	0	0	0	0	0	0	0	0	0	0
CACCAGCGCCACGAGTGGCAGTCAGTATTATTGGGCCTAAAGCGTCCGTAGCTGGACGTGCACATCCCTTGTGAAATCACGCAGCTTAACTGCGTGGCGAGCAGGGGACACGACACGTCTTGGGAATGGGAGGAGTCAGAGGTATTCGAG	0	0	0	0	0	0	0	0	0	0	0	0	0	0	0	0	0	0	0	0	0	0	0	0	0	0	0	0	0	0	0	0	0	0	0	0	0	0	0	0	0	0	0	0	0	0	0	0	0
CACCGGCGCCTCGAGTGGTGATCATATTTATTGGGTCTAAAGCGTCCGTAGCCGGTTACGAAAATTCTTTGTGAAATTGTTGGGCTTAACCTAACGAATTGCAAAGAACACTTCTTAACTTGAGACCGGGAGGGGGTAGAGGTATTCCAT	0	0	0	0	0	0	0	0	0	0	0	0	0	0	0	0	0	0	0	0	0	0	0	0	0	0	0	0	0	0	0	0	0	0	0	0	0	0	0	0	0	0	0	0	0	0	0	0	0
CACCAGCGCCACGAGTGGGGACCACGATTATTGGGCCTAAAGCGTCCGTAGCTGGTTTGATAAGTCTTTTGTGAAATCGTTGCGCTCAACGTAACGATGTGCAAAAGAGACTGTCAGACTTGGAACCGGGAGGGGTCAGAAGTATTCCAG	0	0	0	0	0	0	0	0	0	0	0	0	0	0	0	0	0	0	0	0	0	0	0	0	0	0	0	0	0	4	0	0	0	0	0	0	0	0	0	0	0	0	0	0	0	0	0	0	0
CACCAGCTCCACAAGTGGCAATCGTTATTATTGGGCCTAAAGCGTCCGTAGCCGGCTTAATAAATTTCTTGTGAAATTGTTGGGCTCAACTCAACAAATGGCAGGAAACACTATTAAGCTTGAAACTAGTGGGAGTCAGAAGTATTTTTG	0	0	0	0	0	0	0	0	0	0	0	0	0	0	0	0	0	0	0	0	0	0	0	0	0	0	0	0	0	0	0	0	0	0	0	0	0	0	0	0	0	0	0	0	0	0	0	0	0
CACCAGCGCCACGAGTGGGAACCACGTTTATTGGGCTTAAAGCGTTCGTAGCCGGTTTGATAAATCCTTTATGAAATCGTTGTCCTTAATACAACGGCGTGCAGAGGACACTATCAGACTAGGAACCGGGAGGGGTCAGGAGTATGCCAT	0	0	0	0	0	0	0	0	0	0	0	0	0	0	0	0	0	0	0	0	0	0	0	0	0	0	0	0	0	0	0	0	0	0	0	0	0	0	0	0	0	0	0	0	0	0	0	0	0
CACCAGCGCTACTAGTGGTGATCGCATTTATTGGGCTTAAAGCGTCCGTAGCCGGACAAATAAATTCTTTGTGAAATCGGTAGGCTCAACCTATCGGCGTGCAGAGAAGACTGTTTGTCTTGGGACTGGGAGAAGTAAGGGGTATTCCTT	0	0	0	0	0	0	0	0	0	0	0	0	0	0	0	0	0	0	0	0	0	0	0	0	0	0	0	0	0	0	0	0	0	0	0	0	0	0	0	0	0	0	0	0	0	0	0	0	0
CACCAGCGCCACGAGTGGCCATCGCGATTATTGGGCCTAAAGCGTCCGTAGCCGGTCTGGCAAATCCCTTGTGAAATCGTCTTGCTTAACATGACGGCGTGCAGGGGACACTACCAGACTCGAGACCGGGAGGGGTCAGAGGTATTCCGG	0	0	0	0	0	0	0	0	0	0	0	0	0	0	0	0	0	0	0	0	0	0	0	0	0	0	0	0	0	0	0	0	0	0	0	0	0	0	0	0	0	0	0	0	0	0	0	0	0
CACCAGCGCCACGAGTGGCAATCGTTTTTATTGGGTCTAAAGCGTTCGTAGCCGGTCTGACTAATCTTTTGTGAAATCGATAAACTTAACTTATCGGCGTGCAAGAGACACTATCAGACTAGGGACCGGGAGGAGCATGAGGTATTCTAG	0	0	0	0	0	0	0	0	0	0	0	0	0	0	0	0	0	0	0	0	0	0	0	0	0	0	0	0	0	0	0	0	0	0	0	0	0	0	0	0	0	0	0	0	0	0	0	0	0
CACCAGCGCCACGAGTGGCAATCATAATTATTGGGCCTAAAGCGTCCGTAGCCGGTTTAATAAGTCTTTTGTGAAATCGTTGTGCTTAACATAACGGTGTGCAAGAGATACTGTTAGACTTGGAACTGGGAAGAGTCAGAGGTATTCTGA	0	0	0	0	0	0	0	0	0	0	0	0	0	0	0	0	0	0	0	0	0	0	0	0	0	0	0	0	0	0	0	0	0	0	0	0	0	0	0	0	0	0	0	0	0	0	0	0	0
CACCAGCGCCACAAGTGGCAATCACATTTATTGGGCCTAAAGCGTCCGTAGCCGGAATTGTTAATCTTTTGTGAAATCATGGGGCTTAACTCCATGTCGTGCAGGAGACACTGCAGTTCTAGGAACCGGGAGGAGTCAGAAGTATTCTGG	0	0	0	0	0	0	0	0	0	0	0	0	0	0	0	0	0	0	0	0	0	0	0	0	0	0	0	0	0	0	0	0	0	0	0	0	0	0	0	0	0	0	0	0	0	0	0	0	0
CACCAGCGCCACGAGTGGCGTTCGCGATTATTGGGCCTAAAGCGTCCGTAGCTGGTTCTGTAAGTTTCTTGTGAAAGAGTGGGGCTCAACCCTACTTCGCGCAAGAAAGACTGCAGGGCTCGAGACAGGGAGGAGTAAGAGGTATTTCTG	0	0	0	0	0	0	0	0	0	0	0	0	0	0	0	0	0	0	0	0	0	0	0	0	0	0	0	0	0	0	0	0	0	0	0	0	0	0	0	0	0	0	0	0	0	0	0	0	0
CACCAGCGCCACGAGTGGTGGCCACATTTATTGGGCTTAAAGCGTCCGTAGCTGGTTTAATAAGTCCTTTGTGAAATCGTTGGGCTCAACTCAACGGCATGCAGAGGAAACTGTTAAACTTGGAACCGGGAGGAGTCAGAAGTATTCTTA	0	0	0	0	0	0	0	0	0	0	0	0	0	0	0	0	0	0	0	0	0	0	0	0	0	0	0	0	0	0	0	0	0	0	0	0	0	0	0	0	0	0	0	0	0	0	0	0	0
CACCAGCGCCACGAGTGGCAATCGTTTTTATTGGGTCTAAAGCGTTCGTAGCCGGTCTGACTAATCTTTTATGAAATCGATAAACTTAACTTATCGGCGTGCAAGAGACACTATCAGACTAGGGACCGGGAGGAGCATGAGGTATTCTAG	0	0	0	0	0	0	0	0	0	0	0	0	0	0	0	0	0	0	0	0	0	0	0	0	0	0	0	0	0	0	0	0	0	0	0	0	0	0	0	0	0	0	0	0	0	0	0	0	0
CACCAGCGCCACAAGTGGCAATCGCATTTATTGGGCCTAAAGCGTCCGTAGCCGGATCTGTTAATCTCTTGTGAAATCATGGGGCTTAACTCCATGTCGTGCAGGAGACACTGCAGGTCTAGGAACCGGGAGGAGTCAGAGGTATTCTGG	0	0	0	0	0	0	0	0	0	0	0	0	0	0	0	0	0	0	0	0	0	0	0	0	0	0	0	0	0	0	0	0	0	0	0	0	0	0	0	0	0	0	0	0	0	0	0	0	0
CACCAGCGCCACAAGTGGCAATCGCATTTATTGGGCCTAAAGCGTCCGTAGCCGGATCTGTTAATCTCTTATGAAATCATGGGGCTTAACTCCATGTCGTGCAGGAGACACTGCAGGTCTAGGAACCGGGAGGAGTCAGAGGTATTCTGG	0	0	0	0	0	0	0	0	0	0	0	0	0	0	0	0	0	0	0	0	0	0	0	0	0	0	0	0	0	0	0	0	0	0	0	0	0	0	0	0	0	0	0	0	0	0	0	0	0
CACCAGCGCCACGAGTGGTGACCACGTTTATTGGGCCTAAAGCGTCCGTAGCCGGTTTGGCAAATCTTTTGTGAAATTGTACGGCTTAACCGTACAGCGTGCAAGAGACACTACCAAACTCGAGACCGGGAGGAGTCAGAAGTATTCCAG	0	0	0	0	0	0	0	0	0	0	0	0	0	0	0	0	0	0	0	0	0	0	0	0	0	0	0	0	0	0	0	0	0	0	0	0	0	0	0	0	0	0	0	0	0	0	0	0	0
CACCAGCGCCATGAGTGGCAATCATAATTATTGGGCCTAAAGCGTCCGTAGTCGGTTTGATCAGTCTTTTGTGAAATCGTTGGGCTTAACTTAACGTTGTGCAAGAGATACTGTCAAACTTGGAACCGGGAGGAGTCGGAGGTATTCTAG	0	0	0	0	0	0	0	0	0	0	0	0	0	0	0	0	0	0	0	0	0	0	0	0	0	0	0	0	0	0	0	0	0	0	0	0	0	0	0	0	0	0	0	0	0	0	0	0	0
TCCCAGCAGTCCAAATCGCAACCGCTTTTATTAGGTCTAAAACATTCGTAGCTTGTGGAGTAAGTTCTCTGTGAAATTGTTGCGCTTAACGCAACAGCGTGCAGGGGATACTGCTTTGCTAGAGATCGGGAGACGTAACGAGTACGGTCG	0	0	0	0	0	0	0	0	0	0	0	0	0	0	0	0	0	0	0	0	0	0	0	0	0	0	0	0	0	0	0	0	0	0	0	0	0	0	0	0	0	0	0	0	0	0	0	0	0
CACCAGCGTCACGAGTGGGGACCACATTTATTGGGCCTAAAGCGTCCGTAGCTGGTTTGTTAAATCTTTTGTGAAATCGTAGGGCTTAACCTTACGGCTTGCAAGAGACACTGACAGACTTGGAACCGGGATGGGCATGAGGTATTCCTA	0	0	0	0	0	0	0	0	0	0	0	0	0	0	0	0	0	0	0	0	0	0	0	0	0	0	0	0	0	0	0	0	0	0	0	0	0	0	0	0	0	0	0	0	0	0	0	0	0
CACCAGCGCCACAAGTGGCAACCACGTTTATTGGGCCTAAAGCGTCCGTAGCCGGTTAGGTAAATCTCTTGTGAAATCGTCATGCTTAACGTGACGGCGTGCTCGAGACACTACCTAACTCGAGACCGGGAGGAGTCAGAGGTATTCCAG	0	0	0	0	0	0	0	0	0	0	0	0	0	0	0	0	0	0	0	0	0	0	0	0	0	0	0	0	0	0	0	0	0	0	0	0	0	0	0	0	0	0	0	0	0	0	0	0	0
CACCAGCGCCACGAGTGGCAACCACGTTTATTGGGCCTAAAGCGTCCGTAGCCGGTTAGGTAAATCTCTTGTGAAATCGTCAGGCTTAACCTGACGGCGTGCTCGAGACACTGCTTAACTTGAGACCGGGAGGAGTCAAAGGTATTCCAG	0	0	0	0	0	0	0	0	0	0	0	0	0	0	0	0	0	0	0	0	0	0	0	0	0	0	0	0	0	0	0	0	0	0	0	0	0	0	0	0	0	0	0	0	0	0	0	0	0
CACCAGCGTCACGAGTGGCAATCGTATTTATTGGGCCTAAAGCGTCCGTAGCCGGTTTAAAAAGTCTTCTGTGAAATCGTTGGGCTTAACTCAACGGTGTGCAAGAGATACTATTAGACTTGGAACTGGGATGGGTCAGAGGTATTCTGG	0	0	0	0	0	0	0	0	0	0	0	0	0	0	0	0	0	0	0	0	0	0	0	0	0	0	0	0	0	0	0	0	0	0	0	0	0	0	0	0	0	0	0	0	0	0	0	0	0
CACCAGCGCCACAAGTGGCAACCGCGTTTATTGGGCCTAAAGCGTCCGTAGCCGGTTAAATAAATCTTTTATGAAATCGTCAGGCTCAACTTGACGGCGTGCAGAAGACACTATTTGACTCGAGACCGGGAGGAGTCAGAGGTATTCCTG	0	0	0	0	0	0	0	0	0	0	0	0	0	0	0	0	0	0	0	0	0	0	0	0	0	0	0	0	0	0	0	0	0	0	0	0	0	0	0	0	0	0	0	0	0	0	0	0	0
TACCAGCGCCACGAGTGGGAACTGTAATTATTGGGCCTAAAGCGTCCGTAGCCGGTTTAATAAATTTCTTGTGAAATTGTTGAGCTTAACTCAACATCGTGCAGGAAAGACTGTTAGACTTGGGACTGGGAGGAGTTAGAAGTATCTTTG	0	0	0	0	0	0	0	0	0	0	0	0	0	0	0	0	0	0	0	0	0	0	0	0	0	0	0	0	0	0	0	0	0	0	0	0	0	0	0	0	0	0	0	0	0	0	0	0	0
CACCAGCGCCACGAGTGGCAATCATAATTATTGGGCCTAAAGCGTCCGTAGCCGGTTTAATAAGTCTTTTATGAAATCGTTGTGCTTAACATAACGGTGTGCAAGAGATACTGTTAGACTTGGAACTGGGAAGAGTCAGAGGTATTCTGA	0	0	0	0	0	0	0	0	0	0	0	0	0	0	0	0	0	0	0	0	0	0	0	0	0	0	0	0	0	0	0	0	0	0	0	0	0	0	0	0	0	0	0	0	0	0	0	0	0
CACCAGCGCCACAAGTGGCAATCACATTTATTGGGCCTAAAGCGTCCGTAGCCGGAATTGTTAATCTTTTATGAAATCATGGGGCTTAACTCCATGTCGTGCAGGAGACACTGCAGTTCTAGGAACCGGGAGGAGTCAGAAGTATTCTGG	0	0	0	0	0	0	0	0	0	0	0	0	0	0	0	0	0	0	0	0	0	0	0	0	0	0	0	0	0	0	0	0	0	0	0	0	0	0	0	0	0	0	0	0	0	0	0	0	0
CACCGGCGCCACGAGTGGTCATCGCGATTATTGGGCCTAAAGCGTTCGTAGCCGGTTTGGTCAGTCTTTTATGAAATCGTTCGGCTCAACCGAACGGCGCGCAGGGGATACTGCCAGACTAGAGACCGGGAGGGGTTAGAGGTATTCTAT	0	0	0	0	0	0	0	0	0	0	0	0	0	0	0	0	0	0	0	0	0	0	0	0	0	0	0	0	0	0	0	0	0	0	0	0	0	0	0	0	0	0	0	0	0	0	0	0	0
CACCAGCGTCACGAGTGGGAATCACGATTATTGGGCCTAAAGCGTCCGTAGCCGGTTTGATAAATCTTTAATGAAATCGTTGTGCTTAACACAACGGCGTGCTAGAGAGACTGTCAAACTAGGAACCGGGAGGAGTCAGAGGTATGTAAG	0	0	0	0	0	0	0	0	0	0	0	0	0	0	0	0	0	0	0	0	0	0	0	0	0	0	0	0	0	0	0	0	0	0	0	0	0	0	0	0	0	0	0	0	0	0	0	0	0
CACCAGCGCCACGAGTGGCAATCGCGTTTATTGGGCCTAAAGCGTTCGTAGCCGGTTTAGCAAATCTTTTGTGAAAGCGTCAAGCTCAACTTGACGAGTTGCAGAAGACACTACTAAACTAGGGACCGGGAGGAGTCAGAAGTATTCTGG	0	0	0	0	0	0	0	0	0	0	0	0	0	0	0	0	0	0	0	0	0	0	0	0	0	0	0	0	0	0	0	0	0	0	0	0	0	0	0	0	0	0	0	0	0	0	0	0	0
TACCAGCGCCACGAGTGGGGACTGCAATTATTGGGCCTAAAGCGTCCGTAGCCTGTTTAGTAAATTTCTTGTGAAACTGTTAAGCTCAACTTAACAACGTGCAGGAAACACTACTAGACTTGGGACTGGGAGGGGTTAGAAGTATGTTTG	0	0	0	0	0	0	0	0	0	0	0	0	0	0	0	0	0	0	0	0	0	0	0	0	0	0	0	0	0	0	0	0	0	0	0	0	0	0	0	0	0	0	0	0	0	0	0	0	0
CACCAGCGCTACAAGTGGCGGCCATATTTATTGGGCTTAAAGCGTCCGTAGCCGGAAGGATAAATCTTTTGTGAAATCGTTGCGCTTAACGTAACGGCGTGCAGAAGACACTGTCTTTCTAGGGACCGGGAGAGGTAAGGAGTATTTGTG	0	0	0	0	0	0	0	0	0	0	0	0	0	0	0	0	0	0	0	0	0	0	0	0	0	0	0	0	0	0	0	0	0	0	0	0	0	0	0	0	0	0	0	0	0	0	0	0	0
CACCAGCGCCACGAGTGGCAACCGCGTTTATTGGGCCTAAAGCGTCCGTAGCCGGTTAAATAAATCTTTTATGAAATCGTCGGGCTCAACTCGACGGCATGCATAAGACACTATTTAACTCGAGACCGGGAGGAGTCAGAGGTATTCTTG	0	0	0	0	0	0	0	0	0	0	0	0	0	0	0	0	0	0	0	0	0	0	0	0	0	0	0	0	0	0	0	0	0	0	0	0	0	0	0	0	0	0	0	0	0	0	0	0	0
CACCAGCGCCACAAGTGGCAGTCAGTATTATTGGGCCTAAAGCGTCCGTAGCCGGATGAGTACATCCCTTGTGAAATCATATCGCTTAACGATATGGCTGGCAGGGGACACGGCTCATCTTGGGAATGGGAGAGGTTAGAGGTACTTGAT	0	0	0	0	0	0	0	0	0	0	0	0	0	0	0	0	0	0	0	0	0	0	0	0	0	0	0	0	5	0	0	0	0	0	0	0	0	0	0	0	0	0	0	0	0	0	0	0	0
CACCTGCGCCCCAAGTGGCAATCATGTTTATTGGGCCTAAAGCGTTCGTAGCCGGAAGAGTCAGTCTTGGGTGAAATCGCTGAGCTTAACGAAGCGACGTGCTTGGGATACTGCTTTTCTAGGGATTGGGAGGCGCATGAGGTATTCCTG	0	0	0	0	0	0	0	0	0	0	0	0	0	0	0	0	0	0	0	0	0	0	0	0	0	0	0	0	0	0	0	0	0	0	0	4	0	0	0	0	0	0	0	0	0	0	0	0	0
CACCAGCGCTGCAAGTGGCGATCATGTTTATTTGGCCTAAAGCGTCCGTAGCTGGTTTGGTAAATCTTTTGTGAAATTGTTTTGCTTAACAAAACAGCGTGCAGGAGAGACTGCCAAGCTAGGGACCGGGAGGAGCTAGAGATATGCTGG	0	0	0	0	0	0	0	0	0	0	0	0	0	0	0	0	0	0	0	0	0	0	0	0	0	0	0	0	0	0	0	0	0	0	0	0	0	0	0	0	0	0	0	0	0	0	0	0	0
CACCGGCGTCCCGAGTGGCAATCAGAATTATTGGGCCTAAAGCGTTCGTAGCCTGATTAATCAGTTTCTTGTGAAATTAGTTGGCTTAACCAACTAGCGGGCAGGAAATACTGTTAATCTAGGGACCGGGAGGAGTTAGGAGTATGCTAG	0	0	0	0	0	0	0	0	0	0	0	0	0	0	0	0	0	0	0	0	0	0	0	0	0	0	0	0	0	0	0	0	0	0	0	0	0	0	0	0	0	0	0	0	0	0	0	0	0
CACCTGCGCCACGAGTGGGAATCGCGTTTATTGGGCCTAAAGCGTTCGTAGCCGGATAGGTAAGTCTTGAGTGAAATCGTTACGCTTAACAAAACGACGTGCTTGAGATACTGCTTGTCTTGGGACCGGGAGACGTTAGGAGTATTCCTG	0	0	0	0	0	0	0	0	0	0	0	0	0	0	0	0	0	0	0	0	0	0	0	0	0	0	0	0	0	0	0	0	0	0	0	0	0	0	0	0	0	0	0	0	0	0	0	0	0
CACCGGCGCCGCTAGTGGGGATCGCGATTATTGGGCCTAAAGCGTCCGTAGCCGGCCTTGTAAGTCTTTTGTGAAATCGTTGGGCTTAACTCAACGACGTGCAGAAGATACTGCAAGGCTCGAGACCGGGAGGGGCATGAGGTATTTTGT	0	0	0	0	0	0	0	0	0	0	0	0	0	0	0	0	0	0	0	0	0	0	0	0	0	0	0	0	0	3	0	0	0	0	0	0	0	0	0	0	0	0	0	0	0	0	0	0	0
CACCAGCGCCACGAGTGGTCATCGCGATTATTGGGCCTAAAGCGTTCGTAGCCTGTTTGGTAACTCTCTTGTGAAATTGTCCTGCTCAACGGGACAGCGTGCAGGAGACACTACCAGACTCGAGACCGGGAGGGGTCAGAGGTATTCCAT	0	0	0	0	0	0	0	0	0	0	0	0	0	0	0	0	0	0	0	0	0	0	0	0	0	0	0	0	0	2	0	0	0	0	0	0	0	0	0	0	0	0	0	0	0	0	0	0	0
TACCAGCGCCACGAGTGGGGGCCGTGTTTATTGGGCCTAAAGCGTTCGTAGCAGGCCAAGTTAATCTTTTGTGAAATCGTTAGTCTGAACCTAACGGCGTGCAGGAGACACTGCTTGGCTAGAGACCGGGAGGAGTCAGAGGTATTTCTG	0	0	0	0	0	0	0	0	0	0	0	0	0	0	0	0	0	0	0	0	0	0	0	0	0	0	0	0	0	0	0	0	0	0	0	0	0	0	0	0	0	0	0	0	0	0	0	0	0
CACCAGCGCCACGAGTGGGAATCAGGTTTATTGGGCCTAAAGCGTCCGTAGCCGGTTTGATAAATTTTTTGTGAAATTGTTGAGCTCAACTCAACAACGTGCAGAGAACACTGTCAGACTTGGAACTGGGAGGAGCCAAGAGTATTCTCG	0	0	0	0	0	0	0	0	0	0	0	0	0	0	0	0	0	0	0	0	0	0	0	0	0	0	0	0	0	0	0	0	0	0	0	0	0	0	0	0	0	0	0	0	0	0	0	0	0
CACCAGCGTCACAAGTGGCAACCGTATTTATTGGGCCTAAAGCGTCCGTAGCCTGTTTGATAAGTCTTTTGTGAAATCGTTGAGCTTAACTTAACGCTGTGCAAGAGATACTGTCAGACTTGGAATTGGGAAGAGTCAGAGGTATTCTGG	0	0	0	0	0	0	0	0	0	0	0	0	0	0	0	0	0	0	0	0	0	0	0	0	0	0	0	0	0	0	0	0	0	0	0	0	0	0	0	0	0	0	0	0	0	0	0	0	0
TACCGGCGCCACAAGTGGCAATCACGATTATTGGGCCTAAAGCGTTCGTAGCCGGTTTAGTTAATCCTTTGTGAAATCGTACAGCTCAACTGTACGGCGTGCAGGGGACACTGCTAAACTAGAGACCGGGAGGAGTCAGAGGTATGCCTG	0	0	0	0	0	0	0	0	0	0	0	0	0	0	0	0	0	0	0	0	0	0	0	0	0	0	0	0	0	0	0	0	0	0	0	0	0	0	0	0	0	0	0	0	0	0	0	0	0
CACCAGCGTCACGAGTGGGAATCACGATTATTGGGCCTAAAGCGTCCGTAGCCGGTTTGGTAAATCTTTAGTGAAATCGGCCAGCTTAACTGGTCGGCGTGCTAGAGAGACTGTCAAACTAGGAACCGGGAGGAGTCAGAGGTATGTAAT	0	0	0	0	0	0	0	0	0	0	0	0	0	0	0	0	0	0	0	0	0	0	0	0	0	0	0	0	0	0	0	0	0	0	0	0	0	0	0	0	0	0	0	0	0	0	0	0	0
CACCAGCGCCACGAGTGGCAATCGTTTTTATTGGGTCTAAAGCGTTCGTAGCCGGTCTGACTAATCTTTTGTGAAATCGATAAACTTAACTTATCGGCGTGCAAGAGACCCTATCAGACTAGGGACCGGGAGGAGCATGAGGTATTCTAG	0	0	0	0	0	0	0	0	0	0	0	0	0	0	0	0	0	0	0	0	0	0	0	0	0	0	0	0	0	0	0	0	0	0	0	0	0	0	0	0	0	0	0	0	0	0	0	0	0
CACCAGCGCTACAAGTGGTGGCCACATTTATTGGGCCTAAAGCGTCCGTAGCCTGTATACTAAATTCTTTGTGAAATCGTCAAGCTTAACTTTACGATGTGCAGGGAAGACTGGTATGCTTGGGATTGGGAGGAGTCAGAGGTATTTGTG	0	0	0	0	0	0	0	0	0	0	0	0	0	0	0	0	0	0	0	0	0	0	0	0	0	0	0	0	0	0	0	0	0	0	0	0	0	0	0	0	0	0	0	0	0	0	0	0	0
CACCTGCGCCACGAGTGGGAACCACGATTATTGGGCCTAAAGCGTCCGTAGCCGGTTAAGTAAATTTCTTGTGAAATCCTTAGGCTTAACTTAATGGTGTGCAGGAAACACTGCTTAGCTTGGAACCGGGAGGAGCTGGAAGTATGCAGT	0	0	0	0	0	0	0	0	0	0	0	0	0	0	0	0	0	0	0	0	0	0	0	0	0	0	0	0	0	0	0	0	0	0	0	0	0	0	0	0	0	0	0	0	0	0	0	0	0
CACCAGCGTCACGAGTGGGAATCACGATTATTGGGCCTAAAGCGTCCGTAGCCGGTTTGATAAATCTTTAGTGAAATCGTTGTGCTTAACACAACGGCGTGCTAGAGAGACTGTCAAACTAGGAACCGGGAGGAGTCAGAGGTATGTAAG	0	0	0	0	0	0	0	0	0	0	0	0	0	0	0	0	0	0	0	0	0	0	0	0	0	0	0	0	0	0	0	0	0	0	0	0	0	0	0	0	0	0	0	0	0	0	0	0	0
CACCAGCGCCACGAGTGGCAATCGTTTTTATTGGGTCTAAAGCGTTCGTAGCCGGTCTGACTAATCTTTTGTGAAATCGATAACCTTAACTTATCGGCGTGCAAGAGACACTATCAGACTAGGGACCGGGAGGAGCATGAGGTATTCTAG	0	0	0	0	0	0	0	0	0	0	0	0	0	0	0	0	0	0	0	0	0	0	0	0	0	0	0	0	0	0	0	0	0	0	0	0	0	0	0	0	0	0	0	0	0	0	0	0	0
TACCGACAGTTCAAGTGGCGTCCAACTTTATTGGGTCTAAAACCTCCGTAGCTTGCTAGTTAAGTCTCTTGTGAAATCTGACGTCTCAAGCGTTAGGCTTGCAGGAGATACTGATTAGCTAGAGACCGGTAGGCGTAAGGAGTACGGCGA	0	0	0	0	0	0	0	0	0	0	0	0	0	0	0	0	0	0	0	0	0	0	0	0	0	0	0	0	0	0	0	0	0	0	0	0	0	0	0	0	0	0	0	0	0	0	0	0	0
CACCGGCGCCCTGAGTGGCATTCAGTATTATTGGGCCTAAAGCGTCCGTAGCCGGATTGGCAAATTCTTTGTGAAATTACTGGGCTTAACCCAGTAGCGTGCAGAGAACACTACTATATCTAGGGACCGGGAGGAGTGAGGAGTATTTTA	0	0	0	0	0	0	0	0	0	0	0	0	0	0	0	0	0	0	0	0	0	0	0	0	0	0	0	0	0	0	0	0	0	0	0	0	0	0	0	0	0	0	0	0	0	0	0	0	0
CACCAGCGCCCCAAGTGGCGGTCACGTTTATTGGGCCTAAAGCGTTCGTAGCCGGTTTGGTAAATCCTTTGTGAAATCGTTGTGCTTAACGCAACGGCGTGCAGGGGACACTGCCAAACTTGGGACCGGGAGGAGTCAGAGGTATGTCGT	0	0	0	0	0	0	0	0	0	0	0	0	0	0	2	0	0	0	0	0	0	0	0	0	0	0	0	0	0	0	0	0	0	0	0	0	0	0	0	0	0	0	0	0	0	0	0	0	0
CACCAGCGCCACAAGTGGGAACCGCTTTTATTTGGTCTAAAGCGTCCGTAGCGGGTTTGATAAATTACTTGTGAAATCGTATAGCTTAACTATACGGACTGCAGGTAAGACTGTCAAACTAGAGATCGGGAGAAGTTGGAGGTATTCGAG	0	0	0	0	0	0	0	0	0	0	0	0	0	0	0	0	0	0	0	0	0	0	0	0	0	0	0	0	0	0	0	0	0	0	0	0	0	0	0	0	0	0	0	0	0	0	0	0	0
CACCAGCGCCACAAGTGGGAACCACGATTATTGGGCTTAAAGCGTTCGTAGCCGGTTTGATAAATTCTTTGTGAAATTGTTGCCCTTAATGCAACGGCGTGCAGAGAACACTGTCAGACTAGGAACCGGTAGGGGTCAGGAGTATGCTAT	0	0	0	0	0	0	0	0	0	0	0	0	0	0	0	0	0	0	0	0	0	0	0	0	0	0	0	0	0	0	0	0	0	0	0	0	0	0	0	0	0	0	0	0	0	0	0	0	0
CACCCGCGCCACGAGTGGCAATCAGTATTATTGGGCCTAAAGCGTCCGTAGCAGGTTTTGTAAATCTCCTGTGAAATTGTTCAGCTCAACTGAACAACGTGCAAGAGACACTGCAGAACTTGGGACCGGGAGGAGTCAGAGGTATTCCAT	0	0	0	0	0	0	0	0	0	0	0	0	0	0	0	0	0	0	0	0	0	0	0	0	0	0	0	0	0	0	0	0	0	0	0	0	0	0	0	0	0	0	0	0	0	0	0	0	0
CACCTGCGCCACAAGTGGCAATCGTTGTTATTGGGCCTAAAGCGTCCGTAGCAGGTTCGGTAAATCTCTTGTGAAATTGTTGCGCTCAACGTAACAGCGTGCAAGAGACACTGCAGAACTTGGGACCGGGAGGAGTCAGAGGTATTTTGT	0	0	0	0	0	0	0	0	0	0	0	0	0	0	0	0	0	0	0	0	0	0	0	0	0	0	0	0	0	0	0	0	0	0	0	0	0	0	0	0	0	0	0	0	0	0	0	0	0
CACCGGCGCCCTGAGTGGCATTCAGTATTATTGGGCCTAAAGCGTCCGTAGCCGGATTGGCAAATTCTTTATGAAATTACTGGGCTTAACCCAGTAGCGTGCAGAGAACACTACTATATCTAGGGACCGGGAGGAGTGAGGAGTATTTTA	0	0	0	0	0	0	0	0	0	0	0	0	0	0	0	0	0	0	0	0	0	0	0	0	0	0	0	0	0	0	0	0	0	0	0	0	0	0	0	0	0	0	0	0	0	0	0	0	0
CACCAGCGCCCCGAGTGGCGGTCACGATTATTGGGCCTAAAGCGTTCGTAGCCGGCTTGGTAAATCCCTTATGAAATCGTCATGCTTAACGTGACGGCGTGCAGGGGACACTGCCAGGCTCGGGACCGGGAGGAGTATGAGGTATGTCGT	0	0	0	0	0	0	0	0	0	0	0	0	0	0	0	0	0	0	0	0	0	0	0	0	0	0	0	0	0	0	0	0	0	0	0	0	0	0	0	0	0	0	0	0	0	0	0	0	0
CACCAGCGCCACGAGTGGGAACCACGATTATTGGGCCTAAAGCGTCCGTAGCCGGATAAGTAAATCTTTTGTGAAAGCGTTGTGCTTAACATAACGAATGGCAGAAGACACTGCTGATCTAGAGACCGGGAGGGGTTAGAGGTATTCCAG	0	0	0	0	0	0	0	0	0	0	0	0	0	0	0	0	0	0	0	0	0	0	0	0	0	0	0	0	0	0	0	0	0	0	0	0	0	0	0	0	0	0	0	0	0	0	0	0	0
CACCCGCGCCACGAGTGGCAATCAGTATTATTGGGCCTAAAGCGTCCGTAGCAGGTTTTGTAAATCTCCTATGAAATTGTTCAGCTCAACTGAACAACGTGCAAGAGACACTGCAGAACTTGGGACCGGGAGGAGTCAGAGGTATTCCAT	0	0	0	0	0	0	0	0	0	0	0	0	0	0	0	0	0	0	0	0	0	0	0	0	0	0	0	0	0	0	0	0	0	0	0	0	0	0	0	0	0	0	0	0	0	0	0	0	0
CACCAGCGCCCCGAGTGGCGGTCACGATTATTGGGCCTAAAGCGTTCGTAGCCGGCTTGGTAAATCCCTTGTGAAATCGTCATGCTTAACGTGACGGCGTGCAGGGGACACTGCCAGGCTCGGGACCGGGAGGAGTATGAGGTATGTCGT	0	0	0	0	0	0	0	0	0	0	0	0	0	0	0	0	0	0	0	0	0	0	0	0	0	0	0	0	0	0	0	0	0	0	0	0	0	0	0	0	0	0	0	0	0	0	0	0	0
CACCGGCGCCACGAGTGGTCATCGCGATTATTGGGCCTAAAGCGTTCGTAGCCGGTTTGGTCAGTCTTTTGTGAAATCGTTCGGCTCAACCGAACGGCGCGCAGGGGATACTGCCAGACTAGAGACCGGGAGGGGTTAGAGGTATTCTAT	0	0	0	0	0	0	0	0	0	0	0	0	0	0	0	0	0	0	0	0	0	0	0	0	0	0	0	0	0	0	0	0	0	0	0	0	0	0	0	0	0	0	0	0	0	0	0	0	0
TCCCAGCAGTCCAACTCGCAACCGCTTTTATTAGGTCTAAAACATTCGTAGCTTGTGGAGTAAGTTCTCTGTGAAATTGTTGCGCTTAACGCAACAGCGTGCAGGGGATACTGCTTTGCTAGAGATCGGGAGACGTAACGAGTACGGTCG	0	0	0	0	0	0	0	0	0	0	0	0	0	0	0	0	0	0	0	0	0	0	0	0	0	0	0	0	0	0	0	0	0	0	0	0	0	0	0	0	0	0	0	0	0	0	0	0	0
CACCAGCGCCCCAAGTGGCAATCGCGATTATTGGGCCTAAAGCGTCCGTAGCCGGATTGGTAAATCTTCTGTGAAATCGTATCGCTTAACGGTACGGCGTGCAGGAGACACTGCCAATCTCGAGACCGGGAGGAGTCAGAGGTATGCCGT	0	0	0	0	0	0	0	0	0	0	0	0	0	0	0	0	0	0	0	0	0	0	0	0	0	0	0	0	0	0	0	0	0	0	2	0	0	0	0	0	0	0	0	0	0	0	0	0	0
CACCAGCGCCACAAGTGGCGATCGTCTTTATTTGGCCTAAAGCGTCCGTAGCTGGTTAAGTAAATCTCTTGTGAAATTGTTTCGCTCAACGAAACAGCGTGCAGGAGAGACTGCTTGACTAGGGACCGGGAGGAGTCAGAGGTATGCTGG	0	0	0	0	0	0	0	0	0	0	0	0	0	0	0	0	0	0	0	0	0	0	0	0	0	0	0	0	0	0	0	0	0	0	0	0	0	0	0	0	0	0	0	0	0	0	0	0	0
CACCGGCGTCCCGAGTGGCAATCAGAATTATTGGGCCTAAAGCGTTCGTAGCCTGATTAATCAGTTTCTTGTGAAATTCGTTGGCTTAACCAACTAGCGGGCAGGAAATACTGTTAATCTAGGGACCGGGAGGAGTTAGGAGTATGCTAG	0	0	0	0	0	0	0	0	0	0	0	0	0	0	0	0	0	0	0	0	0	0	0	0	0	0	0	0	0	0	0	0	0	0	0	0	0	0	0	0	0	0	0	0	0	0	0	0	0
CACCAGCGCCACGAGTGGCAACCACATTTATTGGGCCTAAAGCGTCCGTAGCCGGTTCGGCAAATCTTTTGTGAAATCATACAGCTCAACTGTACGGCTTGCAAGAGAGACTACCGAACTTGGAACCGGGAGGAGTCTGAGGTATTCTGG	0	0	0	0	0	0	0	0	0	0	0	0	0	0	0	0	0	0	0	0	0	0	0	0	0	0	0	0	0	0	0	0	0	0	0	0	0	0	0	0	0	0	0	0	0	0	0	0	0
CACCAGCGCCACGAGTGGGAATCGCTATTATTGGGCCTAAAGCGTTCGTAGCCGGTTTTGTAAATCTTTTGTGAAATCGTTGTGCCTAACATAACGGCGAGCAGAAGACACTGCAGAACTTGGGACCGGGAGAAGTATGGAGTATTCGGT	0	0	0	0	0	0	0	0	0	0	0	0	0	0	0	0	0	0	0	0	0	0	0	0	0	0	0	0	0	0	0	0	0	0	0	0	0	0	0	0	0	0	0	0	0	0	0	0	0
CACCTGCGCCACGAGTGGGAACCACGATTATTGGGCCTAAAGCGTCCGTAGCCGGTTAAGTAAATTTCTTGTGAAATCATTAGGCTTAACTTAATGGTGTGCAGGAAACACTGCTTAGCTTGGAACCGGGAGGAGCTGGAAGTATGCAGT	0	0	0	0	0	0	0	0	0	0	0	0	0	0	0	0	0	0	0	0	0	0	0	0	0	0	0	0	0	0	0	0	0	0	0	0	0	0	0	0	0	0	0	0	0	0	0	0	0
TCCCTGCGCCTCGAGTCGTGACCATGTTTATTGGGTCTAAAGTATCCGTAGCCGGAGTAATAAGTTTTCTGTGAAATCGTGCAGCTCAACTGTACGGCGTGCAGGAAATACTGTTATTCTAGGGACCGGGAGGAGTCAAGGGTATTTCTG	0	0	0	0	0	0	0	0	0	0	0	0	0	0	0	0	0	0	0	0	0	0	0	0	0	0	0	0	0	0	0	0	0	0	0	0	0	0	0	0	0	0	0	0	0	0	0	0	0
CACCAGCGCCACAAGTGGGAATCGTATTTATTGGGCCTAAAGCGTCCGTAGCCGGTTTATCAAATCTTTTGTGAAATCGTTAATTTGAATTTAACGGCGTGCAAGAGAGACTGTTAAACTTGGGACCAGGAGGAGTCAGAAGTATTTTCG	0	0	0	0	0	0	0	0	0	0	0	0	0	0	0	0	0	0	0	0	0	0	0	0	0	0	0	0	0	0	0	0	0	0	0	0	0	0	0	0	0	0	0	0	0	0	0	0	0
CACCAGCGCCACAAGTGGGAATCGGTATTATTGGGCCTAAAGCGTCCGTAGCAGGTTAAGTAAATTACTTGTGAAAGCGAACAGCTTAACTGTTTGGAATGCAGGTAAGACTGCTTAACTAGAGACCGGGAGAAGTTGGAGGTATTCAAG	0	0	0	0	0	0	0	0	0	0	0	0	0	0	0	0	0	0	0	0	0	0	0	0	0	0	0	0	0	0	0	0	0	0	0	0	0	0	0	0	0	0	0	0	0	0	0	0	0
CACCAGCGCCACGAGTGGGAGCCGCTATTATTGGGCCTAAAGCGTCCGTAGCAGGTTTAGTAAATTACTTGTGAAATTGAATAGCTCAACTATTCGGATTGCAGGTAACACTGCTAAACTAGAGACCGGGAGACGTAGGAGGTATTCAAG	0	0	0	0	0	0	0	0	0	0	0	0	0	0	0	0	0	0	0	0	0	0	0	0	0	0	0	0	0	0	0	0	0	0	0	0	0	0	0	0	0	0	0	0	0	0	0	0	0
TACCAGCAGTTCAAGTTGCATCCCTTTTTATTGGGTCTAAAACATCCGTAGCTTGAATTTTAAGTCTCTTGTGAAATCCTATGTCTCAAGCATGGCGAAGGGCAGGAGATACTGAAGTTCTAGAGATCGGTAGACGTAAGGAGTACGCCA	0	0	0	0	0	0	0	0	0	0	0	0	0	0	0	0	0	0	0	0	0	0	0	0	0	0	0	0	0	0	0	0	0	0	0	0	0	0	0	0	0	0	0	0	0	0	0	0	0
TACCAGCAGTTCAAGTCGTATCCCTTTTTATTGGGTCTAAAACATCCGTAGCTTGCCGTATAAGTCTCTTGTGAAATCTCACGTCTCAAGCGTGAGGCTTGCAGGAGATACTGTACGGCTAGAGATCGGTAGACGTAAGGAGTACGCCGG	0	0	0	0	0	0	0	0	0	0	0	0	0	0	0	0	0	0	0	0	0	0	0	0	0	0	0	0	0	0	0	0	0	0	0	0	0	0	0	0	0	0	0	0	0	0	0	0	0
TACCAGCAGTTCAAGTTGCATCCCTTTTTATTGGGTCTAAAACATCCGTAGCTTGCCGTTTAAGTCTCTTATGAAATCCTACGTCTCAAGCGTAGGCAGGGCAGGGGATACTGGGCGGCTAGAGATCGGTAGACGTAAGGAGTACGCCAC	0	0	0	0	0	0	0	0	0	0	0	0	0	0	0	0	0	0	0	0	0	0	0	0	0	0	0	0	0	0	0	0	0	0	0	0	0	0	0	0	0	0	0	0	0	0	0	0	0
TACCGACAGTTCTAGTTGCATCCACTTTTATTGGGTCTAAAACATCCGTAGCTTGTTAGTTAAGTCTCTTATGAAATCTCACGTCTCAAGCGTGGGGCTGGCAGGAGATACTGGCTAACTGGAGACCGGTAGACGTAAGGAGTACGGGCA	0	0	0	0	0	0	0	0	0	0	0	0	0	0	0	0	0	0	0	0	0	0	0	0	0	0	0	0	0	0	0	0	0	0	0	0	0	0	0	0	0	0	0	0	0	0	0	0	0
TACCGACAGTTCTAGTTGCATCCACTTTTATTGGGTCTAAAACATCCGTAGCTTGTTAGTTAAGTCTCTTGTGAAATCTCACGTCTCAAGCGTGGGGCTGGCAGGAGATACTGGCTAACTGGAGACCGGTAGACGTAAGGAGTACGGGCA	0	0	0	0	0	0	0	0	0	0	0	0	0	0	0	0	0	0	0	0	0	0	0	0	0	0	0	0	0	0	0	0	0	0	0	0	0	0	0	0	0	0	0	0	0	0	0	0	0
TACCAGCAGTTCAAGTTGCATCCCTTTTTATTGGGTCTAAAACATCCGTAGCTTGAATTTTAAGTCTCTTATGAAATCCTATGTCTCAAGCATGGCGAAGGGCAGGAGATACTGAAGTTCTAGAGATCGGTAGACGTAAGGAGTACGCCA	0	0	0	0	0	0	0	0	0	0	0	0	0	0	0	0	0	0	0	0	0	0	0	0	0	0	0	0	0	0	0	0	0	0	0	0	0	0	0	0	0	0	0	0	0	0	0	0	0
TACCAGCAGTTCAAGTTGCATCCCTTTTTATTGGGTCTAAAACATCCGTAGCTTGGTGTTTAAGTCTCTTATGAAATCTCACGTCTCAAGCGTGGCGAAGTGCAGGAGATACTGAATACCTAGAGATCGGTAGACGTAAGGAGTACGCGA	0	0	0	0	0	0	0	0	0	0	0	0	0	0	0	0	0	0	0	0	0	0	0	0	0	0	0	0	0	0	0	0	0	0	0	0	0	0	0	0	0	0	0	0	0	0	0	0	0
TACCAGCAGTTCAAGTTGCATCCCTTTTTATTGGGTCTAAAACATCCGTAGCTTGGTGTTTAAGTCTCTTGTGAAATCTCACGTCTCAAGCGTGGCGAAGTGCAGGAGATACTGAATACCTAGAGATCGGTAGACGTAAGGAGTACGCGA	0	0	0	0	0	0	0	0	0	0	0	0	0	0	0	0	0	0	0	0	0	0	0	0	0	0	0	0	0	0	0	0	0	0	0	0	0	0	0	0	0	0	0	0	0	0	0	0	0
TACCAGCAGTTCAAGTTGCATCCCTTTTTATTGGGTCTAAAACATCCGTAGCTTGCCGTTTAAGTCTCTTGTGAAATCCTACGTCTCAAGCGTAGGCAGGGCAGGGGATACTGGGCGGCTAGAGATCGGTAGACGTAAGGAGTACGCCAC	0	0	0	0	0	0	0	0	0	0	0	0	0	0	0	0	0	0	0	0	0	0	0	0	0	0	0	0	0	0	0	0	0	0	0	0	0	0	0	0	0	0	0	0	0	0	0	0	0
TACCAGCAGTTCAAGTTGCATCCCTTTTTATTGGGTCTAAAACATCCGTAGCTTGCCGTTTAAGTCTCTTGTGAAATCCTATGTCTCAAGCGTAGTGAAGTGCAGGGGATACTGAGCGGCTAGAGATCGGTAGACGTAAGGAGTACGCCG	0	0	0	0	0	0	0	0	0	0	0	0	0	0	0	0	0	0	0	0	0	0	0	0	0	0	0	0	0	0	0	0	0	0	0	0	0	0	0	0	0	0	0	0	0	0	0	0	0
TACCAGCAGTTCAAGTTGCATCCCTTTTTATTGGGTCTAAAACATCCGTAGCTTGTTATTTAAGTCTCTTGTGAAATCCGATGTCTCAAGCATCCGGAAGTGCAGGAGATACTGAATAGCTAGAGATCGGTAGACGTAAAGAGTACGCCG	0	0	0	0	0	0	0	0	0	0	0	0	0	0	0	0	0	0	0	0	0	0	0	0	0	0	0	0	0	0	0	0	0	0	0	0	0	0	0	0	0	0	0	0	0	0	0	0	0
TACCAGCAGTTCAAGTTGCATCCCTTTTTATTGGGTCTAAAACATCCGTAGCTTGCCGTTTAAGTCTCTTGTGAAATCCCACGTCTCAAGCGTGGTGAAGTGCAGGAGATACTGAGCGGCTAGAGATCGGTAGACGTAAGAAGTACGCCA	0	0	0	0	0	0	0	0	0	0	0	0	0	0	0	0	0	0	0	0	0	0	0	0	0	0	0	0	0	0	0	0	0	0	0	0	0	0	0	0	0	0	0	0	0	0	0	0	0
TACCAGCCGTTCAAGTTGCATCCCTTTTTATTGGGTCTAAAACATCCGTAGCTTGCCGTTTAAGTCTCTTGTGAAATCCCACGTCTCAAGCGTGGTGAAGTGCAGGAGATACTGAGCGGCTAGAGATCGGTAGACGTAAGAAGTACGCCA	0	0	0	0	0	0	0	0	0	0	0	0	0	0	0	0	0	0	0	0	0	0	0	0	0	0	0	0	0	0	0	0	0	0	0	0	0	0	0	0	0	0	0	0	0	0	0	0	0
TACCGGCAGTTCAAGTCGCATCCAACTTTATTGGGTCTAAAACATCCGTAGCTTGCTTATTAAGTCTCTTGTGAAATCCCACGTCTCAAGCGTGGGGCTGGCAGGAGATACTGATAAGCTTTTGAGATCGGTAGACGTAAAGAGTACGGC	0	0	0	0	0	0	0	0	0	0	0	0	0	0	0	0	0	0	0	0	0	0	0	0	0	0	0	0	0	0	0	0	0	0	0	0	0	0	0	0	0	0	0	0	0	0	0	0	0
TACCAGCAGTTCAAGTCGTATCCCTTTTTATTGGGTCTAAAACATCCGTAGCTTGCCGTTTAAGTCTCTTGTGAAATCCTACGTCTCAAGCGTAGGGCTTGCAGGAGATACTGAGCGGCTAGAGATCGGTAGACGTAAGGAGTACGCCGG	0	0	0	0	0	0	0	0	0	0	0	0	0	0	0	0	0	0	0	0	0	0	0	0	0	0	0	0	0	0	0	0	0	0	0	0	0	0	0	0	0	0	0	0	0	0	0	0	0
TACCGACAGTTCTAGTTGCATCCACTTTTATTGGGTCTAAAACCTCCGTAGCTTGTTAGTTAAGTCTCTTGTGAAATCTCACGTCTCAAGCGTGGGGCTGGCAGGAGATACTGGCTAACTGGAGACCGGTAGACGTAAGGAGTACGGGCA	0	0	0	0	0	0	0	0	0	0	0	0	0	0	0	0	0	0	0	0	0	0	0	0	0	0	0	0	0	0	0	0	0	0	0	0	0	0	0	0	0	0	0	0	0	0	0	0	0
TACCAGCAGTTCAAGTTGCATCCCTTTTTATTGGGTCTAAAACATCCGTAGCTTGGTGTTTAAGTCTCTTGTGAAATCTCACGTCTCAAGCGTGGCGAAGTGCAGGAGATCCTGAATACCTAGAGATCGGTAGACGTAAGGAGTACGCGA	0	0	0	0	0	0	0	0	0	0	0	0	0	0	0	0	0	0	0	0	0	0	0	0	0	0	0	0	0	0	0	0	0	0	0	0	0	0	0	0	0	0	0	0	0	0	0	0	0
TACCAGCAGTTCAAGTTGCATCCCTTTTTATTGGGTCTAAAACATCCGTAGCTTGGTGTTTAAGTCTCTTGTGAAATCTCACGTCTCAAGCGTGGCGAAGTGCAGGAGATACTGAATACCTAGAGATCGGGAGACGTAAGGAGTACGCGA	0	0	0	0	0	0	0	0	0	0	0	0	0	0	0	0	0	0	0	0	0	0	0	0	0	0	0	0	0	0	0	0	0	0	0	0	0	0	0	0	0	0	0	0	0	0	0	0	0
TACCAGCCGTTCAAGTTGCATCCCTTTTTATTGGGTCTAAAACATCCGTAGCTTGGTGTTTAAGTCTCTTGTGAAATCTCACGTCTCAAGCGTGGCGAAGTGCAGGAGATACTGAATACCTAGAGATCGGTAGACGTAAGGAGTACGCGA	0	0	0	0	0	0	0	0	0	0	0	0	0	0	0	0	0	0	0	0	0	0	0	0	0	0	0	0	0	0	0	0	0	0	0	0	0	0	0	0	0	0	0	0	0	0	0	0	0
CACCGGCGCCACGAGTGGCATCCACATTTATTTGGCCTAAAGCGTCCGTAGCTGGTTTGATAAATCTCTTATGAAATCGCTGAGCTCAACTCATCGACGTGCAGGAGACACTATCTTACTAGGAACCGGGAGGAGTCAGAGGTATTCTTT	0	0	0	0	0	0	0	0	0	0	0	0	0	0	0	0	0	0	0	0	0	0	0	0	0	0	0	0	0	0	0	0	0	0	0	0	0	0	0	0	0	0	0	0	0	0	0	0	0
CACCGGCGCCACGAGTGGCATCCACATTTATTTGGCCTAAAGCGTCCGTAGCTGGTTTGATAAATCTCTTGTGAAATCGCTGAGCTCAACTCATCGACGTGCAGGAGACACTATCTTACTAGGAACCGGGAGGAGTCAGAGGTATTCTTT	0	0	0	0	0	0	0	0	0	0	0	0	0	0	0	0	0	0	0	0	0	0	0	0	0	0	0	0	0	0	0	0	0	0	0	0	0	0	0	0	0	0	0	0	0	0	0	0	0
CACCAGCGTCCCAAGTGGCGATCCTTTTTATTTGGCCTAAAGCGTCCGTAGCTGGTTAAGTAAATCTCTTGTGAAATTGTTTGGCTCAACCAAACAGCGTGCAGGAGAGACTGCTTAGCTAGGGACCGGGAGGAGTCAGAAATATGCCGG	0	0	0	0	0	0	0	0	0	0	0	0	0	0	0	0	0	0	0	0	0	0	0	0	0	0	0	0	0	0	0	0	0	0	0	0	0	0	0	0	0	0	0	0	0	0	0	0	0
CACCGGCGCCACGAGTGGCATCCACATTTATTTGGCCTAAAGCGTCCGCAGCTGGTTTGATAAATCTCTTGTGAAATCGCTGAGCTCAACTCATCGACGTGCAGGAGACACTATCTTACTAGGAACCGGGAGGAGTCAGAGGTATTCTTT	0	0	0	0	0	0	0	0	0	0	0	0	0	0	0	0	0	0	0	0	0	0	0	0	0	0	0	0	0	0	0	0	0	0	0	0	0	0	0	0	0	0	0	0	0	0	0	0	0
TACGGAGGGTCCGAGCGTTATCCGGATTTATTGGGCCTAAAGCGTCCGTAGCAGGAAAAACAAATCTTTTGTGAAACTGTTCAGCTCAACTGAACAACGGGCAGGAGACACTATTTTTCTAGAGACCGGGAGGAGTCAGAGGTATTTTTG	0	0	0	0	0	0	0	0	0	0	0	0	0	0	0	0	0	0	0	0	0	0	0	0	0	0	0	0	0	0	0	0	0	0	0	0	0	0	0	0	0	0	0	0	0	0	0	0	0
CACCAGCGCCACGAGTGGCAACCGCGTTTATTGGGCCTAAAGCGTCCGTAGCCGGTTAGTTAAGTCTCTTGTGAAATCGTTCGGCTCAACCGAACGGCGCGCTTGAGATACTGGCTAACTTGAGACCGGGAGGAGTTGAAGGTATTCTGG	0	0	0	0	0	0	0	0	0	0	0	0	0	0	0	0	0	0	0	0	0	0	0	0	0	0	0	0	0	0	0	0	0	0	0	0	0	0	0	0	0	13	0	0	0	0	0	0	0
CACCAGCGCCACAAGTGGCATCCACGTTTATTGGGCCTAAAGCGTCCGTAGCCGGTTTGGTAAATCTCTTGTGAAATCGTCAGGCTCAACCTGACGGCGTGCATGAGACACTGCCAGACTCGAGACCGGGAGGAGTCGAAGGTATTTCAA	0	0	0	0	0	0	0	0	0	0	0	0	0	0	0	0	0	0	0	0	0	0	0	0	0	0	0	0	0	0	0	0	0	0	0	0	0	0	0	0	0	0	0	0	0	0	0	0	0
CACCAGCGCCCCAAGTGGCAATCACGATTATTGGGCCTAAAGCGTTCGTAGCCGGCTTCATAAGTCCCTTATGAAATCGTCGTGCTTAACACGACGGCGTGCAGGGGATACTGTGAAGCTCGAGACCGGGAGGAGTCAGAGGTATGCAAT	0	0	0	0	0	0	0	0	0	0	0	0	0	0	0	0	0	0	0	0	0	0	0	0	0	0	0	0	0	0	0	0	0	0	0	0	0	0	0	0	0	0	0	0	0	0	0	0	0
CACCAGCGCCACAAGTGGCAACCACGTTTATTGGGCCTAAAGCGTCCGTAGCCGGTTTGGAAAATCTCTTGTGAAATCGTCAGGCTCAACCTGACGGCGTGCATGAGACACTACCAGACTAGAGACCGGGAGGAGTCAAAGGTATTTCAA	0	0	0	0	0	0	0	0	0	0	0	0	0	0	0	0	0	0	0	0	0	0	0	0	0	0	0	0	0	0	0	0	0	0	0	0	0	0	0	0	0	0	0	0	0	0	0	0	0
CACCAGCGCCTCAAGTGGCAATCGTGTATTTGGCCTAAAGCGTCCGTAGCAGGTCTAATAAATTTCTTGTGAAATCGTCCGACTCAATCGGTCGACGTGCAGGGAAGACTGTTAGACTAGGGACCGGGAGGGGTAAGAAGTATGTCTGGG	0	0	0	0	0	0	0	0	0	0	0	0	0	0	0	0	0	0	0	0	0	0	0	0	0	0	0	0	0	0	0	0	0	0	0	0	0	0	0	0	0	0	0	0	0	0	0	0	0
CACCAGCGCCACAAGTGGCAACCACGTTTATTGGGCCTAAAGCGTCCGTAGCCGGTTTGGAAAATCTCTTATGAAATCGTCAGGCTCAACCTGACGGCGTGCATGAGACACTACCAGACTAGAGACCGGGAGGAGTCAAAGGTATTTCAA	0	0	0	0	0	0	0	0	0	0	0	0	0	0	0	0	0	0	0	0	0	0	0	0	0	0	0	0	0	0	0	0	0	0	0	0	0	0	0	0	0	0	0	0	0	0	0	0	0
CACCAGCGCCATGAGTGGCAATCATTATTATTGGGTCTAAAGCGTCCGTAGCAGGTTTATTAACTCTTTTGTGAAATTGTTGAGCTTAACTTAACATATTGCAAGAAAAACTAATAGACTCGAGACCGGGAAGAGATAGGAGTATTCTAA	0	0	0	0	0	0	0	0	0	0	0	0	0	0	0	0	0	0	0	0	0	0	0	0	0	0	0	0	0	0	0	0	0	0	0	0	0	0	0	0	0	0	0	0	0	0	0	0	0
CACCAGCGCCACGAGTGGCAATCGCATATTGGGCCTAAAGCGTCCGTAGTCGGCTTGATAAATTTCTCGTGAAACTGTGCAGCTCAACTGTACAACGAGCGGGAAACACTGTCTTGCTTGAGACCGGGAAGGGTTTGAGGTATTTTCGGG	0	0	0	0	0	0	0	0	0	0	0	0	0	0	0	0	0	0	0	0	0	0	0	0	0	0	0	0	0	0	0	0	0	0	0	0	0	0	0	0	0	0	0	0	0	0	0	0	0
CACCTGCGCCACAAGTGGCAGTCAGCATTATTGGGCCTAAAGCGTTCGTAGCCTGACTGAACAGTTCTCTATGAAATTATCGAGCTAAACTCGATGGCATGCGGAGAATACTATCAGTCTAGGAACCGGGAAGAGTATGAGGTATTCTGG	0	0	0	0	0	0	0	0	0	0	0	0	0	0	0	0	0	0	0	0	0	0	0	0	0	0	0	0	0	0	0	0	0	0	0	0	0	0	0	0	0	0	0	0	0	0	0	0	0
CACCAGCGCCACAAGTGGCAACCGCGTTTATTGGGCCTAAAGCGTCCGTAGCCGGTTAAATAAATCTTTTGTGAAATCGTCAGGCTCAACTTGACGGCGTGCAGAAGACACTATTTGACTCGAGACCGGGAGGAGTCAGAGGTATTCCTG	0	0	0	0	0	0	0	0	0	0	0	0	0	0	0	0	0	0	0	0	0	0	0	0	0	0	0	0	0	0	0	0	0	0	0	0	0	0	0	0	0	0	0	0	0	0	0	0	0
CACCAGCGCCACGAGTGGCAACCGCGTTTATTGGGCCTAAAGCGTCCGTAGCCGGTTAGTTAAGTCTCTTGTGAAATCGTTCGGCTCAACCGAACGGCGCGCTTGAGATACTGGCTAACTTGAGACCGGGAGGAGTTGAAGGTCTTCTGG	0	0	0	0	0	0	0	0	0	0	0	0	0	0	0	0	0	0	0	0	0	0	0	0	0	0	0	0	0	0	0	0	0	0	0	0	0	0	0	0	0	2	0	0	0	0	0	0	0
CACCTGCGTCTCGAGTGGGAACCATATTTACTGGGCCTAAAGCGTCCGTAGCCGGAATAATAAATTTCTTGTGAAATCGTCGAGCTCAACTTGACGGCGTGCAGGAAAAACTGTTATTCTAGAGACTGGGAGGAGTTAGGAGTATTCTGG	0	0	0	0	0	0	0	0	0	0	0	0	0	0	0	0	0	0	0	0	0	0	0	0	0	0	0	0	0	9	0	0	0	0	0	0	0	0	0	0	0	0	0	0	0	0	0	0	0
CACCAGCGCCACGAGTGGCAATCGTGTATTTGGCCTAAAGCGTCCGTAGCCGGATTAGTAAATTCTTTGTGAAATCGTTGCGCCCAACGTAACGGCGGGCAGAGAAGACTGCTGATCTTGAGACCGGGAGGAGTTAGAGGTATTCTAGGG	0	0	0	0	0	0	0	0	0	0	0	0	0	0	0	0	0	0	0	0	0	0	0	0	0	0	0	0	0	2	0	0	0	0	0	0	0	0	0	0	0	0	0	0	0	0	0	0	0
CCCCAGCGCCACAAGTGGCATTCACATTTATTGGGCCTAAAGCGTCCGTAGCCGGTTTGGAAAATCTCATGTGAAATCGTCAGGCTCAACCTGACGGCGTGCACGAGACACTTCCAGACTAGGGACCGGGAGGAGTTAGAGGTATGCTAA	0	0	0	0	0	0	0	0	0	0	0	0	0	0	0	0	0	0	0	0	0	0	0	0	0	0	0	0	0	0	0	0	0	0	0	0	0	0	0	0	0	0	0	0	0	0	0	0	0
CACCAGCGCCACAAGTGGCAATCGCATATTGGGCCTAAAGCGTTCGTAGTTGGTTCGGTAAATCTTTTGTGAAATTGTTTTGCTTAACAAAACATCGTGCAGGAGACACTACCTTACTTGGAACCGGGAGGAGTCAGAAGTATTTCGGGG	0	0	0	0	0	0	0	0	0	0	0	0	0	0	0	0	0	0	0	0	0	0	0	0	0	0	0	0	0	0	0	0	0	0	0	0	0	0	0	0	0	0	0	0	0	0	0	0	0
CACCAGCGCCACGAGTGGCAGTCATGATTATTGGGTCTAAAGCATCCGTAGTCGGTTTGTTAAGTCTTTTGTGAAATTGTTGTACTTAATATAACAACGTGCAAGAGATACTGATAAACTAGAAACCGGGAGAAGGTAAGAGTATTCTGG	0	0	0	0	0	0	0	0	0	0	0	0	0	0	0	0	0	0	0	0	0	0	0	0	0	0	0	0	0	0	0	0	0	0	0	0	0	0	0	0	0	0	0	0	0	0	0	0	0
CACCAGCGCCACAAGTGGCAGTCACGATTATTGGGCCTAAAGCGTCCGTAGCCGGACGTGCACCTCCTTTGTGAAATCACACGGCTTAACCGTGTGGCGTGCAGAGGACACGACACGTCTTGGGAGTGGGAGGAGTCAGAGGTATTCGAG	0	0	0	0	0	0	0	0	0	0	0	0	0	0	0	0	0	0	0	0	0	0	0	0	0	0	0	0	0	0	0	0	0	0	0	0	0	0	0	0	0	0	0	0	0	0	0	0	0
CACCAGCGCCACGAGTGGGAACCACGTTTATTTGGCCTAAAGCGTTCGTAGCCGGTTGAGTAAATCTTCTGTGAAATCGTTGTTCTTAATGCAACGGCGTGCAGAAGACACTACTTGACTAGGAACCGGGAGGGGTTAGAAGTATGCCAA	0	0	0	0	0	0	0	0	0	0	0	0	0	0	0	0	0	0	0	0	0	0	0	0	0	0	0	0	0	0	0	0	0	0	0	0	0	0	0	0	0	0	0	0	0	0	0	0	0
CACCGGCGCCCCAAGTGGCAATCGCGTTTATTGGGCCTAAAGCGTCCGTAGCCGGACAGGTAAATCCGCTGTGAAATGGTTGTGCTCAACGCAACCGCGTGCAGTGGGGACTGCCTGTCTCGAGACCGGGAGGAGCAAGAGGTATGCCTT	0	0	0	0	0	0	0	0	0	0	0	0	0	0	0	0	0	0	0	0	0	0	0	0	0	0	0	0	0	0	0	0	0	0	0	0	0	0	0	0	0	0	0	0	0	0	0	0	0
CACCAGCGCCACGAGTGGCAACCGCGTTTATTGGGCCTAAAGCGTCCGTAGCCGGTTAAATAAATCTTTTGTGAAATCGTCGGGCTCAACTCGACGGCATGCATAAGACACTATTTAACTCGAGACCGGGAGGAGTCAGAGGTATTCTTG	0	0	0	0	0	0	0	0	0	0	0	0	0	0	0	0	0	0	0	0	0	0	0	0	0	0	0	0	0	0	0	0	0	0	0	0	0	0	0	0	0	0	0	0	0	0	0	0	0
CACCAGCGCCACGAGTGGTCGTCACGATTATTGGGCCTAAAGCGTTCGTAGCCGGCTCGGTAAGTCTCTTGTGAAATTGTCCTGCTCAACGGGACAGCGTGCAGGAGATACTGCCAAGCTCGAGACCGGGAGGGGTTAGAGGTATTCCAT	0	0	0	0	0	0	0	0	0	0	0	0	0	0	0	0	0	0	0	0	0	0	0	0	0	0	0	0	4	0	0	0	0	0	0	0	0	0	0	0	0	0	0	0	0	0	0	0	0
TACCAGCGCCACAAGTTGTAATCAGATTTATTGGGCCTAAAGCGTCCGTAGTTGGTCTAGTGTGTCTTCTGTGAAATCGTCAAACATAACTTGACGGATTGCAAGAGAAACTGCTATGACTTGGGACCGGGAGACGTTAGGGGTATTCTT	0	0	0	0	0	0	0	0	0	0	0	0	4	0	0	0	0	0	0	0	0	0	0	0	0	0	0	0	0	0	0	0	0	0	0	0	0	0	0	0	0	0	0	0	0	0	0	0	0
CACCAGCGCCCCAAGTGGCAATCACGATTATTGGGCCTAAAGCGTTCGTAGCCGGCTTCATAAGTCCCTTGTGAAATCGTCGTGCTTAACACGACGGCGTGCAGGGGATACTGTGAAGCTCGAGACCGGGAGGAGTCAGAGGTATGCAAT	0	0	0	0	0	0	0	0	0	0	0	0	0	0	0	0	0	0	0	0	0	0	0	0	0	0	0	0	0	0	0	0	0	0	0	0	0	0	0	0	0	0	0	0	0	0	0	0	0
CACCGGCGCCTCGAGTGGTGATCATATTTATTGGGTCTAAAGCGTCCGTAGCCGGTTACGAAAATTCTTTGTGAAATTGTTGGGCTTAACCTAACGAATTGCAAAGAACACTTCTTACCTTGAGACCGGGAGGGGGTAGAGGTATTCCAT	0	0	0	0	0	0	0	0	0	0	0	0	0	0	0	0	0	0	0	0	0	0	0	0	0	0	0	0	0	0	0	0	0	0	0	0	0	0	0	0	0	0	0	0	0	0	0	0	0
CACCAGCGCCACAAGTGGGAACCGTCATTATTGGGTCTAAAGCATCCGTAGCCGGTTTGGAACATGCCTTGTGAAATCGTGGCGCTCAACGTCACGACGTGCAAGGTAGACGGCCAAACTTGGGATTGGGAGAGGTTAGCGGTATTCCAG	0	0	0	0	0	0	0	0	0	0	0	0	0	0	0	0	0	0	0	0	0	0	0	0	0	0	0	0	0	0	0	0	0	0	0	0	0	0	0	0	0	0	0	0	0	0	0	0	0
CACCGGCGCCCCAAGTGGCAATCGCGTTTATTGGGCCTAAAGCGTCCGTAGCCGGACTGATAAATCCGCTGTGAAATGGTTGCGCTCAACGTAACCGCGTGCAGTGGACACTGTCAGTCTCGAGACCGGGAGGAGCAAGAGGTATGCCTT	0	0	0	0	0	0	0	0	0	0	0	0	0	0	0	0	0	0	0	0	0	0	0	0	0	0	0	0	0	0	0	0	0	0	0	0	0	0	0	0	0	0	0	0	0	0	0	0	0
CACCAGCGCCTCAAGTGGGGACCAACTTTATTTGGCCTAAAGCGTCCGTAGCCGGTCTGTTAAATTTTCTGTGAAATTGGCGAGCCTAACTCGCCAGCGTGCAGGAAAAACTGATAGACTTGGAACTGGGAGAAGTCAAAGGTATTTCTG	0	0	0	0	0	0	0	0	0	0	0	0	0	0	0	0	0	0	0	0	0	0	0	0	0	0	0	0	0	2	0	0	0	0	0	0	0	0	0	0	0	0	0	0	0	0	0	0	0
TACCTGCGTCACTAGTGGCAATCGTAATTATTGGGCCTAAAGCGTCCGTAGCTGGTCTGACCAGTTCCTTGTGAAATCGTAGGGCTCAACTCTACGACGTGCGAGGAATACTATCAGACTTGGAACTGGGAGGAGTGAGAGGTATTTCCG	0	0	0	0	0	0	0	0	0	0	0	0	0	0	0	0	0	0	0	0	0	0	0	0	0	0	0	0	0	0	0	0	0	0	0	0	0	0	0	0	0	0	0	0	0	0	0	0	0
CACCTGCGCCACAAGTGGCAGTCAGCATTATTGGGCCTAAAGCGTTCGTAGCCTGACTGAACAGTTCTCTGTGAAATTATCGAGCTAAACTCGATGGCATGCGGAGAATACTATCAGTCTAGGAACCGGGAAGAGTATGAGGTATTCTGG	0	0	0	0	0	0	0	0	0	0	0	0	0	0	0	0	0	0	0	0	0	0	0	0	0	0	0	0	0	0	0	0	0	0	0	0	0	0	0	0	0	0	0	0	0	0	0	0	0
CACCAGCGCCACAAGTGGCAGTCACGATTATTGGGCCTAAAGCGTCCGTAGCCGGACGTGCACCTCCTTTGTGAAATCACACGGCTTAACCGTGTGGCGTGCAGAGGACCCGACACGTCTTGGGAGTGGGAGGAGTCAGAGGTATTCGAG	0	0	0	0	0	0	0	0	0	0	0	0	0	0	0	0	0	0	0	0	0	0	0	0	0	0	0	0	0	0	0	0	0	0	0	0	0	0	0	0	0	0	0	0	0	0	0	0	0
CACCAGCGCCACGAGTGGCAATCGCGTTTATTGGGCCTAAAGCGTTCGTAGCCGGTTTAGCAAATCTTTTGTGAAAGCGTCAAGCTCAACTTGACGAGTTGCAGAAGACACTACTAACCTAGGGACCGGGAGGAGTCAGAAGTATTCTGG	0	0	0	0	0	0	0	0	0	0	0	0	0	0	0	0	0	0	0	0	0	0	0	0	0	0	0	0	0	0	0	0	0	0	0	0	0	0	0	0	0	0	0	0	0	0	0	0	0
CACCTGCGCCACAAGTGGCAACCATGATTATTGGGCCTAAAGCGTTCGTAGCCTGTTAAGTAAATTCTTTGTGAAATTGTGTAGCTAAACTATACAGCGTGCAGGGAAGACTGCTTAACTAGGGACCGGGAGATGTTAGAGGTATTTTTG	0	0	0	0	0	0	0	0	0	0	0	0	0	0	0	0	0	0	0	0	0	0	0	0	0	0	0	0	0	0	0	0	0	0	0	0	0	0	0	0	0	0	0	0	0	0	0	0	0
TACCTGCAGCTCAAGTGGTGGCCGCTATTATTGGGCCTAAAACGTTCGTAGCCGGTTTAGTAAATGCCTGAATAAATTGTGTAGCTTAACTATACGAATTCCGGGTAGACTACCAAACTTGAGACCGGGAGAGGTTAGAGGTACTCCTGG	0	0	0	0	0	0	0	0	0	0	0	0	0	0	0	0	0	0	0	0	0	0	0	0	0	0	0	0	0	0	0	0	0	0	0	0	0	0	0	0	0	0	0	0	0	0	0	0	0
TACCTGCAGCTCAAGTGGTGACCGCTATTATTGGGCCTAAAACGTTCGTAGCCGGCTGAGTAAATGCTTAAATAAATCGTGCCGCTTAACGGTACGAATTCCGGGTAGACTGCTCAGCTTGAGACCGGGAGAAGCTAGAGGTACTCCTGG	0	0	0	0	0	0	0	0	0	0	0	0	0	0	0	0	0	0	0	0	0	0	0	0	0	0	0	0	0	0	0	0	0	0	0	0	0	0	0	0	0	0	0	0	0	0	0	0	0
TACCTGCAGCTCAAGTGGTGACCGCTATTATTGGGCCTAAAACGTTCGTAGCCGGTTTGGTAAATGTCTGGGTAAATCGTGTAGCTTAACTATACGAATTCCGGATAGACTGCCAAACTTGAGACCGGGAGAAGCTAGAGGTACTCCTGG	0	0	0	0	0	0	0	0	0	0	0	0	0	0	0	0	0	0	0	0	0	0	0	0	0	0	0	0	0	0	0	0	0	0	0	0	0	0	0	0	0	0	0	0	0	0	0	0	0
TACCTGCAGCTCAAGTGGTGGCCGCTATTATTGGGCCTAAAACGTTCGTAGCCGGTTTAGTAAATGCCTGGGTAAATTGTGTAGCTTAACTATACGAATTCCGGGTAGACTACCAAACTTGAGACCGGGAGAGGTTAGAGGTACTCCTGG	0	0	0	0	0	0	0	0	0	0	0	0	0	0	0	0	0	0	0	0	0	0	0	0	0	0	0	0	0	0	0	0	0	0	0	0	0	0	0	0	0	0	0	0	0	0	0	0	0
TACCTGCAGCTCAAGTGGTGACCGCTATTATTGGGCCTAAAACGTTCGTAGCCGGTTTAGTAAATGCCTGGGTAAATCGAGCCGCTTAACGGTTCGAATTCCGGGTAGACTGCTAAACTTGAGATCGGGAGAGGCTAGAGGTACTCCTGG	0	0	0	0	0	0	0	0	0	0	0	0	0	0	0	0	0	0	0	0	0	0	0	0	0	0	0	0	0	0	0	0	0	0	0	0	0	0	0	0	0	0	0	0	0	0	0	0	0
TACCTGCCGCTCAAGTGGTGACCGCTATTATTGGGCCTAAAACGTTCGTAGCCGGTTTAGTAAATGCCTGGGTAAATCGAGCCGCTTAACGGTTCGAATTCCGGGTAGACTGCTAAACTTGAGATCGGGAGAGGCTAGAGGTACTCCTGG	0	0	0	0	0	0	0	0	0	0	0	0	0	0	0	0	0	0	0	0	0	0	0	0	0	0	0	0	0	0	0	0	0	0	0	0	0	0	0	0	0	0	0	0	0	0	0	0	0
TACCTGCAGCTCAAGTGGTGACCGCTATTATTGGGCCTAAAACGTTCGTAGCCGGCTGAGTAAATGCTTGGGTAAATCGTGCCGCTTAACGGTACGAATTCCGGGTAGACTGCTCAGCTTGAGACCGGGAGAAGCTAGAGGTACTCCTGG	0	0	0	0	0	0	0	0	0	0	0	0	0	0	0	0	0	0	0	0	0	0	0	0	0	0	0	0	0	0	0	0	0	0	0	0	0	0	0	0	0	0	0	0	0	0	0	0	0
TACCTGCAGCTCAAGTAGTGATCACTATTATTGGGCCTAAAACGTTCGTAGCCGGTTTGGTAAATGCCTGGGTAAATCGTGTAGCTTAACTATACGAATTCCGGGTAGACTGCCAAACTTGAGACCGGGAGAGGCTAGAGGTACTCCTAG	0	0	0	0	0	0	0	0	0	0	0	0	2	0	0	0	0	0	0	0	0	0	0	0	0	0	0	0	0	0	0	0	0	0	0	0	0	0	0	0	0	0	0	0	0	0	0	0	0
TACCTGCAGCTCTAGTGGTGACCGCTATTATTGGGCCTAAAACGTCCGTAGCCGGTTTAATAAATGCCTGGGTAAATCGTGTAGCTTAACTATACGAATTCCGGGTAGACTGTTAAACTTGAGACCGGGAGAAGTTAGAGGTACTCCTGG	0	0	0	0	0	0	0	0	0	0	0	0	0	0	0	0	0	0	0	0	0	0	0	0	0	0	0	0	0	0	0	0	0	0	0	0	0	0	0	0	0	0	0	0	0	0	0	0	0
TACCTGCAGCTCAAGTGGTGGCCGCTATTATTGGGCCTAAAACGTCCGTAGCCAGCTTGATAAATGCCTGGGTAAATCGTGTAGCTCAACTATACGAATTCCGGGTAGACTGTTAAGCTTGAGACCGGGAGAAGTTAGAGGTACTCCTGG	0	0	0	0	0	0	0	0	0	0	0	0	0	0	0	0	0	0	0	0	0	0	0	0	0	0	0	0	0	0	0	0	0	0	0	0	0	0	0	0	0	0	0	0	0	0	0	0	0
TACCTGCAGCTCAAGTGGTGACCGCTATTATTGGGCCTAAAACGTTCGTAGCCGGCTGAGTAAATGCTTGAATAAATCGTGCCGCTTAACGGTACGAATTCCGGGTAGACTGCTCAGCTTGAGACCGGGAGAAGCTAGAGGTACTCCTGG	0	0	0	0	0	0	0	0	0	0	0	0	0	0	0	0	0	0	0	0	0	0	0	0	0	0	0	0	0	0	0	0	0	0	0	0	0	0	0	0	0	0	0	0	0	0	0	0	0
TACCTGCAGCTCAAGTGGTGACCGCTATTATTGGGCCTAAAACGTTCGTAGCCGGCTGAGTAAATGCTTGGGTAAATCGTGCCGCTTAACGGTACGAATTCCGGGTAGACTACTCAGCTTGAGACCGGGAGAAGCTAGAGGTACTCCTGG	0	0	0	0	0	0	0	0	0	0	0	0	0	0	0	0	0	0	0	0	0	0	0	0	0	0	0	0	0	0	0	0	0	0	0	0	0	0	0	0	0	0	0	0	0	0	0	0	0
TACCGGCAGCTCAAGTGGTCGTCGCTTTTATTGGGCCTAAAACGTCCGTAGCCTGTTTGGTAAATCTGTGGGTAAATCAACCAGCTTAACTGGTTGAATTCTGCAGAGACTGCCAGACTAGGGACCGGGAGAGGTGTGGGGTACTCTAGG	0	0	0	0	0	0	0	0	0	0	0	0	3	2	0	0	0	0	0	0	0	0	0	0	0	0	0	0	0	0	2	0	0	0	0	0	0	0	0	0	0	0	0	0	0	0	0	0	0
TACCGGCAGCTCAAGTGGTCGTCGCTTTTATTGGGCCTAAAACGTCCGTAGCCTGTTTGGTAAATCTGTGGGTAAATCAACCAGCTTAACTGGTTGAATTCTGCCGAGACTGCCAGACTAGGGACCGGGAGAGGTGTGGGGTACTCTAGG	0	0	0	0	0	0	0	0	0	0	0	0	0	0	0	0	0	0	0	0	0	0	0	0	0	0	0	0	0	0	0	0	0	0	0	0	0	0	0	0	0	0	0	0	0	0	0	0	0
TACCGGCGCCTCAAGTGGTAGTCGCTTTTATTGGGCCTAAAACGTCCGTAGCCGGTCTGGTACATTCGTGGGTAAATCAACTCGCTCAACGAGTTGAATTCTGCGAGGACGGCCAGACTTGGGACCGGGAGAGGTGTGGGGTACTCTCAG	0	0	0	0	0	0	0	0	0	0	0	0	0	0	0	0	0	0	0	0	0	0	0	0	0	0	0	0	0	0	0	0	0	0	0	0	0	0	0	0	0	0	0	0	0	0	0	0	0
TACCGGCCGCTCAAGTGGTCGTCGCTTTTATTGGGCCTAAAACGTCCGTAGCCTGTTTGGTAAATCTGTGGGTAAATCAACCAGCTTAACTGGTTGAATTCTGCAGAGACTGCCAGACTAGGGACCGGGAGAGGTGTGGGGTACTCTAGG	0	0	0	0	0	0	0	0	0	0	0	0	0	0	0	0	0	0	0	0	0	0	0	0	0	0	0	0	0	0	0	0	0	0	0	0	0	0	0	0	0	0	0	0	0	0	0	0	0
TACCGGCAGCTCAAGTGGTCGTCGCTTTTATTGGGCCTAAAACGTCCGTAGCCTGTTTGGTAAATCTGTAAATAAATCAACCAGCTTAACTGGTTGAATTCTGCAGAGACTGCCAGACTAGGGACCGGGAGAGGTGTGGGGTACTCTAGG	0	0	0	0	0	0	0	0	0	0	0	0	0	3	0	0	0	0	0	0	0	0	0	0	0	0	0	0	0	0	0	0	0	0	0	0	0	0	0	0	0	0	0	0	0	0	0	0	0
TACCGGCGCCTCAAGTGGTAGTCGCTTTTATTGGGCCTAAAACGTCCGTAGCCGGTCTGGTACATTCGTGAATAAATCAACTCGCTCAACGAGTTGAATTCTGCGAGGACGGCCAGACTTGGGACCGGGAGAGGTGTGGGGTACTCTCAG	0	0	0	0	0	0	0	0	0	0	0	0	0	0	0	0	0	0	0	0	0	0	0	0	0	0	0	0	0	0	0	0	0	0	0	0	0	0	0	0	0	0	0	0	0	0	0	0	0
TACCGGCACCTCAAGTGGTCGTCGCTTTTATTGGGCCTAAAACGTCCGTCGCCTGTTTGGTACATTCGTGAATAAATCAAGCCGCTCAACGGCTTGAATTCTGCGAGGACGGCCAGACTAGGGACCGGGAGAGGTATGGGGTACTCTCAG	0	0	0	0	0	0	0	0	0	0	0	0	0	0	0	0	0	0	0	0	0	0	0	0	0	0	0	0	0	0	0	0	0	0	0	0	0	0	0	0	0	0	0	0	0	0	0	0	0
TACCGGCAGCTCAAGTGGTCGTCGCTTTTATTGGGCCTAAAACGTCCGTAGCCTGTTTGGTAAATCTGTGAATAAATCAACCAGCTTAACTGGTTGAATTCTGCAGAGACTGCCAGACTAGGGACCGGGAGAGGTGTGGGGTACTCTAGG	0	0	0	0	0	0	0	0	0	0	0	0	0	0	0	0	0	0	0	0	0	0	0	0	0	0	0	0	0	0	0	0	0	0	0	0	0	0	0	0	0	0	0	0	0	0	0	0	0
TACCGGCAGCTCAAGTGGTCGTCGCTTTTATTGGGCCTAAAACGTCCGTAGCCTGTTTGGTAAATCTGTGGATAAATCAACCAGCTTAACTGGTTGAATTCTGCAGAGACTGCCAGACTAGGGACCGGGAGAGGTGTGGGGTACTCTAGG	0	0	0	0	0	0	0	0	0	0	0	0	0	0	0	0	0	0	0	0	0	0	0	0	0	0	0	0	0	0	0	0	0	0	0	0	0	0	0	0	0	0	0	0	0	0	0	0	0
TACCGGCAGCTCAAGTGGTCGTCGCTTTTATTGGGCCTAAAACGTCCGTAGCCTGTTTGGTAAATCTGTAGATAAATCAACCAGCTTAACTGGTTGAATTCTGCAGAGACTGCCAGACTAGGGACCGGGAGAGGTGTGGGGTACTCTAGG	0	0	0	0	0	0	0	0	0	0	0	0	0	0	0	0	0	0	0	0	0	0	0	0	0	0	0	0	0	0	0	0	0	0	0	0	0	0	0	0	0	0	0	0	0	0	0	0	0
TACCGGCAGCTCGAGTGGTCGTCGCTTTTATTGGGCCTAAAACGTCCGTAGCCTGTTTGGTAAATCTGTGAATAAATCAACGAGCTCAACTCGTTGAATTCTGCAGAGACTGCCAGACTAGGGACCGGGAGAGGTATGAGGTACTCTGGG	0	0	0	0	0	0	0	0	0	0	0	0	0	0	0	0	0	0	0	0	0	0	0	0	0	0	0	0	0	0	0	0	0	0	0	0	0	0	0	0	0	0	0	0	0	0	0	0	0
TACCGAAGCCCCAAGTGGTCGTCGTTCTTATTGGGCCTAAAACGTCCGTAGCCGGTTTGGTACATTCGTGGATAAATCAGACAGCTTAACTGTCTGAATTCTGCGAGCACGGCCAAACTTGAGACCGGGAGAGGTGTAGGGTACCTGCGG	0	0	0	0	0	0	0	0	0	0	0	0	0	0	0	0	0	0	0	0	0	0	0	0	0	0	0	0	0	0	0	0	0	0	0	0	0	0	0	0	0	0	0	0	0	0	0	0	0
TACCGGCCGCTCAAGTGGTCGTCGCTTTTATTGGGCCTAAAACGTCCGTAGCCTGTTTGGTAAATCTGTGGGTAAATCAACCAGCTTAACTGGTTGAATTCTGCCGAGACTGCCAGACTAGGGACCGGGAGAGGTGTGGGGTACTCTAGG	0	0	0	0	0	0	0	0	0	0	0	0	0	2	0	0	0	0	0	0	0	0	0	0	0	0	0	0	0	0	0	0	0	0	0	0	0	0	0	0	0	0	0	0	0	0	0	0	0
TACCGGCGCCTCAAGTGGTAGTCGATTTTATTGGGCCTAAAACGTCCGTAGCCTGTTTGGTACATTCGTGGGTAAATCAACCAGCTTAACTGATTGAATTCTGCGAGCACGGCCAGACTTGGGACCGGGAGAGGTGTGGGGTACGCTCAG	0	0	0	0	0	0	0	0	0	0	0	0	0	0	0	0	0	0	0	0	0	0	0	0	0	0	0	0	0	0	0	0	0	0	0	0	0	0	0	0	0	0	0	0	0	0	0	0	0
TACCGAAGCCCCAAGTGGTCGTCGTTCTTATTGGGCCTAAAACGTCCGTAGCCGGTTTGGTACATTCGTGGGTAAATCAGACAGCTTAACTGTCTGAATTCTGCGAGCACGGCCAAACTTGAGACCGGGAGAGGTGTAGGGTACCTGCGG	0	0	0	0	0	0	0	0	0	0	0	0	0	0	0	0	0	0	0	0	0	0	0	0	0	0	0	0	0	0	0	0	0	0	0	0	0	0	0	0	0	0	0	0	0	0	0	0	0
TACCGGCACCTCAAGTGGTCGTCGCTTTTATTGGGCCTAAAACGTCCGTCGCCTGTTTGGTACATTCGTGGGTAAATCAAGCCGCTCAACGGCTTGAATTCTGCGAGGACGGCCAGACTAGGGACCGGGAGAGGTATGGGGTACTCTCAG	0	0	0	0	0	0	0	0	0	0	0	0	0	0	0	0	0	0	0	0	0	0	0	0	0	0	0	0	0	0	0	0	0	0	0	0	0	0	0	0	0	0	0	0	0	0	0	0	0
TACCGGCAGCTCAAGTGGTCGTCGCTTTTATTGGGCCTAAAACGTCCGTAGCCTGTTTGGTAAATCTGTGGGTAAATCAACCAGCTTAGCTGGTTGAATTCTGCAGAGACTGCCAGACTAGGGACCGGGAGAGGTGTGGGGTACTCTAGG	0	0	0	0	0	0	0	0	0	0	0	0	0	0	0	0	0	0	0	0	0	0	0	0	0	0	0	0	0	0	0	0	0	0	0	0	0	0	0	0	0	0	0	0	0	0	0	0	0
TACCGGCAGCTCGAGTGGTCGTCGCTTTTATTGGGCCTAAAACGTCCGTAGCCTGTTTGGTAAATCTGTGGGTAAATCAACGAGCTCAACTCGTTGAATTCTGCAGAGACTGCCAGACTAGGGACCGGGAGAGGTATGAGGTACTCTGGG	0	0	0	0	0	0	0	0	0	0	0	0	0	0	0	0	0	0	0	0	0	0	0	0	0	0	0	0	0	0	0	0	0	0	0	0	0	0	0	0	0	0	0	0	0	0	0	0	0
TACCGGCAGCTCAAGTGGTCGTCGCTTTTATTGGGCCTAAAACGTCCGTAGCCTGTTTGGTAAATCTGTGGGTAAATCAATCCGCTCAACGGATTGAATTCTGCAGAGACTGCCAGACTAGGGACCGGGAGAGGTGTGGGGTACTCGAGG	0	0	0	0	0	0	0	0	0	0	0	0	4	0	0	0	0	0	0	0	0	0	0	0	0	0	0	0	0	0	0	0	0	0	0	0	0	0	0	0	0	0	0	0	0	0	0	0	0
TACCGGCAGCTCAAGTGGTCGTCGCTTTTATTGGGCCTAAAACGTCCGTAGCCTGTTTGGTAAATCTGTGGGTAAATCAACCAGCTTAACTGGTTGAATTCTGCAGAGACTGCCAGACTAGGGACCGGGAGAGGTGTGGGGTACTCGAGG	0	0	0	0	0	0	0	0	0	0	0	0	0	0	0	0	0	0	0	0	0	0	0	0	0	0	0	0	0	0	0	0	0	0	0	0	0	0	0	0	0	0	0	0	0	0	0	0	0
TACCGGCAGCTCAAGTGGTCGTCGCTTTTATTGGGCCTAAAACGTCCGTAGCCTGTTTGGTAAATCTGTGGGTAAATCAACCCGCTCAACGGGTTGAATTCTGCAGAGACTGCCAGACTAGGGACCGGGAGAGGTGTGGGGTACTCGAGG	0	0	0	0	0	0	0	0	0	0	0	0	0	0	0	0	0	0	0	0	0	0	0	0	0	0	0	0	0	0	0	0	0	0	0	0	0	0	0	0	0	0	0	0	0	0	0	0	0
TACCGGCAGCTCAAGTGGTCGTCGCTTTTATTGGGCCTAAAACGTCCGTAGCCTGTCTGGTAAATCTGTGGGTAAATCAACCTGCTCAACGGGTTGAATTCTGCAGAGACTGCCAGACTAGGGACCGGGAGAGGTGTGGGGTACTCGAGG	0	0	0	0	0	0	0	0	0	0	0	0	4	0	0	0	0	0	0	0	0	0	0	0	0	0	0	0	0	0	0	0	0	0	0	0	0	0	0	0	0	0	0	0	0	0	0	0	0
TACCGGCAGCTCAAGTGGTCGTCGCTTTTATTGGGCCTAAAACGTCCGTAGCCTGTTTGGTAAATCTGTAAGTAAATCAATCCGCTCAACGGATTGAATTCTGCAGAGACTGCCAGACTAGGGACCGGGAGAGGTGTGGGGTACTCGAGG	0	0	0	0	0	0	0	0	0	0	0	0	0	0	0	0	0	0	0	0	0	0	0	0	0	0	0	0	0	0	0	0	0	0	0	0	0	0	0	0	0	0	0	0	0	0	0	0	0
TACCGGCAGCTCAAGTGGTCGTCGCTTTTATTGGGCCTAAAACGTCCGTAGCCTGTTTGGTAAATCTGTAAATAAATCAATCCGCTCAACGGATTGAATTCTGCAGAGACTGCCAGACTAGGGACCGGGAGAGGTGTGGGGTACTCGAGG	0	0	0	0	0	0	0	0	0	0	0	0	0	0	0	0	0	0	0	0	0	0	0	0	0	0	0	0	0	0	0	0	0	0	0	0	0	0	0	0	0	0	0	0	0	0	0	0	0
TACCGGCCGCTCAAGTGGTCGTCGCTTTTATTGGGCCTAAAACGTCCGTAGCCTGTTTGGTAAATCTGTGGGTAAATCAATCCGCTCAACGGATTGAATTCTGCAGAGACTGCCAGACTAGGGACCGGGAGAGGTGTGGGGTACTCGAGG	0	0	0	0	0	0	0	0	0	0	0	0	0	0	0	0	0	0	0	0	0	0	0	0	0	0	0	0	0	0	0	0	0	0	0	0	0	0	0	0	0	0	0	0	0	0	0	0	0
TACCGGCAGCTCAAGTGGTCGTCGCTTTTATTGGGCCTAAAACGTCCGTAGCCTGTTTGGTAAATCTGTGGGTAAATCCATCCGCTCAACGGATTGAATTCTGCAGAGACTGCCAGACTAGGGACCGGGAGAGGTGTGGGGTACTCGAGG	0	0	0	0	0	0	0	0	0	0	0	0	0	0	0	0	0	0	0	0	0	0	0	0	0	0	0	0	0	0	0	0	0	0	0	0	0	0	0	0	0	0	0	0	0	0	0	0	0
TACCGGCAGCTCGAGTGGTCGTCGCTTTTATTGGGCCTAAAACGTCCGTAGCCTGTTTGGTAAATCTGTGAATAAATCAACCAGCTTAACTGGTTGAATTCTGCAGAGACTGCCAGACTAGGGACCGGGAGAGGTGTGGGGTACTCTAGG	0	0	0	0	0	0	0	0	0	0	0	0	0	0	0	0	0	0	0	0	0	0	0	0	0	0	0	0	0	0	0	0	0	0	0	0	0	0	0	0	0	0	0	0	0	0	0	0	0
TACCGGCAGCTCGAGTGGTCGTCGCTTTTATTGGGCCTAAAACGTCCGTAGCCTGTTTGGTAAATCTGTAAATAAATCAACCAGCTTAACTGGTTGAATTCTGCAGAGACTGCCAGACTAGGGACCGGGAGAGGTGTGGGGTACTCTAGG	0	0	0	0	0	0	0	0	0	0	0	0	0	0	0	0	0	0	0	0	0	0	0	0	0	0	0	0	0	0	0	0	0	0	0	0	0	0	0	0	0	0	0	0	0	0	0	0	0
TACCGGCAGCTCGAGTGGTCGTCGCTTTTATTGGGCCTAAAACGTCCGTAGCCTGTTTGGTAAATCTGTAAGTAAATCAACCAGCTTAACTGGTTGAATTCTGCAGAGACTGCCAGACTAGGGACCGGGAGAGGTGTGGGGTACTCTAGG	0	0	0	0	0	0	0	0	0	0	0	0	0	0	0	0	0	0	0	0	0	0	0	0	0	0	0	0	0	0	0	0	0	0	0	0	0	0	0	0	0	0	0	0	0	0	0	0	0
TACCGGCAGCTCGAGTGGTCGTCGCTTTTATTGGGCCTAAAACGTCCGTAGCCTGTTTGGTAAATCTGTGAGTAAATCAACCAGCTTAACTGGTTGAATTCTGCAGAGACTGCCAGACTAGGGACCGGGAGAGGTGTGGGGTACTCTAGG	0	0	0	0	0	0	0	0	0	0	0	0	0	0	0	0	0	0	0	0	0	0	0	0	0	0	0	0	0	0	0	0	0	0	0	0	0	0	0	0	0	0	0	0	0	0	0	0	0
TACCGGCAGCTCGAGTGGTCGTCGCTTTTATTGGGCCTAAAACGTCCGTAGCCTGTTTGGTAAATCTGTGGATAAATCAACCAGCTTAACTGGTTGAATTCTGCAGAGACTGCCAGACTAGGGACCGGGAGAGGTGTGGGGTACTCTAGG	0	0	0	0	0	0	0	0	0	0	0	0	0	0	0	0	0	0	0	0	0	0	0	0	0	0	0	0	0	0	0	0	0	0	0	0	0	0	0	0	0	0	0	0	0	0	0	0	0
TACCGAAGCCCCAAGTGGTCGTCGTTCTTATTGGGCCTAAAACGTCCGTAGCCGGTTTGGTACATTCGTGAATAAATCAGACAGCTTAACTGTCTGAATTCTGCGAGCACGGCCAAACTTGAGACCGGGAGAGGTGTAGGGTACCTGCGG	0	0	0	0	0	0	0	0	0	0	0	0	0	0	0	0	0	0	0	0	0	0	0	0	0	0	0	0	0	0	0	0	0	0	0	0	0	0	0	0	0	0	0	0	0	0	0	0	0
TACCGAAGCCCCAAGTGGTCGTCGTTCTTATTGGGCCTAAAACGTCCGTAGCCGGTTTGGTACATTCGTGGGTAAATCAGACAGCTTAACTGTCTGAATTCTTCGAGCACGGCCAAACTTGAGACCGGGAGAGGTGTAGGGTACCTGCGG	0	0	0	0	0	0	0	0	0	0	0	0	0	0	0	0	0	0	0	0	0	0	0	0	0	0	0	0	0	0	0	0	0	0	0	0	0	0	0	0	0	0	0	0	0	0	0	0	0
TACCGGCGCCTCAAGTGGTAGTCGCTTTTATTGGGCCTAAAACGTCCGTAGCCGGTTTGGTACATTCGTAAATAAATCAAGGCGCTCAACGTCTTGAATTCTGCGAGCACGGCCAGACTTGGGACCGGGTGAGGTGTGGGGTACTCTCAG	0	0	0	0	0	0	0	0	0	0	0	0	0	0	0	0	0	0	0	0	0	0	0	0	0	0	0	0	0	0	0	0	0	0	0	0	0	0	0	0	0	0	0	0	0	0	0	0	0
TACCGGCGCCTCAAGTGGTAGTCGCTTTTATTGGGCCTAAAACGTCCGTAGCCGGTCTGATACATTCGTAAATAAATCAACCAGCTCAACTGGTTGAATTCTGCGAGGACGGTCAGACTTGGGACCGGGAGAGGTGTGGGGTACGCTCAG	0	0	0	0	0	0	0	0	0	0	0	0	0	0	0	0	0	0	0	0	0	0	0	0	0	0	0	0	0	0	0	0	0	0	0	0	0	0	0	0	0	0	0	0	0	0	0	0	0
TACCGGCGCCTCAAGTGGTAGTCGCTTTTATTGGGCCTAAAACGTCCGTAGCCGGTCTGATACATTCGTGGATAAATCAACCAGCTCAACTGGTTGAATTCTGCGAGGACGGTCAGACTTGGGACCGGGAGAGGTGTGGGGTACGCTCAG	0	0	0	0	0	0	0	0	0	0	0	0	0	0	0	0	0	0	0	0	0	0	0	0	0	0	0	0	0	0	0	0	0	0	0	0	0	0	0	0	0	0	0	0	0	0	0	0	0
TACCGGCGCCTCAAGTGGTAGTCGCTTTTATTGGGCCTAAAACGTCCGTAGCCGGTTTGGTACATTCGTGGGTAAATCAAGGCGCTCAACGTCTTGAATTCTGCGAGCACGGCCAGACTTGGGACCGGGTGAGGTGTGGGGTACTCTCAG	0	0	0	0	0	0	0	0	0	0	0	0	0	0	0	0	0	0	0	0	0	0	0	0	0	0	0	0	0	0	0	0	0	0	0	0	0	0	0	0	0	0	0	0	0	0	0	0	0
TACCGGCGCCTCAAGTGGTAGTCGCTTTTATTGGGCCTAAAACGTCCGTAGCCGGTTTGGTACATTCGTGGGTAAATCCAGGCGCTCAACGTCTTGAATTCTGCGAGCACGGCCAGACTTGGGACCGGGTGAGGTGTGGGGTACTCTCAG	0	0	0	0	0	0	0	0	0	0	0	0	0	0	0	0	0	0	0	0	0	0	0	0	0	0	0	0	0	0	0	0	0	0	0	0	0	0	0	0	0	0	0	0	0	0	0	0	0
TACCTGCAGCCCAAGTGGTGGTCGATTTTATTGAGTCTAAAACGTTCGTAGCCGGTCTGGTAAATCCTTGAATAAATCGGGGAGCTCAACTTTCCGAATTCCGAGGAGACTGCCAGACTTGGGACCGGGAGAGGCTAGAGGTACTTCTGG	0	0	0	0	0	0	0	0	0	0	0	0	0	0	0	0	0	0	0	0	0	0	0	0	0	0	0	0	0	0	0	0	0	0	0	0	0	0	0	0	0	0	0	0	0	0	0	0	0
TACCTGCAGCCCAAGTGGTGGTCGATTTTATTGAGTCTAAAACGTTCGTAGCCGGTCTGGTAAATCCTTGGGTAAATCGGGGAGCTCAACTTTCCGAATTCCGAGGAGACTGCCAGACTTGGGACCGGGAGAGGCTAGAGGTACTTCTGG	0	0	0	0	0	0	0	0	0	0	0	0	0	0	0	0	0	0	0	0	0	0	0	0	0	0	0	0	0	0	0	0	0	0	0	0	0	0	0	0	0	0	0	0	0	0	0	0	0
CACCGGCATCTCGAGTGGTATCCACTTTTATTGGGTCTAAAGCGTCCGTAGCTGGTTTAGTAAATTCCTGAATAAATCGTACCGCTTAACGGTGCGGATTCTGGGGACACTACTAGACTTGGGACCGGGGGAGGTCGGAAGTACTTGTGG	0	0	0	0	0	0	0	0	0	0	0	0	0	0	0	0	0	0	0	0	0	0	0	0	0	0	0	0	0	0	0	0	0	0	0	0	0	0	0	0	0	0	0	0	0	0	0	0	0
CACCGGCATCTCGAGTGGTATCCACTTTTATTGGGTCTAAAGCGTCCGTAGCTGGTTTAGTAAATTCCTGGGTAAATCGTACCGCTTAACGGTGCGGATTCTGGGGACACTACTAGACTTGGGACCGGGGGAGGTCGGAAGTACTTGTGG	0	0	0	0	0	0	0	0	0	0	0	0	0	0	0	0	0	0	0	0	0	0	0	0	0	0	0	0	0	0	0	0	0	0	0	0	0	0	0	0	0	0	0	0	0	0	0	0	0
CACCGGCATCTCGAGTGGTATCCCCTTTTATTGGGTCTAAAGCGTCCGTAGCTGGTTTAGTAAATTCCTGGGTAAATCGTACCGCTTAACGGTGCGGATTCTGGGGACACTACTAGACTTGGGACCGGGGGAGGTCGGAAGTACTTGTGG	0	0	0	0	0	0	0	0	0	0	0	0	0	0	0	0	0	0	0	0	0	0	0	0	0	0	0	0	0	0	0	0	0	0	0	0	0	0	0	0	0	0	0	0	0	0	0	0	0
TACCAGCAGCTCGAGTGGTGATCGTTTTTATTGGGCCTAAAGCGTCCGTAGCCGGTTTGGTAAACCCTTAAATAAATCGGGCAGCTTAACTGTTCGACTTCTGAGGAGACTGCTAGACTTGGGACCGGGAGAGGTCAGAGGTACTCCTGG	0	0	0	0	0	0	0	0	0	0	0	0	0	0	0	0	0	0	0	0	0	0	0	0	0	0	0	0	0	0	0	0	0	0	0	0	0	0	0	0	0	0	0	0	0	0	0	0	0
TACCAGCAGCTCGAGTGGTGATCGTTTTTATTGGGCCTAAAGCGTCCGTAGCCGGTTTGGTAAACCCTTGGGTAAATCGGGCAGCTTAACTGTTCGACTTCTGAGGAGACTGCTAGACTTGGGACCGGGAGAGGTCAGAGGTACTCCTGG	0	0	0	0	0	0	0	0	0	0	0	0	0	0	0	0	0	0	0	0	0	0	0	0	0	0	0	0	0	0	0	0	0	0	0	0	0	0	0	0	0	0	0	0	0	0	0	0	0
TACCAGCCGCTCGAGTGGTGATCGTTTTTATTGGGCCTAAAGCGTCCGTAGCCGGTTTGGTAAACCCTTGGGTAAATCGGGCAGCTTAACTGTTCGACTTCTGAGGAGACTGCTAGACTTGGGACCGGGAGAGGTCAGAGGTACTCCTGG	0	0	0	0	0	0	0	0	0	0	0	0	0	0	0	0	0	0	0	0	0	0	0	0	0	0	0	0	0	0	0	0	0	0	0	0	0	0	0	0	0	0	0	0	0	0	0	0	0
TACCCGCAGCCCGAGTGGTGGTCGCTATTATTGGGCCTAAAACGTCCGTAGCCTGCCCGGTAAATTCTTGGAGAAATCGGTCAGCTCAACTGACCGAAGTCCGAGGAGACTGCCGGGCTTGGGACTGGGTGAGGTCAGAGGTACTTCAGG	0	0	0	0	0	0	0	0	0	0	0	0	0	0	0	0	0	0	0	0	0	0	0	0	0	0	0	0	0	0	0	0	0	0	0	0	0	0	0	0	0	0	0	0	0	0	0	0	0
TACCCGCAGCCCGAGTGGTGGTCGCTATTATTGGGCCTAAAACGTCCGTAGCCTGCCCGGTAAATTCTTGGGGAAATCGGTCAGCTCAACTGACCGAAGTCCGAGGAGACTGCCGGGCTTGGGACTGGGTGAGGTCAGAGGTACTTCAGG	0	0	0	0	0	0	0	0	0	0	0	0	0	0	0	0	0	0	0	0	0	0	0	0	0	0	0	0	0	0	0	0	0	0	0	0	0	0	0	0	0	0	0	0	0	0	0	0	0
TACCCGCCGCCCGAGTGGTGGTCGCTATTATTGGGCCTAAAACGTCCGTAGCCTGCCCGGTAAATTCTTGGGGAAATCGGTCAGCTCAACTGACCGAAGTCCGAGGAGACTGCCGGGCTTGGGACTGGGTGAGGTCAGAGGTACTTCAGG	0	0	0	0	0	0	0	0	0	0	0	0	0	0	0	0	0	0	0	0	0	0	0	0	0	0	0	0	0	0	0	0	0	0	0	0	0	0	0	0	0	0	0	0	0	0	0	0	0
TACCAGCGGCCCTAGTGGTGATCGTTATTATTGGGCCTAAAGCGTCCGTAGCCGGTTCGGTAAATCTCTGGGTAAATCGTTGGGCTTAACTCAACGAATTCTGGGGAGACTGCCGAACTTGGGACCGGGAGAGGTCGGAGGTACTCCAGG	0	0	0	0	0	0	0	0	0	0	0	0	0	0	0	0	0	0	0	0	0	0	0	0	0	0	0	0	0	0	0	0	0	0	0	0	0	0	0	0	0	0	0	0	0	0	0	0	0
AACGAGGGGGACGAGCGTTATTCATCATGACTGGGCGTAAAAGGTTCGTAGACGGTAAAGTAAGTTTCTTGTTAAAAATTAAAGCCTAACTTTTAAACAGCTTGTAAATACTGCTTTACTCGAGTTTTAATACGGGAGAATAGAATTTTA	0	0	0	0	0	0	0	0	0	0	0	0	2	0	0	0	0	0	0	0	0	0	0	0	0	0	0	0	0	0	0	0	0	0	0	0	0	0	0	0	0	0	0	0	0	0	0	0	0
TACGGGGGATACAAGCGTTGTCCGGAATTACTGGGCGTAAAGAGTGTGTAGGTAGTTTGATATATTTTTAATTAAAAAGAATTAAAATAAGTAATTCTTGTTAAAAAAATTATTTAACTTGAGTCTGTTAGGGGTAAAAGGAATTTTTTG	0	0	0	0	0	0	0	0	0	0	0	0	0	0	1388	0	0	0	0	0	0	0	0	0	0	0	0	0	0	0	0	0	0	0	0	0	0	0	0	0	0	0	0	0	0	0	0	0	0
AACGGAGGGGGCAAGCGTTATTCATCATGACTGGGCGTAAAAGGTTCGTAGACTGTAAAGTAAGTTTATTTCTAAAAAATAAAGCCTAACTTTTGTAAGAAAATATATACTGCTTTACTAAGAGTTTTATTACAGGAGAATAAAACTTTA	0	0	0	0	0	0	0	0	0	0	0	0	0	0	0	0	0	0	0	0	0	49	0	0	0	0	0	0	0	0	0	0	0	0	0	0	0	0	0	0	0	0	0	0	0	0	0	0	0
AACGAGGGATACAAGCGTTATCCGGATTAACTGGGCGTAAAGAGTGTGTAGGTGGTTTAATATATTTTTAATTAAAGAAAAATTCTACATGATTTTTGTTATAAATATTATTAAACTTGAGTGTGTGTGGGGTAAAAGGAATTTTTTGAG	0	0	0	0	0	0	0	0	0	0	0	0	0	0	0	0	0	0	0	0	0	134	0	0	0	0	0	0	0	0	0	0	0	0	0	0	0	0	0	0	0	0	0	0	0	0	0	0	0
TACGGAGGGTGCAAGCGTTGTTCGAAATTATTGGGCGTAAAGCGCACGCAGGTGGCCCAGCAAGTCCGATGTGAAATCCCGGGGCTTAACCCCGGAACTGCATTAGAAACTGCTGAGCTAGAGTACGAGTGGGGAAGGCGGAATTCCCAG	0	0	0	0	0	0	0	0	0	0	0	0	0	0	0	0	0	0	0	0	0	8	0	0	0	0	0	0	0	0	0	0	0	0	0	0	0	0	0	0	0	0	0	0	0	0	0	0	0
TACGGAAGGTGCTAGCGTTGTTCGGAATTACTGGGCGTAAAGGGTGCGTAGGCGGATTTGTAAGTCAAAGGCTAAATTCCTGAGCTCAACTCAGTGGTCGTCGTTGAAACTACAAATCTAGAGTGTAATAGAGGATAACGGAATACTCAG	0	0	0	0	0	0	0	0	0	0	0	0	0	0	0	0	0	0	0	0	0	0	0	104	0	0	0	0	0	0	0	0	0	0	0	0	0	0	0	0	0	0	0	0	0	0	0	0	0
TACAGAGGGTGCAAGCGTTGTTCGGAATTACTGGGCGTAAAGCGCGTGTAGGCGGCTTGGATAGTCAGATGTGAAAGCCCCCGGCTCAACCGGGGAATAGCATTTGATACTTCCTAGCTCGAGTATCGGAGGGGATGGCAGAATTCCTGG	0	0	0	0	0	0	0	0	0	0	0	0	0	0	0	0	0	0	0	0	0	0	0	0	0	0	13	0	0	0	0	0	0	0	0	0	0	0	0	0	0	0	0	0	0	0	0	0	0
TACGGGGAGGGTTAGCATTATTCGGAATTATTGGGCGTAAAGGGTGCGCAGGTGTCTAGAAAAGCTAGGTGTGAAATCCTGGGGCTTAACCCCAGAACTGCATCTAGAACTAACTGGATAGAGTGTAAGAGAGGAAAATAGAATTCCCAG	0	0	0	0	0	0	0	0	0	0	0	0	0	0	0	0	0	0	0	0	0	5	0	0	0	0	39	0	436	0	0	0	0	0	0	120	0	0	0	0	0	0	0	0	0	0	0	0	0
TACGTAAGGGGCGAGCGTTACTCGGAATCACTGGGCGTAAAGAGCTTGTAGGCGGTTTTTTAAGTCATGTGTAAAATACTAGGGCTTAACCTTAGGAATGCGGATGAAACTGGAGAACTAGAACTTGGTGGAAGGCAGTGGAACTCCCGG	0	0	0	0	0	0	0	0	0	0	0	0	0	0	0	0	0	0	0	0	0	0	0	0	0	0	0	0	29	0	0	0	0	0	0	0	0	0	0	0	0	0	0	0	0	0	0	0	0
TACGTAAGGGGCGAGCGTTACTCGGAATCACTGGGCGTAAAGAGCTTGTAGGCGGTTTTTTAAGTCATGTGTAAAATACTAGGGCTTAACCTTAGGAGTGCGGATGAAACTGGAGAACTAGAACTTGGTGGAAGGCAGTGGAACTCCCGG	0	0	0	0	0	0	0	0	0	0	0	0	0	0	0	0	0	0	0	0	0	0	0	0	0	0	0	0	13	0	0	0	0	0	0	0	0	0	0	0	0	0	0	0	0	0	0	0	0
TACATAGGTGGCGAGCGTTATCCGGAATTATTGGGCGTAAAGAGTGCCCAGGCTGTTAAATTAGTCTGTTGTTAAATGCTAAAGCTCAACTTTAGTATGCAGCAGAAACTGTTTAACTAGAATACAGGTGGGGGCAGTGGAATTTGATGT	0	0	0	0	0	0	0	0	0	0	0	0	0	0	0	0	0	0	0	0	0	0	0	0	0	0	0	0	0	58	0	0	0	0	0	0	0	0	0	0	0	0	0	0	0	0	0	0	0
TACGGAGAGAGCAAGCGTTGTTCGGAATTATTGGGCGTAAAGGGCGTGTAGGCGGTTTAGTAAGTTAGTGGTGAAATCTCCGCTCTCAAAGTGGAGGCTGCTATTAATACTGCTAGACTAGAGAGTAGTAGAGGGTGGCGGAATTCCTAG	0	0	0	0	0	0	0	0	0	0	0	0	0	0	0	0	0	0	0	0	0	0	0	0	0	0	0	0	0	21	0	0	0	0	0	0	0	0	0	0	0	0	0	0	0	0	0	0	0
AACGGAGGGGGCAAGCGTTATTCATCATGACTGGGCGTAAAAGGTTCGTAGACTGTAAAGTAAGTTTATTTCTAAAAACTAAAGCCTAACTTTTATAAGAAAAATATATACTGCTTTACTAAGAGTTTTAGTACAGGAGAATAAAACTTT	0	0	0	0	0	0	0	0	0	0	0	0	0	0	0	0	0	0	0	0	0	0	0	0	0	0	0	0	0	0	17	0	0	0	0	0	0	0	0	0	0	0	0	0	0	0	0	0	0
TACGGGAGGGACAAGCGTTACCCGTCATCACTGGGCGTATAGAGTCCGTAGATGGTACTATAAGTTATATGTTAAAATTTAAAGCTCAACTTTAAAAAAAGATACAATACTGTTTTACTGGAGTTTAATACAGAAGAGTAGAATTTCATG	0	0	0	0	0	0	0	0	0	0	0	0	0	0	2	0	0	0	0	0	0	0	0	0	0	0	0	0	0	0	17	0	0	0	0	0	0	0	0	0	0	0	0	0	0	0	0	0	0
TACGGAGGGTGCAAGCGTTAATCGGAATTACTGGGCGTAAAGCGCGCGTAGGCGGTATTGTAAGTTAGAGGTGTAATCCCACAGCTTACCTGTGGAAGTGCCTTTAAGACTGCTTTACTAGAATATAGGAGAGGACAGTGGAATTTCTAG	0	0	0	0	0	0	0	0	0	0	0	0	0	0	0	0	0	0	0	0	0	0	0	0	0	0	0	0	5	0	0	0	0	0	0	37	0	0	0	0	0	0	0	0	0	0	0	0	0
TACGAGGGATACAAGTGTTATTCGGAATTACTGGGCGTAAAGTGTATGTAGGTGGTTTAATATATTTTTAATTAAAGTAAACTTTATATATGTGTAGGTTAAAAAAATTATTAAACTTGAGTTTGTTTTGGGTAAAAGGAATTTCTTGAG	0	0	0	0	0	0	0	0	0	0	0	0	0	0	0	0	0	0	0	0	0	0	0	0	0	0	0	0	0	0	0	0	0	0	0	0	0	0	515	0	0	0	0	0	0	0	0	0	0
AACGGGGGATACAAGCGTTATCCGGAATTACTGGGCGTAAAGTGTATGTAGATGGTTTAATGTATTTTTAAAGAAATAAAATCATATATATTTTTTTATTAAAAAGATTATTAAACTTGAGTCTGTTAGGGGTAAAAGGAATTTTTTGAG	0	0	0	0	0	0	0	0	0	0	0	0	0	0	0	0	0	0	0	0	0	0	0	0	0	0	0	0	0	0	0	0	0	0	0	0	0	0	2	0	0	0	0	0	0	0	0	0	0
TACGGGGGATACAAGCGTTGTCCGGATTTACTGGGCGTAAAGAGTGTGTAGATGGTTTAATATATTTTTAATTAAAAAGACTTATGTTATATAATCTTGTTAAAAATATTATTAAACTAGAGTCTGTTAGGGGTAAAAGGAATTTTTTGA	0	0	0	0	0	0	0	0	0	0	0	0	0	0	0	0	0	0	0	0	0	0	0	0	0	0	0	0	0	0	0	0	0	0	0	0	0	0	0	0	129	0	0	0	0	0	0	0	0
TACGGGGGATACAAGCGTTGTCCGGATTTACTGGGCGTAAAGAGTGTGTAGATGGTTTAATATATTTTTAATTAAAAAGACTTATATTATATAATCTTGTTAAAAATATTATTAAACTAGAGTCTGTTAGGGGTAAAAGGAATTTTTTGA	0	0	0	0	0	0	0	0	0	0	0	0	0	0	0	0	0	0	0	0	0	0	0	0	0	0	0	0	0	0	0	0	0	0	0	0	0	0	0	0	134	0	0	0	0	0	0	0	0
GACGAGGGATACAAGCGTTGTCCGGATTTACTGGGCGTAAAGCGTGTGTAGGTGGTTTAATATATTTTTAATTAAAGAAAATTATATATAATTTTTGTTAAAAATATTATTTAACTTGAGTTTGTTAGGGGTAAAAGGAATTTTTTGAGG	0	0	0	0	0	0	0	0	0	0	0	0	0	0	0	0	0	0	0	0	0	0	0	0	0	0	0	0	0	0	0	0	0	0	0	0	0	0	0	0	222	0	0	0	0	0	0	0	0
GACGAGGGATACGAGCGTTGTCCGAATTTACTGGGCGTAAAGCGTGTGTAGGTGGTTTAATATATTTTCAATTAAAGAAAATTATGTATAATTTTTGTTGAAAATATTATTTAACTTGAGTTTGTTAGGGGTAAAAGGAATTTTTTGAGG	0	0	0	0	0	0	0	0	0	0	0	0	0	0	0	0	0	0	0	0	0	0	0	0	0	0	0	0	0	0	0	0	0	0	0	0	0	0	0	0	190	0	0	0	0	0	0	0	0
GACGAGGGATACGAGCGTTGTCCGGATTTACTGGGCGTAAAGCGTGTGTAGGTGGTTTAATATATTTTTAATTAAAGAAAATTATAAATAATTTTTGTTAAAAATATTATTTAACTTGAGTTTGTTAGGGGTAAAAGGAATTTTTTGAGG	0	0	0	0	0	0	0	0	0	0	0	0	0	0	0	0	0	0	0	0	0	0	0	0	0	0	0	0	0	0	0	0	0	0	0	0	0	0	0	0	65	0	0	0	0	0	0	0	0
GACGAGGGATACAAGCGTTGTCCGGATTTACTGGGCGTAAAGCGTGTGTAGGTGGTTTAATATATTTTTAATTAAAGACAATTATATATAATTTTTGTTAAAAATATTATTTAACTTGAGTTTGTTAGGGGTAAAAGGAATTTTTTGAGG	0	0	0	0	0	0	0	0	0	0	0	0	0	0	0	0	0	0	0	0	0	0	0	0	0	0	0	0	0	0	0	0	0	0	0	0	0	0	0	0	1	0	0	0	0	0	0	0	0
TACGGAGGGTGCAAGCGTTGTTCGGAATCATTGGGCGTAAAGAGCGTGTAGGCGGCTAAACAAGTCTGGTGTGAAAGCCCGGGGCTCAACCCCGGAAGTGCACTGGAAACTATTTAGCTAGAGGACGAGAGAGGAAAGTGGAATTCCTGG	0	0	0	0	0	0	0	0	0	0	0	0	0	0	0	0	0	0	0	0	0	0	0	0	0	0	0	0	0	0	0	0	0	0	0	0	0	0	0	0	0	2	0	0	0	0	0	0	0
TACGGAGGGTGCGAGCGTTAATCGGATTAACTGGGCGTAAAGAGCACGTAGGCGGTATTGTAAGTCAGAGGTGTAATCCCACAGCTTACCTGTGGAACTGCCTTTGAAACTGCAGTACTAGAATGTAGGAGAGGATAGTGGAATTTCTAG	0	0	0	0	0	0	0	0	0	0	0	0	0	0	0	0	0	0	0	0	0	0	0	0	0	0	0	0	0	0	0	0	0	0	0	0	0	0	0	0	0	0	38	0	0	0	0	0	0
TACGTAAGGGGCGAGCGTTACTCGGAATCACTGGGCGTAAAGAGCTTGTAGGCGGTTTCTTAAGTTGTGTGTTAAAGATTAGGGCTTAACCTTAGGATTGCATACAAAACTGGGAGACTAGAACTTGATGGAAGGCAGTGGAACTCCCGG	0	0	0	0	0	0	0	0	0	0	0	0	0	0	0	0	0	0	0	0	0	0	0	0	0	0	0	0	0	0	0	0	0	0	0	0	0	0	0	0	0	0	0	0	0	0	0	0	0
TACGGAGGGTGCAAGCGTTAATCGGAATTACTGGGCGTAAAGCGTGCGTAGGCGGGCTATTTAGTCAGGGGTGAAATCCCGGGGCTCAACCTCGGAACTGCCTTTGATACTGATAGTCTAGAGAGTGTGAGAGGATAGCGGAATATCCAG	0	0	0	0	0	0	0	0	0	0	0	0	0	0	0	0	0	0	0	0	0	0	0	0	0	0	0	0	0	0	0	0	0	0	0	0	0	0	0	0	0	0	0	0	0	0	0	0	0
TACGTAGGGCGCGAGCATTAATCGGATTTACTGGGTGTAAAGGGTGCGTAGGCGGCCTAGCAAGTTGAATGTGAAATTCCAGGGCTCACCCCTGTAGCTGCATTCAAAACTGCTAGGCTAGAGTACAAAGAGGGAAAGTGGAATTCCGCA	0	0	0	0	0	0	0	0	0	0	0	0	0	0	0	0	0	0	0	0	0	0	0	0	0	0	0	0	0	0	0	0	0	0	0	0	0	0	0	0	0	0	0	1	0	0	0	0	0
TACGGAGGGTGCGAGCGTTAATCGGAATTACTGGGCGTAAAGCGCGCGTAGGCGGTATTGTAAGTCAGGGGTGTAAGCCCACAGCTCACCTGTGGAATTGCCTTTGAAACTGCAGTACTAGAATATAGGAAAGGATAGTGGAATTTCTAG	0	0	0	0	0	0	0	0	0	0	0	0	0	0	0	0	0	0	0	0	0	0	0	0	0	0	0	0	0	0	0	0	0	0	0	0	0	0	0	0	0	0	0	0	0	0	0	0	0
TACGGGGGGTGCGAGCATTATTCGGAATCACTGGGCGTAAAGGGTGCGTAGACGGGTTTGTAAGTCAGTCGTAAAATCTTATAGCTTAACTATAGGGCTGCGATTGAAACTGCTTATCTAGAGACTGAAAGAGAGAGGTGGAACTCTCGG	0	0	0	0	0	0	0	0	0	0	0	0	0	0	0	0	0	0	0	0	0	0	0	0	0	0	0	0	0	0	0	0	0	0	0	0	0	0	0	0	11	0	0	0	0	0	0	0	0
TACATAGGTCGCAAGCATTATCCAGATTTATTGGGCGTAAAGCGAATGTAGGCGGAATTGTAAGTCTATTGTCAAAAACAACTGCTTAACAGTTGTTTGCAGTAGAAACTGCTATTCTAGAATGTATTTGGAAGCAGGGGAATTCAATAT	0	0	0	0	0	0	0	0	0	0	0	0	0	0	0	0	0	0	0	0	0	0	0	0	0	0	0	0	0	0	0	0	0	0	0	0	0	0	0	0	45	0	0	0	0	0	0	0	0
TACGGGGGGTGCGAGCCTTATTCGGAATCACTGGGCGTAAAGGGTGCGTAGACGGGTTTGTAAGTCAGTCGTAAAATCTTATAGCTTAACTATAGGGCTGCGATTGAAACTGCTTATCTAGAGACTGAAAGAGAGAGGTGGAACTCTCGG	0	0	0	0	0	0	0	0	0	0	0	0	0	0	0	0	0	0	0	0	0	0	0	0	0	0	0	0	0	0	0	0	0	0	0	0	0	0	0	0	0	0	0	0	0	0	0	0	0
TACGGAGGGAGCTAGCGTTTTTCGGAATTACTGGGCGTAAAGCGCGTGTAGGCGACTTGGATAGTCAGATGTGAAAGCCCTCGGCTTAACCGGGGAATGGCATTTGATACTTCCAGGCTAGAGTATCGGAGGGGATGGTAGAATTCCTGG	0	0	0	0	0	0	0	0	0	0	0	0	0	0	0	0	0	0	0	0	0	0	0	0	0	0	0	0	0	0	0	0	0	0	0	0	0	0	0	0	0	0	0	0	0	0	0	0	0
GACGAGGGATACGAGCGTTGTCCGGATTTACTGGGCGTAAAGCGTGTGTAGGTGGTTTAATATATTTTTAATTAAAGACAATTATACATAATTTTTGTTAAAAATATTATTTAACTTGAGTTTGTTAGGGGTAAAAGGAATTTTTTGAGG	0	0	0	0	0	0	0	0	0	0	0	0	0	0	0	0	0	0	0	0	0	0	0	0	0	0	0	0	0	0	0	0	0	0	0	0	0	0	0	0	0	0	0	0	0	0	0	0	0
TACGTAGGGTGCAAGCGTTAATCGGAATTATTGGGCGTAAAGGGTGCGTAGGCGGATATATGAGCTTGATGTGAAAGCCCTGGGCTCAACCCAGGAACTGCATTAAGAACGGTATGTCTAGAGTTCGGTAGAGGGGGGTAGAATTCCATG	0	0	0	0	0	0	0	0	0	0	0	0	0	0	0	0	0	0	0	0	0	0	0	0	0	0	0	0	0	0	0	0	0	0	0	0	0	0	0	0	0	0	0	0	0	0	0	0	0
TACAGAGGGTGCTAGCGTTGTTCGGAATTATTGGGCGTAAAGGGTGCGTAGGCGATCTTTTAAGTCAATTGCGAAATTCTGGAGCTTAACTCCAGCGCTGTAATTGATACTAAAAGACTAGAATATGGAAGGGGCAAATGGAATTTTCAG	0	0	0	0	0	0	0	0	0	0	0	0	0	0	0	0	0	0	0	0	0	0	0	0	0	0	0	0	0	0	0	0	0	0	0	0	0	0	0	0	0	0	0	0	0	0	0	0	0
TACAGAGGGTGCGAGCGTTGTTCGGAATTATTGGGCGTAAAGGGCGCGTAGGCGGTTATATAAGTCAATTGGGAAATTCTGGAGCTCAACTCCAGCGCTCTAATTGATACTGTATTACTAGAATGTGGAATGGGTAGATGGAACTCCTGT	0	0	0	0	0	0	0	0	0	0	0	0	0	0	0	0	0	0	0	0	0	0	0	0	0	0	0	0	0	0	0	0	0	0	0	0	0	0	0	0	0	0	0	0	0	0	0	0	0
TACGGGGGATACAAGCGTTATTCGGAATTATTGGGCGTAAAGTGTTTGTAGGCGGTTTAGTGTATTATTAGTATAATACATAAAACAATTTTATTGAATATTGGTAAGATTATTAAACTAGAGTATAGGAGAGATAAAAGGAATTTTTCG	0	0	0	0	0	0	0	0	0	0	0	0	0	0	0	0	0	0	0	0	0	0	0	0	0	0	0	0	0	0	0	0	0	0	0	0	0	0	0	0	0	0	0	0	0	0	0	0	0
TACGGGGGATACAAGCGTTATCCGGAATTACTGGGCGTAAAGCGTGTGTAGGTGGTTTAATATATTTTTAATTAAAAGGAATTATATTTATTCTTATTAAAAATATTATTTAACTTGAGTCTGTTAGGGGTAAAAGGAATTTTTTGAGGA	0	0	0	0	0	0	0	0	0	0	0	0	0	0	0	0	0	0	0	0	0	0	0	0	0	0	0	0	0	0	0	0	0	0	0	0	0	0	0	0	0	0	0	0	0	0	0	0	0
TACGGAGGGTGCAAGCGTTATTCGGAATTACTGGGCGTAAAGCGTTCGTAGGCGGTTTGTCAAGTCTGATGTGAAATCCCACGACTCAATCGTGGAAGTGCGTTGGATACTGGCAGACTAGAGTGTTGGAGGGGAGAAGGGAATTCCTGG	0	0	0	0	0	0	0	0	0	0	0	0	0	0	0	0	0	0	0	0	0	0	0	0	0	0	0	0	0	0	0	0	0	0	0	0	0	0	0	0	0	0	0	0	0	0	0	0	0
TACGGAGGGTGCAAGCGTTATTCGGAATTACTGGGCGTAAAGCGTTCGTAGGCTGTTTACCAAGTCTGATGTGAAATCCCACGACTCAATCGTGGAAGTGCGTTGGATACTGGTAGACTAGAGTGTTGGAGGGGAGAAGGGAATTCCTGG	0	0	0	0	0	0	0	0	0	0	0	0	0	0	0	0	0	0	0	0	0	0	0	0	0	0	0	0	0	0	0	0	0	0	0	0	0	0	0	0	0	0	0	0	0	0	0	0	0
TACGGAGGGTGCAAGCGTTATTCGGAATTACTGGGCGTAAAGCGTTCGTAGGCGGTTTAACAAGTCAGATGTGAAATCCCACGACTCAATCGTGGAAGTGCGTTTGATACTGTTAGACTAGAGTATTGGAGGGGAGAAGGGAATTCCTGG	0	0	0	0	0	0	0	0	0	0	0	0	0	0	0	0	0	0	0	0	0	0	0	0	0	0	0	0	0	0	0	0	0	0	0	0	0	0	0	0	0	0	0	0	0	0	0	0	0
TACATGGGATGCGAGCGTTACCCGGAATCACTGGGCGTAGAGAGTTCGTAGGCGTTTTTGCAAGTCGCTGATTAAAGACCGGGGCTTAACTCCGGGAATGTTAGCGAAACTGTAAGAATAGAGTGTGGTAGAGGTGAGTGGAATTCCTGG	0	0	0	0	0	0	0	0	0	0	0	0	0	0	0	0	0	0	0	0	0	0	0	0	0	0	0	0	0	0	0	0	0	0	0	0	0	0	0	0	0	0	0	0	0	0	0	0	0
TACGGAGGGTGCAAGCGTTAATCGGATTTACTGGGCGTAAAGGGTGCGCAGGTGGAAATTTAAGTCAGATGTAAAAGACCAAGGCTCAACCTTGGGAATGCATTTGAAACTGGATTTCTTGAGCTTAGTTAAGGAAGACGGAATTTTGCA	0	0	0	0	0	0	0	0	0	0	0	0	0	0	0	0	0	0	0	0	0	0	0	0	0	0	0	0	0	0	0	0	0	0	0	0	0	0	0	0	0	0	0	0	0	0	0	0	0
GACGAGGGTTGCAAGCGTTATCCGGAATCATTGGGCGTAAAGCGTCTGTAGGTGTCTTTGTAAGTTTCCTGTGAAATCCCAGTGCTCAACATTGGGGCTGCGAGAAATACTACAAGGATTGAGGAAGATAGAGGTAAGCGGAATTTCCGG	0	0	0	0	0	0	0	0	0	0	0	0	0	0	0	0	0	0	0	0	0	0	0	0	0	0	0	0	0	0	0	0	0	0	0	0	0	0	0	0	0	0	0	0	0	0	0	0	0
TACGAGGGATACAAGCGTTATCCGGAATTACTGGGCGTAAAGTGTGTGTAGGTGGTTTAATATATTTTTAATTAAAGAAAATTATGTGTAATTTTTGTTAACAATATTATTAAACTTGAGTTTGTTAGGGGTAAAAGGAATTTTTTGAGG	0	0	0	0	0	0	0	0	0	0	0	0	0	0	0	0	0	0	0	0	0	0	0	0	0	0	0	0	0	0	0	0	0	0	0	0	0	0	0	0	0	0	0	0	0	0	0	0	0
TACGAGGGATACAAGCGTTATCCGGAATTACTGGGCGTAAAGTGTGTGTAGGTGGTTTAATATATTTTTACTTAAAGAAAATTATGTGTAATTTTTGTTAACAATATTATTAAACTTGAGTTTGTTAGGGGTAAAAGGAATTTTTTGAGG	0	0	0	0	0	0	0	0	0	0	0	0	0	0	0	0	0	0	0	0	0	0	0	0	0	0	0	0	0	0	0	0	0	0	0	0	0	0	0	0	0	0	0	0	0	0	0	0	0
TACGTATGTCGCAAGCGTTATCCGGAATCACTGGGTATAAAGGGCGTCTAGGTGGATTATTAAGTCAGAGTTGAAAGGTAGCGGCTCAACCGTTAGACTGGCTTTGAAACTGGTAATCTAGAGTATGGAAGAGGAGGGCGGAACTCCAAG	0	0	0	0	0	0	0	0	0	0	0	0	0	0	0	0	0	0	0	0	0	0	0	0	0	0	0	0	0	0	0	0	0	0	0	0	0	0	0	0	0	0	0	0	0	0	0	0	0
TACGGGAGGTGCGAGCGTTGCTCGGAATTATTGGGCGTAAAGAGCGCGTAGGCGGATTTGTAAGTTATGGATGAAATCCCCAGGCTTAACCTGGGAGCTGTTTGTAATACTACAAATCTAGAGTTTGTTAGAGGATGCTGGAATACCCAG	0	0	0	0	0	0	0	0	0	0	0	0	0	0	0	0	0	0	0	0	0	0	0	0	0	0	0	0	0	0	0	0	0	0	0	0	0	0	0	0	0	0	0	0	0	0	0	0	0
TACGGGGGATACGAGCGTTGTCCGGATTTACTGGGCGTAAAGAGTGTGTAGATGGTTTAATATATTTTTAATTAAAAAGACTTATATTATATAATCTTGTTAAAAATATTATTACACTAGAGTCTGTTAGGGGTAAAAGGAATTTTTTGA	0	0	0	0	0	0	0	0	0	0	0	0	0	0	0	0	0	0	0	0	0	0	0	0	0	0	0	0	0	0	0	0	0	0	0	0	0	0	0	0	0	0	0	0	0	0	0	0	0
TACGGGGGATACAAGCGTTGTCCGGAATTACTGGGCGTAAAGAGTGTGTAGGTAGTTTGATATATTTTTACTTAAAAAGAATTAAAATAAGTAATTCTTGTTAAAAAAATTATTTAACTCGAGTCTGTTAGGGGTAAAAGGAATTTTTTG	0	0	0	0	0	0	0	0	0	0	0	0	0	0	0	0	0	0	0	0	0	0	0	0	0	0	0	0	0	0	0	0	0	0	0	0	0	0	0	0	0	0	0	0	0	0	0	0	0
TACGGGGGATACAAGCGTTGTCCGGAATTACTGGGCGTAAAGAGTGTGTAGGTAGTTTGATATATTTTTAATTAAAAAGAATTAAACTAAGTAATTCTTGTTAAAAAAATTATTTAACTTGAGTCTGTTAGGGGTAAAAGGAATTTTTTG	0	0	0	0	0	0	0	0	0	0	0	0	0	0	0	0	0	0	0	0	0	0	0	0	0	0	0	0	0	0	0	0	0	0	0	0	0	0	0	0	0	0	0	0	0	0	0	0	0
TACGGGAGATACAAGCGTTATTCGGATTTACTGGGCGTAAAGCGTATGTAGATTGTGTAATATATTTTTAAAAAAATAAAACTATTCTTATGTTTTTATTAAAAAAATTATTATACTTGAGTCTGTCAGGGGCAAAAGGAATTTCTTGAG	0	0	0	0	0	0	0	0	0	0	0	0	0	0	0	0	0	0	0	0	0	0	0	0	0	0	0	0	0	0	0	0	0	0	0	0	0	0	0	0	0	0	0	0	0	0	0	0	0
TACGGGAGATACAAGCGTTATTCGGATTTACTGGGCGTAAAGCGTATGTAGATTGTGTAATATATTTTTAAAAAAATACAACTATTCTTATGTTTTTATTAAAAAAATTATTATACTTGAGTCTGTCAGGGGCAAAAGGAATTTCTTGAG	0	0	0	0	0	0	0	0	0	0	0	0	0	0	0	0	0	0	0	0	0	0	0	0	0	0	0	0	0	0	0	0	0	0	0	0	0	0	0	0	0	0	0	0	0	0	0	0	0
TACGGGAGATACAAGCGTTATTCGGATTTACTGGGCGTAAAGCGTATGTAGATTGTGTAATATATTTTTAAACAAATACAACTATTCTTATGTTTTTATTAAAAAAATTCTTATACTTGAGTCTGTCAGGGGCAAAAGGAATTTCTTGAG	0	0	0	0	0	0	0	0	0	0	0	0	0	0	0	0	0	0	0	0	0	0	0	0	0	0	0	0	0	0	0	0	0	0	0	0	0	0	0	0	0	0	0	0	0	0	0	0	0
TACGGGAGGGGCAAGCGTTATCCGTAATTACTGGGCGTACAGAGTCCGTAGATTGTAATATAAGTTATATGTTAAAATTTAAAGCTTAACTTTAAAAAGATATAAAATACTGTTTTACTCGAGTTTAATACAGAAAAGCAGAATTTCGTG	0	0	0	0	0	0	0	0	0	0	0	0	0	0	0	0	0	0	0	0	0	0	0	0	0	0	0	0	0	0	0	0	0	0	0	0	0	0	0	0	0	0	0	0	0	0	0	0	0
TACGTAGGTAGCGAGCGTTATCCGGAATTATTGGGCGTAAAGAGCATGTAGGCGGTTATATAAGTCTATTGTGAAAGGCATCGGCTTAACCGATGAATTGCAGTAGAAACTGTATAACTTGAGTTCGAGAGAGGGAAATGGAATTCCATG	0	0	0	0	0	0	0	0	0	0	0	0	0	0	0	0	0	0	0	0	0	0	0	0	0	0	0	0	0	0	0	0	0	0	0	0	0	0	0	0	0	0	0	0	0	0	0	0	0
TACGTAGGTAGCGAGCGTTATCCGGAATTATTGGGCGTAAAGAGCATGTAGGCGGTCATATAAGTCTATTGTGAAAGGCATCGGCTCAACCGATGAATTGCAGTAGAAACTGTATAACTTGAGTTCGAGAGAGGGAAATGGAATTCCATG	0	0	0	0	0	0	0	0	0	0	0	0	0	0	0	0	0	0	0	0	0	0	0	0	0	0	0	0	0	0	0	0	0	0	0	0	0	0	0	0	0	0	0	0	0	0	0	0	0
TACGTAAGGGGCGAGCGTTACTCGGAATCACTGGGCGTAAAGAGCTTGTAGGCGGCCTTTTAAGTCGCGGGTGAAAGACCAGGGCTTAACCCTGGGAACGCGTGCGAAACTGGGAGGCTAGAACTTGGTGGAAGGCAGTGGAACTCCCGG	0	0	0	0	0	0	0	0	0	0	0	0	0	0	0	0	0	0	0	0	0	0	0	0	0	0	0	0	0	0	0	0	0	0	0	0	0	0	0	0	0	0	0	0	0	0	0	0	0
GACGAGGGATACAAGCGTTATCCGGATTTACTGGGCGTAAAGCGTGTGTAGGTGGTTTAATATATTTTTAATTAAAGAAAATTATATATAATTTTTGTTAAAAATATTATTTAACTTGAGTGTGTTAGGGGTAAAAGGAATTTTTTGAGG	0	0	0	0	0	0	0	0	0	0	0	0	0	0	0	0	0	0	0	0	0	0	0	0	0	0	0	0	0	0	0	0	0	0	0	0	0	0	0	0	0	0	0	0	0	0	0	0	0
TACGGGGGATACAAGCGTTGTCCGGATTTACTGGGCGTAAAGAGTGTGTAGGTGGTTTAATATATTTTTAATTAAAAAGATTTATGTTATATAATCTTGTTAAAAATATTATTAAACTAGAGTCTGTTAGGGGTAAAAGGAATTTTTTGA	0	0	0	0	0	0	0	0	0	0	0	0	0	0	0	0	0	0	0	0	0	0	0	0	0	0	0	0	0	0	0	0	0	0	0	0	0	0	0	0	0	0	0	0	0	0	0	0	0
TACGAGGGATACAAGCGTTATCCGGATTTACTGGGCGTAAAGCGTGTGTAGGTGGTTTAATATATTTTTAATTAAATAAAATTATATATAATTTTTGTTAAAAATATTATTTAACTTGAGTTTGTTAGGGGTAAAAGGAATTTTTTGAGG	0	0	0	0	0	0	0	0	0	0	0	0	0	0	0	0	0	0	0	0	0	0	0	0	0	0	0	0	0	0	0	0	0	0	0	0	0	0	0	0	0	0	0	0	0	0	0	0	0
TACGGAGGGGGCAAGCGTTGTTCGAAGTTATTGGGCGTAAAGAGCACGTAGGCGGTAATATAAGTCAATAGTTAAATATGACAGCTCAACTGTCAGCGAGCTAGTGAAACTATATTACTGGAGTATCGTAGAGGATTGTAGAATTCCTAG	0	0	0	0	0	0	0	0	0	0	0	0	0	0	0	0	0	0	0	0	0	0	0	0	0	0	0	0	0	0	0	0	0	0	0	0	0	0	0	0	0	0	0	0	0	0	0	0	0
TACGGAGGGTGCAAGCGTTGTTCGGATTTACTGGGCGTAAAGGGCGTGTAGGTGGGTAGTTAAGTCAGATGTGAAATCCCTTAGCTCAACTAAGGAACTGCATTTGAAACTGATTATCTTGAGTGTGAAAGGAGAGAGCGGAATTTTCGG	0	0	0	0	0	0	0	0	0	0	0	0	0	0	0	0	0	0	0	0	0	0	0	0	0	0	0	0	0	0	0	0	0	0	0	0	0	0	0	0	0	0	0	0	0	0	0	0	0
TACGGGGGGGGCAAGCGTTGTTCGGAATTACTGGGCGTAAAGGGCGCGTAGGCGGGCAGGAAAGTCTCTCGTGAAATCCCACGGCTCAACCGTGGAATTGCGGGGGATACTACTTGTCTTGAGTTCGGGAGAGGAGTGTGGAATTCCCAG	0	0	0	0	0	0	0	0	0	0	0	0	0	0	12	0	0	0	0	0	0	0	0	0	0	0	0	0	0	0	0	0	0	0	0	0	0	0	0	0	0	0	0	0	0	0	0	0	0
TACGTAGGGTGCGAGCGTTGTCCGGAATTACTGGGCGTAAAGGGTCCGTAGGGGGTTATGTAAGTCTGATGTGAAAGCCGTGGGCTCAACCCACGAAGTGCATTGGAAACTGCATAACTAGAGTACATGAGAGGTAAGCGGAATTTGTGG	0	0	0	0	0	0	0	0	0	0	0	0	0	0	0	0	0	0	0	0	0	0	0	0	0	0	0	0	0	0	0	0	0	0	0	0	0	0	0	0	0	0	0	0	0	0	0	0	0
TACGTAAGGGGCGAGCGTTGCTCGGAATTACTGGGCGTAAAGAGCTTGTAGGCGGCTCTTTAAGTCGTGTGTAAAAGACTATGGCTCAACCATGGGAATGCGCACGAAACTGGGGAGCTAGAACTTGGTGGAAGGCAGTGGAACTCCCGG	0	0	0	0	0	0	0	0	0	0	0	0	0	0	0	0	0	0	0	0	0	0	0	0	0	0	0	0	0	0	0	0	0	0	0	0	0	0	0	0	0	0	0	0	0	0	0	0	0
TACGGGAGGGGCAAGCGTTATCTAGAATAACTGGGCGTAAAGAGTCCGTAGACCGTACTGTAAGTTAGTTGTTAAAGACTAAAACTTAATTTTAGAAAAGCATCTAATACTACTGTACTTGAGTTTTTTGCAGAAAAGTAGAATTTCATG	0	0	0	0	0	0	0	0	0	0	0	0	0	0	5	0	0	0	0	0	0	0	0	0	0	0	0	0	0	0	0	0	0	0	0	0	0	0	0	0	0	0	0	0	0	0	0	0	0
TACGGGAGGGGCAAGCGTTATCTAGAATAACTGGGCGTAAAGGGTCCGTAGACTGTATTGTAAGTTATTTGTTAAAGCCTAAAGCCTAACTTTAGAAAAGCATTTAATACTACTATACTTGAGTTTTTTGCAGAAGAGCAGAATTTCATG	0	0	0	0	0	0	0	0	0	0	0	0	0	0	0	0	0	0	0	0	0	0	0	0	0	0	0	0	0	0	0	0	0	0	0	0	0	0	0	0	0	0	0	0	0	0	0	0	0
TACGGGAGGGGCAAGCGTTATCTAGAATAACTGGGCGTAAAGAGTCCGTAGCCCGTACTGTAAGTTAGTTGTTAAAGACTAAAACTTAATTTTAGAAAAGCATCTAATACTACTGTACTTGAGTTTTTTGCAGAAAAGTAGAATTTCATG	0	0	0	0	0	0	0	0	0	0	0	0	0	0	0	0	0	0	0	0	0	0	0	0	0	0	0	0	0	0	0	0	0	0	0	0	0	0	0	0	0	0	0	0	0	0	0	0	0
TACGAGGGATACAAGCGTTATCCGGAATTACTGGGCGTAAAGTGTGTGTAGGTGGTTTAATATATTTTTAATTAAAGAAAATTATGTGTAATTTTTTTTAAAAATATTATTAGACTTGAGTTTGTTATGGGTAAAAGGAATTTTTTGAGG	0	4	0	0	0	0	0	0	0	0	0	0	0	0	0	0	0	0	0	0	0	0	0	0	0	0	0	0	0	0	0	0	0	0	0	0	0	0	0	0	0	0	0	0	0	0	0	0	0
TACGAGGGATACAAGCGTTATCCGGAATTACTGGGCGTAAAGTGTGTGTAGGTGGTTTAATATATTTTTAATTAAAGACAATTATGTGTAATTTTTTTTAAAAATATTATTAGACTTGAGTTTGTTATGGGTAAAAGGAATTTTTTGAGG	0	0	0	0	0	0	0	0	0	0	0	0	0	0	0	0	0	0	0	0	0	0	0	0	0	0	0	0	0	0	0	0	0	0	0	0	0	0	0	0	0	0	0	0	0	0	0	0	0
TACGGGAGGTGCGAGCGTTGCTCGGAATTATTGGGCGTAAAGGGCGCGTAGGCGGATTTGTAAGTTATGGATGAAATCCATTTGGCTTAACCTAGGGACTGTTTATAATACTACAAATCTAGAGTGTGTTAGAGGATGCTGGAATACCCA	0	0	0	0	0	0	0	0	0	0	0	0	0	0	0	0	0	0	0	0	0	0	0	0	0	0	0	0	0	0	0	0	0	0	0	0	0	0	0	0	0	0	0	0	0	0	0	0	0
TACGGGAGGTGCGAGCGTTGCTCGGAATTATTGGGCGTAAAGGGCGCGTAGGCGGATTTGTAAGTTATGGATGAAATCCATTTGGCTTAACCTAGGGACTGTTTCTAATACTACAAATCTAGAGTGTGTTAGAGGATGCTGGAATACCCA	0	0	0	0	0	0	0	0	0	0	0	0	0	0	0	0	0	0	0	0	0	0	0	0	0	0	0	0	0	0	0	0	0	0	0	0	0	0	0	0	0	0	0	0	0	0	0	0	0
GACGAGGGATACAAGCGTTATCCGGATTTACTGGGCGTAAAGCGTGTGTAGGTGGTTTAATATATTTTTAATTAAAGAAAATTATATGTAATTTTTGTTAAAAATATTATTTAACTTGAGTTTGTTAGGGGTAAAAGGAATTTTTTGAGG	0	0	0	0	0	0	0	0	0	0	0	0	0	0	0	0	0	0	0	0	0	0	0	0	0	0	0	0	0	0	0	0	0	0	0	0	0	0	0	0	0	0	0	0	0	0	0	0	0
TACGTAGGGGGCAAGCGTTGTTCGAAGTTATTGGGCGTAAAGAGCACGTAGGCGGTAATATAAGTCAATAGTTAAATATGACAGCTCAACTGTCAGCGAGCTAGTGAAACTATATTACTGGAGTATCGTAGAGGATTGTAGAATTCCTAG	0	0	0	0	0	0	0	0	0	0	0	0	0	0	0	0	0	0	0	0	0	0	0	0	0	0	0	0	0	0	0	0	0	0	0	0	0	0	0	0	0	0	0	0	0	0	0	0	0
GACGAGGGATACAAGCGTTATCCGGATTTACTGGGCGTAAAGCGTGTGTAGGTGGTTTAATATATTTTTAATTAAAGACAATTATATGTAATTTTTGTTAAAAATATTATTTAACTTGAGTTTGTTAGGGGTAAAAGGAATTTTTTGAGG	0	0	0	0	0	0	0	0	0	0	0	0	0	0	0	0	0	0	0	0	0	0	0	0	0	0	0	0	0	0	0	0	0	0	0	0	0	0	0	0	0	0	0	0	0	0	0	0	0
TACGGAGAGAGCTAGTGTTATTCGCATTGACTGGGTGTAAAGGGCGCGTAGGTGGTTATTTAAGTTTTAAACGAAAAACCAGTTTGAGTTCTGGAATTGTTTAGAATACTATCTAACTAGAGTTTTATTGAAGGTAACTGGACATTAAGT	0	0	0	0	0	0	0	0	0	0	0	0	0	0	0	0	0	0	0	0	0	0	0	0	0	0	0	0	0	0	0	0	0	0	0	0	0	0	0	0	0	0	0	0	0	0	0	0	0
TACGGGAGGGGCAAGCGTTATCTGAAATAACTGGGCGTAAAGGGTCCGTAGACTGTATTGTAAGTTATTTGTTAAATCCTAAAGCCTAACTTTAGAAAAGCATTTAATACTACTATACTTGAGTTTTTTGCAGAAAAGTAGAATTTCATG	0	0	0	0	0	0	0	0	0	0	0	0	0	0	2	0	0	0	0	0	0	0	0	0	0	0	0	0	0	0	0	0	0	0	0	0	0	0	0	0	0	0	0	0	0	0	0	0	0
TACGTAGGTAGCGAGCGTTATCCGGAATTATTGGGCGTAAAGAGCATGTAGGCGGTCATATAAGTCTATTGTGAAAGGCATCGGCTTAACCGATGAATTGCAGTAGAAACTGTATAACTTGAGTTCGAGAGAGGGAAATGGAATTCCATG	0	0	0	0	0	0	0	0	0	0	0	0	0	0	0	0	0	0	0	0	0	0	0	0	0	0	0	0	0	0	0	0	0	0	0	0	0	0	0	0	0	0	0	0	0	0	0	0	0
TACGTAGGTAGCGAGCGTTATCCGGAATTATTGGGCGTAAAGAGCATGTAGGCGGTTATATAAGTCTATTGTGAAAGGCATCGGCTCAACCGATGAATTGCAGTAGAAACTGTATAACTTGAGTTCGAGAGAGGGAAATGGAATTCCATG	0	0	0	0	0	0	0	0	0	0	0	0	0	0	0	0	0	0	0	0	0	0	0	0	0	0	0	0	0	0	0	0	0	0	0	0	0	0	0	0	0	0	0	0	0	0	0	0	0
TACGAAGGGGGCAAGCGTTGTTCGGATTTATTGGGCGTAAAGGGCGTGTAGGCGGGGTCCTAAGTCAGAAGTGAAATCCCTCGGCTCAACCGAGGAACTGCTTTTGAAACTGGGATTCTTGAGTGCGGGAGAGGGAAGTGGAATTCCCAG	0	0	0	0	0	0	0	0	0	0	0	0	0	0	0	0	0	0	0	0	0	0	0	0	0	0	0	0	0	0	0	0	0	0	0	0	0	0	0	0	0	0	0	0	0	0	0	0	0
TACGGGAGGGGCAAGCGTTATCTAGAATCACTGGGCGTAAAGAGTCCGTAGACCGTACTGTAAGTTAGTTGTTAAAGACTAAAACTTAATTTTAGAAAAGCATCTAATACTACTGTACTTGAGTTTTTTGCAGAAAAGTAGAATTTCATG	0	0	0	0	0	0	0	0	0	0	0	0	0	0	0	0	0	0	0	0	0	0	0	0	0	0	0	0	0	0	0	0	0	0	0	0	0	0	0	0	0	0	0	0	0	0	0	0	0
GACGGGGGGTGCGAGTGTTGTTCGGAATTACTGGGCGTAAAGCGCGTGTAGGTTGGTTTGTAAGTCTGTGATTAAAGACCGGGTCTCAACCCCGGGAGTGTCGCAGAAACTACAAATCTAGAGATCGGGAGAGGTAGACGGAGTTTCTGT	0	0	0	0	0	0	0	0	0	0	0	0	0	0	0	0	0	0	0	0	0	0	0	0	0	0	0	0	0	0	0	0	0	0	0	0	0	0	0	0	0	0	0	0	0	0	0	0	0
TACGGGGGGCGCAAGCGTTATTCGGAATCACTGGGCGTAAAGGGTGCGTAGGCGTCCTAATAAGTATTCTGTGAAATCCCACGGCTTAACCGTGGAACTGCAGAGTAAACTGTTAGGATAGAGTATGGAAGAGGTAGATGGAATTTCCGG	0	0	0	0	0	0	0	0	0	0	0	0	0	0	0	0	0	0	0	0	0	0	0	0	0	0	0	0	0	0	0	0	0	0	0	0	0	0	0	0	0	0	0	0	0	0	0	0	0
TACGTAGGTGGCGAGCGTTATCCGGAATTATTGGGCGTAAAGAGTGCGTAGGCGGTTTAATAAGTCTGATGTGAAAGCCAATGGCTTAACCATTGAACTGCATTAGATACTATTAGACTAGAGTTCGGAAGGGGAGATTGGAATTTCATG	0	0	0	0	0	0	0	0	0	0	0	0	0	0	0	0	0	0	0	0	0	0	0	0	0	0	0	0	0	0	0	0	0	0	0	0	0	0	0	0	0	0	0	0	0	0	0	0	0
AACGTAGGGTGCAAGCGTTATCCGGAATTACTGGGTGTAAAGAGTATCGTAGGCGGTTTTGTAAGTTACTTGTCAAAGACCTCTGCTTAACGGAGGAAAGGCAAGTAATACTGCAGAACTAGTGTTAGGTCGGGGGTGTTGGAATTCCCG	0	0	0	0	0	0	0	0	0	0	0	0	0	0	0	0	0	0	0	0	0	0	0	0	0	0	0	0	0	0	0	0	0	0	0	0	0	0	0	0	0	0	0	0	0	0	0	0	0
TACGTAGGGCGCAAGCATTAATCGGATTTACTGGGTGTAAAGGGTGCGTAGGCTGTTATGCAAGTTGAATGTGAAATTCCAGGGCTCACCCCTGGAGCTGCATTCAAAACTGCATGGCTAGAGTGCAAAGAGGGAAAGTGGAATTCCGCA	0	0	0	0	0	0	0	0	0	0	0	0	0	0	0	0	0	0	0	0	0	0	0	0	0	0	0	0	0	0	0	0	0	0	0	0	0	0	0	0	0	0	0	0	0	0	0	0	0
TACGTAGGGGGCGAACGTTGTTCGGAATTACTGGGCGTAAAGGGTGCGTAGGCGGTTATGTAAGTTAGTAGTGCAATCCCGGGTCTCAACCCCGGATCTGCTGCTAAAACTGCATGACTTGAGTTATTAATAGAGGTAGCGGGAATTCCT	0	0	0	0	0	0	0	0	0	0	0	0	0	0	0	0	0	0	0	0	0	0	0	0	0	0	0	0	0	0	0	0	0	0	0	0	0	0	0	0	0	0	0	0	0	0	0	0	0
TACGGGAGGGGCAAGCGTTATCTGAAATAACTGGGCGTAAAGCGTTCGTAGATGGTATTGTAAGTTAATTGTTAAAGCTTAAAACTCAATATTAAAAAAGCTTTTAATACTGCTATACTTGAGTTTTTTACAGAAAAGTAGAATTTCACG	0	0	0	0	0	0	0	0	0	0	0	0	0	0	0	0	0	0	0	0	0	0	0	0	0	0	0	0	0	0	0	0	0	0	0	0	0	0	0	0	0	0	0	0	0	0	0	0	0
TACGGGGGGGGCAAGCGTTGTTCGGAATTACTGGGCGTAAAGGGCGCGTAGGCGGACGGGACAGTCTCTCGTGAAATCCCACGGCTCAACCGTGGAATTGCGGGAGATACTACTCGTCTTGAGTTCGGGAGAGGAGTGTGGAATTCCCAG	0	0	0	0	0	0	0	0	0	0	0	0	0	0	0	0	0	0	0	0	0	0	0	0	0	0	0	0	0	0	0	0	0	0	0	0	0	0	0	0	0	2	0	0	0	0	0	0	0
TACGGAGGGTGCAAGCGTTATCCGGAATTATTGGGCGTAAAGCGTCCGCAGCCGGACTTGTAAGTCTGATGTGAAATCTTGGAGCTCAACTCCAAGAATCGTATTGGAAACTGCAGGTCTAGAGTCATGCAGAGGTGCGTGGAATTCGTG	0	0	0	0	0	0	0	0	0	0	0	0	0	0	0	0	0	0	0	0	0	0	0	0	0	0	0	0	0	0	0	0	0	0	0	0	0	0	0	0	0	0	0	0	0	0	0	0	0
TACGTAGGGCGCGAGCATTAATCGGATTTACTGGGTGTAAAGGGTGCGTAGGCTGTTTTGTAAGTTGAATGTGAAATTCCAGGGCTCAACCTTGGAGCTGCATTCAAAACTGCATTACTAGAGTGTAAAGAGGGAAAGCGGAATTCCGCA	0	0	0	0	0	0	0	0	0	0	0	0	0	0	0	0	0	0	0	0	0	0	0	0	0	0	0	0	0	0	0	0	0	0	0	0	0	0	0	0	0	0	0	0	0	0	0	0	0
TACGAGGGATACAAGCGTTATCCGGAATTACTGGGCGTAAAGTGTTTGTAGGCGGTTTAGTGTATTATTAATATAATTTTATAAAAATTAAAATATTATTAATAAAATTATTAGACTTGAGTATGATAGAGACAAAAGGAATTCTTCGAG	0	0	0	0	0	0	0	0	0	0	0	0	0	0	0	0	0	0	0	0	0	0	0	0	0	0	0	0	0	0	0	0	0	0	0	0	0	0	0	0	0	0	0	0	0	0	0	0	0
TACGGAGGGTGCAAGCGTTATTCGGAATCATTGGGTGTAAAGCGCGTGTAGGCGGCATGATAAGTCAGATGTGAAAGCTCCGGGCTTAACTCGGAAAGTGCATTTGAAACTGTCACGCTTGAATCCGGGAGAGGAAGATGGAATTCCCAG	0	0	0	0	0	0	0	0	0	0	0	0	0	0	0	0	0	0	0	0	0	0	0	0	0	0	0	0	0	0	0	0	0	0	0	0	0	0	0	0	0	0	0	0	0	0	0	0	0
TACAGAGGGTGCAAGTGTTGTTCGGAATTATTGGGCGTAAAGAGCGCGTAGGCGGTTCGGTAAGTCAGATGTGAAAGCCCTGGGCTCAACCTAGGAACTGCATTTGATACTGCCAAACTTGAGTGCGGTAGAGGGGAGTGGAATTCCCGG	0	0	0	0	0	0	0	0	0	0	0	0	0	0	0	0	0	0	0	0	0	0	0	0	0	0	0	0	0	0	0	0	0	0	0	0	0	0	0	0	0	0	0	0	0	0	0	0	0
TACGGGGGGGGCAAGCGTTGTTCGGAATTACTGGGCGTAAAGGGCGCGTAGGCGGACGGGAAAGTCTCTCGTGAAATCCCACGGCTCAACCGTGGAATTGCGGGAGATACTACTCGTCTTGAGTTCGGGAGAGGAGTGTGGAATTCCCAG	0	0	0	0	0	0	0	0	0	0	0	0	0	0	21	0	0	0	0	0	0	0	0	0	0	0	0	0	0	0	0	0	0	0	0	0	0	0	0	0	0	0	0	0	0	0	0	0	0
AACGGGAGGGGCAAGCGTTATCCTAAATGACTGGGCGTAAAGAGTCCGTAGACTGTACAACAAGTTATTTGTTAAATCCTAGAAGTAATTTTAAAAAAGCATATAAAACTATTGTACTAGCGAGTTTTATACAGAAGAGTTGAATTTCAT	0	0	0	0	0	0	0	0	0	0	0	0	0	0	0	0	0	0	0	0	0	0	0	0	0	0	0	0	0	0	0	0	0	0	0	0	0	0	0	0	0	0	0	0	0	0	0	0	0
TACGTAAGGGGCGAGCGTTGTTCGGAATTACTGGGCGTAAAGAGTATGTAGGCGGATTAATAAGTTGGATATGAAATCTTCGGGCTTAACCCGAAAAGTGTATTCAAAACTATTTTTCTAGAGTTTGGTATAGGTAAATGGAATTTCTGG	0	0	0	0	0	0	0	0	0	0	0	0	0	0	0	0	0	0	0	0	0	0	0	0	0	0	0	0	0	0	0	0	0	0	0	0	0	0	0	0	0	0	0	0	0	0	0	0	0
TACGGGAGGGGCAAGCGTTATCCGGAATAATTGGGCGTAAAGGGTCCGTAGACTGTATAGTAAGTTGTTTGTTAAAATTTAAAGCTAAACTTTAAAAAAGCGAATAATACTATTATACTAGAGTTTAAAACAGAAAAGTAGAATTTCATG	0	0	0	0	0	0	0	0	0	0	0	0	0	0	0	0	0	0	0	0	0	0	0	0	0	0	0	0	0	0	0	0	0	0	0	0	0	0	0	0	0	0	0	0	0	0	0	0	0
AACGTAGGGTGCGAGCGTTATCCGGATTCATTGGGCGTAAAGGGTTTCGTAGGCGGTTTGGTAAGTAATGGGTTAAAGCTCCAGGCTTAACTTGGAAAAGGCTCATTAAACGGCCAGACTAGAAAACTGTTGGGGATGCTGGAATTCCGC	0	0	0	0	0	0	0	0	0	0	0	0	0	0	0	0	0	0	0	0	0	0	0	0	0	0	0	0	0	0	0	0	0	0	0	0	0	0	0	0	0	0	0	0	0	0	0	0	0
TACGTAGGGAGCGAGCGTTGTTCGGAATCATTGGGCGTAAAGAGCGCGTAGGCGGCTTGGCAAGTCCGTTGTGAAATCTCACAGCTTAACTGTGAAACTGCGACGGAAACTACCTCGCTAGAGTGCGGGAGAGGAGAGTGGAATTCCCAG	0	0	0	0	0	0	0	0	0	0	0	0	0	0	0	0	0	0	0	0	0	0	0	0	0	0	0	0	0	0	0	0	0	0	0	0	0	0	0	0	0	0	0	0	0	0	0	0	0
TACGTAGGGAGCGAGCGTTATCCGGAATCACTGGGCGTAAAGCGCGAGTAGGCGGTCTAATAAGTTGAATGTGAAATCGTGAGGCTTAACCTTGCAATGGCATCCAAAACTGTTAGACTTGAGGACGGGAGAGGCAAGTGGAATTTCTAG	0	0	0	0	0	0	0	0	0	0	0	0	0	0	0	0	0	0	0	0	0	0	0	0	0	0	0	0	0	0	0	0	0	0	0	0	0	0	0	0	0	0	0	0	0	0	0	0	0
TACGGGAGGGGCAAGCGTTATCCGAAATGACTGGGCGTAAAGAGTCCGTAGACTGTACTGTAAGTTATTTGTTAAATCCTAAAGCTTAACTTTAGAATAGCCTATAATACTACTTTACTAGAGTTTTATTCAGAAGAGTAGAATTCCATG	0	0	0	0	0	0	0	0	0	0	0	0	0	0	0	0	0	0	0	0	0	0	0	0	0	2	0	0	0	0	13	0	0	0	0	0	0	0	0	0	0	0	0	0	0	0	0	0	0
GACGTAGGGTGCAAGCGTTATTCGGATTTACTGGGTTTAAAGCGTGCGTAGGTGTTCTGTCAAGTCAATGATAAAATCTTGATGCTCAACATCAAGCCACTTGTTGATACTGTCAGAATTGAGTTAAGTTAAGGTAGGCAGAATTTGCAG	0	0	0	0	0	0	0	0	0	0	0	0	0	0	0	0	0	0	0	0	0	0	0	0	0	0	0	0	0	0	0	0	0	0	0	0	0	0	0	0	0	0	0	0	0	0	0	0	0
TACGAAGGGGGCGAGCGTTATTCGGTTTAATTTGGTGTAAAGGGTTCGTAGGCTGTCTTAAGGTGGTTTAAAAAGAAATTAGGAGACTCAATCTCTTTCAAAAAATTTAAAAACACTTAGACTAGAGTATAAAAAAGGATTGTAGAATTT	0	0	0	0	0	0	0	0	0	0	0	0	0	0	0	0	0	0	0	0	0	0	0	0	0	0	0	0	0	0	0	0	0	0	0	0	0	0	0	0	0	0	0	0	0	0	0	0	0
TACGGGAGGGGCAAGCGTTATCCGAAATTACTGGGCGTAAAGAGTCCGTAGATTGTAATATAAGTTATATGTTAAAATTTAAAGCTTAACTTTAAAAAAATATACAATACTGTTTTACTTGAGTTTTATATGGAAGAGTAGAATTTCATG	0	0	0	0	0	0	0	0	0	0	0	0	2	0	0	0	0	0	0	0	0	0	0	0	0	0	0	0	0	0	0	0	0	0	0	0	0	0	0	0	0	0	0	0	0	0	0	0	0
TACGGGAGGGGCAAGCGTTATCTGGAATAACTGGGCGTAAAGGGTTCGTAGACTGTATTACAAGTTATTTGTTAAAATCTAAAGCTTAACTTTAGAATAGCATTTAATACTGTTATACTTGAGTTTTTTTCAGAAGAGTAGAATTTTACG	0	0	0	0	0	0	0	0	0	0	0	0	0	0	0	0	0	0	0	0	0	0	0	0	0	0	0	0	0	0	0	0	0	0	0	0	0	0	0	0	0	0	0	0	0	0	0	0	0
TACGTAAGGGGCAAGCGTTATCCGGAATCATTGGGCGTAAAGCGTCTGCAGGCGGTGCAGTAAGTCAGTCATTAAATACTCCGGCTCAACCAGAGTGCTGTGACCGAAACTACTGTACTAGAGAACGAGAGAGGCAAGGGGAATGCTACA	0	0	0	0	0	0	0	0	0	0	0	0	0	0	0	0	0	0	0	0	0	0	0	0	0	0	0	0	0	0	0	0	0	0	2	0	0	0	0	0	0	0	0	0	0	0	0	0	0
GACGGAGGGGGCTAGCGTTGTTCGGAATTATTGGGCGTAAAGAGCATGTAGGCGGCCTAATAAGTCAGAAATGAAAGTCCAAAGCTCAACTTTGGAATTGCTTTTGAAACTATTAGGCTAGAGTAAGATAGGGGGTGACGGAATTCCTAG	0	0	0	0	0	0	0	0	0	0	0	0	0	0	0	0	0	0	0	0	0	0	0	0	0	0	0	0	0	0	0	0	0	0	0	0	0	0	0	0	0	0	0	0	0	0	0	0	0
TACGTAGGTCGCAAGCGTTATCCGGATTTACTGGGCGTAAAGCGTCCGCAGCCGGTTACATAAGTCTACTTTTAAAAACCAGTGCTCAACATTGGAGAGGGAGTGGATACTGTGTGACTAGAGACTAATAGAGGTGAGTAGAATTTCCTG	0	0	0	0	0	0	0	0	0	0	0	0	0	0	0	0	0	0	0	0	0	0	0	0	0	0	0	0	0	0	0	0	0	0	0	0	0	0	0	0	0	5	0	0	0	0	0	11	0
TACGTAGGTCGCAAGCGTTATCCGGATTTACTGGGCGTAAAGCGTCCGCAGCCGGTTACATAAGTCTACTTTTAAAAACCAGTGCTCAACATTGGAGAGGGAGTGGATACTGTGTAACTCGAGACTAACAGAGGTGAGTAGAATTTCCAG	0	0	0	0	0	0	0	0	0	0	0	0	0	0	0	0	0	0	0	0	0	0	0	0	0	0	0	0	0	0	0	0	0	0	0	0	0	0	0	0	0	12	0	0	0	0	0	16	0
TACTAAAGGTGCGAGCGTTAATCGGAATCATTGGGCGTAAAGCGCACGTAGGTGGTTCAGAAAGTCTGATGTAAAATAAAGGGGCTCAACCTCGGAACTGCATTGGAAACTGCTGGACTTGAATTCAAGAGGGGCAAGTGGAATTCCTGG	0	0	0	0	0	0	0	0	0	0	0	0	0	0	0	0	0	0	0	0	0	0	0	0	0	0	0	0	0	0	0	0	0	0	0	0	0	0	0	0	0	0	0	0	0	0	0	2	0
TACGGGGGGGACAAGTGTTACTCCTAATGACTGGGCGTAAAGCGTGCGTAGGCGGTTTTCGTTACGGTTTTTATGCGAAAGACTAGGGCGTAACCCTAGGGTGATGTTTTTACACAGGAAACTTGAGTTTAGTAGGGGTTAGTGGAATTC	0	0	0	0	0	0	0	0	0	0	5	0	0	2	0	0	0	0	0	0	0	0	0	0	0	0	0	0	0	0	0	0	0	0	0	0	0	0	0	0	0	0	0	0	0	0	0	0	0
TACGTAGGGCGCAAGCATTAATCGGATTTACTGGGCGTAAAGGGTGCGTAGGCGGCCTAGCAAGTTGAATGTGAAATTACAGGGCTCACCCCTGTAGCTGCATTCAAAACTGCTAGGCTAGAGTGCAAAGGGGGAAAGTGGAATTCCGCA	0	0	0	0	0	0	0	0	0	0	0	0	0	0	0	0	0	0	0	0	0	0	0	0	0	0	0	0	0	0	0	0	0	0	0	0	0	0	0	0	0	0	0	0	0	0	0	0	0
TACGTAGGGCGCAAGCATTAATCGGATTTACTGGGCGTAAAGGGTGCGTAGGCGGCCTAGCAAGTTGAATATGAAATTACAGGGCTCACCCCTGTAGCTGCATTCAAAACTGCTAGGCTAGAGTGCAAAGGGGGAAAGTGGAATTCCGCA	0	0	0	0	0	0	0	0	0	0	0	0	0	0	0	0	0	0	0	0	0	0	0	0	0	0	0	0	0	0	0	0	0	0	0	0	0	0	0	0	0	0	0	0	0	0	0	0	0
TACGGGAGGGGCAAGCGTTATCCAAAATGACTGGGCGTAAAGAGTCCGTAGACAGTACTGTAAGTTATTTGTTAAATCCTAAAGCTCAACTTTAGAAAAGCATTTAATACTACTTTACTTGAGTTTTGTTCAGAAGAGTAGAATTCCATG	0	0	0	0	0	0	0	0	0	0	0	0	0	0	0	0	0	0	0	0	0	0	0	0	0	0	0	0	0	2	0	0	0	0	0	0	0	0	0	0	0	0	0	0	0	0	0	0	0
TACGGGAGGGGCGAGCGTTATTCAAAATAACTGGGCGTAAAGGGTTCGTAGATTGTGTAGTAAGTTACTTTAAAAGCTAGAAGTCAACCTTTAGTTAAAGCTAACCCTGCTTCACTTGAGTAATTATCAAAAGAATAGAATTCTGTAAGA	0	0	0	0	0	0	0	0	0	0	10	0	0	0	0	0	0	0	0	0	0	0	0	0	0	0	0	0	0	0	0	0	0	0	0	0	0	0	0	0	0	0	0	0	0	0	0	0	0
TACGTAGGGGGCAAGCGTTATCCGGATTTACTGGGTGTAAAGGGAGCGTAGACGGCGCAGCAAGTCTGATGTGAAAGCCCCGGGCTTAACCTGGGAACGGCATTTCGAACTGGCAAGCTAGAGTGTGGTAGAGGGTAGTGGAATTTCCTG	0	0	0	0	0	0	0	0	0	0	2	0	0	0	0	0	0	0	0	0	0	0	0	0	0	0	0	0	0	0	0	0	0	0	0	0	0	0	0	0	0	0	0	0	0	0	0	0	0
TACGTAAGGGGCGAGCGTTACTCGGAATCACTGGGCGTAAAGAGCTTGTAGGCGGCTTCTTAAGTCGTGTGTAAAATACTAGGGCTTAACCTTAGAACTGCACACGAAACTAAGAGGCTAGAACTTGGTGGAAGGCAGTGGAACTCCCGG	0	0	0	0	0	0	0	0	0	0	0	0	0	0	0	0	0	0	0	0	0	0	18	0	0	0	0	0	0	0	0	0	0	0	0	0	0	0	0	0	0	0	0	0	0	0	0	0	0
TACGAAAAGGGCAAGCGTTATTCGTTGTAATTTGGTGTAAAGGGTTCGTAGGCGGCATTAAGGTTGTTCAAAATTAAATCAAAAAGCTTAACTTTTTATCAAACTTGAAAACACTTTTGCTAGAGTATAAAAGAAGATTATGGAATTTCA	4	0	0	0	0	0	0	0	0	0	0	0	0	0	0	0	0	0	0	0	0	0	0	0	0	0	0	0	0	0	0	0	0	0	0	0	0	0	0	0	0	0	0	0	0	0	0	0	0
AACGGGGGATACAAGCGTTATCCGGAATTACTGGGCGTAAAGTGTATGTAGATGGTTTAATGTATTTTTAAAGAAATAAAAACATATATATTTTTTTATTAAAAAGATTATTAAACTTGAGTCTGTTAGGGGTAAAAGGAATTTTTTGAG	0	0	0	0	0	0	0	0	0	0	0	0	0	0	0	0	0	0	0	0	0	0	0	0	0	0	0	0	0	0	0	0	0	0	0	0	0	0	109	0	0	0	0	0	0	0	0	0	0
GACGAGGGATACAAGCGTTATCCGGATTTACTGGGCGTAAAGAGTGTGTAGGTGGTTTAATATATTTTTAATTAAAGAAGATTATATATAATTTTTGTTAAAAATATTATTAAACTTGAGTGTGTTAGGGGTAAAAGGAATTTTTTAAGG	0	0	0	0	0	0	0	0	0	0	0	0	0	0	0	0	0	0	0	0	0	72	0	0	0	0	0	0	0	0	0	0	0	0	0	0	0	0	0	0	0	0	0	0	0	0	0	0	0
TACGGGGGATACAAGCGTTATTCGGAATTATTGGGCGTAAAGTGTTTGTAGGCGGTTTAGTGTATTATTAGTACAATAAATAAAAAAAGTTTATTGGGTATTAGTAAGATTATTAAACTAGAGTATGGTAGAGACAAAAGGAATTTTTTG	0	0	0	0	0	0	0	0	0	0	0	0	0	0	0	0	0	0	0	0	0	30	0	0	0	0	0	0	0	0	0	0	0	0	0	4	0	0	0	0	0	0	0	0	0	0	0	0	0
GACGAACCGTACGAACGTTATTCGGAATCACTGGGCTTAAAGCGTGCGTAGGCGGCTTGGAAAGTTGGGTGTGAAATCCCTGGGCTCAACCCAGGAATGGCGCTTTGAACTGAAGAGCTAGAGTACGAAAGAGGAAAGAGGAATTCCTAG	0	0	0	0	0	0	0	0	0	0	0	0	0	0	0	0	0	0	0	0	0	2	0	0	0	0	0	0	0	0	0	0	0	0	0	0	0	0	0	0	0	0	0	0	0	0	0	0	0
TACATAGGTCGCAAGCATTATCCAGATTTATTGGGCGTAAAGCGAATGTAGGCGGAATTGTAAGTCTATTATCAAAAACAACTGCTTAACAGTTGTTTGCAGTAGAAACTGCTATTCTAGAATGTATTTGGAAGCAGGGGAATTCAATAT	0	0	0	0	0	0	0	0	0	0	0	0	0	0	0	0	0	0	0	0	0	0	0	0	0	0	0	0	0	0	0	0	0	0	0	0	0	0	0	0	4	0	0	0	0	0	0	0	0
GACGAGGGATACAAGCGTTATCCGGATTTACTGGGCGTAAAGCGTGTGTAGGTGGTTTAATATATTTTTAATTAAAGAAAATTATATATAATTTTTGTTAAAAATATTATTTAACTTGAGTTTGTTAGGGGTAAAAGGAATTTTTTGAGG	0	0	0	0	0	0	0	0	0	0	0	0	0	0	0	0	0	0	0	0	0	0	0	0	0	0	0	0	0	0	0	0	0	0	0	0	0	0	0	0	18	0	0	0	0	0	0	0	0
GACGAGGGATACGAGCGTTGTCCGAATTTACTGGGCGTAAAGCGTGTGTAGGTGGTTTAATATATTTTCAATTAAAGAAAATTATGTATAATTTTTGTTGAAAATATTATTTAACTTGAGTTTGTTAGTGGTAAAAGGAATTTTTTGAGG	0	0	0	0	0	0	0	0	0	0	0	0	0	0	0	0	0	0	0	0	0	0	0	0	0	0	0	0	0	0	0	0	0	0	0	0	0	0	0	0	3	0	0	0	0	0	0	0	0
TACGAGGGATACAAGCGTTATCCGGAATTACTGGGCGTAAAGTGTTTGTAGGCGGTTTAGTGTATTATTAATATAATTTTATAAAGATTAAAATATTATTAATAAAATTATTAAACTTGAGTATGAAAGAGACAAAAGGAACTCTTCGAG	0	0	0	0	0	0	0	0	0	0	0	0	0	0	0	0	0	0	0	0	0	0	0	0	0	0	0	0	0	0	0	0	0	0	0	0	0	0	0	0	9	0	0	0	0	0	0	0	0
TACGGGGGGTGCGAGCATTATTCGGAATCACTGGGCGTAAAGGGTGCGTAGACGGGTTTGTAAGTCAGTCGTAAAATCTTATAGCTTAACTATAGTGCTGCGATTGAAACTGCTTATCTAGAGACTGAAAGAGAGAGGTGGAACTCTCGG	0	0	0	0	0	0	0	0	0	0	0	0	0	0	0	0	0	0	0	0	0	0	0	0	0	0	0	0	0	0	0	0	0	0	0	0	0	0	0	0	2	0	0	0	0	0	0	0	0
TACAGAGGGTGCAAGCGTTGTTCGGAATTACTGGGCGTAAAGCGCGTGTAGGCGGCTTGGATAGTCAGATATGAAAGCCCCCGGCTCAACCGGGGAATGGCATTTGATACTTCCTAGCTCGAGTATCGGAGGGGATGGCAGAATTCCTGG	0	0	0	0	0	0	0	0	0	0	0	0	0	0	0	0	0	0	0	0	0	0	0	0	0	0	2	0	0	0	0	0	0	0	0	0	0	0	0	0	0	0	0	0	0	0	0	0	0
TACAGAGGGTGCAAGCGTTGTTCGGAATTACTGGGCGTAAAGCGCGTGTAGGCGGCTTGGATAGTCAGATGTGAAAGCCCCCGGCTCAACCGGGGAATGGCATTTGATACTTCCTAGCTCGAGTATCGGAGGGGATGGCAGAATTCCTGG	0	0	0	0	0	0	0	0	0	0	0	0	0	0	0	0	0	0	0	0	0	0	0	0	0	0	18	0	0	0	0	0	0	0	0	0	0	0	0	0	0	0	0	0	0	0	0	0	0
TACGTAGGGCGCGAGCATTAATCGGATTTACTGGGTGTAAAGGGTGCGTAGGCGGCCTAGCAAGTTGAATATGAAATTACAGGGCTCACCCCTGTAGCTGCATTCAAAACTGCTAGGCTAGAGTACAAAGAGGGAAAGTGGAATTCCGCA	0	0	0	0	0	0	0	0	0	0	0	0	0	0	0	0	0	0	0	0	0	0	0	0	0	0	0	0	0	0	0	0	0	0	0	0	0	0	0	0	0	0	0	0	0	0	0	0	0
TACGGAGGGTGCGAGCGTTGTTCGGAATTACTGGGCGTAAAGCGCGTGTAGGCGGGCTATTAAGTCGGTTGTGAAAGCCCAGAGCTCAACTTTGGAATTGCAGCCGAAACTGATAGTCTTGAATATCTGAGAGGATGGCGGAATTCCTGG	0	0	0	0	0	0	0	0	0	0	0	0	0	0	0	0	0	0	0	0	0	2	0	0	0	0	0	0	0	0	0	0	0	0	0	0	0	0	0	0	0	0	0	0	0	0	0	0	0
TACGGAGGGTGCGAGCGTTGTTCGGAATTATTGGGCGTAAAGCGCGCGTAGGCGGTAATTTAAGTCATGTGTGAAATACCTGGGCTTAACCCAGGCCGTGCATGTGAAACTGAAATACTTGAGTATCGGAGGGGGAAGTGGAATTCCATG	0	0	0	0	0	0	0	0	0	0	0	0	0	0	9	0	0	0	0	0	0	0	0	0	0	0	0	0	0	0	0	0	0	0	0	0	0	0	0	0	0	0	0	0	0	0	0	0	0
TACGGGGGGGGCAAGCGTTGTTCGGAATTACTGGGCGTAAAGGGCGCGTAGGCGGACGGGAAAGTCTCTCGTGAAATCACACGGCTCAACCGTGGAATTGCGGGAGATACTACTCGTCTTGAGTTCGGGAGAGGAGTGTGGAATTCCCAG	0	0	0	0	0	0	0	0	0	0	0	0	0	0	2	0	0	0	0	0	0	0	0	0	0	0	0	0	0	0	0	0	0	0	0	0	0	0	0	0	0	0	0	0	0	0	0	0	0
GACGAGGGGTGCAAGCGTTATTCGGAATTACTGGGCGTAAAGGGCGTGTAGGCGGGACTTTAAGTCAGTTGTTAAAGACTATCACTCAATGATAGAGCGGCAATTGAAACTGGAGACCTAGAGTTTGGAAGAGAGGAGTGGAATTCTTGG	0	0	0	0	0	0	0	0	0	0	0	0	0	0	2	0	0	0	0	0	0	0	0	0	0	0	0	0	0	0	0	0	0	0	0	0	0	0	0	0	0	0	0	0	0	0	0	0	0
TACGGGGAGGGTTAGCATTATTCGGAATTATTGGGCGTAAAGGGTGCGCAGGTGTCTAGAAAAGCTAGGTATGAAATCCTGGGGCTTAACCCCAGAACTGCATCTAGAACTAACTGGATAGAGTGTAAGAGAGGAAAATAGAATTCCCAG	0	0	0	0	0	0	0	0	0	0	0	0	0	0	0	0	0	0	0	0	0	0	0	0	0	0	0	0	10	0	0	0	0	0	0	6	0	0	0	0	0	0	0	0	0	0	0	0	0
TACGTGAGGGGCGAGCGTTACTCGGAATCACTGGGCGTAAAGAGCTTGTAGGCGGTTTTTTAAGTCATGTGTAAAATACTAGGGCTTAACCTTAGGAATGCGGATGAAACTGGGGAACTAGAACTTAGTGGAAGGCAGTGGAACTCCCGG	0	0	0	0	0	0	0	0	0	0	0	0	0	0	0	0	0	0	0	0	0	0	0	0	0	0	0	0	11	0	0	0	0	0	0	0	0	0	0	0	0	0	0	0	0	0	0	0	0
TACGGAGGGTGCAAGCGTTATTCGGAATTACTGGGCGTAAAGCGTTCGTAGGCTGTTTACCAAGTCTGATATGAAATCCCACGACTCAATCGTGGAAGTGCGTTGGATACTGGTAGACTAGAGTGTTGGAGGGGAGAAGGGAATTCCTGG	0	0	0	0	0	0	0	0	0	0	0	0	0	0	0	0	0	0	0	0	0	0	0	0	0	0	0	0	0	0	0	0	0	0	0	0	0	0	0	0	0	0	0	0	0	0	0	0	0
TACGGAGGGTGCAAACGTTGCTCGGAATCATTGGGCGTAAAGCGTACGTAGGCGGCCCACCAAGTCTGATGTGAAAGCCCGGGGCTCAACCTCGGAATGCCATTGGAAACTGGTGGACTTGAGAATAGGAGGGGTAAGTGGTATTTCTGG	0	0	0	0	0	0	0	0	0	0	0	0	0	0	0	0	0	0	0	0	0	0	0	0	0	0	0	0	0	0	0	0	0	0	0	0	0	0	0	0	0	2	0	0	0	0	0	0	0
TACGAAGGGTGCAAGCGTTGTTCGGATTTACTGGGCGTAAAGGGCGTGTAGGCGGCCTGTTAAGTTAGGTGTGAAATCCCGGGGCTCAACCCCGGAACTGCACTTAAGACTGGCAGGCTTGAATCCCGGAGGGGAGTGTGGAATTCCAAG	0	0	0	0	0	0	0	0	0	0	0	0	0	0	0	0	0	0	0	0	0	0	0	0	0	0	0	0	0	0	0	0	0	0	0	0	0	0	0	0	0	0	0	0	0	0	0	0	0
TACAGAGGGTGCAAGCGTTGTTCGGAATTACTGGGCGTAAAGAGTATGTAGGCGGCGAAGTTTGTCTGATGTGAAATCCCCTGGCTTAACCAGGGAACTGCATTGGAAACTGCTTTGCTAGAGTGTGAGAGAGGATAGTGGAATTCCTAG	0	0	0	0	0	0	0	0	0	0	0	0	0	0	0	0	0	0	0	0	0	0	0	0	0	0	0	0	0	0	0	0	0	0	0	0	0	0	0	0	0	0	0	0	0	0	0	0	0
TACGGAGGGTGCAAGCGTTATTCGGAATTACTGGGCGTAAAGCGTTCGTAGGCGGTTTGTCAAGTCTGATATGAAATCCCACGACTCAATCGTGGAAGTGCGTTGGATACTGGCAGACTAGAGTGTTGGAGGGGAGAAGGGACTTCCTGG	0	0	0	0	0	0	0	0	0	0	0	0	0	0	0	0	0	0	0	0	0	0	0	0	0	0	0	0	0	0	0	0	0	0	0	0	0	0	0	0	0	0	0	0	0	0	0	0	0
TACGGAGGGTGCAAGCGTTATTCGGAATTACTGGGCGTAAAGCGTTCGTAGGCGGTTTGTCAAGTCTGATATGAAATCCCACGACTCAATCGTGGAAGTGCGTTGGATACTGGCAGACTAGAGTGTTGGAGGGGAGAAGGGAATTCCTGG	0	0	0	0	0	0	0	0	0	0	0	0	0	0	0	0	0	0	0	0	0	0	0	0	0	0	0	0	0	0	0	0	0	0	0	0	0	0	0	0	0	0	0	0	0	0	0	0	0
TACGGGGGGTGCAAGCATTATTCGGAATCACTGGGCGTAAAGGGTGCGTAGACGGATTTGTAAGTCAGTCGTAAAATCTTATAGCTTAACTATGAGGCTGCGATTGAAACTACTTATCTAGAGACTGAAAGAGAGAGGTGGAACTCTCGG	0	0	0	0	0	0	0	0	0	0	0	0	0	0	0	0	0	0	0	0	0	0	0	0	0	0	0	0	0	0	0	0	0	0	0	0	0	0	0	0	29	0	0	0	0	0	0	0	0
TACGGGGGGTGCGAGCATTATTCGGAATCACTGGGCGTAAAGGGTGCGTAGACGGGTTTGCAAGTCAGTCGTAAAATCTTATAGCTTAACTATAGGGCTGCGATTGAAACTGCTTATCTAGAGACTGAAAGAGAGAGGTGGAACTCTCGG	0	0	0	0	0	0	0	0	0	0	0	0	0	0	0	0	0	0	0	0	0	0	0	0	0	0	0	0	0	0	0	0	0	0	0	0	0	0	0	0	0	0	0	0	0	0	0	0	0
TACGGGGGGTGCAAGCATTATTCGGAATCACTGGGCGTAAAGGGTGCGTAGACGGATTTGTAAGTCAGTCATAAAATCTTATAGCTTAACTATGAGGCTGCGATTGAAACTACTTATCTAGAGACTGAAAGAGAGAGGTGGAACTCTCGG	0	0	0	0	0	0	0	0	0	0	0	0	0	0	0	0	0	0	0	0	0	0	0	0	0	0	0	0	0	0	0	0	0	0	0	0	0	0	0	0	0	0	0	0	0	0	0	0	0
TACGGGGGGTGCAAGCATTATTCGGAATCACTGGGCGTAAAGGGTGCGTAGACGGATTTGTAAGTCAGTCATAAAATCTTATAGCTTAACTATGAGGCTGCGATTGAAACTACTTATCTAGAGACTGAAAGAGAGAGGTGGAACTCTCTG	0	0	0	0	0	0	0	0	0	0	0	0	0	0	0	0	0	0	0	0	0	0	0	0	0	0	0	0	0	0	0	0	0	0	0	0	0	0	0	0	0	0	0	0	0	0	0	0	0
TACGGAGGGTGCGAGCGTTAATCGGAATTACTGGGCGTAAAGCGCATGCAGGTGGTTTGTTAAGTCAGATGTGAAAGCCCGCGGCTCAACCGTGGAAGTGCATTTGAAACTGTATAGCTTGAGTACTGGAGGGGGTAGTGGAATTCCCGG	0	0	0	0	0	0	0	0	0	0	0	0	0	0	0	0	0	0	0	0	0	0	0	0	0	0	0	0	0	0	0	0	0	0	0	2	0	0	0	0	0	0	0	0	0	0	0	0	0
TACGGGGAGGGTTAGCATTATTCGGAATTATTGGGCGTAAAGGGTGCGCAGGTGTCTAGAAAAGCTAGGTGTGAAATCCTGGGGCTTAACCCCAGAACTGCATCTAGAACTAACTGGATAGAGTGTAAGAGAGGAAAATAGAATTCACAG	0	0	0	0	0	0	0	0	0	0	0	0	0	0	0	0	0	0	0	0	0	0	0	0	0	0	0	0	0	0	0	0	0	0	0	1	0	0	0	0	0	0	0	0	0	0	0	0	0
TACGTAGGGGGCAAGCGTTGTCCGGAATCATTGGGCGTAAAGCGCGCGTAGGCGGCCCTGTAAGTCCGTTGTGAAAGTCAAAGGCTCAACCTTTGAAAGCCGATGGATACTGCAGGGCTAGAGTCCGGAAGAGGCGAGTGGAATTCCTGG	0	0	0	0	0	0	0	0	0	0	0	0	0	0	0	0	0	0	0	0	0	0	0	0	0	0	0	0	0	0	0	0	0	0	0	0	0	2	0	0	0	0	0	0	0	0	0	0	0
TACGTAGGGGGCAAGCGTTGTCCGGAATCATTGGGCGTAAAGCGCGCGTAGGCGGCCCTGTAAGTCCGTTATGAAAGTCAAAGGCTCAACCTTTGAAAGCCGATGGATACTGCAGGGCTAGAGTCCGGAAGAGGCGAGTGGAATTCCTGG	0	0	0	0	0	0	0	0	0	0	0	0	0	0	0	0	0	0	0	0	0	0	0	0	0	0	0	0	0	0	0	0	0	0	0	0	0	2	0	0	0	0	0	0	0	0	0	0	0
TACGGAGGGTGCGAGCGTTAATCGGATTAACTGGGCGTAAAGAGCACGTAGGCGGTATTGTAAGTCAGAGATGTAATCCCACAGCTTACCTGTGGAACTGCCTTTGAAACTGCAGTACTAGAATGTAGGAGAGGATAGTGGAATTTCTAG	0	0	0	0	0	0	0	0	0	0	0	0	0	0	0	0	0	0	0	0	0	0	0	0	0	0	0	0	0	0	0	0	0	0	0	0	0	0	0	0	0	0	5	0	0	0	0	0	0
TACGGGGGATACAAGCGTTGTCCGGATTTACTGGGCGTAAAGAGTGTGTAGATGGTTTAATATATTTTTAATTAAAAAGACTTATATTATATAATCTTGTTAAAAATATTATTACACTAGAGTCTGTTAGGGGTAAAAGGAATTTTTTGA	0	0	0	0	0	0	0	0	0	0	0	0	0	0	0	0	0	0	0	0	0	0	0	0	0	0	0	0	0	0	0	0	0	0	0	0	0	0	0	0	0	0	0	0	0	0	0	0	0
TACGAAGGGAGCAAGCGTTGTCCGGAATGATTGGGCGTAAAGGGCGCGTAGGCGGGATAATAAGTTAGTTGTTAAATACTCAGGCTCAACCTGGGACCTGCAATTAATACTGTTATTCTAGAGGATAATTAAGGAGAATGGAATTTCCAG	0	0	0	0	0	0	0	0	0	0	0	0	0	0	0	0	0	0	0	0	0	0	0	0	0	0	0	0	0	0	0	0	0	0	0	0	0	0	0	0	0	0	0	0	0	0	0	0	0
TACGAGAAGGGCAGGCGTTATCTATCATAACTGGGTGTAAAGGGTTCGTAGACGGTAATGTAAGTTATCTGTTAAATTTTAAAGCTTAACTTTATTTAGCATTTAATACTGCTTTACTTTGAGTTTTATGCAGAAGAGTAGAATTTTATT	0	0	0	0	0	0	0	0	0	0	0	0	0	0	0	0	0	0	0	0	0	0	0	0	0	0	0	0	0	0	0	0	0	0	0	0	0	0	0	0	0	0	0	0	0	0	0	0	0
AACGAAGGGGGCGAGCGTTATTCATCATGACTGGGCGTAAAGAGTTCGTAGACTGCAAAGTAAGTTTTGTGTTAAAGATTGAAGCTCAACTTTTAAAAAGCACAAAGTTACTGCTTTGCTCGAGTTTTATACAGGAGAATATAATTTTAT	0	0	0	0	0	0	0	0	0	0	0	0	0	0	0	0	0	0	0	0	0	0	0	0	0	0	0	0	0	0	0	0	0	0	0	0	0	0	0	0	0	0	0	0	0	0	0	0	0
TACGGGAGGGGCAAGCGTTATCCGTAATTACTGGGCGTACAGAGTCCGTAGATTGTAATATAAGTTATATATTAAAATTTAAAGCTTAACTTTAAAAAGATATAAAATACTGTTTTACTCGAGTTTAATACAGAAAAGCAGAATTTCGTG	0	0	0	0	0	0	0	0	0	0	0	0	0	0	0	0	0	0	0	0	0	0	0	0	0	0	0	0	0	0	0	0	0	0	0	0	0	0	0	0	0	0	0	0	0	0	0	0	0
CACGTAGGGTGCAAGCGTTATCCGGAATTACTGGGCGTAAAGCGTACGTAGGCGGTTTTTTAAGTTAGATGTTAAATCTGCAGGCTCAACCTGTAGGCCGCATTTAATACTGGAAGACTTGAGTATATGAGAGGTAGACGGAATTCACGG	0	0	0	0	0	0	0	0	0	0	0	0	0	0	0	0	0	0	0	0	0	0	0	0	0	0	0	0	0	0	0	0	0	0	0	0	0	0	0	0	0	0	0	0	0	0	0	0	0
TACGGGGGATACAAGCGTTGTCCGGATTTACTGGGCGTAAAGAGTGTGTAGGTGGTTTAATATATTTTTAATTAAAAAGATTTATGTTTTATAATCTTGTTAAAAATATTATTAAACTAGAGTCTGTTAGGGGTAAAAGGAATTTTTTGA	0	0	0	0	0	0	0	0	0	0	0	0	0	0	0	0	0	0	0	0	0	0	0	0	0	0	0	0	0	0	0	0	0	0	0	0	0	0	0	0	0	0	0	0	0	0	0	0	0
TACGGGGGATACAAGCGTTGTCCGGATTTACTGGGCGTAAAGAGTGTGTAGGTGGTTTAATATATTTTTAATTAAAAAGATTTATGTTTTATAATCTTGTTAAAAATATTATTAAACTAGAGTCTGTTAGTGGTAAAAGGAATTTTTTGA	0	0	0	0	0	0	0	0	0	0	0	0	0	0	0	0	0	0	0	0	0	0	0	0	0	0	0	0	0	0	0	0	0	0	0	0	0	0	0	0	0	0	0	0	0	0	0	0	0
TACGGGGGATACAAGCGTTGTCCGGATTTACTGGGCGTAAAGAGTGTGTAGATGGTTTAATATATTTTTAATTAAAAAGACTTATGTTATATAATCTTGTTAAAAATATTATTAAACTAGAGTCTGTTAGGGGTAAAAAGAATTTTTTGA	0	0	0	0	0	0	0	0	0	0	0	0	0	0	0	0	0	0	0	0	0	0	0	0	0	0	0	0	0	0	0	0	0	0	0	0	0	0	0	0	0	0	0	0	0	0	0	0	0
GACGAGGGATACAAGCGTTATCCGGATTTACTGGGCGTAAAGCGTGTGTAGGTGGTTTAATATATTTTTAATTAAAGAAATTTGTATATAGTTTTTGTTAAAAATATTATTTAACTTGAGTTTGTTAGGGGTAAAAGGAATTTTTTGAGG	0	0	0	0	0	0	0	0	0	0	0	0	0	0	0	0	0	0	0	0	0	0	0	0	0	0	0	0	0	0	0	0	0	0	0	0	0	0	0	0	0	0	0	0	0	0	0	0	0
TACGGGGGATACAAGCGTTATCCGGAATTACTGGGCGTAAAGCGTGTGTAGGTGGTTTAATATATTTTTAATTAAAAGGGATTATATTTATTCTTATTAAAAATATTATTTAACTTGAGTCTGTTAGGGGTAAAAGGAATTTTTTGAGGA	0	0	0	0	0	0	0	0	0	0	0	0	0	0	0	0	0	0	0	0	0	0	0	0	0	0	0	0	0	0	0	0	0	0	0	0	0	0	0	0	0	0	0	0	0	0	0	0	0
TACAGAGGGTGCAAGCGTTGTTCGGAATCACTGGGCGTAAAGAGTTCGTAGGCGGACCAACTAGTATGGGGTTAAAGCCCGGGGCCTAACCCCGGATCTGCTCTGTAAACGGTTGGTCTAGAGTACTAGAGAGGGTAGCGGAATTCCTGG	0	0	0	0	0	0	0	0	0	0	0	0	0	0	0	0	0	0	0	0	0	0	0	0	0	0	0	0	0	0	0	0	0	0	0	0	0	0	0	0	0	0	0	0	0	0	0	0	0
TACGGGGGATACAAGCGTTATCCAAAATTACTGGGCGTAAAGAGTATGTAGGTGGATTAATATATTTTTAATTAAATAAAAATTAATCAATTTTTAGTTAAAAAGATTATTAATCTAGAGTATGTTAGGGGTAAAAGGAATTTTTTGAGG	0	0	0	0	0	0	0	0	0	0	0	0	0	0	0	0	0	0	0	0	0	0	0	0	0	0	0	0	0	0	0	0	0	0	0	0	0	0	0	0	0	0	0	0	0	0	0	0	0
AACGTAGGGGGCAAGCGTTATCCGGAATTACTGGGCGTAAAGGGCGTCTAGGCGGCCCTGCAAGTTCGGCGTAAAATCTCCCGGCTCAACTGGGAAGCCGCGTCGGAAACTGCAGAGCTAGAGTCTTGGAGGGGTGTGTGGAATTCCCGG	0	0	0	0	0	0	0	0	0	0	0	0	0	0	0	0	0	0	0	0	0	0	0	0	16	0	0	0	0	0	0	0	0	0	0	0	0	0	0	0	0	0	0	0	0	0	0	0	0
TACGAAGGGGGCAAGCCTTATTCAAAATAACTGGGCGTAAAGGGTTCGTAGGTGGTCTTTTATTTGTTTTTTGTTAAATACTTCGGTTTAATCGTAGAAAAGCAAGAAAAACGTTAAGACTGGAGTCCGGCAAAAGAGAATAGAATGTTT	0	0	0	0	0	0	0	0	0	0	0	0	0	0	0	0	0	0	0	0	0	0	0	0	0	0	0	0	0	0	21	0	0	0	0	0	0	0	0	0	0	0	0	0	0	0	0	0	0
TACGGGAGGGGCAAGCGTTATCCAGATTAATTGGGCGTAAAGGGTTCGTAGGCGGTAATGTAAGTTATTTGTTAAATTTTAAAGCTTAACTTTAAAATAGCATTTAATACTACTTTACTTAGAGTTTTTTTCAGAAAAGTAGAATTTTAT	0	0	0	0	0	0	0	0	0	0	0	0	0	0	0	0	0	0	0	0	0	0	0	0	0	0	0	0	0	0	15	0	0	0	0	0	0	0	0	0	0	0	0	0	0	0	0	0	0
TACGGGAGGGGCAAGCGTTATCCGTAATAACTGGGCGTGAAGAGTCTGTAGACTGTAAAGTAAGTTATTTGTTAAATTTTAAAGTCTAATTTTAAGTCAGCTTGTAAGACTGCTTTACTTGAGTTTTATATAGAAGAGTAGAATTTTATA	0	0	0	0	0	0	0	0	0	0	0	0	0	0	0	0	0	0	0	0	0	0	0	0	0	0	0	0	0	0	12	0	0	0	0	0	0	0	0	0	0	0	0	0	0	0	0	0	0
AACGAGGGGGGCAAGCGTTATTCATCATGACTGGGCGTAAAAAGTTTGTAGATTGTAAAGTAAGTTTCTTATTAAAAAATGAAGCCTAACTTCTATAGATTTGTAAATACTGCTTTACTAGAGTTTTATAAAGGAGAATATAATTTCACT	0	0	0	0	0	0	0	0	0	0	0	0	0	0	0	0	0	0	0	0	0	0	0	0	0	0	0	0	0	0	11	0	0	0	0	0	0	0	0	0	0	0	0	0	0	0	0	0	0
AACGGAGGGGGCAAGCGTTATTCATCATGACTGGGCGTAAAAGGTTCGTAGACTGTAAAGTAAGTTTATTTCTAAAAACTAAAGCCTAACTTTTATAAGAAAAATATATACTGCTTTACTTAGAGTTTTAGTACAGGAGAATAAAACTTT	0	0	0	0	0	0	0	0	0	0	0	0	0	0	0	0	0	0	0	0	0	0	0	0	3	0	0	0	0	0	2	0	0	0	0	0	0	0	0	0	0	0	0	0	0	0	0	0	0
TACGTAGGGTCCGAGCGTTATCCGGAATCACTGGGCGTAAAGCGTTTGTAGGCGGAAGTTTAAGTGAGATGCGAAATCTCGTGGCTCAACCACGTAGACTGTATCTCATACTGGGCTTCTAGAATATAGCAGAGGTAAGTGGAATTAGTA	0	0	0	0	0	0	0	0	0	0	0	0	0	0	0	0	0	0	0	0	0	0	0	0	0	2	0	0	0	0	0	0	0	0	0	0	0	0	0	0	0	0	0	0	0	0	0	0	0
TACGTAGGGAGCAAGCGTTGTCCGGAATCATTGGGCGTAAAGCGCGCGTAGGCGGCCCTGTAAGTCCGCTATGAAAGTCAAAGGCTCAACCTTTGAAAGCCGGTGGATACTGCAGGGCTAGAGTCCGGAAGAGGCGAGTGGAATTCCTGG	0	0	0	0	0	0	0	0	0	0	0	0	0	0	0	0	0	0	0	0	0	0	0	0	0	3	0	0	0	0	0	0	0	0	0	0	0	0	0	0	0	0	0	0	0	0	0	0	0
TACGGGGGATACAAGCGTTATCCGGAATTACTGGGCGTAAAGCGTGTGTAGGTGGTTTAATATATTTTTAATTAAAAAGAATTATATTTATTCTTATTAAAAATATTATTTAACTTGAGTCTGTTAGGGGTAAAAGGAATTTTTTGAGGA	0	0	0	0	0	0	0	0	0	0	0	0	0	0	0	0	0	0	0	0	0	0	0	0	0	0	0	0	0	0	0	0	0	0	0	0	0	0	0	0	0	0	0	0	0	0	0	0	0
TACAGAGGGTGCGAGCGTTGTTCGGAATTATTGGGCGTAAAGGGCGCGTAGGCGGTTATATAAGTCAATTAGGAAATTCTGGAGCTCAACTCCAGCGCTCTAATTGATACTGTATTACTAGAATGTGGAATGGGTAGATGGAACTCCTGT	0	0	0	0	0	0	0	0	0	0	0	0	0	0	0	0	0	0	0	0	0	0	0	0	0	0	0	0	0	0	0	0	0	0	0	0	0	0	0	0	0	0	0	0	0	0	0	0	0
TACGGGAGGGGCAAGCGTTATTCGGAATAACTGGGCGTAAAGCGTTCGTAGACTGTAATATAAGTTATTTGTTAAATTTTATAGCTTAACTATAAAACAGCATTTAATACTATTTTACTTTGAGTTTAATGCAGAAAAGTAGAATTTCAT	0	0	0	0	0	0	0	0	0	0	0	0	0	0	0	0	0	0	0	0	0	0	0	0	0	0	0	0	0	0	15	0	0	0	0	0	0	0	0	0	0	0	0	0	0	0	0	0	0
TACAGGGAGGGCAAGCGTTATTCGGAATTAATGGGCGTAAAGGGTGCGTAGGCGGTAATTTAGATTAAATATGAAATCCCAAAGCTTAACTTTGGAACTGTATTTAAGATCTATTTACTAGAGTAGGATAGGGGATAGCAGAATTCCTAA	0	0	0	0	0	0	0	0	0	0	0	0	0	0	0	0	0	0	0	0	0	0	0	0	0	0	0	0	0	0	0	0	0	0	0	0	0	0	0	0	0	0	0	0	0	0	0	0	0
CACGAGGGGTGCAAGCGTTGTTCGGAATCACTGGGCGTAAAGCGTACGTAGGCGGGAATACAAGTCAGATGTTTAATGTTAGGGCCTAACCCTAATTCGGCATTTGAAACTGTATTTCTTGAATGGATGAGAGGTAGATGGAATTCTTGG	0	0	0	0	0	0	0	0	0	0	0	0	0	0	0	0	0	0	0	0	0	0	0	0	0	0	0	0	0	0	0	0	0	0	0	0	0	0	0	0	0	0	0	0	0	0	0	0	0
TACGGAGGGTGCAAACGTTGCTCGGAATCATTGGGCGTAAAGCGTACGTAGGCGGACTATTAAGTCTGATGTGAAAGCCCGGGGCTCAACCTCGGAATGCCATTGGAAACTGATAGTCTTGAGAATAGGAGGGGTAAGTGGTATTTCTGG	0	0	0	0	0	0	0	0	0	0	0	0	0	0	0	0	0	0	0	0	0	0	0	0	0	0	0	0	0	0	0	0	0	0	0	0	0	0	0	0	0	0	0	0	0	0	0	0	0
TACGTAGGTCGCAAGCATTATCCGGATTCACTGGGCGTAAAGCGTCCGCAGCCGGTTTAATAAGTCTACTTTCAAATCCCGAGGCTCAACCTCGGACAGGGAGTGGATACTGTTTAACTAGAGTAAAATAGAGGGTGGTAGAATTTCCAG	0	0	0	0	0	0	0	0	0	0	0	0	0	0	0	0	0	0	0	0	0	0	0	0	0	0	0	0	0	0	0	0	0	0	0	0	0	0	0	0	0	0	0	0	0	0	0	0	0
TACGGAGGGTGCAAGCGTTATCCGGAATCACTGGGTTTAAAGGGTGCGTAGGCGGCCTCGTAGGTGAGATGTGAAATCCCACGGCTCAACCGTGGAACTGCGTTTCAAACCACGAGGCTTGAGGAAGACAGGGGAGTGCGGAACTGATGG	0	0	0	0	0	0	0	0	0	0	0	0	0	0	0	0	0	0	0	0	0	0	0	0	0	0	0	0	0	0	0	0	0	0	0	0	0	0	0	0	0	0	0	0	0	0	0	0	0
TACGTAAGGGGCGAGCGTTACTCGGAATCACTGGGCGTAAAGAGCTTGTAGGCGGTTTTTTAAGTCATGTGTAAAATACTAGGGCTTAACCTTAGGCATGCGGATGAAACTGGAGAACTAGAACTTGGTGGAAGGCAGTGGAACTCCCGG	0	0	0	0	0	0	0	0	0	0	0	0	0	0	0	0	0	0	0	0	0	0	0	0	0	0	0	0	0	0	0	0	0	0	0	0	0	0	0	0	0	0	0	0	0	0	0	0	0
TACGTAAGGGGCGAGCGTTACTCGGAATCACTGGGCGTAAAGAGCTTGTAGGCGGTTTTTTAAGTCATGTATAAAATACTAGGGCTTAACCTTAGGCATGCGGATGAAACTGGAGAACTAGAACTTGGTGGAAGGCAGTGGAACTCCCGG	0	0	0	0	0	0	0	0	0	0	0	0	0	0	0	0	0	0	0	0	0	0	0	0	0	0	0	0	0	0	0	0	0	0	0	0	0	0	0	0	0	0	0	0	0	0	0	0	0
TACGAGGGGGGCAAGCGTTATTCATCATTATTGGGTGTAAAGGGTTCGTAGATTGTATTTAATATTAAAAATAAAAAGATTAAAGTTAATTTTAAAGGTGTTTTTAATAAATTTTTACTAGAGTAATGCAGAGAATAATAGAGCTTTAAC	0	0	0	0	0	0	0	0	0	0	0	0	0	0	0	0	0	0	0	0	0	0	0	0	0	0	0	0	0	0	0	0	0	0	0	0	0	0	0	0	0	0	0	0	0	0	0	0	0
TACGTAAGGGGCGAGCGTTACTCGGAATCACTGGGCGTAAAGAGCTTGTAGGCGGTTTTTTAAGTCGTAGATAAAAAACTGGGGCTCAACTCCAGGAATGCGTACGAAACTGAAAGACTTGAACTTAGTGGAAGGCAGTGGAACTCCCGG	0	0	0	0	0	0	0	0	0	0	0	0	0	0	0	0	0	0	0	0	0	0	0	0	0	0	0	0	0	0	0	0	0	0	0	0	0	0	0	0	0	0	0	0	0	0	0	0	0
TACAGGCGGAGCGAGTGTTGCTCGGAATCACTGGGCGTAAAGGGTGTGTAGGCTGTTTTATAAGTGAGGTGTTAAAGATTTAGGCTCAACCTAAGTATGCATTTCATACTGTAAAACTTGAGTATGGTAGAGGAAGTAGGAATTTCTGGA	0	0	0	0	0	0	0	0	0	0	0	0	0	0	0	0	0	0	0	0	0	0	0	0	0	0	0	0	0	0	0	0	0	0	0	0	0	0	0	0	0	0	0	0	0	0	0	0	2
TACGTAGGGTGCAAGCGTTGTTCGGAATTATTGGGCGTAAAGCGCGTGTAGGTGGTTAGGAAAGTTGGATGTGAAAGCCCTGGGCTCAACCCAGGAAGTGCATCCAAAACTTCTTAGCTCGAGGACGAGAGGGGGAGGTGGAATTCCTAG	0	0	0	0	0	0	0	0	0	0	0	0	0	0	0	0	0	0	0	0	0	0	0	0	0	0	0	0	0	0	0	0	0	0	0	0	0	0	0	0	0	0	0	0	0	0	0	0	0
TACAGGCGGAGCGAGTGTTGCTCGGAATCACTGGGCGTAAAGGGTGTGTAGGCTGTTTTATAAGTGGAATGTTAAAGATCTAGGCTCAACCTAGTTATGCATTTCATACTGTAAAACTTGAGTATGGTAGAGGAAGTAGGAATTTCTGGA	0	0	0	0	0	0	0	0	0	0	0	0	0	0	0	0	0	0	0	0	0	0	2	0	0	0	0	0	0	0	0	0	0	0	0	0	0	0	0	0	0	0	0	0	0	0	0	0	0
TACGGGGGATACAAGCGTTATCCGGAATTACTGGGCGTAAAGTGTATGTAGGTGGTTTAATCTATTTTTAATTAAATAAAACTATATATATGTTTTTATTAAAAATATTATTAAACTTGAGTATGTTAGGGGTAAAAGGAATTCTTTGAG	0	0	0	0	0	0	0	0	0	0	0	0	0	0	0	0	0	0	0	0	0	0	0	0	0	0	0	0	0	0	0	0	0	0	0	0	0	0	0	0	0	0	0	0	0	0	0	0	0
TACGGGGGATACAAGCGTTGTCCGGAATTACTGGGCGTAAAGAGTGTGTAGGTGGTTTAGTATATTTTTAATTAAAAAGAATTATTGTTATATTATCTTGTTAAAAATATTATTAAACTTGAGTCTGTTAGGGGTAAAAGGAATTTTTTG	0	0	0	0	0	0	0	0	0	0	0	0	0	0	0	0	0	0	0	0	0	0	0	0	0	0	0	0	0	0	0	0	0	0	0	0	0	0	0	0	0	0	0	0	0	0	0	0	0
TACGGGGGATACAAGCGTTGTCCGGAATTACTGGGCGTAAAGAGTGTGTAGGTGGTTTAGTATATTTTTAATTAAAAAGAATTATAGTTATATTATCTTGTTAAAAATATTATTAAACTTGAGTCTGTTAGTGGTAAAAGGAATTTTTTG	0	0	0	0	0	0	0	0	0	0	0	0	0	0	0	0	0	0	0	0	0	0	0	0	0	0	0	0	0	0	0	0	0	0	0	0	0	0	0	0	0	0	0	0	0	0	0	0	0
TACGGAGGGTGCGAGCGTTAATCGGAATTACTGGGCGTAAAGCGCGCGTAGGCGGTAGTATAAGTTAGAGGTGTAATCCCACAGCCTACCTGTGGAATTGCCTTTAAAACTGTATTACTAGAATGTAGGAGAGGATAGTGGAATTTCTAG	0	0	0	0	0	0	0	0	0	0	0	0	0	0	0	0	0	0	0	0	0	0	0	0	0	0	0	0	0	0	0	0	0	0	0	0	0	0	0	0	0	0	0	0	0	0	0	0	0
TACGGAGGGTGCGAGCGTTAATCGGAATTACTGGGCGTAAAGCGCGCGTAGGCGGTATTGTAAGTCAGGGATGTAAGCCCACAGCTCACCTGTGGAATTGCCTTTGAAACTGCAGTACTAGAATATAGGAGAGGATAGTGGAATTTCTAG	0	0	0	0	0	0	0	0	0	0	0	0	0	0	0	0	0	0	0	0	0	0	0	0	0	0	0	0	0	0	0	2	0	0	0	0	0	0	0	0	0	0	0	0	0	0	0	0	0
TACGGAGGGTGCGAGCGTTAATCGGAATTACTGGGCGTAAAGCGCGCGTAGGCGGTATTGTAAGTCAGGAATGTAAGCCCACAGCTCACCTGTGGAATTGCCTTTGAAACTGCAGTACTAGAATATAGGAGAGGATAGTGGAATTTCTAG	0	0	0	0	0	0	0	0	0	0	0	0	0	0	0	0	0	0	0	0	0	0	0	0	0	0	0	0	0	0	0	0	0	0	0	0	0	0	0	0	0	0	0	0	0	0	0	0	0
TACGTAAGGGGCGAGCGTTACTCGGAATCACTGGGCGTAAAGAGCTTGTAGGCGGCCTTTTAAGTCGCGGGTAAAAGACCAGGGCTTAACCTTGGAAATGCGCGTGAAACTGGAGGGCTAGAACTTGGTGGAAGGCAGTGGAACTCCCGG	0	0	0	0	0	0	0	0	0	0	0	0	0	0	0	0	0	0	0	0	0	0	0	0	0	0	0	0	0	0	0	0	0	0	0	0	0	0	0	0	0	0	0	0	29	0	0	0	0
TACGGGAGGGGCAAGCGTTATCCAAAATGACTGGGCGTAAAGAGTCCGTAGACAGTACTGTAAGTTATTTGTTAAATCCTAGAGCTCAACTTTAGAAAAGCATTTAATACTACTTTACTTGAGTTTTGTTCAGAAGAGTAGAATTCCATG	0	0	0	0	0	0	0	0	0	0	0	0	0	0	0	0	0	0	0	0	0	0	0	0	0	0	0	0	0	0	0	0	0	0	0	0	0	0	0	0	0	0	0	0	19	0	0	0	0
TACGAAGGGTGCAAGCGTTGTTCGGAATTACTGGGCGTAAAGGGCGTGTAGGCGGCCTGTTAAGTTAGATGTGAAATCCCGGGGCTCAACCTCGGAACTGCATTTGATACTGGCAGGCTAGAATCCCGGAGGGGAGTGTGGAATTCCAAG	0	0	0	0	0	0	0	0	0	0	0	0	0	0	0	0	0	0	0	0	0	0	0	0	0	0	0	0	0	0	0	0	0	0	0	0	0	0	0	0	0	22	0	0	0	0	0	0	0
TACGTAAGGGGCAAGCGTTATCCGGAATCATTGGGCGTAAAGCGTCCGCAGGCGGTGCGAAAAGTTCGTCATTAAATATCTCGGCTCAACCAAGATGCTGTGACGGAAACTTTCGCGCTAGAGAGTGGGAGAGGGGTGTAGAATACTGCA	0	0	0	0	0	0	0	0	0	0	0	0	0	0	0	0	0	0	0	0	0	0	0	0	0	0	0	0	0	0	0	0	0	0	0	0	0	0	0	0	0	4	0	0	0	0	0	0	0
TACGGAGGGTGCGAGCGTTAATCGGAATTACTGGGCGTAAAGGGTATGTAGGCGGTCAATTAGGCTGAGTATTAAAGACTGAGGCTTAACTTCAGGAGAGCATACAGAACCGGTTGACTAGAATCTAGTGGAAGGTGGCGGAATTTCCCG	0	0	0	0	0	0	1	0	0	0	0	0	0	0	0	0	0	0	0	0	0	0	0	0	0	0	0	0	0	0	0	0	0	0	0	0	0	0	0	0	0	0	0	0	0	0	0	0	0
AACGGGGGATACAAGCGTTGTCCGGAATTACTGGGCGTAAAGTGTATGTAGGTGGTTTAATATATTTTTAAATAAAAAAAACTATATATATGTTTTGATTAAAAAAATTATTAAACTTGAGTCTGTTAGGGGTAAAAGGAATTTTTTGAG	0	0	0	0	0	0	0	0	0	0	0	0	0	0	0	0	0	0	0	0	0	0	0	0	0	0	0	0	0	0	0	0	0	0	0	0	0	0	0	0	0	0	0	0	0	0	0	0	0
TACGGAGGGGGCTAACGTTGTTCGGAATTACTGGGCGTAAAGGGCGTGTAGGCGGTTATATAAGTCAGTTGTGAAAGGCCTAGGCTTAACCTAGGAAGTGCAATTGAAACTGTATTGCTAGAGTACGAGAGAGGGAAGTGGAATTTCCAG	0	0	0	0	0	0	0	0	0	0	0	0	0	0	0	0	0	0	0	0	0	0	0	0	0	0	0	0	0	0	0	0	0	0	0	0	0	0	0	0	0	0	0	0	0	0	0	0	0
TACGGAGGGGGCTAACGTTGTTCGGAATTACTGGGCGTAAAGGGCGTGTAGGCGGTTATATAAGTCAGTTATGAAAGGCCTAGGCTTAACCTAGGAAGTGCAATTGAAACTGTATTGCTAGAGTACGAGAGAGGGAAGTGGAATTTCCAG	0	0	0	0	0	0	0	0	0	0	0	0	0	0	0	0	0	0	0	0	0	0	0	0	0	0	0	0	0	0	0	0	0	0	0	0	0	0	0	0	0	0	0	0	0	0	0	0	0
TACAGAGGTGACAAACGTTGTCCGGAATCACTGGGCGTAAAGGGCATGCAGGCGGTTCGGTAAGTCAGATGTGAAATCTTCGAGCTCAACTCGGAAATTGCATTTGAAACTGCCGATCTTGAGTTCGGTAGAGGAAGGCGGAATTCCTGG	0	0	0	0	0	0	0	0	0	0	0	0	0	0	0	0	0	0	0	0	0	0	0	0	0	0	0	0	0	0	0	0	0	0	0	0	0	0	0	0	0	0	0	0	0	0	0	0	0
TACAGAGGGTGCGAGCGTTGTTCGGAATTACTGGGCGTAAAGCGCGTGTAGGCGGTCTTGAAAGTCAGATGTGAAAGCCCTCGGCTTAACCGGGGAATGGCATTTGATACTGCTTGGCTAGAGTATCGGAGGGGATGGTAGAATTCCTGG	0	0	0	0	0	0	0	0	0	0	0	0	0	0	0	0	0	0	0	0	0	0	0	0	0	0	0	0	0	0	0	0	0	0	0	0	0	0	0	0	0	0	0	0	0	0	0	0	0
TACGTAGGGTGCAAACATTATCCGGATTTATTGGGCGTAAAGAGCTCGTAGGTGGATTGAAAAGTCGGATATTAAATATCCAAGCTCAACTTGGAGAGAGTATTTGAAACTTTCAATCTAGAGGTATGCAGGGGAGAACGGAACATACGG	0	0	0	0	0	0	0	0	0	0	0	0	0	0	0	0	0	0	0	0	0	0	0	0	0	0	0	0	0	0	0	0	0	0	0	0	0	0	0	0	0	0	0	0	0	0	0	0	0
TACAGAGGGATCGAGCGTTGTTCGGAATTACTGGGCGTAAAGGGTGCGTAGGCGGCTACTTAAGTGATGTGTTAAATCCATGGGCTCAACCTGTGGGCTGCATGTCAAACTGTGTAGCTAGAGAATAGAAGAGGAAAGTGGAATTCTCAG	0	0	0	0	0	0	0	0	0	0	0	0	0	0	0	0	0	0	0	0	0	0	0	0	0	0	0	0	0	0	0	0	0	0	0	0	0	0	0	0	0	0	0	0	0	0	0	0	0
TACGTAAGGGACGAGCGTTATTCGGAATTACTGGGCGTAAAGGGCGTGTAGGCGGTTGATTAGGCCGGATGATAAAGGTAACTGCTTAACAGTTATTTGCATTGGAAACTGTAAGTCTAGAGTATAGTAGAGAGTTTTGGAACTCCATGT	0	0	0	0	0	0	0	0	0	0	0	0	0	0	0	0	0	0	0	0	0	0	0	0	0	0	0	0	0	0	0	0	0	0	0	0	0	0	0	0	0	0	0	0	0	0	0	0	0
TACGTAAGGGACGAGCGTTATTCGGAATTACTGGGCGTAAAGGGCGTGTAGGCGGAGGATTAAGTTAGTCGTTAAAGGATAGAGCTCAACTCTATATATGCGATTGATACTGGTCTCTCTAGAGATTATCTGCAGTAGTCTGAATAAGTA	0	0	0	0	0	0	0	0	0	0	0	0	0	0	0	0	0	0	0	0	0	0	0	0	0	0	0	0	0	0	0	0	0	0	0	0	0	0	0	0	0	0	0	0	0	0	0	0	0
TACGTAAGGGACGAGCGTTATTCGGAATTACTGGGCGTAAAGGGCGTGTAGGCGGTTGATTAGGCCGGATATTAAAGGTAACTGCTTAACAGTTATTTGCATTGGAAACTGTAAGTCTAGAGTATAGTAGAGAGTTTAGGAACTCCATGT	0	0	0	0	0	0	0	0	0	0	0	0	0	0	0	0	0	0	0	0	0	0	0	0	0	0	0	0	0	0	0	0	0	0	0	0	0	0	0	0	0	0	0	0	0	0	0	0	0
TACAGAGGGTGCGAGCGTTGTTCGGAATTATTGGGCGTAAAGGGCGCGTAGGCGGTTATATAAGTCAATTAAGAAATTCTGGAGCTCAACTCCAGCGCTCTAATTGATACTGTATTACTAGAATGTGGAATGGGTAGATGGAACTCCTGT	0	0	0	0	0	0	0	0	0	0	0	0	0	0	0	0	0	0	0	0	0	0	0	0	0	0	0	0	0	0	0	0	0	0	0	0	0	0	0	0	0	0	0	0	0	0	0	0	0
TACGGAGGGTGCAAGCGTTGTTCGGAATCATTGGGCGTAAAGCGCGTGTAGGCGGCTTGGTAAGTCCGTTGTGAAATCTCACAGCTTAACTGTGAAACTGCGACGGAAACTGCCTTGCTAGAGTGCGGGAGAGGAGAGTGGAATTCCCAG	0	0	0	0	0	0	0	0	0	0	0	0	0	0	0	0	0	0	0	0	0	0	0	0	0	0	0	0	0	2	0	0	0	0	0	0	0	0	0	0	0	0	0	0	0	0	0	0	0
TACGGAGGGTGCAAGCGTTAATCGGAATTACTGGGCGTAAAGCGCGCGTAGGCGGGCTATTTAGTCAGGGGTGAAATCCCGGGGCTCAACCTCGGAACTGCCTTTGATACTGATAGTCTAGAGAGTGTGAGAGGATAGCGGAATATCCAG	0	0	0	0	0	0	0	0	0	0	0	0	0	0	0	0	0	0	0	0	0	0	0	0	0	0	0	0	0	0	0	0	0	0	0	0	0	0	0	0	0	0	0	0	0	0	0	0	0
TACGGAGGGTGCAAGCGTTAATCGGAATTACTGGGCGTAAAGCGTCCGCAGGCGGAAACATAAGTAGGTTATTAAATACCGGAGCTCAACTTCGGTGCTGTAATCTAAACTGTGTTTCTAGAGGATGGGAGAGGTATGTGGAATTGTGCA	0	0	0	0	0	0	0	0	0	0	0	0	0	0	0	0	0	0	0	0	0	0	0	0	0	0	0	0	0	0	0	0	0	0	0	0	0	0	0	0	0	0	0	0	0	0	0	0	0
TACGGAGGGTGCAAGCGTTAATCGGAATTACTGGGCGTAAAGCGTGCGTAGGCGGGCTATTTAGTCAGGAGTGAAATCCCGGGGCTCAACCTCGGAACTGCCTTTGATACTGATAGTCTAGAGAGTGTGAGAGGATAGCGGAATATCCAG	0	0	0	0	0	0	0	0	0	0	0	0	0	0	0	0	0	0	0	0	0	0	0	0	0	0	0	0	0	0	0	0	0	0	0	0	0	0	0	0	0	0	0	0	0	0	0	0	0
TACAGAGGGTGCGAGCGTTGTTCGGAATTATTGGGCGTAAAGGGCGCGTAGGCGGTTATATAAGTCAATTGAGAAATTCTGGAGCTCAACTCCAGCGCTCTAATTGATACTGTATTACTAGAATGTGGAATGGGTAGATGGAACTCCTGT	0	0	0	0	0	0	0	0	0	0	0	0	0	0	0	0	0	0	0	0	0	0	0	0	0	0	0	0	0	0	0	0	0	0	0	0	0	0	0	0	0	0	0	0	0	0	0	0	0
TACAGAGGGTGCTAGCGTTGTTCGGAATTATTGGGCGTAAAGGGTGCGTAGGCGATCTTTTAAGTCAATTACGAAATTCTGGAGCTTAACTCCAGCGCTGTAATTGATACTAAAAGACTAGAATATGGAAGGGGCAAATGGAATTTTCAG	0	0	0	0	0	0	0	0	0	0	0	0	0	0	0	0	0	0	0	0	0	0	0	0	0	0	0	0	0	0	0	0	0	0	0	0	0	0	0	0	0	0	0	0	0	0	0	0	0
TACGGGAGGGGCAAGCGTTATCCGAAATAACTGGGCGTAAAGTGTCCGTAGATTGTATTGTAAGTTATTTGTTAAATTTTAAAGCCTAACTTTAAAAAAGCATTTAATACTACTATACTAGAGTTTTAAACAGAAAAGCAGAATTTTATG	0	0	0	0	0	0	0	0	0	0	0	0	0	0	0	0	0	0	0	0	0	0	0	0	0	0	0	0	0	0	0	0	0	0	0	0	0	0	0	0	0	0	0	0	0	0	0	0	0
TACGGAGGGGGTTAGCGTTGTTCGGAATTACTGGGCGTAAAGGGTATGTAGGCGGTCAATTAGGCTGAGTGTTAAAGACTGAGGCTTAACTTCAGGAGAGCATACAGAACCGGTTGACTAGAATCTAGTGGAAGGTGGCGGAATTTCCCG	0	0	0	0	0	0	0	0	0	0	0	0	0	0	0	0	0	0	0	0	0	0	0	0	0	0	0	0	0	0	0	0	0	0	0	0	0	0	0	0	0	0	0	0	0	0	0	0	0
AACGTGGGTCACAAACGTTATCCGATGTTACTTGGCGTAAAGCGTGTGTAGGCGGTATATTAAGTTACCTCTCAAATACCTCTGCTTACCAGAGGAGCCGGAAGTAATACTGACATACTAGAGTTATCTTTAGGGAAATCGGAATTTATG	0	0	0	0	0	0	0	0	0	0	0	0	0	0	0	0	0	0	0	0	0	0	0	0	0	0	0	0	0	0	0	0	0	0	0	0	0	0	0	0	0	0	0	0	0	0	0	0	0
TACGGAGGGTGCGAGCGTTGTTCGGATTTATTGGGCGTAAAGGGCGCGTAGGCGGATTGACAAGTCTTTTAATGAAATCTTCACCGCTTAACGGGAAAATTGCCGGAGAAACTGTCAGTCTCGAGAACGGTAGAGGTGAGTGGAATTCCT	0	0	0	0	0	0	0	0	0	0	0	0	0	0	0	0	0	0	0	0	0	0	0	0	0	0	0	0	0	0	0	0	0	0	0	0	0	0	0	0	0	0	0	0	0	0	0	0	0
TACGGAGGGTGCGAGCGTTGTTCGGATTTATTGGGCGTAAAGGGCGCGTAGGCGGATTGACAAGTCTTTTAGTGAAATCTTCACCGCTTAACGGGAAAATTGCCGGAGAAACTGTCAGTCTCGAGAACGGTAGAGGTGAGTGGAATTCCT	0	0	0	0	0	0	0	0	0	0	0	0	0	0	0	0	0	0	0	0	0	0	0	0	0	0	0	0	0	0	0	0	0	0	0	0	0	0	0	0	0	0	0	0	0	0	0	0	0
TACGGAGGGTGCGAGCGTTGTTCGGATTTATTGGGCGTAAAGGGCGCGTAGGCGGATTGACAAGTCTTTTGATGAAATCTTCACCGCTTAACGGGAAAATTGCCGGAGAAACTGTCAGTCTCGAGAACGGTAGAGGTGAGTGGAATTCCT	0	0	0	0	0	0	0	0	0	0	0	0	0	0	0	0	0	0	0	0	0	0	0	0	0	0	0	0	0	0	0	0	0	0	0	0	0	0	0	0	0	0	0	0	0	0	0	0	0
TACGGGAGGGGCAAGCGTTATCCGAAATAACTGGGCGTAAAGTGTCCGTAGATTGTATTGTAAGTTATTTATTAAATTTTAAAGCCTAACTTTAAAAAAGCATTTAATACTACTATACTAGAGTTTTAAACAGAAAAGCAGAATTTTATG	0	0	0	0	0	0	0	0	0	0	0	0	0	0	0	0	0	0	0	0	0	0	0	0	0	0	0	0	0	0	0	0	0	0	0	0	0	0	0	0	0	0	0	0	0	0	0	0	0
TACGTAGGGAGCAAGCGTTGTTCGGATTTATTGGGCGTAAAGAGCGCGTAGGCGGCTTGGCAAGTCCGTTGTGAAATCTCACAGCTCAACTGTGAAACTGCAGCGGAAACTGCCTCGCTAGAGTGCGGGAGAGGAGAGTGGAATTCCCAG	0	0	0	0	0	0	0	0	0	0	0	0	0	0	0	0	0	0	0	0	0	0	0	0	0	0	0	0	0	8	0	0	0	0	0	0	0	0	0	0	0	0	0	0	0	0	0	0	0
TACGTAGGGAGCGAGCGTTGTTCGGAATTATTGGGCGTAAAGAGCGCGTAGGCGGCTTGGCAAGTCCGTTATGAAATCTCACAGCTCAACTGTGAAACTGCGACGGAAACTGCCTCGCTAGAGTGCGGGAGAGGAGAGTGGAATTCCCAG	0	0	0	0	0	0	0	0	0	0	0	0	0	0	0	0	0	0	0	0	0	0	0	0	0	0	0	0	0	0	0	0	0	0	0	0	0	0	0	0	0	0	0	0	0	0	0	0	0
TACGTAGGGTGCAAGCGTTATCCGGAATTATTGGGCGTAAAGAGTATCGTAGGCTGTCTAATAAGTGTGTAATGAAATCCTTAGGCTCAACTTAAGAATTGCTGCATATACTGTTAGACTTGAGTATGTTAGAGGATGCTGGAATTTTCG	0	0	0	0	0	0	0	0	0	0	0	0	0	0	0	0	0	0	0	0	0	0	0	0	0	0	0	0	0	0	0	0	0	0	0	0	0	0	0	0	0	0	0	0	0	0	0	0	0
TACGGAGGGTGCAAGCGTTGTTCGGAATTACTGGGCGTAAAGCGCGTGTAGGCGGCTTGGCAAGTCGAGTATGAAATCCCAGGGCTCAACCCTGGAACTGCACCCGAAACTGCTTCGCTAGAGTCCCGGAGAGGGTGGCGGAATTTCCGG	0	0	0	0	0	0	0	0	0	0	0	0	0	0	0	0	0	0	0	0	0	0	0	0	0	0	0	0	0	0	0	0	0	0	0	0	0	0	0	0	0	0	0	0	0	0	0	0	0
TACGGGAGGGGCAAGCGTTACCCATCATTACTGGGCGTACAGAGTCTGTAGATTGTATTATAAGTTGTATTTTAAAATTTAAAGCTCAACTTTAAAAAAAGATACAATACTATTTTACTTGAGTTTAATATAGAAGAATAGAATTTCATG	0	0	0	0	0	0	0	0	0	0	0	0	0	0	0	0	0	0	0	0	0	0	0	0	0	0	0	0	0	0	0	0	0	0	0	0	0	0	0	0	0	0	0	0	0	0	0	0	0
AACGAGAGGGACAAGCGTTATTCATCATGACTGGGCGTAAAAAGTTTGTAGATTGTAAAGTAAGTTTCTTATTAAAAAATGAAGCCTAACTTCTGTAAATTTGTAAATACTGCTTTACTAGAGTTTTATATAGGAGAATATAATTTCACT	0	0	0	0	0	0	0	0	0	0	0	0	0	0	0	0	0	0	0	0	0	0	0	0	0	0	0	0	0	0	0	0	0	0	0	0	0	0	0	0	0	0	0	0	0	0	0	0	0
TACGTATGGGGCAAGCGTTGTTCGGATTCATTGGGCGTAAAGGGCATGTAGGCGGCATTGTAAGTCTAGTGTTAAAGACTGGAGCTTAACTCCAGAGAAGCACGAGAAACTGCAAAGCTAGAGTTTAGTAGAGGATTTTGGAATTCCTGG	0	0	0	0	0	0	0	0	0	0	0	0	0	0	0	0	0	0	0	0	0	0	0	0	0	0	0	0	0	0	0	0	0	0	0	0	0	0	0	0	0	0	0	0	0	0	0	0	0
AACGAGGGGTGCAAGCGTTATTCGGCTTAACTGGGCGTAAAGCGTCTGTAGACTGTGGAATCAGTTCCTAGTTAAAGATCAAAGCTTAACTTTGAAATAGCTTCGAATACTGTTCTACTTGAGTTTTATACAGAAGACTAGAATTCTATA	0	0	0	0	0	0	0	0	0	0	0	0	0	0	0	0	0	0	0	0	0	0	0	0	0	0	0	0	0	0	0	0	0	0	0	0	0	0	0	0	0	0	0	0	0	0	0	0	0
TACGTATGGGGCAAGCGTTGTTCGGATTCATTGGGCGTAAAGGGCATGTAGGCGGCATTGTAAGTCTAGTATTAAAGACTGGAGCTTAACTCCAGAGAAGCACGAGAAACTGCAAAGCTAGAGTTTAGTAGAGGATTTTGGAATTCCTGG	0	0	0	0	0	0	0	0	0	0	0	0	0	0	0	0	0	0	0	0	0	0	0	0	0	0	0	0	0	0	0	0	0	0	0	0	0	0	0	0	0	0	0	0	0	0	0	0	0
TACATAGAGTGCAAGCGTTATCCGGATTTATTGGGCGTAAAGCGTTCGTAGGCGGTCTATTAAGTCCGAAATTAAAGCCCGGGGCTCAACCCCGCTTCGCTTCGGATACTGGTAGACTAGAGTCATAAAGAGCTTAACGGAACTCAATCT	0	0	0	0	0	0	0	0	0	0	0	0	0	0	0	0	0	0	0	0	0	0	0	0	0	0	0	0	0	0	0	0	0	0	0	0	0	0	0	0	0	0	0	0	0	0	0	0	0
TACGTATGGGGCAAGCGTTGTTCGGATTCATTGGGCGTAAAGGGCATGTAGGCGGCATTGTAAGTCTAGTGTTAAAGACTGGAGCTTAACTCCAGAGAAGCACGAGAAACTGCAAAGCTAGAGTTTAGTAGAGGATTTTGGAATTCCTCG	0	0	0	0	0	0	0	0	0	0	0	0	0	0	0	0	0	0	0	0	0	0	0	0	0	0	0	0	0	0	0	0	0	0	0	0	0	0	0	0	0	0	0	0	0	0	0	0	0
GACGTAGGAGGCAAGCGTTGTCCGGATTTACTGGGCGTAAAGTGTCCGTAGGCGGTTGCGTAAGTGGTGTGTGAAAGCCTCCGGCTTAACTGGGGGAGGTCAGGCCAAACTGCGGAACTGGAGGGTCGGCGAGGCAGACGGAATTCTGGG	0	0	0	0	0	0	0	0	0	0	0	0	0	0	0	0	0	0	0	0	0	0	0	0	0	0	0	0	0	0	0	0	0	0	0	0	0	0	0	0	0	0	0	0	0	0	0	0	0
TACGGAGGGTGCAAGCGTTGTTCGGAATCATTGGGCGTAAAGCGCGTGTAGGCGGTTTACTAAGTCTGGCGTGAAAGCCCGGGGCTTAACCCCGGAAGTGCGCTGGATACTGGTTAACTAGAGGGCGGAAGGGGGAAGCGGAATTCCTGG	0	0	0	0	0	0	0	0	0	0	0	0	0	0	0	0	0	0	0	0	0	0	0	0	0	0	0	0	0	0	0	0	0	0	0	0	0	0	0	0	0	0	0	0	0	0	0	0	0
TACGGGAGGGGCAAGCGTTATCTAGAATAACTGGGCGTAAAGAGTCCGTAGATTGTACTGTAAGTTAGTTATTAAAGACTAAAACTTAATTTTAGAAAAGCTTCTAATACTACTGTACTTGAGTTTTTTGCAGAAAAGTAGAATTTCATG	0	0	0	0	0	0	0	0	0	0	0	0	0	0	0	0	0	0	0	0	0	0	0	0	0	0	0	0	0	0	0	0	0	0	0	0	0	0	0	0	0	0	0	0	0	0	0	0	0
TACGTAGGGCGCAAGCATTAATCGGATTTACTGGGCGTAAAGGGTGCGTAGGCGGCCTAGCAAGTTGAATGTGAAATTACAGGGCTTACCCCTGTAGCTGCATTCAAAACTGCTAGGCTAGAGTGCAAAGGGGGAAAGTGGAATTCCGCA	0	0	0	0	0	0	0	0	0	0	0	0	0	0	0	0	0	0	0	0	0	0	0	0	0	0	0	0	0	0	0	0	0	0	0	0	0	0	0	0	0	0	0	0	0	0	0	0	0
TACGTAGGGCGCAAGCATTAATCGGATTTACTGGGCGTAAAGGGTGCGTAGGCGGCCTAGCAAGTTGAATATGAAATTACAGGGCTTACCCCTGTAGCTGCATTCAAAACTGCTAGGCTAGAGTGCAAAGGGGGAAAGTGGAATTCCGCA	0	0	0	0	0	0	0	0	0	0	0	0	0	0	0	0	0	0	0	0	0	0	0	0	0	0	0	0	0	0	0	0	0	0	0	0	0	0	0	0	0	0	0	0	0	0	0	0	0
TACGGAAGGTGCGAGCGTTATTCGGATTTACTGGGCGTAAAGCGCGCGTAGGCGGCTATATAAGTCTGTTGTGAAAGCCCGTGACTCAATCACGGAAGTGCAATAGAAACTGTATAGCTAGAGTATAGGAGGGGAGAATGGAATTCCTGG	0	0	0	0	0	0	0	0	0	0	0	0	0	0	0	0	0	0	0	0	0	0	0	0	0	0	0	0	0	0	0	0	0	0	0	0	0	0	0	0	0	0	0	0	0	0	0	0	0
TACGGAGAGAGCAAGCGTTGTTCGGAATTATTGGGCGTAAAGGGCGTGTAGGCGGTCTAGTAAGTTAGTGGTGAAATCTCCGCTCTCAAAGTGGAGGCTGCTATTAATACTGCTAGACTAGAGAATAGTAGAGGGTGGCGGAATTCCTAG	0	0	13	0	0	0	0	0	0	0	0	0	0	0	0	0	0	0	0	0	0	0	0	0	0	0	0	0	0	1	0	0	0	0	0	0	0	0	0	0	0	0	0	0	0	0	0	0	0
AACGAGGGATACAAGCGTTATCCGGATTAACTGGGCGTAAAGAGTGTGTAGGTGGTTTTATATATTTTTAATTAAAGAAACTTTTATATAGTTTATGTTATAAATATTATTAAACTAGAGTATGTTTGGGGTAAAAGGAATTTTTTGAGG	0	0	3	0	0	0	0	0	0	0	0	0	0	0	0	0	0	0	0	0	0	0	0	0	0	0	0	0	0	0	0	0	0	0	0	0	0	0	0	0	0	0	0	0	0	0	0	0	0
TACGTAAGGGGCGAGCGTTACTCGGAATCACTGGGCGTAAAGAGCTTGTAGGCGGTTTTTTAAGTCGTTTGTAAAATACTAGGGCTTAACCTTAGAGATGTGAACGAAACTGAAGAGCTAGAACTTAGTGGAAGGCAGTGGAACTCCCGG	0	0	0	0	0	0	0	0	0	0	0	0	0	0	0	0	0	0	0	0	0	0	0	46	0	0	0	0	0	0	0	0	0	0	0	0	0	0	0	0	0	0	0	0	0	0	0	0	0
TACGTAAGGGGCGAGCGTTACTCGGAATCACTGGGCGTAAAGAGCTTGTAGGCGGTTTTTTAAGTCGTTTATAAAATACTAGGGCTTAACCTTAGAGATGTGAACGAAACTGAAGAGCTAGAACTTAGTGGAAGGCAGTGGAACTCCCGG	0	0	0	0	0	0	0	0	0	0	0	0	0	0	0	0	0	0	0	0	0	0	0	5	0	0	0	0	0	0	0	0	0	0	0	0	0	0	0	0	0	0	0	0	0	0	0	0	0
TACGGGAGGGGCAAGCGTTATCCGAAATGACTGGGCGTAAAGAGTCCGTAGACTGTACTGTAAGTTATTTATTAAATCCTAAAGCTTAACTTTAGAATAGCCTATAATACTACTTTACTAGAGTTTTATTCAGAAGAGTAGAATTCCATG	0	0	0	0	0	0	0	0	0	0	0	0	0	0	0	0	0	0	0	0	0	0	0	0	0	0	0	0	0	0	0	0	0	0	0	0	0	0	0	0	0	0	0	0	0	0	0	0	0
TACGGAGGGGGCAAGCGTTGTTCGAAGTTATTGGGCGTAAAGAGCACGTAGGCGGTAATATAAGTCAATAATTAAATATGACAGCTCAACTGTCAGCGAGCTAGTGAAACTATATTACTGGAGTATCGTAGAGGATTGTAGAATTCCTAG	0	0	0	0	0	0	0	0	0	0	0	0	0	0	0	0	0	0	0	0	0	0	0	0	0	0	0	0	0	0	0	0	0	0	0	0	0	0	0	0	0	0	0	0	0	0	0	0	0
TACGGGAGGGGCAAGCGTTATCTAGAATAACTGGGCGTAAAGGGTCCGTAGACTGTATTGTAAGTTATTTATTAAAGCCTAAAGCCTAACTTTAGAAAAGCATTTAATACTACTATACTTGAGTTTTTTGCAGAAGAGCAGAATTTCATG	0	0	0	0	0	0	0	0	0	0	0	0	0	0	0	0	0	0	0	0	0	0	0	0	0	0	0	0	0	0	0	0	0	0	0	0	0	0	0	0	0	0	0	0	0	0	0	0	0
TACGGGGGATACAAGCGTTATTCGGAATTATTGGGCGTAAAGTGTTTGTAGGCGGTTTAGTGTATTATTAGTGTGATAAATAAAAAAAGTTTATTTGGCGCTAGTAAGATTATTAAACTAGAGTATGGTAGAGACAAAAGGAATTTTTCG	0	0	4	0	0	0	0	0	0	0	0	0	0	0	0	0	0	0	0	0	0	0	0	0	0	0	0	0	0	0	0	0	0	0	0	0	0	0	0	0	0	0	0	0	0	0	0	0	0
TACGGGGGATACAAGCGTTATTCGGAATTATTGGGCGTAAAGTGTTTGTAGGCGGTCTAGTGTATTATTAATACTATAAATAGAAATAGTTTATTGGATATTAATAAGATTATTAGACTAGAGTATGGTAGGGACAAAAGGAAATTTTCG	0	0	0	0	0	0	0	0	0	0	0	0	0	0	0	0	0	0	0	0	0	0	0	0	0	0	0	0	0	0	0	0	0	0	0	0	0	0	0	0	0	0	0	0	0	0	0	0	0
TACGGGGGATACAAGCGTTATTCGGAATTATTGGGCGTAAAGTGTTTGTAGGCGGTTTAGTGTATTATTAATGTGATAAATAAAAAAAGTTTATTTGGCGCTAGTAAGATTATTAAACTAGAGTATGGTAGAGACAAAAGGAATTTTTCG	0	0	0	0	0	0	0	0	0	0	0	0	0	0	0	0	0	0	0	0	0	0	0	0	0	0	0	0	0	0	0	0	0	0	0	0	0	0	0	0	0	0	0	0	0	0	0	0	0
TACATAGGTGGCGAGCGTTATCCGGAATTATTGGGCGTAAAGAGTGCCCAGGCTGTTAAATTAGTCTGTTATTAAATGCTAAAGCTCAACTTTAGTATGCAGCAGAAACTATTTAACTAGAATACAGGTGGGGGCAGTGGAATTTGATGT	0	0	0	0	0	0	0	0	0	0	0	0	0	0	0	0	0	0	0	0	0	0	0	0	0	0	0	0	0	4	0	0	0	0	0	0	0	0	0	0	0	0	0	0	0	0	0	0	0
TACGTAGGTGGCAAGCGTTATCCGGAATTACTGGGCGTAAAGCGTGCGCAGGCGGTTTGTAAAGTCTGAGGTTAAATCCCGAAGCTCAACTTCGGTTCGCCTTGGAAACTTATAAACTAGAGTGTTGGAGAGGATAGTGGAATTTCATGT	0	0	0	0	0	0	0	0	0	0	0	0	0	0	0	0	0	0	0	0	0	0	0	0	0	0	0	0	0	2	0	0	0	0	0	0	0	0	0	0	0	0	0	0	0	0	0	0	0
TACGTAGGGAGCTAGCGTTGTTCGGAATCATTGGGCGTAAAGAGCGCGTAGGCGGCTTGGCAAGTCCGTTGTGAAATCTCACAGCTTAACTGTGAAACTGCGACGGAAACTGCCTCGCTAGAGTGCGGGAGAGGAGAGTGGAATTCCCAG	0	0	0	0	0	0	0	0	0	0	0	0	0	0	0	0	0	0	0	0	0	0	0	0	0	0	0	0	0	2	0	0	0	0	0	0	0	0	0	0	0	0	0	0	0	0	0	0	0
TACGTAAGGGGCAAGCGTTATCCGGAATTATTGGGCGTAAAGCGTCCGCAGGCGGTTGTCTAAGTCTGTTATTAAATACCATCGCTCAACGTTGGTGCCGTAATGGAAACTAGACAACTAGAGATCGGGAGAGGCAAAGGGAATAGTGCA	0	0	0	0	0	0	0	0	0	0	0	0	0	0	0	0	0	0	0	0	0	0	0	0	0	0	0	0	0	2	0	0	0	0	0	0	0	0	0	0	0	0	0	0	0	0	0	0	0
TACGGAGGGTGCAAGCGTTGTTCGGAATTACTGGGCGTAAAGCGCGCGTAGACGGGTCAATAAGTTGATTGTGAAAGCCCAGAGCTTAACTTTGGAATTGCAGTCAAAACTGTTGGTCTTGAATATCTGAGAGGGTGGCGGAATACCTGG	0	0	0	0	0	0	0	0	0	0	0	0	0	0	0	0	0	0	0	0	0	0	0	0	0	0	0	0	0	4	0	0	0	0	0	0	0	0	0	0	0	0	0	0	0	0	0	0	0
TACGTAGGGTGCAAACGTTGTTCGGAATTATTGGGCGTAAAGGGTGCGTAGGCGGCCTTTTAAGTTAGTTGTGAAATTGCGCGGCTCAACCGCGTAGCTGCAGCTAATACTGGAAGGCTAGAGTCGTCGATAGAGGTAGCAGGAATTTCT	0	0	0	0	0	0	0	0	0	0	0	0	0	0	0	0	0	0	0	0	0	0	0	0	0	0	0	0	0	4	0	0	0	0	0	0	0	0	0	0	0	0	0	0	0	0	0	0	0
TACGAGGGGGGCTAGCGTTGTTCGGAATCACTGGGCGTAAAGGGCGTGTAGGCGGTTATATAAGTCAAATGTGAAATCCTTGGTCTCAAGCTAAGAACTGCATTTGAAACTGTATAACTTGAGTACGAGAGGGGGTAGTGAAATTTCTAG	0	0	0	0	0	0	0	0	0	0	0	0	0	0	0	0	0	0	0	0	0	0	0	0	0	0	0	0	0	9	0	0	0	0	0	0	0	0	0	0	0	0	0	0	0	0	0	0	0
TACGTAGGGAGCGAGCGTTGTTCGGAATCATTGGGCGTAAAGAGCGCGTAGGCGGCTTGGCAAGTCCGTTGTGAAATCTCACAGCTCAACTGTGAAACTGCGACGGAAACTGCCTCGCTAGAGTGCGGGAGAGGAGAGTGGAATTCCCAG	0	0	0	0	0	0	0	0	0	0	0	0	0	0	0	0	0	0	0	0	0	0	0	0	0	0	0	0	0	4	0	0	0	0	0	0	0	0	0	0	0	0	0	0	0	0	0	0	0
TACGTAGGGTGCAAGCGTTATTCGGATTTACTGGGTTTAAAGCGTGCGTAGGCGGCTTTTTAAGTCAATGATAAAATCTTGGTGCTCAACGCCAAAAGAATTGTTGAAACTATTAAGCTAGAGTTATGTTTAGGTAGGCAGAATTTACAG	0	0	0	0	0	0	0	0	0	0	0	0	0	0	0	0	0	0	0	0	0	0	0	0	0	0	0	0	0	6	0	0	0	0	0	0	0	0	0	0	0	0	0	0	0	0	0	0	0
TACGGAGGGTGCGAGCGTTAATCGGAATTACTGGGCGTAAAGGGCGCGTAGGCGGCCGAGCCAGTCCAAGGTAAAATAAAAAGGCTCAACCGGGGAACTGCCTCGGATACTGCTTGGCTTGAGTCCCGGAGAGGGTAGCGGAATTCCCAG	0	0	0	0	0	0	0	0	0	0	0	0	0	0	0	0	0	0	0	0	0	0	0	0	0	0	0	0	0	2	0	0	0	0	0	0	0	0	0	0	0	0	0	0	0	0	0	0	0
TACGTAGGGTGCAAACGTTGTTCGGAATTATTGGGCGTAAAGGGTGCGTAGGCTGCCTTTTAAGTTAGTTGTGAAATTGCGCGGCTCAACCGCGTAGCTGCAGCTAATACTGGAAGGCTAGAGTTGTCGATAGAGGTAGCGGGAATTTCT	0	0	0	0	0	0	0	0	0	0	0	0	0	0	0	0	0	0	0	0	0	0	0	0	0	0	0	0	0	5	0	0	0	0	0	0	0	0	0	0	0	0	0	0	0	0	0	0	0
TACGAGGGATACAAGCGTTGTCCGGAATTACTGGGCGTAAAGTGTGTGTAGGTGGTTTAATATATTTTTAATCAAAGAAAATTATATATAATTTTTTTTAAAAACATTATTAAACTTGAGTTTGTTATGGGTAAAAGGAATTTTTTGAGG	0	0	0	0	0	0	0	0	0	0	0	0	0	0	0	0	0	0	0	0	0	0	0	0	0	0	0	0	0	0	0	0	0	0	0	0	0	0	0	0	0	0	0	0	0	0	0	0	0
TACGGGGGATACAAGCGTTGTCCGGATTTACTGGGCGTAAAGAGTGTGTAGATGGTTTAATATATTTTTAATTAAAAAGACTTATGTTATATAATCTTGTTAAAAATATTATTACACTAGAGTCTGTTAGGGGTAAAAGGAATTTTTTGA	0	0	0	0	0	0	0	0	0	0	0	0	0	0	0	0	0	0	0	0	0	0	0	0	0	0	0	0	0	0	0	0	0	0	0	0	0	0	0	0	0	0	0	0	0	0	0	0	0
TACGTAGGTGGCAAGCGTTATCCGGAATTACTGGGCGTAAAGCGTGCGCAGGCGGTTTGGAAAGTCTGAGGTTAAAGCCCGAAGCTCAACTTCGGTTCGCCTTGGAAACTAACAAACTAGAGTGTTGGAGAGGACAGTGGAATTTCATAT	0	0	0	0	0	0	0	0	0	0	0	0	0	0	0	0	0	0	0	0	0	0	0	0	0	0	0	0	0	6	0	0	0	0	0	0	0	0	0	0	0	0	0	0	0	0	0	0	0
TACATAGGTGGCGAGCGTTATCCGGAATTATTGGGCGTAAAGAGTGCCCAGGCTGTTAAATTAGTCTGTTATTAAATGCTAAAGCTCAACTTTAGTATGCAGCAGAAACTATTTAACTAGAATACAGGTGTGGGCAGTGGAATTTGATGT	0	0	0	0	0	0	0	0	0	0	0	0	0	0	0	0	0	0	0	0	0	0	0	0	0	0	0	0	0	0	0	0	0	0	0	0	0	0	0	0	0	0	0	0	0	0	0	0	0
TACGTAGGTAGCGAGCGTTATCCGGAATTATTGGGCGTAAAGAGCATGTAGGCGGTTATATAAGTCTATTATGAAAGGCATCGGCTTAACCGATGAATTGCAGTAGAAACTGTATAACTTGAGTTCGAGAGAGGGAAATGGAATTCCATG	0	0	0	0	0	0	0	0	0	0	0	0	0	0	0	0	0	0	0	0	0	0	0	0	0	0	0	0	0	0	0	0	0	0	0	0	0	0	0	0	0	0	0	0	0	0	0	0	0
TACGAAGGGGGCAAGCGTTGTTCGGATTTATTGGGCGTAAAGGGCGTGTAGGCGGGGTCTTAAGTCAGAAGTGAAATCCCTCGGCTCAACCGAGGAACTGCTTTTGAAACTGGGATTCTTGAGTGCGGGAGAGGGAAGTGGAATTCCCAG	0	0	0	0	0	0	0	0	0	0	0	0	0	0	0	0	0	0	0	0	0	0	0	0	0	0	0	0	0	0	0	0	0	0	0	0	0	0	0	0	0	0	0	0	0	0	0	0	0
TACGGAGGGTGCAAGCGTTGTTCGGAATTACTGGGCGTAAAGAGCGTGTAGGCGGCTAGTTAAGTCAGATATGAAAGCCCTGGGCTCAACCCAGGAAGTGCATTTGAAACTAATTAGCTAGAGTACGAGAGAGGAAGGTGGAATTCCTGG	0	0	0	0	0	0	0	0	0	0	0	0	0	0	0	0	0	0	0	0	0	0	0	0	0	0	0	0	0	0	0	0	0	0	0	0	0	0	0	0	0	0	0	0	0	0	0	0	0
TACGTATGGGGCAAGCGTTGTTCGGATTTATTGGGCGTAAAGCGCGTGTAGGTGGTTTTATAAGTCATATGTGAAAATCCAGGGCTTAACCCTGGAATTGCATCTGAAACTGTAGAACTAGAGTTCAGTAGAGGAAAGCGGAATTCCTGG	0	0	0	0	0	0	0	0	0	0	0	0	0	0	0	0	0	0	0	0	0	0	0	0	0	0	0	0	0	0	0	0	0	0	0	0	0	0	0	0	0	0	0	0	0	0	0	0	0
TACGGAGGGTGCAAGCGTTGTTCGGAATTACTGGGCGTAAAGAGCGTGTAGGCGGCTAGTTAAGTCAGATGTGAAAGCCCTGGGCTCAACCCAGGAAGTGCATTTGAAACTAATTAGCTAGAGTACGAGAGAGGAAGGTGGAATTCCTGG	0	0	0	0	0	0	0	0	0	0	0	0	0	0	0	0	0	0	0	0	0	0	0	0	0	0	0	0	0	4	0	0	0	0	0	0	0	0	0	0	0	0	0	0	0	0	0	0	0
TACGTAGGTAGCGAGCGTTATCCGGAATTATTGGGCGTAAAGAGCATGTAGGCGGTCATATAAGTCTATTATGAAAGGCATCGGCTTAACCGATGAATTGCAGTAGAAACTGTATAACTTGAGTTCGAGAGAGGGAAATGGAATTCCATG	0	0	0	0	0	0	0	0	0	0	0	0	0	0	0	0	0	0	0	0	0	0	0	0	0	0	0	0	0	0	0	0	0	0	0	0	0	0	0	0	0	0	0	0	0	0	0	0	0
TACGTAGGTGGCGAGCGTTATTCGGATTTACTGGGCGTAAAGAGTTCGTAGGGGGTTTGGTAAGTTTGATATGAAATCCAATGGCTTAACCATTGACGTGCATTGAATACTACCAGACTAGAGTTCAAGAGAGGAAAGTGGAATTTCTGG	0	0	0	0	0	0	0	0	0	0	0	0	0	0	0	0	0	0	0	0	0	0	0	0	0	0	0	0	0	0	0	0	0	0	0	0	0	0	0	0	0	0	0	0	0	0	0	0	0
TACGTAGGTGGCGAGCGTTATTCGGATTTACTGGGCGTAAAGAGTTCGTAGGGGGTTTGGTAAGTTTGATGTGAAATCCAATGGCTTAACCATTGACGTGCATTGAATACTACCAGACTAGAGTTCAAGAGAGGAAAGTGGAATTTCTGG	0	0	0	0	0	0	0	0	0	0	0	0	0	0	0	0	0	0	0	0	0	0	0	0	0	0	0	0	0	0	0	0	0	0	0	0	0	0	0	0	0	0	0	0	0	0	0	0	0
TACGAGGGATACAAGCGTTATCCGGAATTACTGGGCGTAAAGTGTATGTAGGTGGTTTAATATATTTTTAATTAAAAAAAATTATGTGTAATTTTTGTTAACAATATTATTAAACTTGAGTTTGTCAGGGGTAAAAGGAATTTTTTGAGA	0	0	0	0	0	0	0	0	0	0	0	0	0	0	0	0	0	0	0	0	0	0	0	0	0	0	0	0	0	0	0	0	0	0	0	0	0	0	0	0	0	0	0	0	0	0	0	0	0
GACAGAGGGTGCAAGCGTTGTTCGGATTCACTGGGCGTAAAGCGCGTGTAGGCTGTATATTAAGTCATTTGTTAAAGCCCGGAGCTCAACTCCGGTTCTGCATTTGATACTAATATACTTGAGATTGGAAGAGGTAAATGGAATTCTTAA	0	0	0	0	0	0	0	0	0	0	0	0	0	0	0	0	0	0	0	0	0	0	0	0	0	0	0	0	0	0	0	0	0	0	0	0	0	0	0	0	0	0	0	0	0	0	0	0	0
TACGGAGGGTGCTAGCGTTGTTCGGAATCACTGGGCGTAAAGGGAGAGTAGGCGGTTTAGTAAGTCAGATGTGAAAGCCCGGAGCTCAACTCCGGAAGTGCATTTGAAACTATTAGACTGGAGTACAGTAGAGGCTAGCGGAATTCCTAG	0	0	0	0	0	0	0	0	0	0	0	0	0	0	0	0	0	0	0	0	0	0	0	0	0	0	0	0	0	0	0	0	0	0	0	0	0	0	0	0	0	0	0	0	0	0	0	0	0
TACGGAGGGTGCTAGCGTTGTTCGGAATCACTGGGCGTAAAGGGAGAGTAGGCGGTTTAGTAAGTCAGATATGAAAGCCCGGAGCTCAACTCCGGAAGTGCATTTGAAACTATTAGACTGGAGTACAGTAGAGGCTAGCGGAATTCCTAG	0	0	0	0	0	0	0	0	0	0	0	0	0	0	0	0	0	0	0	0	0	0	0	0	0	0	0	0	0	0	0	0	0	0	0	0	0	0	0	0	0	0	0	0	0	0	0	0	0
TACAGAGGGTGCGAGCGTTGTTCGGAATCACTGGGCGTAAAGCGTGCGTAGGCGGTTTACTAAGTCAGATGTGAAAGCCCAGGGCTCAACCTTGGAACTGCATTTGAAACTGGTAGACTTGAGTTCTGGAGGGGATGGTGGAATTCCGAG	0	0	0	0	0	0	0	0	0	0	0	0	0	5	0	0	0	0	0	0	0	0	0	0	0	0	0	0	0	0	0	0	0	0	0	0	0	0	0	0	0	0	0	0	0	0	0	0	0
TACGGAGGGTGCTAGCGTTGTTCGGAATCACTGGGCGTAAAGGGAGAGTAGGCGGTTTAGTAAGTCAGATATGAAAGCCCGGAGCTCAACTCAGGAAGTGCATTTGAAACTATTAGACTGGAGTACAGTAGAGGCTAGCGGAATTCCTAG	0	0	0	0	0	0	0	0	0	0	0	0	0	0	0	0	0	0	0	0	0	0	0	0	0	0	0	0	0	0	0	0	0	0	0	0	0	0	0	0	0	0	0	0	0	0	0	0	0
TACATAGGTGGCGAGCGTTATCCGGATTTATTGGGCGTAAAGAGTGCCCAGGAGGTTTATTAAGTTTGATGTTAAAGTCCAGGGCTCAACCCTGGGATGCATTGAATACTGGTAGACTTCGAGTTTTGGGGAGGTTAATGGAATTCCATG	0	0	0	0	0	0	0	0	0	0	0	0	0	0	0	0	0	0	0	0	0	0	0	0	0	0	0	0	0	0	0	0	0	0	0	0	0	0	0	0	0	0	0	0	0	0	0	0	0
TACGGGGGATACAAGCGTTATTCGGAATTATTGGGCGTAAAGTGTTTGTAGGCGGTTTAGTGTATTATTAGTGTAATAAATAAAAAAATTTTATTGAATATTAATAAGATTATTAAACTAGAGTATAGGAGAGACAAAAGGAATTTTTCG	0	0	0	0	0	0	0	0	0	0	0	0	0	0	0	0	0	0	0	0	0	0	0	0	0	0	0	0	0	0	0	0	0	0	0	0	0	0	0	0	0	0	0	0	0	0	0	0	0
TACGGGGGATACAAGCGTTATTCGGAATTATTGGGCGTAAAGTGTTTGTAGGCGGTTTAGTGTATTATTAATATAATAAATAAAAAAATTTTATTGAATATTGGTAAGATTATTAAACTAGAGTATAGGAGAGATAAAAGGAATTTTTCG	0	0	0	0	0	0	0	0	0	0	0	0	0	0	0	0	0	0	0	0	0	0	0	0	0	0	0	0	0	0	0	0	0	0	0	0	0	0	0	0	0	0	0	0	0	0	0	0	0
TACGGGGGATACAAGCGTTATTCGGAATTATTGGGCGTAAAGTGTTTGTAGGCGGTTTAGTGTATTATTAGTATAATAAATAAAAAAATTTTATTGAATATTGGTAAGATTATTAAACTAGAGTATAGGAGAGATAAAAGGAATTTTTCG	0	0	0	0	0	0	0	0	0	0	0	0	0	0	0	0	0	0	0	0	0	0	0	0	0	0	0	0	0	0	0	0	0	0	0	0	0	0	0	0	0	0	0	0	0	0	0	0	0
TACGGGGGGGGCAAGCGTTGTTCGGAATTACTGGGCGTAAAGGGCGCGCAGGCGGGCGGGAAAGTCTCTCGTGAAATCCCACGGCTCAACCGTGGAATTGCGGGAGATACTATCCGTCTTGAGTTCGGGAGAGGAGTGTGGAATTCCCAG	0	0	0	0	0	0	0	0	0	0	0	0	0	0	0	0	0	0	0	0	0	0	0	0	0	0	0	0	0	0	0	0	0	0	0	0	0	0	0	0	0	0	0	0	0	0	0	0	0
TACGGAGGGTGCAAGCGTTGTTCGGAATCATTGGGCGTAAAGCGCGTGTAGGCGGTTTACTAAGTCTGGCGTGAAAGCCCGGGGCTTAACCCCGGAAGTGCGTCGGATACTGGTTAACTAGAGGGCGGAAGGGGGAAGCGGAATTCCTGG	0	0	0	0	0	0	0	0	0	0	0	0	0	0	0	0	0	0	0	0	0	0	0	0	0	0	0	0	0	0	0	0	0	0	0	0	0	0	0	0	0	0	0	0	0	0	0	0	0
TACGGGAGGGGCAAGCGTTATCTAGAATAACTGGGCGTAAAGGGTCCGTAGACTGTATTGTAAGTTATTTGTTAAATCCTAAAGCCTAACTTTAGAAAAGCATTTAATACTACTATACTTGAGTTTTTTGCAGAAGAGCAGAATTTCATG	0	0	0	0	0	0	0	0	0	0	0	0	0	0	0	0	0	0	0	0	0	0	0	0	0	0	0	0	0	0	0	0	0	0	0	0	0	0	0	0	0	0	0	0	0	0	0	0	0
AACGGGGGATACAAGCGTTATCCGGAATTACTGGGCGTAAAGCGTATGTAGATGGTTTAATGTATTTTTAAAGAAATAAAACTATATATATGTTTTTATTAAAAAGATTATTAAACTTGAGTCTGTTAGGGGTAAAAGGAATTTTTTGAG	0	0	0	0	0	0	0	0	0	0	0	0	0	0	0	0	0	0	0	0	0	0	0	0	0	0	0	0	0	0	0	0	0	0	0	0	0	0	0	0	0	0	0	0	0	0	0	0	0
AACGTGGGTCACAAACGTTATCCGATGTTACTTGGCGTAAAGCGTGTGTAGGCGGTATGTTAAGTTACCTCTCAAATACCTCTGCTTACCAGAGGAGCCGGAAGTAATACTGGCAAACTAGAGTTATTTTTAGGGAAATCGGAATTTATG	0	0	0	0	0	0	0	0	0	0	0	0	0	0	0	0	0	0	0	0	0	0	0	0	0	0	0	0	0	0	0	0	0	0	0	0	0	0	0	0	0	0	0	0	0	0	0	0	0
TACGGAGGTGGCAAGCGTTGTCCGATGTTATTTGGCGTAAAGAGTTCTGTAGGTGGATTTATAAGTTATATATTAAAGGCTACGGCCCAACCGTGGTTATGCGTGTAATACTGTAAATCTAGAGTAAGGTAGAGGTTGGCGGAACGTACA	0	0	0	0	0	0	0	0	0	0	0	0	0	0	0	0	0	0	0	0	0	0	0	0	0	0	0	0	0	0	0	0	0	0	0	0	0	0	0	0	0	0	0	0	0	0	0	0	0
AACGGGGGATACAAGCGTTGTCCGGAATTACTGGGCGTAAAGTGTATGTAGGTGGTTTAATATATTTTTAAATAAAAAAAACTATATATATGTTTTAATTAAAAAAATTATTAAGCTTGAGTCTGTTAGTGGTAAAAGGAATTTTTTGAG	0	0	0	0	0	0	0	0	0	0	0	0	0	0	0	0	0	0	0	0	0	0	0	0	0	0	0	0	0	0	0	0	0	0	0	0	0	0	0	0	0	0	0	0	0	0	0	0	0
TACGGAGGGTGCAAGCGTTAATCGGATTTACTGGGCGTAAAGGGTGCGCAGGTGGAAATTTAAGTCAGATATAAAAGACCAAGGCTCAACCTTGGGAATGCATTTGAAACTGGATTTCTTGAGCTTAGTTAAGGAAGACGGAATTTTGCA	0	0	0	0	0	0	0	0	0	0	0	0	0	0	0	0	0	0	0	0	0	0	0	0	0	0	0	0	0	0	0	0	0	0	0	0	0	0	0	0	0	0	0	0	0	0	0	0	0
GACGAGGGTTGCAAGCGTTATCCGGAATCATTGGGCGTAAAGCGTCTGTAGGTGTCTTTGTAAGTTTCCTATGAAATCCCAGTGCTCAACATTGGGGCTGCGAGAAATACTACAAGGATTGAGGAAGATAGAGGTAAGCGGAATTTCCGG	0	0	0	0	0	0	0	0	0	0	0	0	0	0	0	0	0	0	0	0	0	0	0	0	0	0	0	0	0	0	0	0	0	0	0	0	0	0	0	0	0	0	0	0	0	0	0	0	0
TACGGGGGGGGCAAGCGTTGCTCGGAATCATTGGGCGTAAAGGGCTAGTAGGCGGCCTGCTAAGTCGATTGTGAAATCCCACGGCTCAACCGTGGAATTGCGACCGATACTGGCGGGCTTGAGTACGGGAGAGGAAGGCGGAATTCCCAG	0	0	0	0	0	0	0	0	0	0	0	0	0	0	0	0	0	0	0	0	0	0	0	0	0	0	0	0	0	0	0	0	0	0	0	0	0	0	0	0	0	0	0	0	0	0	0	0	0
TACGGGGGGGGCAAGCGTTGCTCGGAATCATTGGGCGTAAAGGGCTAGTAGGCGGCCTGCTAAGTCGATTATGAAATACCACGGCTCAACCGTGGAATTGCGACCGATACTGGCGGGCTTGAGTACGGGAGAGGAAGGCGGAATTCCCAG	0	0	0	0	0	0	0	0	0	0	0	0	0	0	0	0	0	0	0	0	0	0	0	0	0	0	0	0	0	0	0	0	0	0	0	0	0	0	0	0	0	0	0	0	0	0	0	0	0
GACGAGGGATACAAGCGTTATCCGGATTTACTGGGCGTAAAGCGTGTGTAGGTGGTTTAATATATTTTTAATTAAAGAAAATTATATATAATTTTTGTTAAAAATATTATTTAACTTGAGTGTGTTAGTGGTAAAAGGAATTTTTTGAGG	0	0	0	0	0	0	0	0	0	0	0	0	0	0	0	0	0	0	0	0	0	0	0	0	0	0	0	0	0	0	0	0	0	0	0	0	0	0	0	0	0	0	0	0	0	0	0	0	0
TACGTAGGGTGCAAGCGTTATCCGGAATTACTGGGCGTAAAGCGTACCGTAGGCGGTTTGAAACGTCCGTTTTTAAAGACTCCGGCTCAACCGGAGAAAAGGAGCGGATACGGTCAGACTTGAGTTTGTTCGGGGAAGCCGGAATTGATG	0	0	0	0	0	0	0	0	0	0	0	0	0	0	0	0	0	0	0	0	0	0	0	0	0	0	0	0	0	0	0	0	0	0	0	0	0	0	0	0	0	0	0	0	0	0	0	0	0
AACGTAGGGTGCAAGCGTTATCCGGAATTACTGGGTGTAAAGAGTATCGTAGGCGGTTTTGTAAGTTACTTATCAAAGACCTCTGCTTAACGGAGGAAAGGCAAGTAATACTGCAGAACTAGTGTTAGGTCGGGGGTGTTGGAATTCCCG	0	0	0	0	0	0	0	0	0	0	0	0	0	0	0	0	0	0	0	0	0	0	0	0	0	0	0	0	0	0	0	0	0	0	0	0	0	0	0	0	0	0	0	0	0	0	0	0	0
TACGTAGGGTGCAAGCGTTATCCGGATTTATTGGGCGTAAAGAGTATCGTAGGCGGATTATTAAGTTCTAGTTTAAATTCCAAGGCTCAACTTTGGAGCAGGCTAGAATACTGATAGTCTAGAATTAGGTCGGGGGTGTTGGAATTCCCG	0	0	0	0	0	0	0	0	0	0	0	0	0	0	0	0	0	0	0	0	0	0	0	0	0	0	0	0	0	0	0	0	0	0	0	0	0	0	0	0	0	0	0	0	0	0	0	0	0
TACGTAGGGTGCGAGCGTTATCCGGATTTATTGGGCGTAAAGGGTTTCGTAGGCGGTTTGGTAAGTAATGAATTAAAGCTCCGGGCTCAACTCGGAAAAAGCTCATTATACTGCCAGACTAGAAAGCTATCGGGGAGGCTGGAATTCCAC	0	0	0	0	0	0	0	0	0	0	0	0	0	0	0	0	0	0	0	0	0	0	0	0	0	0	0	0	0	0	0	0	0	0	0	0	0	0	0	0	0	0	0	0	0	0	0	0	0
TACGTAGGTGGCGAGCGTTATCCGGAATTATTGGGCGTAAAGAGTGCGTAGGCGGTTTAATAAGTCTGATATGAAAGCCAATGGCTTAACCATTGAACTGCATTAGATACTATTAGACTAGAGTTCGGAAGGGGAGATTGGAATTTCATG	0	0	0	0	0	0	0	0	0	0	0	0	0	0	0	0	0	0	0	0	0	0	0	0	0	0	0	0	0	0	0	0	0	0	0	0	0	0	0	0	0	0	0	0	0	0	0	0	0
AACGTAGGGTGCAAGCGTTATCCGGAATTACTGGGTGTAAAGAGTATCGTAGGCGGCTTTGTAAGTTACTTATCAAAGACCTCTGCTTAACGGAGGAAAGGCAAGTGATACTGCAAAACTAGTGTTAGGTCGGGGGTGTTGGAATTCCCG	0	0	0	0	0	0	0	0	0	0	0	0	0	0	0	0	0	0	0	0	0	0	0	0	0	0	0	0	0	0	0	0	0	0	0	0	0	0	0	0	0	0	0	0	0	0	0	0	0
TACGTAGGGTGCGAGCGTTATCCGGATTTATTGGGCGTAAAGGGTTTCGTAGGCGGTTTGGTAAGTAATGGATTAAAGCTCCGGGCTCAACTCGGAAAAAGCTCATTATACTGCCAGACTAGAAAGCTATCGGGGAGGCTGGAATTCCAC	0	0	0	0	0	0	0	0	0	0	0	0	0	0	0	0	0	0	0	0	0	0	0	0	0	0	0	0	0	0	0	0	0	0	0	0	0	0	0	0	0	0	0	0	0	0	0	0	0
GACGAGGGTTGCAAGCGTTATCCGGAATCATTGGGCGTAAAGCGTCTGTAGGTGTCTTTGTAAGTTTCCTGTGAAATCCCAGTGCTCAACATTGGGGCTGCGAGAAATACTACAAAGATTGAGGAAGATAGAGGTAAGCGGAATTTCTGG	0	0	0	0	0	0	0	0	0	0	0	0	0	0	0	0	0	0	0	0	0	0	0	0	0	0	0	0	0	0	0	0	0	0	0	0	0	0	0	0	0	0	0	0	0	0	0	0	0
TACGGAGGGGGCGAGCGTTATTCGGAATTACTGGGCGTAAAGGGCGCGTAGGCGGCCGAATAAGTCGAAGGTGAAAGCCCTGGGCTCAACCTGGGAAATGCCTTCGATACTGTTCGGCTTGAGTCCGGGAGGGGGTAGTGGAATTCCCAG	0	0	0	0	0	0	0	0	0	0	0	0	0	0	0	0	0	0	0	0	0	0	0	0	0	0	0	0	0	0	0	0	0	0	0	0	0	0	0	0	0	0	0	0	0	0	0	0	0
TACGGAGAGTGCAAGCGTTGTTCGGAATCATTGGGCGTAAAGGGCGTGTAGGCGGCCTGTTAAGTCTGGTATGAAAGCCCTCGGCTCAACCGAGGACGTGCACTGGATACTGGCGGGCTTGAGTATGGGAGAGGGAGGCGGAATTCCCGG	0	0	0	0	0	0	0	0	0	0	0	0	0	0	0	0	0	0	0	0	0	0	0	0	0	0	0	0	0	0	0	0	0	0	0	0	0	0	0	0	0	0	0	0	0	0	0	0	0
TACGTAGGGAGCGAGCGTTGTTCGGAATCATTGGGCGTAAAGAGCGCGTAGGCGGCTTGGCAAGTCCGTTATGAAATCTCACAGCTTAACTGTGAAACTGCGACGGAAACTACCTCGCTAGAGTGCGGGAGAGGAGAGTGGAATTCCCAG	0	0	0	0	0	0	0	0	0	0	0	0	0	0	0	0	0	0	0	0	0	0	0	0	0	0	0	0	0	0	0	0	0	0	0	0	0	0	0	0	0	0	0	0	0	0	0	0	0
AACGAGGGGGACAAGCGTTATTCATCATGACTGGGCGTAAAAGGTTCGTAGACGGTAAAGTAAGTTTCTAGTAAAAAATTAAAGCTTAACTTTTAGATGCATGAAATACTGCTTTACTTGAGTTTTAATACAGGAGAATATAATTTTATT	0	0	0	0	0	0	0	0	0	0	0	0	0	0	0	0	0	0	0	0	0	0	0	0	0	0	0	0	0	0	0	0	0	0	0	0	0	0	0	0	0	0	0	0	0	0	0	0	0
TACGGAGGGGGCAAGCGTTGTTCGGATTTACTGGGCGTAAAGGGTTTGTAGGCGGGTAGATAAGTGAAACGTGAAAGCCTGCGGCTTAACCGCAGAATTGCGTTTCAAACTATCAATCTTGAGTACAGGAGAAGTAAGTGGAATTCTCAG	0	0	0	0	0	0	0	0	0	0	0	0	0	0	0	0	0	0	0	0	0	0	0	0	0	0	0	0	0	0	0	0	0	0	0	0	0	0	0	0	0	0	0	0	0	0	0	0	0
TACGGAGGGGGCAAGCGTTATTCGGAATTATTGGGCGTAAAGAGCACGTAGGCGGATGTTCAGGTCTGGCGTGAAAGCGCTACCGCTTAACGGAGCGATGCCGCTGGAAACCGGACATCTTGAGTGTGGCAGAGGTTGGTGGAATTCCTG	0	0	0	0	0	0	0	0	0	0	0	0	0	0	0	0	0	0	0	0	0	0	0	0	0	0	0	0	0	0	0	0	0	0	0	0	0	0	0	0	0	0	0	0	0	0	0	0	0
TACGGAGGGTGCAAGCGTTGTTCGGAATCACTGGGCGTAAAGCGCGTGTAGGCGGTCTGGTAAGTCTGGCGTGAAAGCCCGGGGCTCACCCCCGGAAGGGCGTTGGAAACTGCTAGGCTAGAGTACCGGAGAGGAGGGTGGAATTCCCGG	0	0	0	0	0	0	0	0	0	0	0	0	0	0	0	0	0	0	0	0	0	0	0	0	0	0	0	0	0	0	0	0	0	0	0	0	0	0	0	0	0	0	0	0	0	0	0	0	0
TACGGAGGGGGCGAGCGTTGTCCGGAATTATTGGGCGTAAAGGGCGCGTAGGCGGGCTGATCAGTCTGTGGTGAAAGTTTACGGCTTAACCGTAAAATTGCCTTGGATACTGTTAGTCTTGAGTTCGGAAGAGGAAAGTGGAATTCCTGG	0	0	0	0	0	0	0	0	0	0	0	0	0	0	0	0	0	0	0	0	0	0	0	0	0	0	0	0	0	0	0	0	0	0	0	0	0	0	0	0	0	0	0	0	0	0	0	0	0
TACGTAGGGGGCGAGCGTTGTCCGGATTTATTGGGCGTAAAGGGCTCGTAGGTGGATTAGTAAGTGAACCGTGAAATCCTGTGGCTCAACCACAGAATTGCGTTTCATACTGCTAATCTTGAGTATAGGAGAGGTAAGTGGAATTCTCAG	0	0	0	0	0	0	0	0	0	0	0	0	0	0	0	0	0	0	0	0	0	0	0	0	0	0	0	0	0	0	0	0	0	0	0	0	0	0	0	0	0	0	0	0	0	0	0	0	0
TACGTAGGGAGCGAGCGTTGTTCGGAATTATTGGGCGTAAAGAGCGCGTAGGCGGCTTGGCAAGTCCGTTATGAAATCTCACAGCTTAACTGTGAAACTGCGACGGAAACTACCTCGCTAGAGTGCGGGAGAGGAGAGTGGAATTCCCAG	0	0	0	0	0	0	0	0	0	0	0	0	0	0	0	0	0	0	0	0	0	0	0	0	0	0	0	0	0	0	0	0	0	0	0	0	0	0	0	0	0	0	0	0	0	0	0	0	0
TACGGAGGATGCGAGCGTTATCCGGATTTATTGGGTTTAAAGGGTGCGTAGGCGGGCTTTTAAGTCAGTTGTGAAAGTCCATGGCTCAACCATGGAATTGCAGTTGAAACTGGAGGTCTTGAGTACAGATGAGGCAGGCGGAATTCGTGG	0	0	0	0	0	0	0	0	0	0	0	0	0	0	0	0	0	0	0	0	0	0	0	0	0	0	0	0	0	0	0	0	0	0	0	0	0	0	0	0	0	0	0	0	0	0	0	0	0
TACGAGGGATACAAGCGTTGTCCGGAATTACTGGGCGTAAAGAGTATGTAGGTGGTTTAATTTATTTTTATATAAAAGAATTTATTAAAATTTCAATAAAAAGATTATTAAACTAGAGTATATTAGGGGTAAAAGGAATTTTTTGAGGAG	0	0	0	0	0	0	0	0	0	0	0	0	0	0	0	0	0	0	0	0	0	0	0	0	0	0	0	0	0	0	0	0	0	0	0	0	0	0	0	0	0	0	0	0	0	0	0	0	0
TACGGGGGATACAAGCGTTATCCGGAATTATTGGGCGTAAAGTGTTTGTAGGCGGTTTAATGTATTATTAATGTAATAAATCAAAAAATTTTATTGGTTATTAATATAATAAGATTATTAAACTTGAGTATGGTAGAGACAAAAGGAATT	0	0	0	0	0	0	0	0	0	0	0	0	0	0	0	0	0	0	0	0	0	0	0	0	0	0	0	0	0	0	0	0	0	0	0	0	0	0	0	0	0	0	0	0	0	0	0	0	0
TACGGAGGGTGCGAGCGTTGTCCGGAATTATTGGGCTTAAAGGGTGCGCAGGCGGTTTTGTAAGTCGAGGCTGAAATTTCTAGGCTCAACCTGGAGAGTGGCTTCGATACTGCATAACTAGAGTACTAATGAGGTGGGCGGAATTTGTGA	0	0	0	0	0	0	0	0	0	0	0	0	0	0	0	0	0	0	0	0	0	0	0	0	0	0	0	0	0	0	0	0	0	0	0	0	0	0	0	0	0	0	0	0	0	0	0	0	0
TACGGGAGGGGCAAGCGTTATCTAGAATAACTGGGCGTAAAGAGTCCGTAGACCGTACTGTAAGTTAGTTATTAAAGACTAAAACTTAATTTTAGAAAAGCATCTAATACTACTGTACTTGAGTTTTTTGCAGAAAAGTAGAATTTCATG	0	0	0	0	0	0	0	0	0	0	0	0	0	0	0	0	0	0	0	0	0	0	0	0	0	0	0	0	0	0	0	0	0	0	0	0	0	0	0	0	0	0	0	0	0	0	0	0	0
TACGGAGAGGGCGAGTGTTATTCGCATTGACTGGGTGTAAAGGGTGCGTAGGTGGCTTGTTAAGTTTCAAAATAAAGGTTAAACTCAAGGTTTAAAAACTTTTTAATACTAACCGGCTAGAGTTTATTAGGAGATAGCTGAACATTAAGT	0	0	0	0	0	0	0	0	0	0	0	0	0	0	0	0	0	0	0	0	0	0	0	0	0	0	0	0	0	0	0	0	0	0	0	0	0	0	0	0	0	0	0	0	0	0	0	0	0
TACGTAGGTAGCGAGCGTTATCCGGAATTATTGGGCGTAAAGAGCATGTAGGCGGTCATATAAGTCTATTATGAAAGGCATCGGCTCAACCGATGAATTGCAGTAGAAACTGTATAACTTGAGTTCGAGAGAGGGAAATGGAATTCCATG	0	0	0	0	0	0	0	0	0	0	0	0	0	0	0	0	0	0	0	0	0	0	0	0	0	0	0	0	0	0	0	0	0	0	0	0	0	0	0	0	0	0	0	0	0	0	0	0	0
TACGGAGGGTGCAAGCGTTGTTCGGATTTACTGGGCGTAAAGGGCGTGTAGGTGGGTAGTTAAGTCAGATGTGAAATCCCTTAGCTCAACTGAGGAACTGCATTTGAAACTGATTATCTTGAGTGTGAGAAGAGAGAGCGGAATTTTCGG	0	0	0	0	0	0	0	0	0	0	0	0	0	0	0	0	0	0	0	0	0	0	0	0	0	0	0	0	0	0	0	0	0	0	0	0	0	0	0	0	0	0	0	0	0	0	0	0	0
TACGTAGGGTGCTAGCGTTGTTCGGAATTATTGGGCGTAAAGCGCGTGTAGGTGGTTTTGCTAGTCAGATATGAAAGCCCTGGGCTCAACCCAGGAAGTGCATCTGAAACTGCATGGCTAGAGGACGGTAGGGGAAGGTGGAATTCCTAG	0	0	0	0	0	0	0	0	0	0	0	0	0	0	0	0	0	0	0	0	0	0	0	0	0	0	0	0	0	0	0	0	0	0	0	0	0	0	0	0	0	0	0	0	0	0	0	0	0
TACGGAGGGGGCAAGCGTTGTTCGGAATTATTGGGCGTAAAGGGCGCGTAGGCGGCCTGTTAAGTCCAGCGTGAAATTTCCACCGCTCAACGGGGAAACTGCGCTGGATACTGGCGGGCTAGAGTGAGTGAGAGGTTGGTGGAATTCCTG	0	0	0	0	0	0	0	0	0	0	0	0	0	0	0	0	0	0	0	0	0	0	0	0	0	0	0	0	0	0	0	0	0	0	0	0	0	0	0	0	0	0	0	0	0	0	0	0	0
TACGGAGGGTGCAAGCGTTGTTCGGAATCACTGGGCGTAAAGAGCGTGTAGGCGGCTGATTAAGTCTGGTGTGAAAGCCCGGGGCTCACCCCCGGAAGTGCGCTGGAAACTGGTCAGCTAGAGTATGGGAGAGGGAAGTGGAATTCCTGG	0	0	0	0	0	0	0	0	0	0	0	0	0	0	3	0	0	0	0	0	0	0	0	0	0	0	0	0	0	0	0	0	0	0	0	0	0	0	0	0	0	0	0	0	0	0	0	0	0
TACGGAAGGTGCAAGCGTTAGTCGGAATTACTGGGCGTAAAGGGTGCGTAGGCGGTGATATAAGTCGGACGTGAAATTTCAGAGCTCAACTCTGAAGCTGCATTCGAAACTGTGTCACTTGAGGAATGGCGGAGAAAATGGAATTCCATA	0	0	0	0	0	0	0	0	0	0	0	0	0	0	0	0	0	0	0	0	0	0	0	0	0	0	0	0	0	0	0	0	0	0	0	0	0	0	0	0	0	0	0	0	0	0	0	0	0
TACGGGGGGGGCTAGCGTTGTCCGGAATTATTGGGCGTAAAGCGCGCGTAGGCGGAATGGTAAGTCAGAAGTGAAAATCCTGAGCTTAACTCAGGACCTGCTTTTGATACTGCTATTCTTGAGTACGAGAGAGGAAAGTGGAATTCCCGG	0	0	0	0	0	0	0	0	0	0	0	0	0	0	0	0	0	0	0	0	0	0	0	0	0	0	0	0	0	0	0	0	0	0	0	0	0	0	0	0	0	0	0	0	0	0	0	0	0
TACGTAGGGAGCGAGCGTTGTTCGGAATTATTGGGCGTAAAGAGCGCGTAGGCGGCTTGGCAAGTCCGTTGTGAAATCTCACAGCTTAACTGTGAAACTGCGACGGAAACTACCTCGCTAGAGTGCTGGAGAGGAGAGTGGAATTCCCAG	0	0	0	0	0	0	0	0	0	0	0	0	0	0	0	0	0	0	0	0	0	0	0	0	0	0	0	0	0	0	0	0	0	0	0	0	0	0	0	0	0	0	0	0	0	0	0	0	0
TACGTAGGGTACAAGCGTTATTCGGAATTATTGGGCGTAAAGCGCGCGTAGGCGGTATTTTAAGTCGAGCAATAAATCTCAAGGCTCAACCTTGAACCTTTGCTCGAAACTGGGATACTTGAGGATGTCAGAGACAAGCGGAATACCTGG	0	0	0	0	0	0	0	0	0	0	0	0	0	0	0	0	0	0	0	0	0	0	0	0	0	0	0	0	0	0	0	0	0	0	0	0	0	0	0	0	0	0	0	0	0	0	0	0	0
TACGTAGGGAGCTAGCGTTGTTCGGAATTATTGGGCGTAAAGAGCGCGTAGGCGGCTTGGCAAGTCCGTTATGAAATCTCACAGCTTAACTGTGAAACTGCGACGGAAACTACCTCGCTAGAGTGCGGGAGAGGAGAGTGGAATTCCCAG	0	0	0	0	0	0	0	0	0	0	0	0	0	0	0	0	0	0	0	0	0	0	0	0	0	0	0	0	0	0	0	0	0	0	0	0	0	0	0	0	0	0	0	0	0	0	0	0	0
TACGTAGGGTACAAGCGTTATTCGGAATTATTGGGCGTAAAGCGCGCGTAGGCGGTATTTTAAGTCGAGCACTAAATCTCAAGGCTCAACCTTGAACCTTTGCTCGAAACTGGGATACTTGAGGATGTCAGAGACAAGCGGAATACCTGG	0	0	0	0	0	0	0	0	0	0	0	0	0	0	0	0	0	0	0	0	0	0	0	0	0	0	0	0	0	0	0	0	0	0	0	0	0	0	0	0	0	0	0	0	0	0	0	0	0
TACGTAGGTCGCAAGCATTATCCGGATTCACTGGGCGTAAAGCGTCCGCAGCCGGTTTAATAAGTCTACTTTCAAATCCCGGGGCTCAACCTCGGACAGGGAGTGGATACTGTTTAACTAGAGTAAAATAGAGGGTGGTAGAATTTCCAG	0	0	0	0	0	0	0	0	0	0	0	0	0	0	0	0	0	0	0	0	0	0	0	0	0	0	0	0	0	0	0	0	0	0	0	0	0	0	0	0	0	0	0	0	0	21	0	0	0
TACGTAAGTGGCAAACGTTGTCCGGAATCACTGGGTGTAAAGCGCATGTAGGCGGCCAAGTAAGTCTGAGATGAAATCCATCGGCTCAACCGATGAACGGCCTTGGAAACTGCTAGGCTAGAGGGTCAGAGGGGAAAGTGGAATTTCAGG	0	0	0	0	0	0	0	0	0	0	0	0	0	0	0	0	0	0	0	0	0	0	0	0	0	0	0	0	0	0	0	0	0	0	0	0	0	0	0	0	0	0	0	0	0	2	0	0	0
TACGTAAGTGGCAAACGTTGTCCGGAATCACTGGGTGTAAAGCGCATGTAGGCGGCCAAGTAAGTCTGAGGTGAAATCCATCGGCTCAACCGATGAACGGCCTTGGAAACTGCTAGGCTAGAGGGTCAGAGGGGAAAGTGGAATTTCAGG	0	0	0	0	0	0	0	0	0	0	0	0	0	0	0	0	0	0	0	0	0	0	0	0	0	0	0	0	0	0	0	0	0	0	0	0	0	0	0	0	0	0	0	0	0	6	0	0	0
TACGGGAGGGGCAAGCGTTATCCAGAATGACTAGGTGTAAAGGGTCCGTAGACAGTATAGATAGTTATTTGTAAATTTGTAAAGCTTAACTTTATGTCAGCAAATAAAACTACTTTACTTGAGTTTTTTTCAGAAGAATAGAATTTTATA	0	0	0	0	0	0	0	0	0	0	0	0	0	0	0	0	0	0	0	0	0	0	0	0	0	0	0	0	0	0	0	0	0	0	0	0	0	0	0	0	0	0	0	0	0	12	0	0	0
TACAGACGGTGCGAGTGTTGCTCGGATTTACTGGGCGTAAAGGGTGCGTAGGTGGATTTGTAAGTAAGATGTTAAAGGTATAAGCACAACTTATATTTGCATTTTATACTACAGAACTAGAGTATGAAAGAGGGAGTAGGAATTTCTAGA	0	0	0	0	0	0	0	0	0	0	0	0	0	0	0	0	0	0	0	0	0	0	0	0	0	0	0	0	0	0	0	0	0	0	0	0	0	0	0	0	0	0	0	0	0	0	0	0	0
GACAGAAGGGGCAAGTGTTATTCAGAATGATTGGGCGTAAAGGGCACGTAGGTGGCTTTTGAGGTCATTGGTTAAAACCCAGAGCTTGACTGTGGATCCGCCTTTGATACTGGAAAGCTCGAGCTTGAGAGAGGATACTAGAATTTCGAG	0	0	0	0	0	0	0	0	0	0	0	0	0	0	0	0	0	0	0	0	0	0	0	0	0	0	0	0	0	0	0	0	0	0	0	0	0	0	0	0	0	0	0	0	0	0	0	0	0
TACGGGGGGTGCAAGCGTTATTCGGAATCATTGGGCGTAAAGGGCGCGTAGGCGGCTTGGTCAGTTGGGTGTGAAATCCCCGGGCTTAACCTGGGAACTGCATTCAATACTGCCAGGCTGGAGTATGGGAGAGGGTAGTGGAATTCCACG	0	0	0	0	0	0	0	0	0	0	0	0	0	0	0	0	0	0	0	0	0	0	0	0	0	0	0	0	0	0	0	0	0	0	0	0	0	0	0	0	0	0	0	0	0	0	0	0	0
TACGAGGGATACAAGCGTTATCCGGAATTACTGGGCGTAAAGTGTGTGTAGGTGGTTTAATATATTTTTAATTAAAGAAAATTAAATATAATTTTTGTTAAAAATATTATTAAACTTGAGTTTGTTAGGGGTAAAAGGAATTTTTTGAGA	0	0	0	0	0	0	0	0	0	0	0	0	0	0	0	0	0	0	0	0	0	0	0	0	0	0	0	0	0	0	0	0	0	0	0	0	0	0	0	0	0	0	0	0	0	0	0	0	0
TACGGGAGGGGCAAGCGTTACTCGAAATAACTGGGCGTAAAGCGTTCGTAGATTGTAAAATAAGTTATTTATTATAAGATTAAAGTTCAATTTTAAAAAGATATTTAATACTGTTTTACTTGAGTTTTATACAGAAGAATAGAATTTTAT	0	0	0	0	0	0	0	0	0	0	0	0	0	0	0	0	0	0	0	0	0	0	0	0	0	0	0	0	0	0	0	0	0	0	0	0	0	0	0	0	0	0	0	0	0	0	0	0	0
TACGAGGGATACAAGCGTTATCCGGAATTACTGGGCGTAAAGTGTTTGTAGGCGGTTTAGTGTATTATTAATATAATTTTATAAAGATTAAAATATTATTAATAAAATTATTAAACTTGAGTATGATAGAGACAAAAGGAACTCTTCGAG	0	0	0	0	0	0	0	0	0	0	0	0	0	0	0	0	0	0	0	0	0	0	0	0	0	0	0	0	0	0	0	0	0	0	0	0	0	0	0	0	0	0	0	0	0	0	0	0	0
TACGGGAGGGGCAAGCGTTACCCATCGTTACTGGGCGTATAGCGTCCGTAGATTGTATTATAAGTTATATATTAAAATTTAAAGCTTAACTTTAAAAAAATATATTAGACTGTTTTACTTGAGTTTAGTACAGAAAAGTAGAATTTCATA	0	0	0	0	0	0	0	0	0	0	0	0	0	0	0	0	0	0	0	0	0	0	0	0	0	0	0	0	0	0	0	0	0	0	0	0	0	0	0	0	0	0	0	0	0	0	0	0	0
TACGGGAGGGACAAGCGTTACCCGTCATCACTGGGTGTATAAAGTCCGTAGATGGTACTGTAAGTTATATGTTAAAATTTAAAGCTCAACTTTAAAAAAAGATACAATACTGTTTTACTGGAGTTTAATACAGAAAAGTAGAATTTCATT	0	0	0	0	0	0	0	0	0	0	0	0	0	0	0	0	0	0	0	0	0	0	0	0	0	0	0	0	0	0	0	0	0	0	0	0	0	0	0	0	0	0	0	0	0	0	0	0	0
TACGTAGGGGGCGAACGTTGTTCGGAATTACTGGGCGTAAAGGGTGCGTAGGCGGTTATGTAAGTTAGTAATGCAATCCCGGGTCTCAACCCCGGATCTGCTGCTAAAACTGCATGACTTGAGTTATTAATAGAGGTAGCGGGAATTCCT	0	0	0	0	0	0	0	0	0	0	0	0	0	0	0	0	0	0	0	0	0	0	0	0	0	0	0	0	0	0	0	0	0	0	0	0	0	0	0	0	0	0	0	0	0	0	0	0	0
TACGTAGGTCCCAAGCGTTATCCGGAATAACTGGGCGTAAAGCGTCTGCAGACTGGTGTATAAGTCAGATATGAAAGACCGGGGCTCAACCTCGTGTTTGTATCCGAAACTGTATACCTAGAGTTACTGAGAGGTAAGCAGAATTGTTGG	0	0	0	0	0	0	0	0	0	0	0	0	0	0	0	0	0	0	0	0	0	0	0	0	0	0	0	0	0	0	0	0	0	0	0	0	0	0	0	0	0	0	0	0	0	0	0	0	0
TACGGAGGGTGCAAGCGTTAATCGGAATTACTGGGCGTAAAGCGCGCGTAGGCGGTTTGTTAAGTCGGATGTGAAAGCCCTGGGCTCAACCCAGGAAGTGCATTTGAAACTACCAGACTTGAGTACGGGAGAGGAGGGGGGAATTCCCGG	0	0	0	0	0	0	0	0	0	0	0	0	0	0	0	0	0	0	0	0	0	0	0	0	0	0	0	0	0	0	0	0	0	0	0	0	0	0	0	0	0	0	0	0	0	0	0	0	0
GACAGGGGGCGCAAGCATTAATCGGATTTATTGGGCGTAAAGAGCTTGTAGGTGGTTATACAAGTCGAAATTGAAATCTTATGGCTTAACCATAAAAGCGTTTCGATACTGTATTGACTAGAGTTTTGTTGAGGGTTATAGAATTCTCGG	0	0	0	0	0	0	0	0	0	0	0	0	0	0	0	0	0	0	0	0	0	0	0	0	0	0	0	0	0	0	0	0	0	0	0	0	0	0	0	0	0	0	0	0	0	0	0	0	0
TACGGGAGGGGCAAGCGTTATCCGTAATGACTGGGCGTAAAGAGTCCGTAGACTGTAAAATAAGTTATCTGTAAAATTTTAAAGCTCAACTTTAAATTAGCTTATAAGACTGTTTTACTTGAGTTTTGTATAGAAGAGTAGAATTTTATA	0	0	0	0	0	0	0	0	0	0	0	0	0	0	0	0	0	0	0	0	0	0	0	0	0	0	0	0	0	0	0	0	0	0	0	0	0	0	0	0	0	0	0	0	0	0	0	0	0
TACAGAGGGTGCAAGCGTTGTTCGGAATTACTGGGCGTAAAGAGTATGTAGGCGGCGAGGTTTGTCTGATGTGAAATGCCCTGGCTCAACCAGGGAACTGCATTGGAAACTGCCTTGCTAGAGTGTGAGAGAGGATAGTGGAATTCCTAG	0	0	0	0	0	0	0	0	0	0	0	0	0	0	0	0	0	0	0	0	0	0	0	0	0	0	0	0	0	0	0	0	0	0	0	0	0	0	0	0	0	0	0	0	0	0	0	0	0
TACGGAGGGTGCAAGCGTTGTTCGGATTGACTGGGCGTAAAGAGCACGTAGGCGGGTCTTTAAGTTGGATATGAAATCCCTGAGCTTAACTTGGGAATGGCATCCAAAACTGGAGATCTTGAATACCTAAGGGGTTGGCAGAATTCCAGG	0	0	0	0	0	0	0	0	0	0	0	0	0	0	0	0	0	0	0	0	0	0	0	0	0	0	0	0	0	0	0	0	0	0	0	0	0	0	0	0	0	0	0	0	0	0	0	0	0
TACGTAGGTGGCGAGCGTTATCCGGAATTATTGGGCGTAAAGAGTGCGTAGGCGGTTTAGTAAGTCTGATATGAAATCCAATGGCTCAACCATTGAACTGCATTAGATACTACTAGACTAGAGTTCGGAAGAGGAGATTGGAATTTCATG	0	0	0	0	0	0	0	0	0	0	0	0	0	0	0	0	0	0	0	0	0	0	0	0	0	0	0	0	0	0	0	0	0	0	0	0	0	0	0	0	0	0	0	0	0	0	0	0	0
TACATAGGGGCCAAGCGTTATCCGGATTTACTGGGCGTAAAGCGCGTGTAGGTGGTTATTTAAGTCAGGTGTTAAAACTAGAAGCTCAACTTCTAGTCGCCCCTGAAACTATTTAGCTTCGAGTTTGGGAGAGGATAGTGGAACTCATAG	0	0	0	0	0	0	0	0	0	0	0	0	0	0	0	0	0	0	0	0	0	0	0	0	0	0	0	0	0	0	0	0	0	0	0	0	0	0	0	0	0	0	0	0	0	0	0	0	0
TACAGAGGGTGCAAGCGTTGTTCGGAATTACTGGGCGTAAAGGGTGCGTAGGCGGCTTAGTAAGTCAGATGTGAAATCCCGAGGCTCAACCTCGGAACTGCATTTGAAACTGCTAGGCTAGAGTTCGGTAGAGGCTAGCGGAATTCCAAG	0	0	0	0	0	0	0	0	0	0	0	0	0	0	0	0	0	0	0	0	0	0	0	0	0	0	0	0	0	0	0	0	0	0	0	0	0	0	0	0	0	0	0	0	0	0	0	0	0
TACGTAGGGGACAAACATTACTCGGATTTACTGGGCGTAAAGGGAGCGTAGGCGGTTTGATAAGTTAGTAGTGAAAGTCCTCGGCTTAACCGAGGGATTGCCATTAAAACTGTCAGACTAGAGGGCAGGAGAGGAAAGTAGAATTCCCAG	0	0	0	0	0	0	0	0	0	0	0	0	0	0	0	0	0	0	0	0	0	0	0	0	0	0	0	0	0	0	0	0	0	0	0	0	0	0	0	0	0	0	0	0	0	0	0	0	0
TACGGGAGGGGCAAGCGTTATCCGAAATTACTGGGCGTAAAGAGTCCGTAGATTGTAATATAAGTTATATATTAAAATTTAAAGCTTAACTTTAAAAAAATATACAATACTGTTTTACTTGAGTTTTATATGGAAGAGTAGAATTTCATG	0	0	0	0	0	0	0	0	0	0	0	0	0	0	0	0	0	0	0	0	0	0	0	0	0	0	0	0	0	0	0	0	0	0	0	0	0	0	0	0	0	0	0	0	0	0	0	0	0
TACGTAGGGGACAAACATTACTCGGATTTACTGGGCGTAAAGGGAGCGTAGGCGGTTTGATAAGTTAGTGGTGAAAGTCCTCGGCTTAACCGAGGGATTGCCATTAAAACTGTCAGACTAGAGGGCAGGAGAGGAAAGTAGAATTCCCAG	0	0	0	0	0	0	0	0	0	0	0	0	0	0	0	0	0	0	0	0	0	0	0	0	0	0	0	0	0	0	0	0	0	0	0	0	0	0	0	0	0	0	0	0	0	0	0	0	0
TACGGGAGGGGCAAGCGTTATCCGGAATGACTGGGCGTAAAGTGTCCGTAGACTGTAAAACAAGTTATTTGTTAAATTTTAAAGCTTAACTTTAAATTAGCTTATAATACTATTTTACTTGAGTTTTATGCAGAAGAGTAGAATTTTATA	0	0	0	0	0	0	0	0	0	0	0	0	0	0	0	0	0	0	0	0	0	0	0	0	0	0	0	0	0	0	0	0	0	0	0	0	0	0	0	0	0	0	0	0	0	0	0	0	0
TACGGGAGGGGCAAGCGTTATCCAAAATGACTGGGCGTAAAGAGTCCGTAGACAGTACTGTAAGTTATTTGTTAAATCCTAAAGCTCAACTTTAGAAAAGCATTTAATACTACTTTACTTGAGATTTGTTCAGAAGAGTAGAATTCCATG	0	0	0	0	0	0	0	0	0	0	0	0	0	0	0	0	0	0	0	0	0	0	0	0	0	0	0	0	0	0	0	0	0	0	0	0	0	0	0	0	0	0	0	0	0	0	0	0	0
TACGTAGGGTGCAAGCGTTGCTCGGAATTATTGGGCGTAAAGCGCGTGTAGGTTGCTTTGCAAGTCGGATGTGAAAGCCCCAGGCTCAACCTGGGAAGTGCATTCGAAACTGCATAGCTAGAGGAGAGTAGAGGATGGTGGAATTCCAGG	0	0	0	0	0	0	0	0	0	0	0	0	0	0	0	0	0	0	0	0	0	0	0	0	0	0	0	0	0	0	0	0	0	0	0	0	0	0	0	0	0	0	0	0	0	0	0	0	0
TACGGAGGGTGCAAGCGTTGTTCGGAATTACTGGGCGTAAAGCGCGTGTAGGCGGCCTTTTAAGTCTGATGTGAAAGCCCGAGGCTCACCCTCGGAAGTGCATTGGATACTGGGAGGCTGGAGTACCGGAGAGGAGGGTGGAATTCCTGG	0	0	0	0	0	0	0	0	0	0	0	0	0	0	0	0	0	0	0	0	0	0	0	0	0	0	0	0	0	0	0	0	0	0	0	0	0	0	0	0	0	0	0	0	0	0	0	0	0
TACGGAGGTGGCGAGCGTTGTTCGGATTTACTGGGCGTAAAGGGTCCGCAGGCGGCCGTGTAAGTCAGGCGTGAAAGCCCCCGGCTCAACCGGGGAAATGCGCTTGATACTGCACGGCTTGAGTACCGGAGAGGAGGGTGGAATTCCCGG	0	0	0	0	0	0	0	0	0	0	0	0	0	0	0	0	0	0	0	0	0	0	0	0	0	0	0	0	0	0	0	0	0	0	0	0	0	0	0	0	0	0	0	0	0	0	0	0	0
TACGGGAGGGGCAAGCGTTATCCAACATTACTGGGCGTAAAGAGTCCGTAGATTGTAATATAAGTTATATGTTAAAACCTAAAGCTTCACTTTAGATAAATATATAATACTGTTTTACTTGAGTTTTATACAGAAGAGTAGAATTTCACG	0	0	0	0	0	0	0	0	0	0	0	0	0	0	0	0	0	0	0	0	0	0	0	0	0	0	0	0	0	0	0	0	0	0	0	0	0	0	0	0	0	0	0	0	0	0	0	0	0
TACGGGAGGGGCAAGCGTTATCTGAAATAACTGGGCGTAAAGGGTCCGTAGACAGTATTGCAAGTTATTTATTAAAACCTAAAGCTTAACTTTAGAAAAGCGTTTAATACTGCTATACTTGAGTTTTATGCAGAAGAGTAGAATTTCATG	0	0	0	0	0	0	0	0	0	0	0	0	0	0	0	0	0	0	0	0	0	0	0	0	0	0	0	0	0	0	0	0	0	0	0	0	0	0	0	0	0	0	0	0	0	0	0	0	0
TACGGAGGTGGCAAGCGTTGTCCGATGTTATTTGGCGTAAAGAGTTCTGTAGGTGGATCTGTAAGTTATATATTAAAGGCCAGGGCCCAACCCTGGTTATGCGTGTAATACTGCAAATCTAGAGAAAGGTAGAGGTTGGCGGAACGTACA	0	0	0	0	0	0	0	0	0	0	0	0	0	0	0	0	0	0	0	0	0	0	0	0	0	0	0	0	0	0	0	0	0	0	0	0	0	0	0	0	0	0	0	0	0	0	0	0	0
TACGGGAGGGGCAAGCGTTATCTGAAATAACTGGGCGTAAAGGGTCCGTAGACTGTATTGTAAGTTATTTGTTAAAGCCTAAAGCTTAACTTTAGAAAAGCATTTAATACTACTATACTTGAGTTTTTTGCAGAAAAATAGAATTTCATG	0	0	0	0	0	0	0	0	0	0	0	0	0	0	0	0	0	0	0	0	0	0	0	0	0	0	0	0	0	0	0	0	0	0	0	0	0	0	0	0	0	0	0	0	0	0	0	0	0
TACGGAGAGGGCGAGTGTTATTCGCATTGACTGGGTGTAAAGGGTGCGTAGGTGGTTTGTTAAGTTTCAAAATAAATGTTAAACATAAAGTTTAAAGGCTTTTTAATACTAACAAGCTAGAGTTTATTAGAAGATAGCTGAACATTAAGT	0	0	0	0	0	0	0	0	0	0	0	0	0	0	0	0	0	0	0	0	0	0	0	0	0	0	0	0	0	0	0	0	0	0	0	0	0	0	0	0	0	0	0	0	0	0	0	0	0
TACGTAGGTAGCGAGCGTTATCCGGAATTATTGGGCGTAAAGAGCATGTAGGCGGTTATATAAGTCTATTATGAAAGGCATCGGCTCAACCGATGAATTGCAGTAGAAACTGTATAACTTGAGTTCGAGAGAGGGAAATGGAATTCCATG	0	0	0	0	0	0	0	0	0	0	0	0	0	0	0	0	0	0	0	0	0	0	0	0	0	0	0	0	0	0	0	0	0	0	0	0	0	0	0	0	0	0	0	0	0	0	0	0	0
TACAGGGGATACAAGTGTTGTCCGGAATTATTGGGCGTAAAGGGTTCGTAGGCTGAGTACCAAGTCTTTTATTAAATATCCAGGCTCAACCTGGAGACTGCAAAAGAAACTGTTACTCTAGAGTATGGTAGAGGTAGTGGGAATTTCCGG	0	0	0	0	0	0	0	0	0	0	0	0	0	0	0	0	0	0	0	0	0	0	0	0	0	0	0	0	0	0	0	0	0	0	0	0	0	0	0	0	0	0	0	0	0	0	0	0	0
TACGGGAGGGGCAAGCGTTACCCGAACTGATTGGGCGTATAGGGTTTGTAGACGGTAAAGTAAGTTTATTGTCAAATGTTAAAGCTTAACTTTAAAATAACAATAAAAACCCCTTTACTTGAGTTTTTATTAAAAAGATAGAATTCCATG	0	0	0	0	0	0	0	0	0	0	0	0	0	0	0	0	0	0	0	0	0	0	0	0	0	0	0	0	0	0	0	0	0	0	0	0	0	0	0	0	0	0	0	0	0	0	0	0	0
TACGTAAGGGGCGAGCGTTACTCGGAATCACTGGGCGTAAAGAGCTTGTAGGCGGCCTTTTAAGTCGCGGATGAAAGACCAGGGCTTAACCCTGGGAACGCGTGCGAAACTGGGAGGCTAGAACTTGGTGGAAGGCAGTGGAACTCCCGG	0	0	0	0	0	0	0	0	0	0	0	0	0	0	0	0	0	0	0	0	0	0	0	0	0	0	0	0	0	0	0	0	0	0	0	0	0	0	0	0	0	0	0	0	0	0	0	0	0
TACGTAAGGGGCGAGCGTTACTCGGAATCACTGGGCGTAAAGAGCTTGTAGGCGGCCTTTTAAGTCGCGAATGAAAGACCAGGGCTTAACCCTGGGAACGCGTGCGAAACTGGGAGGCTAGAACTTGGTGGAAGGCAGTGGAACTCCCGG	0	0	0	0	0	0	0	0	0	0	0	0	0	0	0	0	0	0	0	0	0	0	0	0	0	0	0	0	0	0	0	0	0	0	0	0	0	0	0	0	0	0	0	0	0	0	0	0	0
TACGGGGGGGGCAAGCGTTGTTCGGAATTACTGGGCGTAAAGGGCGCGTAGGCGGGCGGATAAGTCTCTCGTGAAATCCCACGGCTCAACCGTGGAATTGCGGGAGATACTATTCGTCTTGAGTTCGGGAGAGGTGTGTGGAATTCCCAG	0	0	0	0	0	0	0	0	0	0	0	0	0	0	0	0	0	0	0	0	0	0	0	0	0	0	0	0	0	0	0	0	0	0	0	0	0	0	0	0	0	0	0	0	0	0	0	0	0
TACGGGGGGGGCGAGCGTTATTCGGAATTACTGGGCGTAAAGGGCGTGTAGGCGGTTCTATTTGTCGCGGATGAAAGCCCTGGGCTCAACCCAGGAATTGCCCTCGAAACGGTAGAACTTGAGTTCGGGAGAGGAGAGCGGAATTCCCAG	0	0	0	0	0	0	0	0	0	0	0	0	0	0	0	0	0	0	0	0	0	0	0	0	0	0	0	0	0	0	0	0	0	0	0	0	0	0	0	0	0	0	0	0	0	0	0	0	0
TACAGAGGGTGCAAGCGTTATTCGGAATTACTGGGCGTAAAGCGCATGTAGGTGGTTCGGACAGTCAGACGTGAAATCCCTAGGCTCAACCAAGGAACTGCGTCTGATACTTCTGAACTTAGAGTATCGGAGGGGGTGGCGGAATTTCCG	0	0	0	0	0	0	0	0	0	0	0	0	0	0	0	0	0	0	0	0	0	0	0	0	0	0	0	0	0	0	0	0	0	0	0	0	0	0	0	0	0	0	0	0	0	0	0	0	0
TACGGGAGGGGCAAGCGTTATCCGAAATGACTGGGCGTAAAGAGTCCGTAGACTGTACTGTAAGTTATTTATTAAATCCTAAAGCTTAACTTTAGAATAGACTATAATACTACTTTACTAGAGTTTTATTCAGAAGAGTAGAATTCCATG	0	0	0	0	0	0	0	0	0	0	0	0	0	0	0	0	0	0	0	0	0	0	0	0	0	0	0	0	0	0	0	0	0	0	0	0	0	0	0	0	0	0	0	0	0	0	0	0	0
TACGTAGGGTGCAAGCGTTGTCCGGAGTTATTGGGCGTAAAGGGTTCGTAGGCGTTCAAGCAAGTTGTCTTTTAAAGACCGAGGCTCAACCTCGGAAAGGGGGACAATACTGCTTGAATTGGAAGGTTCAGGGGCTACTGGAACTTATCA	0	0	0	0	0	0	0	0	0	0	0	0	0	0	0	0	0	0	0	0	0	0	0	0	0	0	0	0	0	0	0	0	0	0	0	0	0	0	0	0	0	0	0	0	0	0	0	0	0
TACGGGGGGGGCGAGCGTTATTCGGAATTACTGGGCGTAAAGGGCGTGTAGGCGGTTCTATTTGTCGCGGGTGAAAGCCCTGGGCTCAACCCAGGAATTGCCCTCGAAACGGTAGAACTTGAGTTCGGGAGAGGAGAGCGGAATTCCCAG	0	0	0	0	0	0	0	0	0	0	0	0	0	0	0	0	0	0	0	0	0	0	0	0	0	0	0	0	0	0	0	0	0	0	0	0	0	0	0	0	0	0	0	0	0	0	0	0	0
TACGTAGGGAGCGAGCGTTGTTCGGAATTATTGGGCGTAAAGAGCGCGTAGGCGGCTTGGTAAGTCCGTTGTGAAATCTCACAGCTCAACTGTGAAACTGCGACGGAAACTGCCTCGCTAGAGTGCGGGAGAGGAGAGTGGAATTCCCAG	0	0	0	0	0	0	0	0	0	0	0	0	0	0	0	0	0	0	0	0	0	0	0	0	0	0	0	0	0	0	0	0	0	0	0	0	0	0	0	0	0	0	0	0	0	0	0	0	0
TACGGAGGGGGCGAGCGTTGTTCGGAATTACTGGGCGTAAAGGGCGCGTAGGCGGCCTAATAAGTCAGGCGTGAAATCCCATGGCTTAACCATGGAATTGCGTTTGATACTGTCAGGCTTGAGTACAGGAGAGGAGAGTGGAATTCCTAG	0	0	0	0	0	0	0	0	0	0	0	0	0	0	0	0	0	0	0	0	0	0	0	0	0	0	0	0	0	0	0	0	0	0	0	0	0	0	0	0	0	0	0	0	0	0	0	0	0
TACGGAAGGTGCAAGCGTTAACCGGATTTACTGGGCGTAAAGAGTGCGTAGGCTGGGAGATCAGTCAGATGTGAAATTCCGATACTCAATATCGGAGCTGCATTTGATACTGTCTCTCTAGAGGATAGGCGGAGAAAGCGGAATTCCGTA	0	0	0	0	0	0	0	0	0	0	0	0	0	0	0	0	0	0	0	0	0	0	0	0	0	0	0	0	0	0	0	0	0	0	0	0	0	0	0	0	0	0	0	0	0	0	0	0	0
GACGGAGGGAGCGAGCGTTGTTCGGAATCATTGGGCGTAAAGGGCGCGTAGGCGGCTGTGTAAGTCAGACATGAAATCCCATGGCTCAACCATGGAATTGCGTTTGAAACTGCACGGCTAGAGTTCGGGAGAGGGAAGCGGAATTCCCAG	0	0	0	0	0	0	0	0	0	0	0	0	0	0	0	0	0	0	0	0	0	0	0	0	0	0	0	0	0	0	0	0	0	0	0	0	0	0	0	0	0	0	0	0	0	0	0	0	0
TACGAGGGATACAAGCGTTATCCGGATTTACTGGGCGTAAAGTGTTTGTAGGCGGTTTAGTGTATTATTAATATAGTTTTAGTTTAATATTAAGATAGTATTAATAAAATTATTAAACTAGAGTATGATAGAGACAAAAGGAATTCTTCG	0	0	0	0	0	0	0	0	0	0	0	0	0	0	0	0	0	0	0	0	0	0	0	0	0	0	0	0	0	0	0	0	0	0	0	0	0	0	0	0	0	0	0	0	0	0	0	0	0
TACGGGAGGGGCAAGCGTTATCTGAAATAACTGGGCGTAAAGGGTTCGTAGACGGTTTAGCAAGTTAGTTATTAAAGCCTAAAATTCAATTTTAGAAAAGCTTCTAATACTGTTAGACTAGAGTTTTTTGCAGAAAAGTGGAATTTCACG	0	0	0	0	0	0	0	0	0	0	0	0	0	0	0	0	0	0	0	0	0	0	0	0	0	0	0	0	0	0	0	0	0	0	0	0	0	0	0	0	0	0	0	0	0	0	0	0	0
TACGGGAGGGGCAAGCGTTATCTGAAATAACTGGGCGTAAAGGGTTCGTAGACGGTTTAGCAAGTTAGTTGTTAAAGCCTAAAATTCAATTTTAGAAAAGCTTCTAATACTGTTAGACTAGAGTTTTTTGCAGAAAAGTGGAATTTCACG	0	0	0	0	0	0	0	0	0	0	0	0	0	0	0	0	0	0	0	0	0	0	0	0	0	0	0	0	0	0	0	0	0	0	0	0	0	0	0	0	0	0	0	0	0	0	0	0	0
TACGGGAGGGGCAAGCGTTATCCGGAATAATTGGGCGTAAAGGGTCCGTAGACTGTATAGTAAGTTGTTTGTTAAAATTTAAAGCTAAACTTTAAAAAAGCGAATAATACTATTATACTAGAGTTTAAAACAGAAAAGTAGAATATCATG	0	0	0	0	0	0	0	0	0	0	0	0	0	0	0	0	0	0	0	0	0	0	0	0	0	0	0	0	0	0	0	0	0	0	0	0	0	0	0	0	0	0	0	0	0	0	0	0	0
TACGTAAGGGGCGAGCGTTGCTCGGAATTACTGGGCGTAAAGAGCTTGTAGGCGGCTCTTTAAGTCGTGTATAAAAGACTATGGCTCAACCATGGGAATGCGCACGAAACTGGGGAGCTAGAACTTGGTGGAAGGCAGTGGAACTCCCGG	0	0	0	0	0	0	0	0	0	0	0	0	0	0	0	0	0	0	0	0	0	0	0	0	0	0	0	0	0	0	0	0	0	0	0	0	0	0	0	0	0	0	0	0	0	0	0	0	0
TACGGGAGGGGCAAGCGCTATCCGGAATGATTGGGCGTAAAGAGTTCGTAGGCAATATCGTAAGTTGAAAGTGAAAGTCTGGAGCTTAACTCCAGGTATATTTTCAAAACTGCTTTATTTGAGTTTAAAAGAGAATAGTGGAATTTCACA	0	0	0	0	0	0	0	0	0	0	0	0	0	0	0	0	0	0	0	0	0	0	0	0	0	0	0	0	0	0	0	0	0	0	0	0	0	0	0	0	0	0	0	0	0	0	0	0	0
TACGGGGGGGGCGAGCGTTATTCGGAATTACTGGGCGTAAAGGGCGTGTAGGCGGTTCTATTTGTCGAAAATGAAATCCCTCGGCTCAACTGAGGAACTGCTTTCGAAACGGTAGAACTTGAGTTCGGGAGAGGAGAGCGGAATTCCCAG	0	0	0	0	0	0	0	0	0	0	0	0	0	0	0	0	0	0	0	0	0	0	0	0	0	0	0	0	0	0	0	0	0	0	0	0	0	0	0	0	0	0	0	0	0	0	0	0	0
TACGGAGGGTGCAAGCGTTATTCGGAATCATTGGGTGTAAAGCGCGTGTAGGCGGCATGATAAGTCAGATATGAAAGCTCCGGGCTTAACTCGGAAAGTGCATTTGAAACTGTCACGCTTGAATCCGGGAGAGGAAGATGGAATTCCCAG	0	0	0	0	0	0	0	0	0	0	0	0	0	0	0	0	0	0	0	0	0	0	0	0	0	0	0	0	0	0	0	0	0	0	0	0	0	0	0	0	0	0	0	0	0	0	0	0	0
TACGTAGGGCGCAAGCATTAATCGGATTTACTGGGTGTAAAGGGTGCGTAGGCTGTTATGCAAGTTGAATATGAAATTCCAGGGCTCACCCCTGGAGCTGCATTCAAAACTGCATGGCTAGAGTGCAAAGAGGGAAAGTGGAATTCCGCA	0	0	0	0	0	0	0	0	0	0	0	0	0	0	0	0	0	0	0	0	0	0	0	0	0	0	0	0	0	0	0	0	0	0	0	0	0	0	0	0	0	0	0	0	0	0	0	0	0
CACGTAGGGCGCAAGCATTAATCGGATTTACTGGGTGTAAAGGGTGCGTAGGCTGTTATGCAAGTTGAATGTGAAATTCCAGGGCTCACCCCTGGAGCTGCATTCAAAACTGCATGGCTAGAGTGCAAAGAGGGAAAGTGGAATTCCGCA	0	0	0	0	0	0	0	0	0	0	0	0	0	0	0	0	0	0	0	0	0	0	0	0	0	0	0	0	0	0	0	0	0	0	0	0	0	0	0	0	0	0	0	0	0	0	0	0	0
TACGGGAGGGGCAAGCGTTATCTGAAATAACTGGGCGTAAAGGGTCCGTAGACTGTATTGTAAGTTATTTATTAAATCCTAAAGCCTAACTTTAGAAAAGCATTTAATACTACTATACTTGAGTTTTTTGCAGAAAAGTAGAATTTCATG	0	0	0	0	0	0	0	0	0	0	0	0	0	0	0	0	0	0	0	0	0	0	0	0	0	0	0	0	0	0	0	0	0	0	0	0	0	0	0	0	0	0	0	0	0	0	0	0	0
TACGTAAGGAGCGAACGTTATCCGGATTTACTGGGTATAAAGTGCGCGTAGGCGGTTACTTAAGTTAGGTGTTAAATCCTTTAGCTCAACTAAAGTCTGCATCTAAAACTGGGTAACTAGAGAGTAGTAGAGGAAAGCGGAACTCACAGT	0	0	0	0	0	0	0	0	0	0	0	0	0	0	0	0	0	0	0	0	0	0	0	0	0	0	0	0	0	0	0	0	0	0	0	0	0	0	0	0	0	0	0	0	0	0	0	0	0
TACGGGAGGGGCAAGCGTTATCCGGAATAACTGGGCGTAAAGGGTCCGTAGATTGTATTGCAAGTTATATATTAAATTTTAAAGCTTAACTTTAAAAATTATGTAATACTGTTATACTTAAATGAGTTTTAATCAGAAAAGTAGAATTTT	0	0	0	0	0	0	0	0	0	0	0	0	0	0	0	0	0	0	0	0	0	0	0	0	0	0	0	0	0	0	0	0	0	0	0	0	0	0	0	0	0	0	0	0	0	0	0	0	0
TACGGGAGGGGCAAGCGTTATTCAGAATTATTGGGCGTAAAGAGTTCGTAGACGGTAATGCAAGTTATTTGTTAAATTTTAGGTGAAAGTTTAAAACAACATATAATACTGCTTTACTTGAGTTTTAAATAGAAAAATAGAATTCCGTAT	0	0	0	0	0	0	0	0	0	0	0	0	0	0	0	0	0	0	0	0	0	0	0	0	0	0	0	0	0	0	0	0	0	0	0	0	0	0	0	0	0	0	0	0	0	0	0	0	0
TACGGAGAGAGCTAGTGTTATTCGCATTGACTGGGTGTAAAGGGCGCGTAGGTGGTTATTTAAGTTTTAATCGAAAAACCAGTTTGAGTTCTGGAATTGTTTAGAATACTATCTAACTAGAGTTTTATTGAAGGTAACTGGACATTAAGT	0	0	0	0	0	0	0	0	0	0	0	0	0	0	0	0	0	0	0	0	0	0	0	0	0	0	0	0	0	0	0	0	0	0	0	0	0	0	0	0	0	0	0	0	0	0	0	0	0
TACGGGAGGGGCAAGCGTTATCCGTAATTACTGGGCGTACAGAGTCCGTAGATTGTAATATAAGTTATATGTTAAAATTTAAAGCTTAACTTTAAAAAAAGATAAAATACTGTTTTACTTGAGTTTAATACAGAAAAGCAGAATTTCGTG	0	0	0	0	0	0	0	0	0	0	0	0	0	0	0	0	0	0	0	0	0	0	0	0	0	0	0	0	0	0	0	0	0	0	0	0	0	0	0	0	0	0	0	0	0	0	0	0	0
TACGTAAGGTGCGAGCGTTATCCGGAATTATTGGGCGTAAAGCGTCCGCAGCCGGACTAGTAAGTCTGATGTTAAATCCCGCAGCTCAACTGCGGAATCGTATCGGAAACTACTGGTCTAGAGTCATGCAGAGGTACGTGGAATTCGTGG	0	0	0	0	0	0	0	0	0	0	0	0	0	0	0	0	0	0	0	0	0	0	0	0	0	0	0	0	0	0	0	0	0	0	0	0	0	0	0	0	0	0	0	0	0	0	0	0	0
TACGAGAAGGGCAAGCGTTATCCGAAATAACTGGGCGTAAAGAGTCCGTAGACTGTATTATAAGTTATTTGTTAAAACCTAAAACTTAATTTTAGAAAAGCATTTAAAACTATTATACTAGAGTTTGTTATAGAAAAGTAGAATTTTATG	0	0	0	0	0	0	0	0	0	0	0	0	0	0	0	0	0	0	0	0	0	0	0	0	0	0	0	0	0	0	0	0	0	0	0	0	0	0	0	0	0	0	0	0	0	0	0	0	0
TACGTAGGGGGCGAGCGTTGTTCGGAATTACTGGGCATAAAGGGTGCGCAGGCGGACTATTAAGCAAGAGGTGAAATGTCAAGGCTCAACCATGACACTGCCTTTTGAACTGATAGTCTGGAGTACAGAAGGGGAGAGCAGAATTTCCGG	0	0	0	0	0	0	0	0	0	0	0	0	0	0	0	0	0	0	0	0	0	0	0	0	0	0	0	0	0	0	0	0	0	0	0	0	0	0	0	0	0	0	0	0	0	0	0	0	0
TACGGGAGGGGCAAGCGTTATCTGGAATAATTGGGCGTAAAGGGTTCGTAGACTGTATTGTAAGTTATTTATTAAATCCTAGAGCTTAACTCTAGAAAAGCATTTAATACTACTATACTAGAGTTTTGTGCAGAAGAGTAGAATTTCATG	0	0	0	0	0	0	0	0	0	0	0	0	0	0	0	0	0	0	0	0	0	0	0	0	0	0	0	0	0	0	0	0	0	0	0	0	0	0	0	0	0	0	0	0	0	0	0	0	0
TACGGGAGGGGCAAGCGTTATCTGGAATAATTGGGCGTAAAGGGTTCGTAGACTGTATTGTAAGTTATTTGTTAAATCCTAGAGCTTAACTCTAGAAAAGCATTTAATACTACTATACTAGAGTTTTGTGCAGAAGAGTAGAATTTCATG	0	0	0	0	0	0	0	0	0	0	0	0	3	0	0	0	0	0	0	0	0	0	0	0	0	0	0	0	0	0	0	0	0	0	0	0	0	0	0	0	0	0	0	0	0	0	0	0	0
TACGGGAGGGGCAAGCGTTATTCGAAATAACTGGGCGTAAAGAGTTCGTAGACGGTAATATAAGTTATTTGTTAATTTTTAAAGCTTAACTTTAAGCCAGCAAATAAAACTGTCTTACTTGAGTTTTTTTCAGAAAAGCAGAATTTTATA	0	0	0	0	0	0	0	0	0	0	0	0	0	0	0	0	0	0	0	0	0	0	0	0	0	0	0	0	0	0	0	0	0	0	0	0	0	0	0	0	0	0	0	0	0	0	0	0	0
TACGGAGGGTGCAAGCGTTGTTCGGAATTACTGGGCGTAAAGCGCGCGTAGACGGGTCAATAAGTTGATTATGAAAGCCCAGAGCTTAACTTTGGAATTGCAGTCAAAACTGTTGGTCTTGAATATCTGAGAGGGTGGCGGAATACCTGG	0	0	0	0	0	0	0	0	0	0	0	0	0	0	0	0	0	0	0	0	0	0	0	0	0	0	0	0	0	0	0	0	0	0	0	0	0	0	0	0	0	0	0	0	0	0	0	0	0
AACGGGAGGGGCAAGCGTTATTCGGCATGACTGGGCGTAAAGAGTCCGTAGACTGTAAAATCAGTTCTTAGTTAAATATCAAAGCGTAACTTTGAAACAGCTTCGAATACTGTTTTACTAGAGTTTTATACAGAAGACTAGAATTCTATA	0	0	0	0	0	0	0	0	0	0	0	0	0	0	0	0	0	0	0	0	0	0	0	0	0	0	0	0	0	0	0	0	0	0	0	0	0	0	0	0	0	0	0	0	0	0	0	0	0
GACGTAGGGTGCAAGCGTTATTCGGATTTACTGGGTTTAAAGCGTGCGTAGGTGTTCTGTCAAGTCAATGATAAAATCTTGATGCTCAACATCAAGCCACTTGTTGATACTGTTAGAATTGAGTTAAGTTAAGGTAGGCAGAATTTGCAG	0	0	0	0	0	0	0	0	0	0	0	0	0	0	0	0	0	0	0	0	0	0	0	0	0	0	0	0	0	0	0	0	0	0	0	0	0	0	0	0	0	0	0	0	0	0	0	0	0
GACGTAGGGTGCAAGCGTTATTCGGATTTACTGGGTTTAAAGCGAGCGTAGGTGTTCTGTCAAGTCAATGATAAAATCTTGATGCTCAACATCAATCCACTTGTTGATACTGTTAGAATTGAGTTAAGTTAAGGTAGGCAGAATTTGCAG	0	0	0	0	0	0	0	0	0	0	0	0	0	0	0	0	0	0	0	0	0	0	0	0	0	0	0	0	0	0	0	0	0	0	0	0	0	0	0	0	0	0	0	0	0	0	0	0	0
TACGGGAGGGGCAAGCGTTATCCGGAATAATTGGGCGTAAAGGGTCCGTAGATTGTATTATAAGTTATACGTTAAATTTTAAAGCTCAACTTTAAAACAGCGTTTAATACTATTATACTTAGAGTTTTAATCAAAAAAGTAGAATTTTAT	0	0	0	0	0	0	0	0	0	0	0	0	0	0	0	0	0	0	0	0	0	0	0	0	0	0	0	0	0	0	0	0	0	0	0	0	0	0	0	0	0	0	0	0	0	0	0	0	0
TACGGAGGGTGCAAGCGTTAATCGGAATAACTGGGCGTAAAGCGCGCGTAGGCGGTATTGTAAGTCAGGGATGTAAGCCCACAGCTCACCTGTGGAATTGCCTTTGAAACTGCAGTACTAGAATGTAGGAGAGGATAGTGGAATTTCTAG	0	0	0	0	0	0	0	0	0	0	0	0	0	0	0	0	0	0	0	0	0	0	0	0	0	0	0	0	0	0	0	0	0	0	0	0	0	0	0	0	0	0	0	0	0	0	0	0	0
TACGTAAGGGGCGAGCGTTACTCGGAATCACTGGGCGTAAAGAGCTTGTAGGCGGTTTTTTAAGTCGTATGTAAAATACTAGGGCTCAACCTTAGACGTGCGTACGAAACTGAAGGACTAGAACTTAGTGGAAGGCAGTGGAACTCCCGG	0	0	0	0	0	0	0	0	0	0	0	0	0	0	0	0	0	0	0	0	0	0	0	0	0	0	0	0	0	0	0	0	0	0	0	0	0	0	0	0	0	0	0	0	0	0	0	0	0
TACGTAAGGGGCGAGCGTTACTCGGAATCACTGGGCGTAAAGAGCTTGTAGGCGGTTTTTTAAGTCGTATATAAAATACTAGGGCTCAACCTTAGACGTGCGTACGAAACTGAAGGACTAGAACTTAGTGGAAGGCAGTGGAACTCCCGG	0	0	0	0	0	0	0	0	0	0	0	0	0	0	0	0	0	0	0	0	0	0	0	0	0	0	0	0	0	0	0	0	0	0	0	0	0	0	0	0	0	0	0	0	0	0	0	0	0
TACGGAGGGTGCAAGCGTTAATCGGAATTACTGGGCGTAAAGCGCGCGTAGGCGGGAACATAAGTCAGACGTGAAATCCCAGAGCTTAACTCTGGAACTGCGTTTGAAACTATGTTTCTTGAGGATAGGCGGAGAAAACGGAATTCCACA	0	0	0	0	0	0	0	0	0	0	0	0	0	0	0	0	0	0	0	0	0	0	0	0	0	0	0	0	0	0	0	0	0	0	0	0	0	0	0	0	0	0	0	0	0	0	0	0	0
TACGGAGGGTGCAAGCGTTAATCGGAATAACTGGGCGTAAAGCGCGCGTAGGCGGTATTGTAAGTCAGGGGTGTAAGCCCACAGCTCACCTGTGGAATTGCCTTTGAAACTGCAGTACTAGAATATAGGAGAGGATAGTGGAATTTCTAG	0	0	0	0	0	0	0	0	0	0	0	0	0	0	0	0	0	0	0	0	0	0	0	0	0	0	0	0	0	0	0	0	0	0	0	0	0	0	0	0	0	0	0	0	0	0	0	0	0
TACGGAGGGTGCAAGCGTTAATCGGAATTACTGGGCGTAAAGCGTTCGTAGGCGGTTTGTTAAGTCTAGAATTAAAGCCTGGGGCTCAACCCCAGCCCGCTTTGGATACTGACAAACTAGAGTTATATAGAGGTAAGTGGAATTCTTAGT	0	0	0	0	0	0	0	0	0	0	0	0	0	0	0	0	0	0	0	0	0	0	0	0	0	0	0	0	0	0	0	0	0	0	0	0	0	0	0	0	0	0	0	0	0	0	0	0	0
TACGGGAGGGGCAAGCGTTATCTGGAATTACTGGGCGTAAAGGGTTCGTAGACTGTATTGCAAGTTATTTATTAAAATTTAAAGCTTAACTTTAAAATAGCATTTAATACTGTTATACTTGAGTTTTGTGCAGAAGAGTAGAATTTTATG	0	0	0	0	0	0	0	0	0	0	0	0	0	0	0	0	0	0	0	0	0	0	0	0	0	0	0	0	0	0	0	0	0	0	0	0	0	0	0	0	0	0	0	0	0	0	0	0	0
TACGGGAGGGGCAAGCGTTATCTGAAATAACTGGGCGTAAAGGGTCCGTAGACTGTATTGTAAGTTATTTGTTAAATCCTAAAGCTTAACTTTAGAAAAGCATTTAATACTACTATACTTGAGTTTTTTGCAGAAAAATAGAATTTCATG	0	0	0	0	0	0	0	0	0	0	0	0	0	0	0	0	0	0	0	0	0	0	0	0	0	0	0	0	0	0	0	0	0	0	0	0	0	0	0	0	0	0	0	0	0	0	0	0	0
TACGGGAGGGGCAAGCGTTATCTGAAATAACTGGGCGTAAAGGGTCCGTAGACTGTATTGTAAGTTATTTATTAAAGCCTAAAGCTTAACTTTAGAAAAGCATTTAATACTACTATACTTGAGTTTTTTGCAGAAAAATAGAATTTCATG	0	0	0	0	0	0	0	0	0	0	0	0	0	0	0	0	0	0	0	0	0	0	0	0	0	0	0	0	0	0	0	0	0	0	0	0	0	0	0	0	0	0	0	0	0	0	0	0	0
GACGAGGGGTGCTAGCGTTGTTCGGAATTACTGGGCGTAAAGCGCATGTAGGCGGTTTAACAAGTCAGATGTGAAAGCCCTGGGCTTAACCCAGGAAGTGCATTTGAAACTGTTAGACTTGAGTATCAGAGAGGGTAGTGGAATTCCTGG	0	0	0	0	0	0	0	0	0	0	0	0	0	0	0	0	0	0	0	0	0	0	0	0	0	0	0	0	0	0	0	0	0	0	0	0	0	0	0	0	0	0	0	0	0	0	0	0	0
TACGGGGGGGGCGAGCGTTGTTCGGAATTATTGGGCGTAAAGGGCGCGTAGGCGGTCTGGCAAGTCAAGTGTGAAATCCCTCGGCTCAACCGAGGACCTGCATTTGAAACTGCTGGACTAGAGTCCGGGAGAGGAGAGTGGAATTCCCAG	0	0	0	0	0	0	0	0	0	0	0	0	0	0	0	0	0	0	0	0	0	0	0	0	0	0	0	0	0	0	0	0	0	0	0	0	0	0	0	0	0	0	0	0	0	0	0	0	0
TACGTAGACCTCAAGCGTTATCCGGATTTATTGGGCGTAAAGCGCTAAAAGGCTGTTTAGAAAGTTGGACATGAAAGACCGAGGCTCAACCTCGGAAACATGTTCAAAACTTCTAGACTAGAGGGTGGAAGAGGTGAGCGGAATGGCCGG	0	0	0	0	0	0	0	0	0	0	0	0	0	0	0	0	0	0	0	0	0	0	0	0	0	0	0	0	0	0	0	0	0	0	0	0	0	0	0	0	0	0	0	0	0	0	0	0	0
TACGGGGGGGGCAAGCGTTGTTCGGAGTTACTGGGCGTAAAGGGCGCGTAGGCGGTCCGAGAAGTTTCGGGTGAAAGCCCCGGGCTCAACCCGGGAAGGTCCCGGAAAACCATCGGACTTGAGTGCTGGAGAGGCAAGCGGAATTTCTGG	0	0	0	0	0	0	0	0	0	0	0	0	0	0	0	0	0	0	0	0	0	0	0	0	0	0	0	0	0	0	0	0	0	0	0	0	0	0	0	0	0	0	0	0	0	0	0	0	0
GACGAGGGGTGCTAGCGTTGTTCGGAATTACTGGGCGTAAAGCGCATGTAGGCGGTTTAACAAGTCAGATATGAAAGCCCTGGGCTTAACCCAGGAAGTGCATTTGAAACTGTTAGACTTGAGTATCAGAGAGGGTAGTGGAATTCCTGG	0	0	0	0	0	0	0	0	0	0	0	0	0	0	0	0	0	0	0	0	0	0	0	0	0	0	0	0	0	0	0	0	0	0	0	0	0	0	0	0	0	0	0	0	0	0	0	0	0
TACGGAGGGAGCAAGCGTTGCTCGGAATAATTGGGTGTAAAGGGTGCGTAGGTTGTTTTTTAAGTAAAATATTAAATCTTTGGACTTAATCTAAAGTAGGTGTTTTATACTGGAAAACTAGAGTTTGGAAGAGGAAATTGGAATTTCTCA	0	0	0	0	0	0	0	0	0	0	0	0	0	0	0	0	0	0	0	0	0	0	0	0	0	0	0	0	0	0	0	0	0	0	0	0	0	0	0	0	0	0	0	0	0	0	0	0	0
GACGTAGGGTGCAAGCGTTATTCGGATTTACTGGGTTTAAAGCGTGCGTAGGTGTTCTGTCAAGTCAATAATAAAATCTTGATGCTCAACATCAAGCCACTTGTTGATACTGTTAGAATTGAGTTAAGTTAAGGTAAGCAGAATTTGCAG	0	0	0	0	0	0	0	0	0	0	0	0	0	0	0	0	0	0	0	0	0	0	0	0	0	0	0	0	0	0	0	0	0	0	0	0	0	0	0	0	0	0	0	0	0	0	0	0	0
TACGTAGGGGGCTAGCGTTATCCGGAATTACTGGGCGTAAAGGGTGCGTAGGCTGAAGATCAAGTCAGCGGTGAAATGTCCCGGCTCAACCGGGGCCTTGCCGTTGAAACTGGTCATCTGGAATGCGGATGCCGTGGGAGGAATGTGTGG	0	0	0	0	0	0	0	0	0	0	0	0	0	0	0	0	0	0	0	0	0	0	0	0	0	0	0	0	0	0	0	0	0	0	0	0	0	0	0	0	0	0	0	0	0	0	0	0	0
GACGTAGGGTGCAAGCGTTATTCGGATTTACTGGGTTTAAAGCGTGCGTAGGTGTTCTGCCAAGTCAATGATAAAATCTTGATGCTCAACATCAAGCCACTTGTTGATACTGTCAGAATTGAGTTAAGTTAAGGTAGGCAGAATTTGCAG	0	0	0	0	0	0	0	0	0	0	0	0	0	0	0	0	0	0	0	0	0	0	0	0	0	0	0	0	0	0	0	0	0	0	0	0	0	0	0	0	0	0	0	0	0	0	0	0	0
GACGTAGGGTGCAAGCGTTATTCGGATTTACTGGGTTTAAAGCGTGCGTAGGTGTTCTGTCAAGTCAATGATAAAATCTTGATGCTCAACATCAATCCACTTGTTGATACTGTCAGAATTGAGTTAAGTTAAGGTAGGCAGAATTTGCAG	0	0	0	0	0	0	0	0	0	0	0	0	0	0	0	0	0	0	0	0	0	0	0	0	0	0	0	0	0	0	0	0	0	0	0	0	0	0	0	0	0	0	0	0	0	0	0	0	0
TACAGAGGGTGCAAGCGTTGTTCGGAATTACTGGGCGTAAAGCGCGTGTAGGCGGCTTGGATAGTCAGATGTGAAAGCCCTCGGCTTAACCGGGGAATGGCATTTGATACTTCCAGGCTTGAGTATCGGAGGGGATGGTAGAATTCCTGG	0	0	0	0	0	0	0	0	0	0	0	0	0	0	0	0	0	0	0	0	0	0	0	0	0	0	0	0	0	0	0	0	0	0	0	0	0	0	0	0	0	0	0	0	0	0	0	0	0
TACGTAAGGGGCGAGCGTTACTCGGAATCACTGGGCGTAAAGAGCTTGTAGGCGGATCCTTAAGTTATGTGTGAAATACCAGGGCTTAACCTTGGATGTGCATATAAAACTGGGGATCTAGAACTTGGTGGAAGGCAGTGGAACTCCCGG	0	0	0	0	0	0	0	0	0	0	0	0	0	0	0	0	0	0	0	0	0	0	0	0	0	0	0	0	0	0	0	0	0	0	0	0	0	0	0	0	0	0	0	0	0	0	0	0	0
TACGTAGGGCGCGAGCATTAATCGGATTTACTGGGTGTAAAGGGTGCGTAGGCGGTTTTGTAAGTTGAATGTGAAATTCCAGGGCTCAACCTTGGGGCTGCATTCAAAACTGCATTACTGGAGTGCAAAGAGGGGAAGTGGAATTCCGCA	0	0	0	0	0	0	0	0	0	0	0	0	0	0	0	0	0	0	0	0	0	0	0	0	0	0	0	0	0	0	0	0	0	0	0	0	0	0	0	0	0	0	0	0	0	0	0	0	0
TACGTAAGGGGCGAGCGTTACTCGGAATCACTGGGCGTAAAGAGCTTGTAGGCGGATCCTTAAGTTATGTATGAAATACCAGGGCTTAACCTTGGATGTGCATATAAAACTGGGGATCTAGAACTTGGTGGAAGGCAGTGGAACTCCCGG	0	0	0	0	0	0	0	0	0	0	0	0	0	0	0	0	0	0	0	0	0	0	0	0	0	0	0	0	0	0	0	0	0	0	0	0	0	0	0	0	0	0	0	0	0	0	0	0	0
TACGTAAGGGGCGAGCGTTACTCGGAATTACTGGGCGTAAAGAGCTTGTAGGCGGATTTTTAAGTTATATGTGAAATACCAGGGCTTAACCTTGGATGTGCATATAAAACTGGGGATCTAGAACTTGGTGGAAGGCAGTGGAACTCCCGG	0	0	0	0	0	0	0	0	0	0	0	0	0	0	0	0	0	0	0	0	0	0	0	0	0	0	0	0	0	0	0	0	0	0	0	0	0	0	0	0	0	0	0	0	0	0	0	0	0
TACGGAGGGAGCGAACGTTGTCCGGATTTATTGGGCGTAAAGGGCACGTAGGTGGATCCTTAAGTCAGTTGTGAAATTTTACAGCTTAACTGTATTATGCAATTGATACTGGGGATCTTGAGTTCGAGAGGGGATGGTAGAATGTCAAGT	0	0	0	0	0	0	0	0	0	0	0	0	0	0	0	0	0	0	0	0	0	0	0	0	0	0	0	0	0	0	0	0	0	0	0	0	0	0	0	0	0	0	0	0	0	0	0	0	0
TACGGGGGGTGCAAGCGTTGTCCGGAATCATTGGGCGTAAAGGGTTCGTAGGTGGAATTGTAAGTCTGGTGTGAAAGCCCACAGCTTAACTGTGGAACTGCACTGGATACTGCTTTTCTTGAATTACAGAGGGGATTGTGGAATTTCTGG	0	0	0	0	0	0	0	0	0	0	0	0	0	0	0	0	0	0	0	0	0	0	0	0	0	0	0	0	0	0	0	0	0	0	0	0	0	0	0	0	0	0	0	0	0	0	0	0	0
TACGGGAGGGGCAAGCGTTATCCGAAATTACTGGGCGTAAAGAGTCCGTAGATTGTAATATAAGTTATATGTTAAAATTTAAAGCCTAACTTTAAAAAAATATACAATACTGTTTTACTTGAGTTTTATACGGAAGAGTAGAATTTCATG	0	0	0	0	0	0	0	0	0	0	0	0	0	0	0	0	0	0	0	0	0	0	0	0	0	0	0	0	0	0	0	0	0	0	0	0	0	0	0	0	0	0	0	0	0	0	0	0	0
TACGTAAGGGGCGAGCGTTACTCGGAATTACTGGGCGTAAAGAGCTTGTAGGCGGATTTTTAAGTTATATATGAAATACCAGGGCTTAACCTTGGATGTGCATATAAAACTGGGGATCTAGAACTTGGTGGAAGGCAGTGGAACTCCCGG	0	0	0	0	0	0	0	0	0	0	0	0	0	0	0	0	0	0	0	0	0	0	0	0	0	0	0	0	0	0	0	0	0	0	0	0	0	0	0	0	0	0	0	0	0	0	0	0	0
TACGTAGGGCGCGAGCATTAATCGGATTTACTGGGTGTAAAGGGTGCGTAGGCGGTTTTGTAAGTTGAATATGAAATTCCAGTGCTCAACCTTGGGGCTGCATTCAAAACTGCATTACTGGAGTGCAAAGAGGGGAAGTGGAATTCCGCA	0	0	0	0	0	0	0	0	0	0	0	0	0	0	0	0	0	0	0	0	0	0	0	0	0	0	0	0	0	0	0	0	0	0	0	0	0	0	0	0	0	0	0	0	0	0	0	0	0
TACGGAGGGGGCGAGCGTTGTTCGGAGTTACTGGGCGTAAAGGGCGTGTAGGTGGCTTAGTAAGTCGAGTGTGAAATCTCCCGGCTCAACCGGGAAACTGCACCCGAAACTGCTTCGCTTGAGTACGGGAGAGGGGAGCGGAATTCCCAG	0	0	0	0	0	0	0	0	0	0	0	0	0	0	0	0	0	0	0	0	0	0	0	0	0	0	0	0	0	0	0	0	0	0	0	0	0	0	0	0	0	0	0	0	0	0	0	0	0
TACGGGGGGGGCAAGCGTTGTTCGGAATTACTGGGCGTAAAGGGCGCGCAGGCGGGCGGGACAGTCTCTCATGAAAGCCCACGGCTCAACCGTGGAATTGCGGGAGATACTACTCGTCTTGAGTCCGGGAGAGGAGTGTGGAATTCCCAG	0	0	0	0	0	0	0	0	0	0	0	0	0	0	0	0	0	0	0	0	0	0	0	0	0	0	0	0	0	0	0	0	0	0	0	0	0	0	0	0	0	0	0	0	0	0	0	0	0
TACGTAGGGTGCAAGCGTTGTCCGGAATTACTGGGCGTAAAGAGTTCGTAGGCGGAACTATAAGTCAGATATGAAAGTTCAGGGCTCAACCCTGAAAGTGCATTTGAAACTGTAGTTCTTGAATATCGGAGAGGTAAGGGGAATTCCTGG	0	0	0	0	0	0	0	0	0	0	0	0	0	0	0	0	0	0	0	0	0	0	0	0	0	0	0	0	0	0	0	0	0	0	0	0	0	0	0	0	0	0	0	0	0	0	0	0	0
GACGGAGGGAGCGAGCGTTGTTCGGAATCATTGGGCGTAAAGGGCGCGTAGGCGGCTGTGTAAGTCAGACGTGAAATCACATGGCTCAACCATGGAATTGCGTTTGAAACTGCACGGCTAGAGTTCGGGAGAGGGAAGCGGAATTCCCAG	0	0	0	0	0	0	0	0	0	0	0	0	0	0	0	0	0	0	0	0	0	0	0	0	0	0	0	0	0	0	0	0	0	0	0	0	0	0	0	0	0	0	0	0	0	0	0	0	0
TACGGAGGGGGCGAGCGTTGTTCGGAATTACTGGGCGTAAAGGGCGCGTAGGCGGCCTAATAAGTCAGGCGTGAAATCCCATGGCTCAACCATGGAATTGCGTTTGATACTGTCAGGCTTGAGTACAGGAGAGGAGAGTGGAATTCCTAG	0	0	0	0	0	0	0	0	0	0	0	0	0	0	0	0	0	0	0	0	0	0	0	0	0	0	0	0	0	0	0	0	0	0	0	0	0	0	0	0	0	0	0	0	0	0	0	0	0
TACGTAGGTAGCGAGCGTTATCCGGAATTATTGGGCGTAAAGAGCATGTAGGCGGTCATATAAGTCTATTATGAAAGGCATCTGCTTAACCGATGAATTGCAGTAGAAACTGTATAACTTGAGTTCGAGAGAGGGAAATGGAATTCCATG	0	0	0	0	0	0	0	0	0	0	0	0	0	0	0	0	0	0	0	0	0	0	0	0	0	0	0	0	0	0	0	0	0	0	0	0	0	0	0	0	0	0	0	0	0	0	0	0	0
TACGTAGGGAGCTAGCGTTGTTCGGAATTATTGGGCGTAAAGAGCGCGTAGGCGGCTTGGCAAGTCCGTTGTGAAATCTCACAGCTTAACTGTGAAACTGCGACGGAAACTACCTCGCTAGAGTGAGGGAGAGGAGAGTGGAATTCCCAG	0	0	0	0	0	0	0	0	0	0	0	0	0	0	0	0	0	0	0	0	0	0	0	0	0	0	0	0	0	0	0	0	0	0	0	0	0	0	0	0	0	0	0	0	0	0	0	0	0
TACGAAATGTGCGAGCGTTGTTCGGAATCACTGGGCATAAAGGGTTCGTAGGTGGTTCTGTAAGTTAATGGTGAAATCCCACGGCTCAACCGTGGAAGTGCCTTTAATACTGCAGAACTTGAGTGCAAAAGGGGTAAGTGGAATTCCAGG	0	0	0	0	0	0	0	0	0	0	0	0	0	0	0	0	0	0	0	0	0	0	0	0	0	0	0	0	0	0	0	0	0	0	0	0	0	0	0	0	0	0	0	0	0	0	0	0	0
TACGGAGGGTGCAAGCGTTGCTCGGAATCATTGGGCGTAAAGAGCACGTAGGCGGCATAGCAAGCCAGATGTGAAAGCCCGGGGCTCAACCCCGGAAGTGCATTTGGAACTGCTAAGCTTGAGTCCCGGAGAGGAAAGTGGAATTCCCGG	0	0	0	0	0	0	0	0	0	0	0	0	0	0	0	0	0	0	0	0	0	0	0	0	0	0	0	0	0	0	0	0	0	0	0	0	0	0	0	0	0	0	0	0	0	0	0	0	0
TACGGAGGGTGCGAGCGTTGTTCGGAATCACTGGGCGTAAAGCGCACGTAGGCGGTCTGTGTAGTCTGGTGTGAAAGCCCTCGGCTCAACCGAGGAAGTGCGCTGGAAACCAACAGACTGGAGTATGGTAGGGGATCGGGGAATTCCTGG	0	0	0	0	0	0	0	0	0	0	0	0	0	0	0	0	0	0	0	0	0	0	0	0	0	0	0	0	0	0	0	0	0	0	0	0	0	0	0	0	0	0	0	0	0	0	0	0	0
TTCGTAGGGTGCAAGCGTTATCCGGATTTATTGGGCGTAAAGGGTTTCGTAGGCGGTAAAGTAAGTTATCAATCAAATTCTTCTGCTTAACAGGAGAAAGGCCGGTAATACTACTTAACTAGTCCGTATTAGGGGATGCTGGAACTAGCG	0	0	0	0	0	0	0	0	0	0	0	0	0	0	0	0	0	0	0	0	0	0	0	0	0	0	0	0	0	0	0	0	0	0	0	0	0	0	0	0	0	0	0	0	0	0	0	0	0
TACGGGGGGGGCAAGCGTTGTTCGGAATTACTGGGCGTAAAGGGCGCGTAGGCGGACGGGAAAGTCTCTCATGAAATCCCACGGCTCAACCGTGGAATTGCGGGAGATACTACTCGTCTTGAGTTCGGGAGAGGAGTGTGGAATTCCCAG	0	0	0	0	0	0	0	0	0	0	0	0	0	0	0	0	0	0	0	0	0	0	0	0	0	0	0	0	0	0	0	0	0	0	0	0	0	0	0	0	0	0	0	0	0	0	0	0	0
AACGGGAGGGGCAAGCGTTATCCTAAATGACTGGGCGTAAAGAGTCCGTAGACTGTACAACAAGTTATTTATTAAATCCTAGAAGTAATTTTAAAAAAGCATATAAAACTATTGTACTAGCGAGTTTTATACAGAAGAGTTGAATTTCAT	0	0	0	0	0	0	0	0	0	0	0	0	0	0	0	0	0	0	0	0	0	0	0	0	0	0	0	0	0	0	0	0	0	0	0	0	0	0	0	0	0	0	0	0	0	0	0	0	0
AACGGGAGGGGCAAGCGTTATCCTAAATGACTGGGCGTAAAGAGTCCGTAGACTGTACAACAAGTTATTTGTTAAATCCTAGAAGTAATTTTAAAAAAGCATATAAAACTATTGTACTATCGAGTTTTATACAGAAGAGTTGAATTTCAT	0	0	0	0	0	0	0	0	0	0	0	0	0	0	0	0	0	0	0	0	0	0	0	0	0	0	0	0	0	0	0	0	0	0	0	0	0	0	0	0	0	0	0	0	0	0	0	0	0
TACGGGAGGGGCAAGCGTTATCTAGAATAACTGGGCGTAAAGAGTCCGTAGATTGTACTGTAAGTTAGTTGTTAAAGACTAAAACTTAATTTTAGAAAAGCTTCTAATACTACTGTACTTGAGTTTTTTGCAGAAAAGTAGAATTTCATG	0	0	0	0	0	0	0	0	0	0	0	0	0	0	0	0	0	0	0	0	0	0	0	0	0	0	0	0	0	0	0	0	0	0	0	0	0	0	0	0	0	0	0	0	0	0	0	0	0
TACGGGAGGGGCAAGCGTTATCTAGAATAACTGGGCGTAAAGGGTCCGTAGACTGTATTGTAAGTTATTTGTTAAAGCCTAAAGCCTAACTTTAGAAAAGCATTTAATACTACTATACTTGAGTTTTTTGCAGAAGAGCAGACTTTCATG	0	0	0	0	0	0	0	0	0	0	0	0	0	0	0	0	0	0	0	0	0	0	0	0	0	0	0	0	0	0	0	0	0	0	0	0	0	0	0	0	0	0	0	0	0	0	0	0	0
TACGAGGGGGGCAAGCGTTGTTCGGAATTACTGGGCGTAAAGAATGCGTAGGCGGTTTTGTAAGTTAATAGTAAAAGATTGGAGCTCAACTCCAGGAATATTATTAATACTGCTAAACTAGAGAGTAGTAGGGGGTGATGGAATTTCTAG	0	0	0	0	0	0	0	0	0	0	0	0	0	0	0	0	0	0	0	0	0	0	0	0	0	0	0	0	0	0	0	0	0	0	0	0	0	0	0	0	0	0	0	0	0	0	0	0	0
TACGAGGGGGGCAAGCGTTGTTCGGAATTACTGGGCGTAAAGAATGCGTAGGCGGTTTTGTAAGTTAATTATAAAAGATTGGAGCTCAACTCCAGGAATATTATTAATACTGCTAAACTAGAGAGTAGTAGGGGGTGATGGAATTTCTAG	0	0	0	0	0	0	0	0	0	0	0	0	0	0	0	0	0	0	0	0	0	0	0	0	0	0	0	0	0	0	0	0	0	0	0	0	0	0	0	0	0	0	0	0	0	0	0	0	0
TACGAGGGGGGCAAGCGTTGTTCGGAATTACTGGGCGTAAAGAATGCGTAGGCGGTTTTGTAAGTTAATAATAAAAGATTGGAGCTCAACTCCAGGAATATTATTAATACTGCTAAACTAGAGAGTAGTAGGGGGTGATGGAATTTCTAG	0	0	0	0	0	0	0	0	0	0	0	0	0	0	0	0	0	0	0	0	0	0	0	0	0	0	0	0	0	0	0	0	0	0	0	0	0	0	0	0	0	0	0	0	0	0	0	0	0
TACGGGGGATACAAGCGTTATTCGGAATTATTGGGCGTAAAGTGTTTGTAGGCGGTTTAGTGTATTATTAGTGCAATAAATAAAAAAATTTTATTGAGTGCTGATAAGATTATTAAACTAGAGTATAGGAAGGACAAAAGGAATTTTTTG	0	0	0	0	0	0	0	0	0	0	0	0	0	0	0	0	0	0	0	0	0	0	0	0	0	0	0	0	0	0	0	0	0	0	0	0	0	0	0	0	0	0	0	0	0	0	0	0	0
TACGGGGGATACAAGCGTTATTCGGAATTATTGGGCGTAAAGTGTTTGTAGGCGGTTTAGTGTATTATTAATGCAATAAATAAAAAAATTTTATTGAGTGCTGATAAGATTATTAAACTAGAGTATAGGAAGGACAAAAGGAATTTTTTG	0	0	0	0	0	0	0	0	0	0	0	0	0	0	0	0	0	0	0	0	0	0	0	0	0	0	0	0	0	0	0	0	0	0	0	0	0	0	0	0	0	0	0	0	0	0	0	0	0
TACGTAGGTGGCAAACGTTGTCCGAAATTACTGGGCGTAAAGGGCGAGCAGGCGGTTTTATAAGTCGGATGTGAAATCCTACGGCTCAACCGTAGAACTGCATTCGATACTGTAGAACTTGAGTACTGGAGAGGAAAGCGGAACTCATGG	0	0	0	0	0	0	0	0	0	0	0	0	0	0	0	0	0	0	0	0	0	0	0	0	0	0	0	0	0	0	0	0	0	0	0	0	0	0	0	0	0	0	0	0	0	0	0	0	0
TACGTAGGGCGCAAGCATTAATCGGATTTACTGGGTGTAAAGGGTGCGTAGGCTGTTATGTAAGTTGAATGTGAAATTCCAGGGCTCACCCCTGGAGCTGCATTCAAAACTACATGGCTAGAGTACAAAGAGGGAAAGTGGAATTCCGCA	0	0	0	0	0	0	0	0	0	0	0	0	0	0	0	0	0	0	0	0	0	0	0	0	0	0	0	0	0	0	0	0	0	0	0	0	0	0	0	0	0	0	0	0	0	0	0	0	0
GACGGAGGGGACTAGCGTTGCTCGGAATGACTGGGCGTAAAGGGTGCGTAGGCGGTTTATTAAGTCCGAAGTTAAAGCCTGGTGCTCAACACCAGCACGCTTTGGATACTGATAAACTAGAGTTATATAGAGGTTAGTGGAATTCCATGT	0	0	0	0	0	0	0	0	0	0	0	0	0	0	0	0	0	0	0	0	0	0	0	0	0	0	0	0	0	0	0	0	0	0	0	0	0	0	0	0	0	0	0	0	0	0	0	0	0
TACGTAGGTCCCAAGCATTATCCGGAATTATTGGGCGTAAAGCGTCTGCAGGCTGACTTTTAAGTTGATAATGAAAGACCGGGGCTTAACCTCGAGTTTGTTATCAAAACTGGAAGTCTAGGATTAGGGAGAGGTAAGCAGAATTCTAAG	0	0	0	0	0	0	0	0	0	0	0	0	0	0	0	0	0	0	0	0	0	0	0	0	0	0	0	0	0	0	0	0	0	0	0	0	0	0	0	0	0	0	0	0	0	0	0	0	0
TACGGGAGGGGCAAGCGTTATTCAAAATGACTAGGCGTAAAGTGTTCGTAGACTGTGATGTAAGTTAATTGTTAAATTTTAAAGCCCAACTTTAAACTAGTAATTAATACTGCTTTACTTGAGTTTGGTACAGAAAAGTGGTATTTTATT	0	0	0	0	0	0	0	0	0	0	0	0	0	0	0	0	0	0	0	0	0	0	0	0	0	0	0	0	0	0	0	0	0	0	0	0	0	0	0	0	0	0	0	0	0	0	0	0	0
TACGGAGGGTGCAAGCGTTAATCGGAATTATTGGGCGTAAAGGGCGCGTAGGCGTTTAGGTAAGTCGAATGTGAAAACCCAAAGCTCAACTTTGGGACTGCATTCGAAACTGTTTAAATAGAGGATGGACGGAGAAAGCGGAATTCCACA	0	0	0	0	0	0	0	0	0	0	0	0	0	0	0	0	0	0	0	0	0	0	0	0	0	0	0	0	0	0	0	0	0	0	0	0	0	0	0	0	0	0	0	0	0	0	0	0	0
TACGGGAGGGGCAAGCGTTATTCAAAATGACTAGGCGTAAAGTGTTCGTAGACTGTGATGTAAGTTAATTATTAAATTTTAAAGCCCAACTTTAAACTAGTAATTAATACTGCTTTACTTGAGTTTGGTACAGAAAAGTGGTATTTTATT	0	0	0	0	0	0	0	0	0	0	0	0	0	0	0	0	0	0	0	0	0	0	0	0	0	0	0	0	0	0	0	0	0	0	0	0	0	0	0	0	0	0	0	0	0	0	0	0	0
TACGGAGGGTGCGAGCGTTAATCGGATTAACTGGGCGTAAAGCGCACGTAGGCGGTATTGTAAGTCAGAAGTGTAATCCCACAGCTTACCTGTGGAACTGCCTTTGAAACTACAGTACTAGAATGTAGGAGAGGATAGTGGAATTTCTAG	0	0	0	0	0	0	0	0	0	0	0	0	0	0	0	0	0	0	0	0	0	0	0	0	0	0	0	0	0	0	0	0	0	0	0	0	0	0	0	0	0	0	0	0	0	0	0	0	0
TACGGAGGGTGCGAGCGTTAATCGGATTAACTGGGCGTAAAGCGCACGTAGGCGGTATTGTAAGTCAGAGATGTAATCCCACAGCTTACCTGTGGAACTGCCTTTGAAACTACAGTACTAGAATGTAGGAGAGGATAGTGGAATTTCTAG	0	0	0	0	0	0	0	0	0	0	0	0	0	0	0	0	0	0	0	0	0	0	0	0	0	0	0	0	0	0	0	0	0	0	0	0	0	0	0	0	0	0	0	0	0	0	0	0	0
TACGGGGGGTGCGAACATTATTCGGAATCACTGGGCGTAAAGGGTGCGTAGACGGGTTTGTAAGTCAGTCGTAAAATCTTATAGCTTAACTATGAGGCTGCGATTGAAACTACTTATCTAGAGACTGAAAGAGAGAGGTGGAACTCTCGG	0	0	0	0	0	0	0	0	0	0	0	0	0	0	0	0	0	0	0	0	0	0	0	0	0	0	0	0	0	0	0	0	0	0	0	0	0	0	0	0	0	0	0	0	0	0	0	0	0
TACGGGGGGTGCGAACATTATTCGGAATCACTGGGCGTAAAGGGTGCGTAGACGGGTTTGTAAGTCAGTCATAAAATCTTATAGCTTAACTATGAGGCTGCGATTGAAACTACTTATCTAGAGACTGAAAGAGAGAGGTGGAACTCTCGG	0	0	0	0	0	0	0	0	0	0	0	0	0	0	0	0	0	0	0	0	0	0	0	0	0	0	0	0	0	0	0	0	0	0	0	0	0	0	0	0	0	0	0	0	0	0	0	0	0
TACGGGGGGTGCGAACATTATTCGGAATCACTGGGCGTAAAGGGTACGTAGACGGGTTTGTAAGTCAGTCGTAAAATCTTATAGCTTAACTATGAGGCTGCGATTGAAACTACTTATCTAGAGACTGAAAGAGAGAGGTGGAACTCTCGG	0	0	0	0	0	0	0	0	0	0	0	0	0	0	0	0	0	0	0	0	0	0	0	0	0	0	0	0	0	0	0	0	0	0	0	0	0	0	0	0	0	0	0	0	0	0	0	0	0
TACGAAAGGGGCGAGCGTTATTCAGTTTGATTTGGTGTAAAGGGTTCGTAGGCGGTAATAAGGTTGTTTAAAATAAAATTGAGAGACTCAATCTCTTTTAAAGCTGTTAAAAACACTTTTACTTGAGTATAAAATAGGATTGTAGAATTT	0	0	0	0	0	0	0	0	0	0	0	0	0	0	0	0	0	0	0	0	0	0	0	0	0	0	0	0	0	0	0	0	0	0	0	0	0	0	0	0	0	0	0	0	0	0	0	0	0
TACGGGAGGGGCAAGCGTTATCCGAAATGACTGGGCGTAAAGAGTCCGTAGACTGTACTGTAAGTTATTTGTTAAATCCTAAAGCTCAACTTTAGAACAGCTTATAATACTACTTTACTTGAGTTTTGTTCAGAAGAGTAGAATTCCATG	0	0	0	0	0	0	0	0	0	0	0	0	0	0	0	0	0	0	0	0	0	0	0	0	0	0	0	0	0	0	0	0	0	0	0	0	0	0	0	0	0	0	0	0	0	0	0	0	0
TACGGGAGGGGCAAGCGTTATCCGAAATTACTGGGCGTAAAGAGTCCGTAGATTGTAATATAAGTTATATGTTAAAATTTAAAGCTTAACTTTAAAAAAATATACAATACTGTTTTACTTGAGTTTTATACGGAAGAGTAGAATTTCATG	0	0	0	0	0	0	0	0	0	0	0	0	2	0	0	0	0	0	0	0	0	0	0	0	0	0	0	0	0	0	0	0	0	0	0	0	0	0	0	0	0	0	0	0	0	0	0	0	0
TACGTAGGTCGCAAGCGTTATTCGGATTTACTGGGCGTAAAGCGTCCGCAGCCGGTGATATAAGTCTACTTTTAAATCCCAGCGCTCAACGTTGGACAGGGAGTGGATACTGTATTACTCGAGACTAATAGGGGTGAGTAGAATTTCCAG	0	0	0	0	0	0	0	0	0	0	0	0	0	0	0	0	0	0	0	0	0	0	0	0	0	0	0	0	0	0	0	0	0	0	0	0	0	0	0	0	0	0	0	0	0	0	0	7	0
TACGTAGGTCGCAAGCGTTATCCGGATTTATTGGGCGTAAAGCGTCCGCAGCTGGTTGTATAAGTCTATTTTCAAACACCTGGGCTCAACCTAGGAAAGGGAATAGATACTGTGCGACTCGAAGTCAATAGAGGTGAGTAGAATTTCGTG	0	0	0	0	0	0	0	0	0	0	0	0	0	0	0	0	0	0	0	0	0	0	0	0	0	0	0	0	0	0	0	0	0	0	0	0	0	0	0	0	0	0	0	0	0	0	0	3	0
TACGGAGGGTGCAAGCGTTGTTCGGAATCACTGGGCGTAAAGCGCGTGTAGGCGGTCTGGTAAGTCTGGCGTGAAAGCCCGGGGCTCACCCCCGGAAGGGCGCTGGAAACTACTAGGCTAGAGTACCGGAGAGGAGGGTGGAATTCCCGG	0	0	0	0	0	0	0	0	0	0	0	0	0	0	0	0	0	0	0	0	0	9	0	0	0	0	0	0	0	0	0	0	0	0	0	0	0	0	0	0	0	0	0	0	0	0	0	0	0
TACGAAGGGAGCTAGCGTTGTTCGGAATTATTGGGCGTAAAGAGCGCGCAGGCGGTCTGACAAGTCAGATGTGAAATCCTTGGTCTCAAGCCAAGAACTGCATTTGAAACTGTTAGACTAGAGTATGGTAGAGGATGATGGAATTCTGAG	0	0	0	0	0	0	0	0	0	0	0	0	0	0	0	0	0	0	0	0	0	6	0	0	0	0	0	0	0	0	0	0	0	0	0	0	0	0	0	0	0	0	0	0	0	0	0	0	0
TACGGGAGATACAAGCGTTATCCGGAATTACTGGGCGTAAAGCGTATGTAGATTGTATAATATATTTTTAAAAAAATAAAACTATATATATGTTTTTATTAAAAACATTATTATACTGGAGTTTGTTAGGGGTAAAAGGAATTTTTTGAG	0	0	0	0	0	0	0	0	0	0	0	0	0	0	0	0	0	0	0	0	0	0	0	0	0	0	0	0	0	0	0	0	0	0	0	0	0	0	2	0	0	0	0	0	0	0	0	0	0
TACGTAGGGCGCAAGCATTAATCGGATTTACTGGGCGTAAAGGGAGCGTAGGCGGCCTAGCAAGTTGAATATGAAATTACAGGGCTCACCCCTGTAGCTGCATTCAAAACTGCTAGGCTAGAGTGCAAAGGGGGAAAGTGGAATTCCGCA	0	0	0	0	0	0	0	0	0	0	0	0	0	0	0	0	0	0	0	0	0	0	0	0	0	0	0	0	0	0	0	0	0	0	0	0	0	0	0	0	0	0	0	0	0	0	0	0	0
TACAGAGGGTGCAAGCGTTGCTCGGAATTACTGGGCGTAAAGCGCGTGTAGGCGGCTTGGATAGTCAGATGTGAAAGCCCCCGGCTCAACCGGGGAATAGCATTTGATACTTCCTAGCTCGAGTATCGGAGGGGATGGCAGAATTCCTGG	0	0	0	0	0	0	0	0	0	0	0	0	0	0	0	0	0	0	0	0	0	0	0	0	0	0	2	0	0	0	0	0	0	0	0	0	0	0	0	0	0	0	0	0	0	0	0	0	0
TACAGAGGGTGCAAGCGTTGTTCGGAATTACTGGGCGTAAAGCGCGTGTAGGCGGCTTGGATAGTCAGATGTGAAAGCCCCCGGCTCAACCGGGGAATAGCATTTGATACTTCCTAGCTCGAGTACCGGAGGGGATGGCAGAATTCCTGG	0	0	0	0	0	0	0	0	0	0	0	0	0	0	0	0	0	0	0	0	0	0	0	0	0	0	1	0	0	0	0	0	0	0	0	0	0	0	0	0	0	0	0	0	0	0	0	0	0
TACGTAAGGGGCGAGCGTTACTCGGAATCACTGGGCGTAAAGAGCTTGTAGGCGGTTTTTTAAGTCATGTGTAAAATACTAGGGCTCAACCTTAGGAATGCGAATGAAACTGGAGAACTAGAACTTAGTAGAGGGCAGTGGAACTCCCGG	0	0	0	0	0	0	0	0	0	0	0	0	0	0	0	0	0	0	0	0	0	0	0	0	0	0	0	0	10	0	0	0	0	0	0	0	0	0	0	0	0	0	0	0	0	0	0	0	0
TACGTAAGGGGCGAGCGTTACTCGGAATCACTGGGCGTAAAGAGCTTGTAGGCGGTTTTTTAAGTCATGTGTTAAATGCTAGGGCTCAACCTTAGATCTGCATGTGAAACTGGAAGGCTAGAACTTGATGGAAGGCAGTGGAACTCACGG	0	0	0	0	0	0	0	0	0	0	0	0	0	0	0	0	0	0	0	0	0	0	0	0	0	0	0	0	2	0	0	0	0	0	0	0	0	0	0	0	0	0	0	0	0	0	0	0	0
TACGGGGGATACAAGCGTTATTCGGAATTATTGGGCGTAAAGTGTTTGTAGGCGGTTTAGTGTATTATTAATACAATAAATAAAAAAAGTTTATTGGGTATTAGTAAGATTATTAAACTAGAGTATGGTAGAGACAAAAGGAATTTTTTG	0	0	0	0	0	0	0	0	0	0	0	0	0	0	0	0	0	0	0	0	0	0	0	0	0	0	0	0	0	0	0	0	0	0	0	3	0	0	0	0	0	0	0	0	0	0	0	0	0
TACGGGGGATACAAGCGTTATCCGGAATTACTGGGCGTAAAGAGTATGTAGGTGATTTAATATATTTTTAAAGAAAGAAATTTAGTTAAATTTTATTAAAAAGATTATTGAATTAGAGTATATTTTGGGTAAAAGGAATTTCTTGAGGAG	0	0	0	0	0	0	0	0	0	0	0	0	0	0	0	0	0	0	0	0	0	0	0	0	0	0	0	0	0	0	0	0	0	0	0	2	0	0	0	0	0	0	0	0	0	0	0	0	0
TACGGAGGGTGCGAGCGTTGTTCGGAATCACTGGGCGTAAAGCGCGTGTAGGCGGCTTCGCAAGTCTGGTGTGAAAGCCCGGGGCTCACCCCCGGAAGGGCACTGGAAACTACGAGGCTAGAGTACCGGAGAGGAGGGTGGAATTCCCGG	0	0	0	0	0	0	0	0	0	0	0	0	0	0	4	0	0	0	0	0	0	0	0	0	0	0	0	0	0	0	0	0	0	0	0	0	0	0	0	0	0	0	0	0	0	0	0	0	0
TACGGGAGGGACAAGCGTTACCCGTCATCACTGGGCGTATAGAGTCCGTAGATGGTACTATAAGTTATATATTAAAATTTAAAGCTCAACTTTAAAAAAAGATACAATACTGTTTTACTGGAGTTTAATACAGAAGAGTAGAATTTCATG	0	0	0	0	0	0	0	0	0	0	0	0	0	0	2	0	0	0	0	0	0	0	0	0	0	0	0	0	0	0	0	0	0	0	0	0	0	0	0	0	0	0	0	0	0	0	0	0	0
TACAGAGGGAGTTAGCGTTTTTCGGATTTATTGGGCGTAAAGAGCGCGTAGGCGGCTTGTCAAGTTGAAAATGAAATCCCAAGGCTCAACCTTGGGGCTGCTTTCAAAACTGACTAGCTAGAGTTCGGTAGAGGATGATGGAATTCTTGG	0	0	0	0	0	0	0	0	0	0	0	0	0	0	2	0	0	0	0	0	0	0	0	0	0	0	0	0	0	0	0	0	0	0	0	0	0	0	0	0	0	0	0	0	0	0	0	0	0
TACGGAGGGTGCAAACGTTGCTCGGAATCATTGGGCGTAAAGCGTACGTAGGCGGCCCACCAAGTCTGATATGAAAGCCCGGGGCTCAACCTCGGAATGCCATTGGAAACTGGTGGACTTGAGAATAGGAGGGGTAAGTGGTATTTCTGG	0	0	0	0	0	0	0	0	0	0	0	0	0	0	0	0	0	0	0	0	0	0	0	0	0	0	0	0	0	0	0	0	0	0	0	0	0	0	0	0	0	0	0	0	0	0	0	0	0
TACGTAGGTCGCAAGCGTTATCCGGATTTATTGGGCGTAAAGCGTCCGTAGCTGGTTGTATAAGTCTATTTTCAAACACCTGGGCTCAACCTAGGAAAGGGAATAGATACTGTACAACTCGAAGTCAATAGAGGTGGGTAGAATTTCGTG	0	0	0	0	0	0	0	0	0	0	0	0	0	0	0	0	0	0	0	0	0	0	0	0	0	0	0	0	0	0	0	0	0	0	0	0	0	0	0	0	0	0	0	0	0	0	0	0	0
AACGGGAAGGGCGAGCGTTATTCATCATGACTGGGCGTAAAGGGTAAGTAGATTGTTTTTTAAGTTTTAAATAAAATATCAAATCTCAAGTTTGAAAATATTTTTAATACTAAAAGACTAGAGTTTGAAAGAGGATAATGGTATTTTTAG	0	0	0	0	0	0	0	0	0	0	0	0	0	0	0	0	0	0	0	0	0	0	0	0	0	0	0	0	0	0	0	0	0	0	0	0	0	0	0	0	0	0	0	0	0	0	0	0	0
TACGGGGGGTGCGAGCATTATTCGGAATCACTGGGCGTAAAGGGTGCGTAGACGGGTTTGTAAGTCAGTCATAAAATCTTATAGCTTAACTATAGGGCTGCGATTGAAACTGCTTATCTAGAGACTGAAAGAGAGAGGTGGAACTCTCGG	0	0	0	0	0	0	0	0	0	0	0	0	0	0	0	0	0	0	0	0	0	0	0	0	0	0	0	0	0	0	0	0	0	0	0	0	0	0	0	0	0	0	0	0	0	0	0	0	0
TACGGAGGGTGCGAGCGTTAATCGGATTAACTGGGCGTAAAGAGCACGTAGGCGGTATTGTAAGTCAGAAGTGTAATCCCACAGCTTACCTGTGGAACTGCCTTTGAAACTGCAGTACTAGAATGTAGGAGAGGATAGTGGAATTTCTAG	0	0	0	0	0	0	0	0	0	0	0	0	0	0	0	0	0	0	0	0	0	0	0	0	0	0	0	0	0	0	0	0	0	0	0	0	0	0	0	0	0	0	1	0	0	0	0	0	0
TACGGAGGGTGCGAGCGTTAATCGGATTAACTGGGCGTAAAGAGCACGTAGGCGGTATTGTAAGTCAGAGGTGTAATCCCACAGCTTACCTCTGGAACTGCCTTTGAAACTGCAGTACTAGAATGTAGGAGAGGATAGTGGAATTTCTAG	0	0	0	0	0	0	0	0	0	0	0	0	0	0	0	0	0	0	0	0	0	0	0	0	0	0	0	0	0	0	0	0	0	0	0	0	0	0	0	0	0	0	1	0	0	0	0	0	0
TACGAGGGGGGCAAGCGTTATTCAAAATGACTGGGCGTAAAGGGCATCTAGGCGGTTTAATATATTTTTTATAAAAAATACCAGAGCTTAACTGTGGTAATTAAACAAATAATATTTAACTAGAGTAAGTGCGAGGAAAATGGAATTTCT	0	0	0	0	0	0	0	0	0	0	0	0	0	0	0	0	0	0	0	0	0	0	0	0	0	0	0	0	0	0	0	0	0	0	0	0	0	0	0	0	0	0	0	0	0	0	0	0	0
AACGGAGGGGGCAAGCGTTATTCGTCTTTACTGGGCGTTAAGGGTTCGTAGACGGTAAAATAAGTTTTGTGTAAAAAAATAAAAGCTCAACTTTTATAAGCATAGAATACTACTTTACTTGAGTTTTATTCAGGAGAATATAATTTTATT	0	0	0	0	0	0	0	0	0	0	0	0	0	0	0	0	0	0	0	0	0	0	0	0	0	0	0	0	0	0	0	0	0	0	0	0	0	0	0	0	0	0	0	0	0	0	0	0	0
AACGAGAGGGACAAGCGTTATTCATCATGACTGGGCGTAAAAGGTTCGTAGACGGTAAAGTAAGTTTCTAGTAAAAAATTAAAGCTTAACTTTTAGATGCATGAAATACTGCTTTACTTGAGTTTTAATACAGGAGAATATAATTTTATT	0	0	0	0	0	0	0	0	0	0	0	0	0	0	0	0	0	0	0	0	0	0	0	0	0	0	0	0	0	0	0	0	0	0	0	0	0	0	0	0	0	0	0	0	0	0	0	0	0
TACGTAGGGCGCGAGCATTAATCGGATTTACTGGGTGTAAAGGGTGCGTAGGCGGTTTTGTAAGTTGAATGTGAAATTCCAAGGCTCAACCTTGGAGCTGCATTCAAAACTGCATTTCTAGAGTGCAAAGAGGGAAAGCGGAATTCCGCA	0	0	0	0	0	0	0	0	0	0	0	0	0	0	0	0	0	0	0	0	0	0	0	0	0	0	0	0	0	0	0	0	0	0	0	0	0	0	0	0	0	0	0	0	0	0	0	0	0
TACGGGGGATACAAGCGTTGTCCGGATTTACTGGGCGTAAAGAGTGTGTAGGTGGTTTAATATATTTTTAATTAAAAAGATTTATGTTTTATAATCTTGTTAAAGATATTATTAAACTAGAGTCTGTTAGGGGTAAAAGGAATTTTTTGA	0	0	0	0	0	0	0	0	0	0	0	0	0	0	0	0	0	0	0	0	0	0	0	0	0	0	0	0	0	0	0	0	0	0	0	0	0	0	0	0	0	0	0	0	0	0	0	0	0
TACGGGGGATACAAGCGTTGTCCGGATTTACTGGGCGTAAAGAGAGTGTAGGTGGTTTAATATATTTTTAATTAAAAAGATTTATGTTTTATAATCTTGTTAAAAATATTATTAAACTAGAGTCTGTTAGGGGTAAAAGGAATTTTTTGA	0	0	0	0	0	0	0	0	0	0	0	0	0	0	0	0	0	0	0	0	0	0	0	0	0	0	0	0	0	0	0	0	0	0	0	0	0	0	0	0	0	0	0	0	0	0	0	0	0
TACGTAAGGTGCGAGCGTTATCCGGAATTATTGGGCGTAAAGCGATCGAAGGCGGAGAAACAAGTTTGGCATTAAATACCTACGGCTCAACCGAGGTGCCGTGCTGAAAACTGTTTCTCTTGAGTAATGCAGAGGAAGCTGGAATTTTCA	0	0	0	0	0	0	0	0	0	0	0	0	0	0	0	0	0	0	0	0	0	0	0	0	0	0	0	0	0	0	0	0	0	0	0	0	0	0	0	0	0	0	0	0	0	0	0	0	0
TACGGGGGATACAAGCGTTATCCGGAATTACTGGGCGTAAAGCGTGTGTAGGTGGTTTAATATATTTTTAATTAAAAGGAATTATATTTATTCTTATTAAAAATATTATTTAACTTGAGTCTGTTAGGGGTAAAAGGAATTTTTTGAGTA	0	0	0	0	0	0	0	0	0	0	0	0	0	0	0	0	0	0	0	0	0	0	0	0	0	0	0	0	0	0	0	0	0	0	0	0	0	0	0	0	0	0	0	0	0	0	0	0	0
TACGGGGGATACAAGCGTTATCCGGAATTACTGGGCGTAAAGCGAGTGTAGGTGGTTTAATATATTTTTAATTAAAAGGAATTATATTTATTCTTATTAAAAATATTATTTAACTTGAGTCTGTTAGGGGTAAAAGGAATTTTTTGAGGA	0	0	0	0	0	0	0	0	0	0	0	0	0	0	0	0	0	0	0	0	0	0	0	0	0	0	0	0	0	0	0	0	0	0	0	0	0	0	0	0	0	0	0	0	0	0	0	0	0
GACGGAGGGTGCTAGCGTTGTTCGGAATCACTGGGCGTAAAGGGCGCGTAGGCGGCCTAGCCAGTCAGATGTGAAAGCCCAGGGCTCAACCCTGGAACTGCATTTGATACTGCTAAGCTAGAGTTCGAGAGAGGGAAGTGGAATATCCAG	0	0	0	0	0	0	0	0	0	0	0	0	0	0	0	0	0	0	0	0	0	0	0	0	0	0	0	0	0	0	0	0	0	0	0	0	0	0	0	0	0	0	0	0	0	0	0	0	0
TACGGAGGGTGCAAGCGTTAATCGGATTCATTGGGCGTAAAGAGCGCGTAGGCGGAAAGGTAAGTCAGATATGAAAGACCGGGGCTCAACCTCGGGAACGCATCCGAAACTGCCATTCTAGAGGATAGTTGGGGAAAGCGGAATTCCACG	0	0	0	0	0	0	0	0	0	0	0	0	0	0	0	0	0	0	0	0	0	0	0	0	2	0	0	0	0	0	0	0	0	0	0	0	0	0	0	0	0	0	0	0	0	0	0	0	0
TACGGGGGGGGCAAGCGTTGTTCGGAATTACTGGGCGTAAAGGGCGCGTAGGCGGGCGGATAAGTCTCTCATGAAAGCCCACGGCTCAACCGTGGAATTGCGGGAGATACTATTCGTCTTGAGTTCGGGAGAGGTGTGTGGAATTCCCAG	0	0	0	0	0	0	0	0	0	0	0	0	0	0	0	0	0	0	0	0	0	0	0	0	2	0	0	0	0	0	0	0	0	0	0	0	0	0	0	0	0	0	0	0	0	0	0	0	0
TACGTAGGGTCCAAGCGTTATCCGGAATTACTGGGCGTAAAGCGTCCGCAGGCGGTTTAGTAAGTGGAGTGTGAAATCTTGTCGCTCAACGATAAGACTATGCTCTAAACTACTAAACTAGAGATAGGTAGAGGTAAGCGGAATTTGTAG	0	0	0	0	0	0	0	0	0	0	0	0	0	0	0	0	0	0	0	0	0	0	0	0	0	0	0	0	0	0	4	0	0	0	0	0	0	0	0	0	0	0	0	0	0	0	0	0	0
TACGGGAGGGGCAAGCGTTATTCGGAATAACTGGGCGTAAAGCGTTCGTAGACTGTAATATAAGTTATTTATTAAATTTTATAGCTTAACTATAAAACAGCATTTAATACTATTTTACTTTGAGTTTAATGCAGAAAAGTAGAATTTCAT	0	0	0	0	0	0	0	0	0	0	0	0	0	0	0	0	0	0	0	0	0	0	0	0	0	0	0	0	0	0	2	0	0	0	0	0	0	0	0	0	0	0	0	0	0	0	0	0	0
TACGGAGGGTGCAAACGTTGCTCGGAATTATTGGGCGTAAAGCGTCTGTAGGTGGCTAAATAAGTCTGGTGTTAAATACTGAAGCTCAACTTCAGACCTGCATCAGAAACTATTTAGCTTGAGTACGTTAGAGGCAGGGGGAATTCCCAG	0	0	0	0	0	0	0	0	0	0	0	0	0	0	0	0	0	0	0	0	0	0	0	0	0	0	0	0	0	0	2	0	0	0	0	0	0	0	0	0	0	0	0	0	0	0	0	0	0
TACGTAGGTCGCAAGCGTTATCCGGATTTACTGGGCGTAAAGCGTCCGCAGCCGGTGATGTAAGTCTACTTTTAAAAACCAGCGCTCAACGTTGGAGAGGGAGTGGATACTGCATTACTCGAGACTGATAGAGGTGAGTAGAATTTCCTG	0	0	0	0	0	0	0	0	0	0	0	0	0	0	0	0	0	0	0	0	0	0	0	0	0	0	0	0	0	0	0	0	0	0	0	0	0	0	0	0	0	0	0	0	0	0	0	0	0
AACGAGGGGGGCGAGCGTTATTCATCTTGACTGGGCGTAAAGGGTTCGTAGACTGTAGAGTAAGTTTTGCATTAAAAATCGAAGCTCAACTTCTAATCCGCGCAAAAAACTGCTTTACTTGAGTTTTGTACAGGAGAATATAATTTTATT	0	0	0	0	0	0	0	0	0	0	0	0	0	0	0	0	0	0	0	0	0	0	0	0	0	0	0	0	0	0	0	0	0	0	0	0	0	0	0	0	0	0	0	0	0	0	0	0	0
TACGGAGGATGCGAGCGTTATCCGGATTTATTGGGTTTAAAGGGTGCGTAGGCGGGCTTTTAAGTCAGCTGTGAAAGTCCATGGCTCAACCATGGAATTGCAGTTGAAACTGGAGGCCTTGAGTACAGTTGAGGTAGGCGGAATTCGTGG	0	0	0	0	0	6	0	0	0	0	0	0	0	0	0	0	0	0	0	0	0	0	0	0	0	0	0	0	0	0	0	0	0	0	0	0	0	0	0	0	0	0	0	0	0	0	0	0	0
TACGGAGGGAGCTAGCGTTTTTCGGATTTACTGGGCGTAAAGGGCACGTAGGCGGCCTTATCAGTTGGGTGTGAAATCCCGGGGCTCAACCCCGGAACTGCATCCAATACTGTGAGGCTAGAGACCGAAAGAGGAAAATGGAATTACGAG	0	0	0	0	0	0	0	0	0	0	0	0	0	0	0	0	0	0	0	0	0	0	0	0	0	0	0	0	0	0	0	0	0	0	0	0	0	0	0	0	0	0	0	0	0	0	0	0	0
TACGTAGGGAGCGAGCGTTGTTCGGAATCATTGGGCGTAAAGAGCGCGTAGGCGGCTTGGCAAGTCCGTTGTGAAATCTCACAGCTCAACTGTGAAACTGCGACGGAAACTACCTCGCTAGAGTGCGGGAGAGGAGAGTGGAATTCCCAG	0	0	0	0	0	0	0	0	0	0	0	0	0	0	0	0	0	0	0	0	0	0	0	0	0	0	0	0	0	0	0	0	0	0	0	0	0	0	0	0	0	0	0	0	0	0	0	0	0
TACGTAAGGGGCGAGCGTTACTCGGAATCACTGGGCGTAAAGAGCTTGTAGGCGGTTTTTTAAGTCGTAGGTAAAAAACTGGGGCTCAACTCCAGGAATGCGTACGAAACTGAAAGACTTGAACTTAGTGGAAGGCAGTGGAACTCCCGG	0	0	0	0	0	0	0	0	0	0	0	0	0	0	0	0	0	0	0	0	0	0	0	0	0	0	0	0	0	0	0	0	0	0	0	0	0	0	0	0	0	0	0	0	0	0	0	0	0
TACGGAGGGGGCAAGCGTTATTCGGAATTATTGGGCGTAAAGAGCACGTAGGCGGACAAGCAAGTCTGGCGTGAAAGCGTTACCGCTCAACGGAGCGATGCCGCTGGAAACTGCTTGTCTTGAGTAAGGCAGAGGTTGGTGGAATTCCAG	0	0	0	0	0	0	0	0	0	0	0	0	0	0	0	0	0	0	0	0	0	0	0	0	0	0	0	0	0	0	0	0	0	0	0	0	0	0	0	0	0	0	0	0	0	0	0	0	0
TACGTATGGGGCAAGCGTTGTTCGGATTCATTGGGCGTAAAGGGCACGCAGGCGGGGTATTAAGTTGGGTGTATAATCGTCGGGCTCAACCCGATAACTGCACCTAAAACTGGTACTCTAGAGTCTTGGAGAGGAAAGTGGAATTCTAGG	0	0	0	0	0	0	0	0	0	0	0	0	0	0	0	0	0	0	0	0	0	0	0	0	0	0	0	0	0	0	0	0	0	0	0	0	0	0	0	0	0	0	0	0	0	0	0	0	0
TACGGAGGGTGCAAACGTTGCTCGGAATCATTGGGCGTAAAGCGTACGTAGGCGGACTATTAAGTCTGATATGAAAGCCCGGGGCTCAACCTCGGAATGCCATTGGAAACTGATAGTCTTGAGAATAGGAGGGGTAAGTGGTATTTCTGG	0	0	0	0	0	0	0	0	0	0	0	0	0	0	0	0	0	0	0	0	0	0	0	0	0	0	0	0	0	0	0	0	0	0	0	0	0	0	0	0	0	0	0	0	0	0	0	0	0
TACGTAGGGAGCGAGCGTTGTTCGGAATCATTGGGCGTAAAGAGCGCGTAGGCGGCTTGGCAAGTCCGTTGTGAAATCTCACAGCTTAACTGTGAAACTGCGACGGAAACTGCCTCGCTAGAGTGCGGGAGAGGAGAGTGGAATTCCCAG	0	0	0	0	0	0	0	0	0	0	0	0	0	0	0	0	0	0	0	0	0	0	0	0	0	0	0	0	0	0	0	0	0	0	0	0	0	0	0	0	0	0	0	0	0	0	0	0	0
TACGTAGGGTGCTAACGTTGTTCGGAATTATTGGGCGTAAAGCGCGTGTAGGTTGTTAGATAAGTTGAATATGAAAGCCCTCGGCTCAACCGGGGAAGTGCATCCAAAACTGTCTAACTAGAGGATGGTAGAGGAAGGTGGAATTCCTAG	0	0	0	0	0	0	0	0	0	0	0	0	0	0	0	0	0	0	0	0	0	0	0	0	0	0	0	0	0	0	0	0	0	0	0	0	0	0	0	0	0	0	0	0	0	0	0	0	0
TACGAGGGATACAAGTGTTGTCCGGAATTACTGGGCGTAAAGTGTGTGTAGGTGGTTTGATATATTTTTAATTAAAGAAATTTATATATAAATTTTGTAAAAAATATTATTTAACTTGAGTTTGTTAGGGGTAAAAGGAATTTTTTGAGG	0	0	0	0	0	0	0	0	0	0	0	0	0	0	0	0	0	0	0	0	0	0	0	0	0	0	0	0	0	0	0	0	0	0	0	0	0	0	0	0	0	0	0	0	0	0	0	0	0
TACGGGGGATACAAGCGTTGTCCGGAATTACTGGGCGTAAAGAGTGTGTAGGTGGTTTAGTATATTTTTAATTAAAAAGAATTATTGTTATATTATCTTGTTAAAAATATTATTAAACTTGAGTCTGTTAGTGGTAAAAGGAATTTTTTG	0	0	0	0	0	0	0	0	0	0	0	0	0	0	0	0	0	0	0	0	0	0	0	0	0	0	0	0	0	0	0	0	0	0	0	0	0	0	0	0	0	0	0	0	0	0	0	0	0
TACGGAGGGTGCAAGCGTTGTTCGGAATTACTGGGCGTAAAGGGCACGTAGGCGGATATGTAAGTCATCTGTGAAATCCCCGGGCTCAACCTGGGAACTGCAGGTGAAACTACATATCTTGAATGTTGGAGGGGGTGGTAGAATTCCTGG	0	0	0	0	0	0	0	0	0	0	0	0	0	0	0	0	0	0	0	0	0	0	0	0	0	0	0	0	0	0	0	0	0	0	0	0	0	0	0	0	0	2	0	0	0	0	0	0	0
TACGGAGGGTGCGAGCGTTGTTCGGAATTACTGGGCGTAAAGCGCGTGTAGGCGGGCTATTAAGTCGGTTATGAAAGCCCAGAGCTCAACTTTGGAATTGCAGCCGAAACTGATAGTCTTGAATATCTGAGAGGATGGCGGAATTCCTGG	0	0	0	0	0	0	0	0	0	0	0	0	0	0	0	0	0	0	0	0	0	0	0	0	0	0	0	0	0	0	0	0	0	0	0	0	0	0	0	0	0	0	0	0	0	0	0	0	0
GACGGAGGGGGCGAGCGTTGTCCGGAATCATTGGGCGTAAAGCGCGTGTAGGCGGCTTGGTCAGTTTGGTGTGAAATCCCGGGGCTCAACCCCGGAACTGCACTGAATACTGCCTCGCTAGAGTCCGGGAGAGGGGTTGGGAATTCCCAG	0	0	0	0	0	0	0	0	0	0	0	0	0	0	0	0	0	0	0	0	0	0	0	0	0	0	0	0	0	0	0	0	0	0	0	0	0	0	0	0	0	0	0	0	0	0	0	0	0
TACGTAAGGGGCGAGCGTTACTCGGAATCACTGGGCGTAAAGAGCTTGTAGGCGGCCTTTTAAGTCGCGAGTAAAAGACCAGGGCTTAACCTTGGAAATGCGCGTGAAACTGGAGGGCTAGAACTTGGTGGAAGGCAGTGGAACTCCCGG	0	0	0	0	0	0	0	0	0	0	0	0	0	0	0	0	0	0	0	0	0	0	0	0	0	0	0	0	0	0	0	0	0	0	0	0	0	0	0	0	0	0	0	0	1	0	0	0	0
TACGGAGGGTGCAAGCGTTGTTCGGAATTACTGGGCGTAAAGCGCGTGTAGGCGGTCCGATAAGTCGGGTGTGAAATCCCTGGGCTCAACCCAGGAACTGCGCTCGAAACTATCGAACTAGAGTACGGGAGAGGGGTGTGGAATTCCTGG	0	0	0	0	0	0	0	0	0	0	0	0	0	0	0	0	0	0	0	0	0	0	0	0	0	0	0	0	0	0	0	0	0	0	0	0	0	0	0	0	0	2	0	0	0	0	0	0	0
TACGTAGGTCGCAAGCGTTATCCGGATTTACTGGGCGTAAAGCGTCCGCAGCCGGTCACATAAGTCTACTTTTAAAAACCAGTGCTCAACATTGGAGAGGGAGTGGATACTGTGTAACTAGAGACTAATAGAGGTGAGTAGAATTTCCTG	0	0	0	0	0	0	0	0	0	0	0	0	0	0	0	0	0	0	0	0	0	0	0	0	0	0	0	0	0	0	0	0	0	0	0	0	0	0	0	0	0	2	0	0	0	0	0	0	0
TACATAGGATGCAAGCGTTATCCGGATTTACTGGGCGTAAAGCGTCCGCAGCCGGTTACATAAGTCTACTTTTAAAAACCAGTGCTCAACATTGGAGAGGGAGTGGATACTGTGTAACTCGAGACTGATAGAGGTGAGTAGAATTTCCAG	0	0	0	0	0	0	0	0	0	0	0	0	0	0	0	0	0	0	0	0	0	0	0	0	0	0	0	0	0	0	0	0	0	0	0	0	0	0	0	0	0	2	0	0	0	0	0	0	0
TACGTAGGTCGCAAGCGTTATCCGGATTTACTGGGCGTAAAGCGTCCGCAGCCGGCGATATAAGTCTACTTTTAAAAACCAGTGCTCAACATTGGAGAGGGAGTGGATACTGTATTGCTAGAGACTAATAGAGGTGAGTAGAATTTCCTG	0	0	0	0	0	0	0	0	0	0	0	0	0	0	0	0	0	0	0	0	0	0	0	0	0	0	0	0	0	0	0	0	0	0	0	0	0	0	0	0	0	5	0	0	0	0	0	0	0
TACGGAGGGTGCAAGCGTTGTTCGAAATTACTGGGCGTAAAGCGCGCGTAGGCGGGTTTTCAAGTCAATTATGAAATCCCGAGGCTCAACCTCGGACGTGCAGTTGAAACTGTTAATCTTGAATACCTAAGAGGATGGCGGAATTCCCGG	0	0	0	0	0	0	0	0	0	0	0	0	0	0	0	0	0	0	0	0	0	0	0	0	0	0	0	0	0	0	0	0	0	0	0	0	0	0	0	0	0	2	0	0	0	0	0	0	0
TACAGAGGGTACGAGCGTTATTCGGATTTACTGGGCGTAAAGCGCATGTAGGCTGTAATGTAAGTTTGATGTGAAAGTTTGGAGCTCAACTCCAAAAGGCCATTGAATACTACATTGCTAGAGATTGGGAGAGGTGAATGGAATTCCCAG	0	0	0	0	0	0	0	0	0	0	0	0	0	0	0	0	0	0	0	0	0	0	0	0	0	0	0	0	0	0	0	0	0	0	0	0	0	0	0	0	0	0	0	0	0	0	0	0	0
TACAGAGGGTGCGAGCGTTGTTCGGAATTACTGGGCGTAAAGAGCATGTAGGCGGTTTATCAAGTCAGATGTGAAATCTCGGGGCTCAACCTCGAACGTGCATTTGAAACTGGTAGGCTTGAGTATGGTAGAGGATTGTGGAATACCCAG	0	0	0	0	0	0	0	0	0	0	0	0	0	0	0	0	0	0	0	0	0	0	0	0	0	0	0	0	0	0	0	0	0	0	0	0	0	0	0	0	0	0	0	0	0	0	0	0	0
TACGGAGAGGGCAAGTGTTATTCGCATTGACTGGGTGTAAAGGGTGCGTAGGTGGCTTGTTAAGTTTCAAAATAAAGGTTAAACCTGAGGTTTAAAGGCTTTTTAATACTAACAGGCTAGAGTTTACTAGAAGATAGCTGAACATTAAGT	0	0	0	0	0	0	0	0	0	0	0	0	0	0	0	0	0	0	0	0	0	0	0	0	0	0	0	0	0	0	0	0	0	0	0	0	0	0	0	0	0	0	0	0	0	0	0	0	0
TACGAGGGTGGCAAGCGTTATCCGGATTTACTGGGCGTAAAGAGCGCGTAGGTGGTTCTATAAGTCTCGGCTTAAATCTCACTGCTCAACAGTGAAGACTGTCGAGATACTGTAGAACTAGTGGATAGCAGGGGTAAGCGGAATTCCCGG	0	0	0	0	0	0	0	0	0	0	0	0	0	0	0	0	0	0	0	0	0	0	0	0	0	0	0	0	0	0	0	0	0	0	0	0	0	0	0	0	0	0	0	0	0	0	0	0	0
TACGGAGGGTGTAAGCGTTGTTCGGAATTACTGGGCGTAAAGCGCGCGTAGGCGGGTCTTTAAGTCGATTATGAAATCCCGGAGCTCAACTCCGGACGTGCAGTCGAAACTGAAGATCTTGAATACCTAAGAGGACAGCGGAATTCCCGG	0	0	0	0	0	0	0	0	0	0	0	0	0	0	0	0	0	0	0	0	0	0	0	0	0	0	0	0	0	0	0	0	0	0	0	0	0	0	0	0	0	0	0	0	0	0	0	0	0
TACGTAAGGTACGAACGTTGCTCGGAATCACTGGGCGTAAAGGGTACGTAGGCGGTCTAGCAGGCTAAATGTGAAATACCGGGGCTCAACCTCGGTGCTGCTTTTAGAACCGTTAGACTAGAGTTATATAGGGGTGGTAGGAATTCCTGG	0	0	0	0	0	0	0	0	0	0	0	0	0	0	0	0	0	0	0	0	0	0	0	0	0	0	0	0	0	0	0	0	0	0	0	0	0	0	0	0	0	0	0	0	0	0	0	0	0
TACAGAGATGGCAACCGTTGTTCGGAATCACTGGGCTTAAAGGGCACGTAGGCGGACTGATAAGTTGATTGTGAAAGTATATGGCTTACCCATATAATGTCATTCAAAACTGTCAGACTTGAGATCGGTAGGGGAGAGTAGAACTCCTGG	0	0	0	0	0	0	0	0	0	0	0	0	0	0	0	0	0	0	0	0	0	0	0	0	0	0	0	0	0	0	0	0	0	0	0	0	0	0	0	0	0	0	0	0	0	0	0	0	0
TACGGGAGGGGCAAGCGTTATCTGGAATAACTGGGCGTAAAGGGTTCGTAGATTGTATTACAAGTTATTTGTTAAAATCTAAAGCTTAACTTTAGAATTGCATTTAATACTGTTATACTTGAGTTTTTTTCAGAAGAATAGAATTTTATG	0	0	0	0	0	0	0	0	0	0	0	0	0	0	0	0	0	0	0	0	0	0	0	0	0	0	0	0	0	0	0	0	0	0	0	0	0	0	0	0	0	0	0	0	0	0	0	0	0
TACGGAGGGAGCAAACGTTGTCCGGAATCATTGGGCGTAAAGGGTACGAAGGTTGGATCTTAAGTCAGTTGTTAAATGTTACGGCTTAACCGTAATTTGCAATTGAAACTGGGATTCTTGAGTTCGAGAGGGGACAGTGGAATATCTAGT	0	0	0	0	0	0	0	0	0	0	0	0	0	0	0	0	0	0	0	0	0	0	0	0	0	0	0	0	0	0	0	0	0	0	0	0	0	0	0	0	0	0	0	0	0	0	0	0	0
TACGAGAGGGGCAAGCGTTATCCGACATGACTGGGCGTAAAGAGTCCGTAGACGGTACAATAAGTTAGATGTTAAATCTTAAAGCTTAACTTTACAGACAGCACTTAATACTGTTGTACTTTGAGTTTTATACAGAAGATTATAATTTTA	0	0	0	0	0	0	0	0	0	0	0	0	0	0	0	0	0	0	0	0	0	0	0	0	0	0	0	0	0	0	0	0	0	0	0	0	0	0	0	0	0	0	0	0	0	0	0	0	0
GACGGGGGGTGCGAGTGTTGTTCGGAATTACTGGGCGTAAAGCGCGTGTAGGTTGGTTTGTAAGTCTGTGATTAAAGACCGGGTCTCAACCCCGGGAGTGTCGCAGAAACTACAAATCTAGAGATCGGGAGAGGTAGACGGAATTTCTGT	0	0	0	0	0	0	0	0	0	0	0	0	0	0	0	0	0	0	0	0	0	0	0	0	0	0	0	0	0	0	0	0	0	0	0	0	0	0	0	0	0	0	0	0	0	0	0	0	0
TACGGGAGGGGCAAGCGTTATCCGTAATGACTGGGTGTAAAGGGTCCGTAGACAGTATTGTAAGTTATTTGTTAAATCCTAAAGCTTAACTTTAGAAAAACATTTAATACTACTTTACTTGAGTTTTGTTCAGAAGAGTAGAATTCCGTG	0	0	0	0	0	0	0	0	0	0	0	0	0	0	0	0	0	0	0	0	0	0	0	0	0	0	0	0	0	0	0	0	0	0	0	0	0	0	0	0	0	0	0	0	0	0	0	0	0
TACGTAAGGGGCGAGCGTTACTCGGAATCACTGGGCGTAAAGAGCTTGTAGGCGGTTTCTTAAGTCGTAGATAAAATACTGGGGCTCAACTCCAGGAATGCGTACGAAACTGAGAGACTTGAATTTAGTGGAAGGCAGTGGAACTCCCGG	0	0	0	0	0	0	0	0	0	0	0	0	0	0	0	0	0	0	0	0	0	0	0	0	0	0	0	0	0	0	0	0	0	0	0	0	0	0	0	0	0	0	0	0	0	0	0	0	0
TACGTAAGGGGCGAGCGTTACTCGGAATCACTGGGCGTAAAGAGCTTGTAGGCGGTTTCTTAAGTCGTAGGTAAAATACTGGGGCTCAACTCCAGGAATGCGTACGAAACTGAGGAACTTGAATTTAGTGGAAGGCAGTGGAACTCCCGG	0	0	0	0	0	0	0	0	0	0	0	0	0	0	0	0	0	0	0	0	0	0	0	0	0	0	0	0	0	0	0	0	0	0	0	0	0	0	0	0	0	0	0	0	0	0	0	0	0
TACGTAAGGGGCGAGCGTTACTCGGAATCACTGGGCGTAAAGAGCTTGTAGGCGGTTTCTTAAGTCGTAAATAAAATACTGGGGCTCAACTCCAGGAATGCGTACGAAACTGAGGAACTTGAATTTAGTGGAAGGCAGTGGAACTCCCGG	0	0	0	0	0	0	0	0	0	0	0	0	0	0	0	0	0	0	0	0	0	0	0	0	0	0	0	0	0	0	0	0	0	0	0	0	0	0	0	0	0	0	0	0	0	0	0	0	0
AACGGGAGGGGCAAGCGTTATTCGGCATGACTGGGCGTAAAGAGTCCGTAGACTGTAAAATCAGTTCTTAATTAAATATCAAAGCGTAACTTTGAAACAGCTTCGAATACTGTTTTACTAGAGTTTTATACAGAAGACTAGAATTCTATA	0	0	0	0	0	0	0	0	0	0	0	0	0	0	0	0	0	0	0	0	0	0	0	0	0	0	0	0	0	0	0	0	0	0	0	0	0	0	0	0	0	0	0	0	0	0	0	0	0
TACGTGAAGGGCAAGCATTATTCAAAATGATTTGGCGTAAAGCGTTCGTAGACAGTAAAATTAGTTATTTGTTAAATATTAAAGCTTAACTTTAAAACAGCATTTAATACTATTTTACTTGAGTTTTAATTAGAAAAGTAGAATTTTATA	0	0	0	0	0	0	0	0	0	0	0	0	0	0	0	0	0	0	0	0	0	0	0	0	0	0	0	0	0	0	0	0	0	0	0	0	0	0	0	0	0	0	0	0	0	0	0	0	0
TACGTAGGGTGCAAGCGTTATCCGGAATTATTGGGCGTAAAGAGTATCGTAGGCTGTCTAATAAGTGTGTGATGAAATCCTTAGGCTCAACTTAAGAATTGCTGCATATACTGTTAGACTTGAGTATGTTAGAGGATGCTGGAATTTTCG	0	0	0	0	0	0	0	0	0	0	0	0	0	0	0	0	0	0	0	0	0	0	0	0	0	0	0	0	0	0	0	0	0	0	0	0	0	0	0	0	0	0	0	0	0	0	0	0	0
TACGTAGGTCGCAAGCATTATCCGGATTCACTGGGCGTAAAGCGTCCGCAGCCGGTTTAATAAGTCTACTTTCAAATCCCGGGGCTCAACCTCGGACAGGGAGTGGATACTGTTTCACTAGAGTGAGATAGAGGGTAGTAGAATTTCCAG	0	0	0	0	0	0	0	0	0	0	0	0	0	0	0	0	0	0	0	0	0	0	0	0	0	0	0	0	0	0	0	0	0	0	0	0	0	0	0	0	0	0	0	0	0	0	0	0	0
TACGGGGGGGGCAAGCGTTGTTCGGAATTACTGGGCGTAAAGGGCGCGTAGGCGGGCAAGACAGTCTTTCATGAAATCCCACGGCTCAACCGTGGAACTGCGGGAGATACTACTTGTCTTGAGTTCGGGAGAGGAGTGTGGAATTCCCAG	0	0	0	0	0	0	0	0	0	0	0	0	0	0	0	0	0	0	0	0	0	0	0	0	0	0	0	0	0	0	0	0	0	0	0	0	0	0	0	0	0	0	0	0	0	0	0	0	0
TACGGGAGGGGCAAGCGTTATCTAGAATAACTGGGCGTAAAGGGTCCGTAGACTGTATTGTAAGTTATTTGTTAAAGACTAAAGCCTAACTTTAGAAAAGCATTTAATACTACTATACTTGAGTTTTTTGCAGAAGAGCAGAATTTCATG	0	0	0	0	0	0	0	0	0	0	0	0	0	0	0	0	0	0	0	0	0	0	0	0	0	0	0	0	0	0	0	0	0	0	0	0	0	0	0	0	0	0	0	0	0	0	0	0	0
TACGGAGGGTGCAAGCGTTAATCGGAATTACTGGGCGTAAAGCGAGCGCAGGCGGATTAGCAAGTCTGGTGTGAAATGCAATTGCTTAACAATTGTTTGCATTGGAAACTGCTAGTCTAGAGTATAGTAGGGAGTTTTGGAACTTCATGT	0	0	0	0	0	0	0	0	0	0	0	0	0	0	0	0	0	0	0	0	0	0	0	0	0	0	0	0	0	0	0	0	0	0	0	0	0	0	0	0	0	0	0	0	0	0	0	0	0
TACAGAGACCTCGAGCGTTGTCCGGAATTACTGGGCGTAAAGGGTCCGTAGGGGGTTTGTCAAGTTTTGCATAAAAGCTCAAGGCTCAACCTTGATTGTGCGCAAAAAACTGATAAACTGGAGCGTGTCAGAGGCGTTTGGAACTCATGG	0	0	0	0	0	0	0	0	0	0	0	0	0	0	0	0	0	0	0	0	0	0	0	0	0	0	0	0	0	0	0	0	0	0	0	0	0	0	0	0	0	0	0	0	0	0	0	0	0
TACGAGGGATACAAGCGTTATCCGGAATTACTGGGCGTAAAGTGTGTGTAGGTGGTTTAATATATTTTTAATCAAAGAAAATTATATATAATTTTTTTTAAAAACATTATTAAACTTGAGTTTGTTATGGGTAAAAGGAATTTTTTGAGG	0	0	0	0	0	0	0	0	0	0	0	0	0	0	0	0	0	0	0	0	0	0	0	0	0	0	0	0	0	0	0	0	0	0	0	0	0	0	0	0	0	0	0	0	0	0	0	0	0
TACATAGGTGGCGAGCGTTATCCGGAATTATTGGGCGTAAAGAGTGCCCAGGCTGTTAAATTAGTCTGTTATTAAATGCTAAAGCTCAACTTTAGTATGCAGCAGAAACTGTTTAACTAGAATACAGGTGGGGGCAGTGGAATTTGATGT	0	0	0	0	0	0	0	0	0	0	0	0	0	0	0	0	0	0	0	0	0	0	0	0	0	0	0	0	0	5	0	0	0	0	0	0	0	0	0	0	0	0	0	0	0	0	0	0	0
TACGTAGGGGGCTAGCGTTACTCGGATTTACTGGGCGTAAAGCGAATGTAGGCGGTTAGGTAAGTCAGGGGTGAAATCCCTCAGCTCAACTGAGGAACTGCCTCTGATACTACCCGACTAGAGGACAGGAGAGGAAAGTGGAATTCCCGG	0	0	0	0	0	0	0	0	0	0	0	0	0	0	0	0	0	0	0	0	0	0	0	0	0	0	0	0	0	3	0	0	0	0	0	0	0	0	0	0	0	0	0	0	0	0	0	0	0
TACGGAGAGTGCTAGCGTTGTTCGGAATTACTGGGCGTAAAGCGCGTGTAGGCGGTTAGCTAAGTCGGATGTGAAAGCCCTCGGCTCAACCGAGGAAGTGCATTCGAAACTGGCTAGCTAGAGTACGGGAGGGGGGAGTGGAATTCCCAG	0	0	0	0	0	0	0	0	0	0	0	0	0	0	0	0	0	0	0	0	0	0	0	0	0	0	0	0	0	5	0	0	0	0	0	0	0	0	0	0	0	0	0	0	0	0	0	0	0
GACGAAGGTGGCAAGCGTTGTTCGGAATCACTGGGCATAAAGCGCGCGTAGGTGGCTTGGTATGTCAATAGTGAAATCCTATGGCTCAACCATAGAACTGCCGTTGAAACTGCCTTGCTTGAGTTCAGGAGGGGAGAGTGGAATTCCAAG	0	0	0	0	0	0	0	0	0	0	0	0	0	0	0	0	0	0	0	0	0	0	0	0	0	0	0	0	0	0	0	0	0	0	0	0	0	0	0	0	0	0	0	0	0	0	0	0	0
TACGTAGGTGGCAAGCGTTATCCGGAATTACTGGGCGTAAAGCGTGCGCAGGCGGTTTGTAAAGTCTGAAATTAAATCCCGAAGCTCAACTTCGGTTCGCCTTGGAAACTTATAAACTAGAGTGTTGGAGAGGATAGTGGAATTTCATGT	0	0	0	0	0	0	0	0	0	0	0	0	0	0	0	0	0	0	0	0	0	0	0	0	0	0	0	0	0	0	0	0	0	0	0	0	0	0	0	0	0	0	0	0	0	0	0	0	0
TACGGAGGGTGCGAGCGTTAATCGGAATTACTGGGCGTAAAGCGCGCGTAGGCGGTATTGTAAGTCAGGAATGTAATCCCACAGCTCACCTGTGGAATTGCCTTTGAAACTGCAGTACTAGAATATAGGAGAGGATAGTGGAATTTCTAG	0	0	0	0	0	0	0	0	0	0	0	0	0	0	0	0	0	0	0	0	0	0	0	0	0	0	0	0	0	0	0	0	0	0	0	0	0	0	0	0	0	0	0	0	0	0	0	0	0
TACGTAGGTCACAAGCGTTAATCGGATTTATTGGGCGTAAAGGGTCCGCAGGGGGTATGTCAAGTCAGGTGTGAAATCCTACGGCTCAACCGTAGAAGTGCACTTGAAACTGATGTACTAGAGTATCGGAGGGGAGAGCAGAATTCTTGG	0	0	0	0	0	0	0	0	0	0	0	0	0	0	0	0	0	0	0	0	0	0	0	0	0	0	0	0	0	0	0	0	0	0	0	0	0	0	0	0	0	0	0	0	0	0	0	0	0
CACATGAGGAGCAAGCGTTGTTCGGAATTATTGGGCATAAAGTGCGAGTAGGCGGATATACAAGTCTGATATAAAAGGCATAGGCTCAACCTATGTAAGCGTTGGAAACTGTATAACTAGAGTGATTGAGGGGAAACTGGAATTCCTAGT	0	0	0	0	0	0	0	0	0	0	0	0	0	0	0	0	0	0	0	0	0	0	0	0	0	0	0	0	0	0	0	0	0	0	0	0	0	0	0	0	0	0	0	0	0	0	0	0	0
TACGGAGGGTTCAAGCGTTGTTCGGAATTACTGGGCGTAAAGCGCGAGTAGGCGGCCAGGTTAGTCGTATGTGAAATCCCAGGGCCCAACCCTGGAACTGCATCCGATACTGCTTGGCTTGAGTCCTGGAGAGGAAGGCGGAATTCGGGG	0	0	0	0	0	0	0	0	0	0	0	0	0	0	0	0	0	0	0	0	0	0	0	0	0	0	0	0	0	0	0	0	0	0	0	0	0	0	0	0	0	0	0	0	0	0	0	0	0
TACGAAGGGGGCAAGCGTTGTTCGGATTTATTGGGCGTAAAGGGCGTGTAGGCGGGGTCTTAAGTCAGAAATGAAATCCCTCGGCTCAACCGAGGAACTGCTTTTGAAACTGGGATTCTTGAGTGCGGGAGAGGGAAGTGGAATTCCCAG	0	0	0	0	0	0	0	0	0	0	0	0	0	0	0	0	0	0	0	0	0	0	0	0	0	0	0	0	0	0	0	0	0	0	0	0	0	0	0	0	0	0	0	0	0	0	0	0	0
GACGGGGGATGCTAGTGTTATCCGGAATTATTGGGCGTAAAGAGTCTGTAGGCGGCTTAGAAAGTTTATTGTTACAGCTTGAGGCTCAACCTCAATTTTGCAGTAAAAACTAATAGGCTAGAGGTTGGTTAAGGTAAGAGGAATTCTCAG	0	0	0	0	0	0	0	0	0	0	0	0	0	0	0	0	0	0	0	0	0	0	0	0	0	0	0	0	0	0	0	0	0	0	0	0	0	0	0	0	0	0	0	0	0	0	0	0	0
TACGGAGGGTGCTAGCGTTGCTCGGATTCACTGGGCTTAAAGGGCACGTAGGCGGTTGGGTGACCCACGTGTGAAAGCCTTCCGCTCAACGGAAGAACAGCGCGTGGAAATGCCCGACTCGAGGACGGTAGGGGAGCGTGGAACTCCTGG	0	0	0	0	0	0	0	0	0	0	0	0	0	0	0	0	0	0	0	0	0	0	0	0	0	0	0	0	0	0	0	0	0	0	0	0	0	0	0	0	0	0	0	0	0	0	0	0	0
TACGGAGGGTGCAAGCGTTGTTCGGAATTACTGGGCGTAAAGCGCGTGTAGGCGGCTTGGCAAGTCGAGTATGAAATCCCAGGGTTCAACCCTGGAACTGCACCCGAAACTGCTTCGCTAGAGTCCCGGAGAGGGTGGCGGAATTTCCGG	0	0	0	0	0	0	0	0	0	0	0	0	0	0	0	0	0	0	0	0	0	0	0	0	0	0	0	0	0	0	0	0	0	0	0	0	0	0	0	0	0	0	0	0	0	0	0	0	0
TACGAGGGATACAAGCGTTATCCGGAATTACTGGGCGTAAAGTGTGTGTAGGTGGTTTAATATATTTTTAATTAAAGAAAATTATGTGTAATTTTTTTAAAAATATTATTAGACTTGAGTTTGTTATGGGTAAAAGGAATTTTTTGAGGA	0	0	0	0	0	0	0	0	0	0	0	0	0	0	0	0	0	0	0	0	0	0	0	0	0	0	0	0	0	0	0	0	0	0	0	0	0	0	0	0	0	0	0	0	0	0	0	0	0
TACGTAGGCTGCAAGCGTTGTCCGGATTTACTGGGCGTAAAGAGAACGTAGGCGGTTTTTTAAGCCAATTTTTAAAGCGTGGAGCTTAACTCCATTGATGGGATTGGAACTGGAAAACTCGAGATATAGAGGGGTAACTGGAACTCTCGG	0	0	0	0	0	0	0	0	0	0	0	0	0	0	0	0	0	0	0	0	0	0	0	0	0	0	0	0	0	0	0	0	0	0	0	0	0	0	0	0	0	0	0	0	0	0	0	0	0
TACGGGGGGGGCAAGCGTTGCTCGGAATCATTGGGCGTAAAGGGCTAGTAGGCGGCCTGCTAAGTCGATTATGAAATCCCACGGCTCAACCGTGGAATTGCGACCGATACTGGCGGGCTTGAGTACGGGAGAGGAAGGCGGAATTCCCAG	0	0	0	0	0	0	0	0	0	0	0	0	0	0	0	0	0	0	0	0	0	0	0	0	0	0	0	0	0	0	0	0	0	0	0	0	0	0	0	0	0	0	0	0	0	0	0	0	0
AACGGGGGATACAAGCGTTATCCGGAATTACTGGGCGTAAAGCGTATGTAGGTGGTTTAATGTATTTTTAATAAAATAAAACTATATATATGTTTTTATTAAAAAGATTATTAAACTTGAGTCTGTTAGGGGTAAAAGGAATTTTTTGAG	0	0	0	0	0	0	0	0	0	0	0	0	0	0	0	0	0	0	0	0	0	0	0	0	0	0	0	0	0	0	0	0	0	0	0	0	0	0	0	0	0	0	0	0	0	0	0	0	0
TACGTAGGGGATGAACGTTGTTCGGAATCACTGGGCGTAAAGAGTACGTAGGCTGTTCAGTTAGTCAGTAGTGAAATCTCAGGGCTCAACTCTGAGACTACTATTGAAACTGCTGAACTAGAGTTAATGATAGAGGTAGCAGGAATTCCT	0	0	0	0	0	0	0	0	0	0	0	0	0	0	0	0	0	0	0	0	0	0	0	0	0	0	0	0	0	0	0	0	0	0	0	0	0	0	0	0	0	0	0	0	0	0	0	0	0
AACGAGGGGGACAAGCGTTATTCATCATGACTGGGCGTAAAAGGTTCGTAGACGGTAAAGTAAGTTTCTAATAAAAAATTAAAGCTTAACTTTTAGATGCATGAAATACTGCTTTACTTGAGTTTTAATACAGGAGAATATAATTTTATT	0	0	0	0	0	0	0	0	0	0	0	0	0	0	0	0	0	0	0	0	0	0	0	0	0	0	0	0	0	0	0	0	0	0	0	0	0	0	0	0	0	0	0	0	0	0	0	0	0
TACGGAGGGTGCAAGCGTTGTTCGGAATCATTGGGCGTAAAGCGCGTGTAGGCGGTTTACTAAGTCTGGCGTGAAAGCCCGGGGCTTAACCCCGGAAGTGCGTCGGATACTGGTTAACTAGAGGACGGGAGAGGGAAGCGGAATTCCTGG	0	0	0	0	0	0	0	0	0	0	0	0	0	0	0	0	0	0	0	0	0	0	0	0	0	0	0	0	0	0	0	0	0	0	0	0	0	0	0	0	0	0	0	0	0	0	0	0	0
TACGGAGGTGGCAAGCGTTGTCCGATGTTATTTGGCGTAAAGAGTTCTGTAGGTGGATCTGTAAGTTATATGTTAAAGGCCAGGGCCCAACCCTGGTTATGCGTGTAATACTGCAAATCTAGAGAAAGGTAGAGGTTGGCGGAACGTACA	0	0	0	0	0	0	0	0	0	0	0	0	0	0	0	0	0	0	0	0	0	0	0	0	0	0	0	0	0	0	0	0	0	0	0	0	0	0	0	0	0	0	0	0	0	0	0	0	0
TACGGGGGGCGCAAGCGTTGTTCGGATTTATTGGGCGTAAAGAGCTCGTAGGCGGCCAGACAAGTCTGGATTGAAATACCCACCGCTCAACGGGGGTACTGGTTCGGAAACTGTCTGGCTTGAGTGCAGAAGGGGAATGTGGAATTCCTG	0	0	0	0	0	0	0	0	0	0	0	0	0	0	0	0	0	0	0	0	0	0	0	0	0	0	0	0	0	0	0	0	0	0	0	0	0	0	0	0	0	0	0	0	0	0	0	0	0
TACGGAGGGTGCAAGCGTTGTTCGGATTTACTGGGCGTAAAGGGCGTGTAGGTGGATAGTTAAGTCAGATATGAAATCCCTCAGCTCAACTGAGGAACTGCATTTGAAACTGATTATCTTGAGTGTGAGAAGAGAGAGCGGAATTTTCGG	0	0	0	0	0	0	0	0	0	0	0	0	0	0	0	0	0	0	0	0	0	0	0	0	0	0	0	0	0	0	0	0	0	0	0	0	0	0	0	0	0	0	0	0	0	0	0	0	0
TACGGGGGGGGCGAGCGTTATTCGGAATTACTGGGCGTAAAGGGCGTGTAGGCGGTTCTATTTGTCGAAAGTGAAATACCTCGGCTCAACCGGGGAACTGCTTTCGAAACGGTAGAACTTGAGTCCGGGAGAGGAGAGCGGAATTCCCAG	0	0	0	0	0	0	0	0	0	0	0	0	0	0	0	0	0	0	0	0	0	0	0	0	0	0	0	0	0	0	0	0	0	0	0	0	0	0	0	0	0	0	0	0	0	0	0	0	0
TACGGAGAGTGCAAGCGTTGTTCGGAATCATTGGGCGTAAAGGGCGTGTAGGCGGCCTGTTAAGTCTGGTGTGAAAGCCCTCGGCTCAACCGAGGAAGTGCACTGGATACTGGCGGGCTTGAGTATGGGAGAGGGAGGCGGAATTCCCGG	0	0	0	0	0	0	0	0	0	0	0	0	0	0	0	0	0	0	0	0	0	0	0	0	0	0	0	0	0	0	0	0	0	0	0	0	0	0	0	0	0	0	0	0	0	0	0	0	0
TACGTAGGGTGCAAGCGTTGTCCGGAATTACTGGGCGTAAAGAGTTCGTAGGCGGAAGTATAAGTCAGATGTGAAAGTTCAGGGCTCAACCCTGAAAGTGCATTTGAAACTATAGTTCTTGAATATCGGAGAGGTAAGGGGAATTCCTGG	0	0	0	0	0	0	0	0	0	0	0	0	0	0	0	0	0	0	0	0	0	0	0	0	0	0	0	0	0	0	0	0	0	0	0	0	0	0	0	0	0	0	0	0	0	0	0	0	0
TACGGAGGGGGCAAGCGTTGTTCGGAATTACTGGGCGTAAAGGGCGCGTAGGCGGCCAAGTCAGTCGAACATGAAAGCCCTCGGCTCAACCGAGGAATTGCGTTCGATACTGCTTGGCTAGAGTTCGGGAGAGGAGAGTGGAATTCCCAG	0	0	0	0	0	0	0	0	0	0	0	0	0	0	0	0	0	0	0	0	0	0	0	0	0	0	0	0	0	0	0	0	0	0	0	0	0	0	0	0	0	0	0	0	0	0	0	0	0
TACGTAGGTAGCGAGCGTTATCCGGAATTATTGGGCGTAAAGAGCATGTAGGCGGTCATATAAGTCTATTGTGAAAGGCATCGTCTTAACCGATGAATTGCAGTAGAAACTGTATAACTTGAGTTCGAGAGAGGGAAATGGAATTCCATG	0	0	0	0	0	0	0	0	0	0	0	0	0	0	0	0	0	0	0	0	0	0	0	0	0	0	0	0	0	0	0	0	0	0	0	0	0	0	0	0	0	0	0	0	0	0	0	0	0
TACGGGAGGGGCGAGCGTTATTCGAAATTACTGGGCGTAAAGTGTCCGTAGACTGTACTATCTCAGTTTTATATAAAAATTTAAAGCTTAACTTTAAAAAAATATAAAATACTGTTTGACTTGAGTTTTTCACAGAAAAGTAGAATTTTA	0	0	0	0	0	0	0	0	0	0	0	0	0	0	0	0	0	0	0	0	0	0	0	0	0	0	0	0	0	0	0	0	0	0	0	0	0	0	0	0	0	0	0	0	0	0	0	0	0
TACGGAGGGTGCAAACGTTGCTCGGAATTACTGGGCGTAAAGCGCGTGCAGGCGGTTTATTAAGTCTCGTGTGAAAGCCCTGGGCCTAACCCAGGAAGTGCACGGGAAACTGATAGGCTAGAGTTCGGTAGAAGAGGGCGGAATTCCCGG	0	0	0	0	0	0	0	0	0	0	0	0	0	0	0	0	0	0	0	0	0	0	0	0	0	0	0	0	0	0	0	0	0	0	0	0	0	0	0	0	0	0	0	0	0	0	0	0	0
TACGGAGGGTGCAAGCGTTGTTCGGAATCATTGGGCGTAAAGCGCGTGTAGGCGGTTTCCTAAGTCTGGCGTGAAAGCCCGGGGCTTAACCCCGGAAGTGCGCTGGATACTGGGTCACTAGAGGACGGGAGAGGGAAGCGGAATTCCTGG	0	0	0	0	0	0	0	0	0	0	0	0	0	0	0	0	0	0	0	0	0	0	0	0	0	0	0	0	0	0	0	0	0	0	0	0	0	0	0	0	0	0	0	0	0	0	0	0	0
TACGTAGGGGACTAGCATTACTCGGAATTACTGGGCGTAAAGAGAACGTAGGCGGTCTGATAAGTTAGTGGTGAAAGTCCTCGGCTTAACCGAGGGATTGCCATTAAAACTATTAGACTAGAGGACAAGAGAGGAAAGTGGAATTCCTAG	0	0	0	0	0	0	0	0	0	0	0	0	0	0	0	0	0	0	0	0	0	0	0	0	0	0	0	0	0	0	0	0	0	0	0	0	0	0	0	0	0	0	0	0	0	0	0	0	0
GACAGAAGGGGCAAGTGTTATTCAGAATGATTGGGCGTAAAGGGCACGTAGGTGGCTTTTGAGGTCATTGGTTAAAACCCAGAGCTTGACTGTGGATCCGCTTTTGATACTGGAAAGCTCGAGCTTGAGAGAGGATACTAGAATTTCGAG	0	0	0	0	0	0	0	0	0	0	0	0	0	0	0	0	0	0	0	0	0	0	0	0	0	0	0	0	0	0	0	0	0	0	0	0	0	0	0	0	0	0	0	0	0	0	0	0	0
TACGGGGGGGGCAAGCGTTGTTCGGAATTACTGGGCGTAAAGGGCGCGTAGGCGGACGGGACAGTCTCTCATGAAATCCCACGGCTCAACCGTGGAATTGCGGGAGATACTACTCGTCTTGAGTTCGGGAGAGGAGTGTGGAATTCCCAG	0	0	0	0	0	0	0	0	0	0	0	0	0	0	0	0	0	0	0	0	0	0	0	0	0	0	0	0	0	0	0	0	0	0	0	0	0	0	0	0	0	0	0	0	0	0	0	0	0
TACGAGGGATACAAGCGTTGTCCGGAATTACTGGGCGTAAAGAGTATGTAGGTGGTTTAATTTATTTTTATATAAAAAAATTTATTAAAATTTCAATAAAAAGATTATTAAACTAGAGTATATTAGGGGTAAAAGGAATTTTTTGAGGAG	0	0	0	0	0	0	0	0	0	0	0	0	0	0	0	0	0	0	0	0	0	0	0	0	0	0	0	0	0	0	0	0	0	0	0	0	0	0	0	0	0	0	0	0	0	0	0	0	0
TACGTAGGTCGCAAGCATTATCTGGATTCACTGGGCGTAAAGCGTCCGCAGCCGGTTTAATAAGTCTACTTTCAAATCCCGGGGCTCAACCTCGGACAGGGAGTGGATACTGTTTAACTAGAGTAAAATAGAGGGTGGTAGAATTTCCAG	0	0	0	0	0	0	0	0	0	0	0	0	0	0	0	0	0	0	0	0	0	0	0	0	0	0	0	0	0	0	0	0	0	0	0	0	0	0	0	0	0	0	0	0	0	4	0	0	0
TACGGAGGGTGCAAGCGTTATTCGGAATTATTGGGTGTAAAGCGCGTGTAGGCGGCTTGGCAAGTCAGATATGAAAGCTCCGGGCTTAACTCGGAAAGTGCATTTGAAACTGCTAGGCTTGAGTCCCGGAGAGGAAGGTGGAATTCCCAG	0	0	0	0	0	0	0	0	0	0	0	0	0	0	0	0	0	0	0	0	0	0	0	0	0	0	0	0	0	0	0	0	0	0	0	0	0	0	0	0	0	0	0	0	0	0	0	0	0
TACGTAAGTGGCAAGCGTTGTCCGGATTTACTGGGCGTAAAGCGCGCGTAGGCGGCTTGGTAAGTAGAGGGTGCAAGCTCCGGGCTCAACCCGGAAATTGCCCTCTAAACTGCCTTGCTTGAGTGTCCGAGGGGAAACTGGAATTCACGG	0	0	0	0	0	0	0	0	0	0	0	0	0	0	0	0	0	0	0	0	0	0	0	0	0	0	0	0	0	0	0	0	0	0	0	0	0	0	0	0	0	0	0	0	0	0	0	0	0
TACGGAGGGTGCGAGCGTTAATCGGAATTACTGGGCGTAAAGCGCGCGTAGGCGGCCCGGCCAGTCCCTTGTGAAATCCCACGGCTCAACTGTGGAACTGCAGGGGATACTGCCAGGCTTGAGTCCGGGAGAGGGGAGCGGAATTCCCAG	0	0	0	0	0	0	0	0	0	0	0	0	0	0	0	0	0	0	0	0	0	0	0	0	0	0	0	0	0	0	0	0	0	0	0	0	0	0	0	0	0	0	0	0	0	0	0	0	0
TACGGAGGGTGCAAGCATTAATCGGAATTACTGGGCGTAAAGGGCGCGTAGGCGGATTAGTAAGTCATGTGTGAAATTCCAAGGCTTAACCTTGGAGCTGCAAATGAAACTATTAGTCTAGAGTAAGAGTGGAGAAAATGGAATTCCCCG	0	0	0	0	0	0	0	0	0	0	0	0	0	0	0	0	0	0	0	0	0	0	0	0	0	0	0	0	0	0	0	0	0	0	0	0	0	0	0	0	0	0	0	0	0	0	0	0	0
TACGTAGGTCGCAAGCGTTATCCGGATTTATTGGGCGTAAAGCGTCCGCAGGTTGTTTAACAAGTCTTAAAATTAAAGCCCAGTGCTCAACACTGGATTGCCTTGGAAACTGTTAGACTAGAGTATGAGAGAGAGCAGTGGAATTCCACA	0	0	0	0	0	0	0	0	0	0	0	0	0	0	0	0	0	0	0	0	0	0	0	0	0	0	0	0	0	0	0	0	0	0	0	0	0	0	0	0	0	0	0	0	0	0	0	0	0
TACGGAGGGTGCAAGCATTAATCGGAATTACTGGGCGTAAAGGGCGCGTAGGCGGAATAGCAAGTTATGTGTGAAATTTTTGGGCTTAACCCAAGAGCTGCATATAAAACTGCTAATCTAGAGTAAAGGCGGAGAAAATGGAATTCCCCA	0	0	0	0	0	0	0	0	0	0	0	0	0	0	0	0	0	0	0	0	0	0	0	0	0	0	0	0	0	0	0	0	0	0	0	0	0	0	0	0	0	0	0	0	0	0	0	0	0
TACGAGGGATACAAGCGTTGTCCGGAATTACTGGGCGTAAAGAGTATGTAGGTGGTTTAATTTATTTTTATATAAAAAAATTTATTAAAATTTTAATAAAAAGATTATTAAACTAGAGTATGCTAGGGGTAAAAGGAATTTTTTGAGGAG	0	0	0	0	0	0	0	0	0	0	0	0	0	0	0	0	0	0	0	0	0	0	0	0	0	0	0	0	0	0	0	0	0	0	0	0	0	0	0	0	0	0	0	0	0	0	0	0	0
TACGTAGGGTGCAAGCGTTGTCCGGAATTATTGGGCGTAAAGAGTTCGTAGGCGGTAAGCTAAGTCAGATGTGAAATACCCAGTCTTAAGCTGGGGGGGTCATTTGAAACTGGCAAACTAGAGTGCAGGAGAGGAAAGCGGAATTCCTGG	0	0	0	0	0	0	0	0	0	0	0	0	0	0	0	0	0	0	0	0	0	0	0	0	0	0	0	0	0	0	0	0	0	0	0	0	0	0	0	0	0	0	0	0	0	0	0	0	0
TACGTAGGGTGCAAGCGTTGTCCGGAATTATTGGGCGTAAAGAGTTCGTAGGCGGTATGTTAAGTCAGATGTGAAATTCCCAGGCTCAATCTGGGGTCTGCATTTGAAACTGGCAAACTAGAGTGCAGGAGAGGAAAGCGGAATTCCTGG	0	0	0	0	0	0	0	0	0	0	0	0	0	0	0	0	0	0	0	0	0	0	0	0	0	0	0	0	0	0	0	0	0	0	0	0	0	0	0	0	0	0	0	0	0	0	0	0	0
TACGTAGGTCGCAAGCGTTATCCGGATTTACTGGGCGTAAAGCGTCCGCAGCCGGTGATATAAGTCTACTTTTAAAAACCAGTGCTCAACATTGGAGAGGGAGTGGATACTGTATTACTCGAGACTGATAGAGGTGAGTAGAATTTCCTG	0	0	0	0	0	0	0	0	0	0	0	0	0	0	0	0	0	0	0	0	0	0	0	0	0	0	0	0	0	0	0	0	0	0	0	0	0	0	0	0	0	0	0	0	0	0	0	0	0
TACGTAGGTCGCAAGCATTATCCGGATTCACTGGGCGTAAAGCGTCCGCAGCCGGTTTAATAAGTCTACTTTCAAATCCCGGGGCTCAACCTCGGACAGGGAGTGGATACTGTTTAACTAGAGTAAGATAGAGGGTGGTAGAATTTCCAG	0	0	0	0	0	0	0	0	0	0	0	0	0	0	0	0	0	0	0	0	0	0	0	0	0	0	0	0	0	0	0	0	0	0	0	0	0	0	0	0	0	0	0	0	0	0	0	0	0
TACGGAGGGTGCAAGCATTAATCGGATTTACTGGGCGTAAAGGATGCGTAGGCGGCTAGATTAGTCAGATGTGAAATTCCGGGGCTCAACCCCGGCACTGCATTTGATACTGTTTGGCTTGAGGATAGACGGAGAAAGTGGAATTCCATG	0	0	0	0	0	0	0	0	0	0	0	0	0	0	0	0	0	0	0	0	0	0	0	0	0	0	0	0	0	0	0	0	0	0	0	0	0	0	0	0	0	0	0	0	0	0	0	0	0
TACGGAGGGTGCAAGCGTTAATCGGAATAACTGGGCGTAAAGCGCGCGTAGGCGGTATTGTAAGTCAGGGGTGTAAGCCCACAGCTCACCTGTGGAATTGCCTTTGAAACTGCAGTACTAGAATGTAGGAGAGGATAGTGGAATTTCTAG	0	0	0	0	0	0	0	0	0	0	0	0	0	0	0	0	0	0	0	0	0	0	0	0	0	0	0	0	0	0	0	0	0	0	0	0	0	0	0	0	0	0	0	0	0	0	0	0	0
TACGGAGGGTGCAAGCGTTATTCGGATTCACTGGGCGTAAAGCGCGCGTAGGCGGCTCGGTAAGTTTGGTGTGAAAGCCCTGGGCTCAACCCAGGAAGTGCACTGAAAACTGCCAGGCTAGAGTATGGGAGAGGAGAGTGGAATTCCTGG	0	0	0	0	0	0	0	0	0	0	0	0	0	0	0	0	0	0	0	0	0	0	0	0	0	0	0	0	0	0	0	0	0	0	0	0	0	0	0	0	0	0	0	0	0	0	0	0	0
AACGAGGGGGACGAGCGTTATTCATCATGACTGGGCGTAAAGGGTTCGTAGACGGTAAAGTAAGTTTCTTGTTAAAGATTAAAGCCTAACTTTTAAACAGCTTGTAAATACTGCTTTACTTGAGTTTTAGTACAGGAGAATAGAATTTTA	0	0	0	0	0	0	0	0	0	0	0	0	0	0	0	0	0	0	0	0	0	0	0	0	0	0	0	0	0	0	0	0	0	0	0	0	0	0	0	0	0	0	0	0	0	0	0	0	0
AACGAGGGGGACGAGCGTTATTCATCATGACTGGGCGTAAAGGGTTCGTAGACGGTAAAGTAAGTTTCTTATTAAAGATTAAAGCCTAACTTTTAAACAGCTTGTAAATACTGCTTTACTTGAGTTTTAGTACAGGAGAATAGAATTTTA	0	0	0	0	0	0	0	0	0	0	0	0	0	0	0	0	0	0	0	0	0	0	0	0	0	0	0	0	0	0	0	0	0	0	0	0	0	0	0	0	0	0	0	0	0	0	0	0	0
AACGGGAGGGGCAAGCGTTATCTGGCATGACTGGGCGTAAAGAGTCCGTAGACTGTAAAGTCAGTTCCTAGTTAAATATTAAAGCCTAACTTTAAAATAGCTTCGAATACTGCTTTACTTGAGTTTTATACAGAAGACTAGAATTCTATA	0	0	0	0	0	0	0	0	0	0	0	0	0	0	0	0	0	0	0	0	0	0	0	0	0	0	0	0	0	0	0	0	0	0	0	0	0	0	0	0	0	0	0	0	0	0	0	0	0
TACGGAGGGTGCAAGCGTTGTTCGGATTTACTGGGCGTAAAGGGAGTGTAGGTGGGTAGTTAAGTCAGATGTGAAATCCCTTAGCTCAACTAAGGAACTGCATTTGAAACTGATTATCTTGAGTGTGAAAGGAGAGAGCGGAATTTTCGG	0	0	0	0	0	0	0	0	0	0	0	0	0	0	0	0	0	0	0	0	0	0	0	0	0	0	0	0	0	0	0	0	0	0	0	0	0	0	0	0	0	0	0	0	0	0	0	0	0
TACGTAAGGGGCGAGCGTTACTCGGATTCACTGGGCATAAAGGGCGTGTAGGCGGTCATGCAAGTTGAATGTAAAAGATCAAGGCTTAACCTTGGGACTGCGTTCAAAACTGCATGACTTGAATCTGGTGGAAGGTGATGGAATTCCCGG	0	0	0	0	0	0	0	0	0	0	0	0	0	0	0	0	0	0	0	0	0	0	0	0	0	0	0	0	0	0	0	0	0	0	0	0	0	0	0	0	0	0	0	0	0	0	0	0	0
TACGGGAGGGGCAAGCGTTATCTAGAATAACTGGGCGTAAAGGGTCCGTAGACTGTATTGTAAGTTATTTGTTAAAGCCTAAAGACTAACTTTAGAAAAGCATTTAATACTACTATACTTGAGTTTTTTGCAGAAGAGCAGAATTTCATG	0	0	0	0	0	0	0	0	0	0	0	0	0	0	0	0	0	0	0	0	0	0	0	0	0	0	0	0	0	0	0	0	0	0	0	0	0	0	0	0	0	0	0	0	0	0	0	0	0
TACGTAAGGGGCGAGCGTTACTCGGAATTACTGGGCGTAAAGAGCTTGTAGGCGGTTTTTTAAGTCACATGTAAAATGCTAGGGCTTAACCTTAGGAATGCGTGTGAAACTGAAAGACTTGAACTTGGTGGAAGGCAGTGGAACTCCCGG	0	0	0	0	0	0	0	0	0	0	0	0	0	0	0	0	0	0	0	0	0	0	0	0	0	0	0	0	0	0	0	0	0	0	0	0	0	0	0	0	0	0	0	0	0	0	0	0	0
TACGGAGGGTGCAAGCGTTGTTCGGAATCACTGGGCGTAAAGCGCACGTAGGCGGCTGGCTATGTCGAGCGTGAAAGCCCTCGGCTCAACCGAGGAAGTGCGTTCGAAACTAGTCAGCTTGAGTCCGGTAGAGGAGGGTGGAATTCCGGG	0	0	0	0	0	0	0	0	0	0	0	0	0	0	0	0	0	0	0	0	0	0	0	0	0	0	0	0	0	0	0	0	0	0	0	0	0	0	0	0	0	0	0	0	0	0	0	0	0
TACGGGAGGGGCAAGCGTTATCCAAAATGACTGGGCGTAAAGAGTCCGTAGACAGTACTGTAAGTTATTTGTTAAAGCCTAAAGCTCAACTTTAGAAAAGCATTTAATACTACTTTACTTGAGTTTTGTTCAGAAGAGTAGAATTCCATG	0	0	0	0	0	0	0	0	0	0	0	0	0	0	0	0	0	0	0	0	0	0	0	0	0	0	0	0	0	0	0	0	0	0	0	0	0	0	0	0	0	0	0	0	0	0	0	0	0
TACGGGAGGGGCAAGCGTTATCCAAAATGACTGGGCGTAAAGAGTCCGTAGACAGTATTGTAAGTTATTTGTTAAATCCTAAAGCTCAACTTTAGAAAAGCATTTAATACTACTTTACTTGAGTTTTGTTCAGAAGAGTAGAATTCCATG	0	0	0	0	0	0	0	0	0	0	0	0	0	0	0	0	0	0	0	0	0	0	0	0	0	0	0	0	0	0	0	0	0	0	0	0	0	0	0	0	0	0	0	0	0	0	0	0	0
TACGGAGGGTGCAAGCGTTAATCGGAATAACTGGGCGTAAAGCGCGCGTAGGCGGTATTGTAAGTCAGGGATGTAAGCCCACAGCTCACCTGTGGAATTGCCTTTGAAACTGCAGTACTAGAATATAGGAGAGGATAGTGGAATTTCTAG	0	0	0	0	0	0	0	0	0	0	0	0	0	0	0	0	0	0	0	0	0	0	0	0	0	0	0	0	0	0	0	0	0	0	0	0	0	0	0	0	0	0	0	0	0	0	0	0	0
TACGGAGGGTGCGAGCGTTAATCGGAATTACTGGGCGTAAAGCGCGTGTAGGCGGATTGGCAAGTCAGGCGTGAAAGCCCTGGGCTCAACCCAGGAATTGCACTTGAAACTGCCAATCTTGAGTATTGGAGAGGGAAGCGGAATTCCGGG	0	0	0	0	0	0	0	0	0	0	0	0	0	0	0	0	0	0	0	0	0	0	0	0	0	0	0	0	0	0	0	0	0	0	0	0	0	0	0	0	0	0	0	0	0	0	0	0	0
TACGGGAGGGGCAAGCGTTATCTGAAATAACTGGGCGTAAAGGGTCCGTAGACAGTATTGCAAGTTATTTGTTAAAACCTAAAGCTTAACTTTAGAAAAGCGTTTAATACTGCTATACTTGAGTTTTATGCAGAAGAGTAGAATTTCATG	0	0	0	0	0	0	0	0	0	0	0	0	0	0	0	0	0	0	0	0	0	0	0	0	0	0	0	0	0	0	0	0	0	0	0	0	0	0	0	0	0	0	0	0	0	0	0	0	0
TACAGGGAGGGCAAGCGTTATTCGGATTTAATGGGCGTAAAGGGTGCGTAGGCGGTAATTTAGATTAAATATGAAAGTCCAAAGCTTAACTTTGGAATTGTATTTAAAATCTTTTTACTAGAGTAAGGTAGGGGATAGTAGAATTCCTAA	0	0	0	0	0	0	0	0	0	0	0	0	0	0	0	0	0	0	0	0	0	0	0	0	0	0	0	0	0	0	0	0	0	0	0	0	0	0	0	0	0	0	0	0	0	0	0	0	0
GACGTAGGTAGCAAGCGTTACTCGGAATTACTAGGCGTAAAGAGTGTGTAGACGGAAGTACAAGTTTGTTGTGTAATCTTCGGGCTCAACCCGAAAACTGCGACAAAAACTGTATTTCTAGAGTGAGATAGGGGAAATCGGAATTTCTAG	0	0	0	0	0	0	0	0	0	0	0	0	0	0	0	0	0	0	0	0	0	0	0	0	0	0	0	0	0	0	0	0	0	0	0	0	0	0	0	0	0	0	0	0	0	0	0	0	0
TACGGAGGGTGCAAGCGTTGTTCGGAATTACTGGGCGTAAAGCGCGTGTAGGCGGTGGAATAAGTCGGGTGTGAAATCCCACGGCTCAACCGTGGAAGTGCACTCGAAACTGTTTCACTAGAGTACGGTAGGGGAAGGTGGAATTCCCAG	0	0	0	0	0	0	0	0	0	0	0	0	0	0	0	0	0	0	0	0	0	0	0	0	0	0	0	0	0	0	0	0	0	0	0	0	0	0	0	0	0	0	0	0	0	0	0	0	0
TACGTAGGGAGCGAGCGTTGTTCGGAATTATTGGGCGTAAAGAGCGCGTAGGCGGCTTGGTAAGTCCGTTGCGAAATCTCACAGCTCAACTGTGAAACTGCGACGGAAACTGCCTCGCTAGAGTGCGGGAGAGGAGAGTGGAATTCCCAG	0	0	0	0	0	0	0	0	0	0	0	0	0	0	0	0	0	0	0	0	0	0	0	0	0	0	0	0	0	0	0	0	0	0	0	0	0	0	0	0	0	0	0	0	0	0	0	0	0
TACGGGAGGGGCAAGCGTTATCTAGAATAACTGGGCGTAAAGGGTCCGTAGACTGTATTGTAAGTAATTTATTAAAGCCTAAAGCCTAACTTTAGAAAAGCATTTAATACTACTATACTTGAGTTTTTTGCAGAAGAGCAGAATTTCATG	0	0	0	0	0	0	0	0	0	0	0	0	0	0	0	0	0	0	0	0	0	0	0	0	0	0	0	0	0	0	0	0	0	0	0	0	0	0	0	0	0	0	0	0	0	0	0	0	0
TACGTAGGGTGCAAGCGTTATCCGGAATTACTGGGTTTAAAGGCTACGTAGGTGGCGTACTAAGTCTGTAGTGAAAGGTTACAGCTTAACTGTAAAAGTGCCATGGATACTGGTATGCTTGAGTATTGTAGAGGAAGGCGGAATTTATTG	0	0	0	0	0	0	0	0	0	0	0	0	0	0	0	0	0	0	0	0	0	0	0	0	0	0	0	0	0	0	0	0	0	0	0	0	0	0	0	0	0	0	0	0	0	0	0	0	0
TACGTAGGGAGCAAGCGTTGTTCGGAATTATTGGGCGTAAAGAGCGCGTAGGCGGCTTGGCAAGTCCGTTATGAAATCTCACAGCTCAACTGTGAAACTGCGACGGAAACTGCCTCGCTAGAGTGCGGGAGAGGAGAGTGGAATTCCCAG	0	0	0	0	0	0	0	0	0	0	0	0	0	0	0	0	0	0	0	0	0	0	0	0	0	0	0	0	0	0	0	0	0	0	0	0	0	0	0	0	0	0	0	0	0	0	0	0	0
TACGGGAGGGGCAAGCGTTATCTGAAATAACTGGGCGTAAAGGGTTCGTAGACGGTTTAGCAAGTTAGTTGATAAAGCCTAAAATTCAATTTTAGAAAAGCTTCTAATACTGTTAGACTAGAGTTTTTTGCAGAAAAGTGGAATTTCACG	0	0	0	0	0	0	0	0	0	0	0	0	0	0	0	0	0	0	0	0	0	0	0	0	0	0	0	0	0	0	0	0	0	0	0	0	0	0	0	0	0	0	0	0	0	0	0	0	0
TACGGGAGGGGCAAGCGTTATCTGAAATAACTGGGCGTAAAGGGTTCGTAGACGGTTTAGCAAGTTAGTTGTTAAAGCCTAAAATTCAATTTTAGAAAAGCTTCTAATACTGTTAGACTAGAGTTTTATGCAGAAAAGTGGAATTTCACG	0	0	0	0	0	0	0	0	0	0	0	0	0	0	0	0	0	0	0	0	0	0	0	0	0	0	0	0	0	0	0	0	0	0	0	0	0	0	0	0	0	0	0	0	0	0	0	0	0
TACGGGGGGGGCAAGCGTTGTCCGGAATTACTGGGCGTAAAGGGCGTGTAGGCGGATAGGTCAGTCCAGGGTGAAATCCTACAGCTAAACTGTAGAATTGCCTTTGATACAGCCTATCTTGAGTTCGGAAGAGGGAAGCGGAATTCCTGG	0	0	0	0	0	0	0	0	0	0	0	0	0	0	0	0	0	0	0	0	0	0	0	0	0	0	0	0	0	0	0	0	0	0	0	0	0	0	0	0	0	0	0	0	0	0	0	0	0
TACGGGGGGGGCAAGCGTTGTTCGGAATTACTGGGCGTAAAGGGCGCGTAGGCGGACGGGACAGTCTTTCGTGAAATCCCACGGCTCAACCGTGGAATTGCGGGAGATACTACTCGTCTTGAGTTCGGGAGAGGAGTGTGGAATTCCCAG	0	0	0	0	0	0	0	0	0	0	0	0	0	0	0	0	0	0	0	0	0	0	0	0	0	0	0	0	0	0	0	0	0	0	0	0	0	0	0	0	0	0	0	0	0	0	0	0	0
TACGGAGGGGGCAAGCGTTATTCGGATTCATTGGGCGTAAAGCGCGCGTAGGCGGATCGGCAAGTCAGGTGTGAAAGCTCCACTGCTCACCAGGGAGAGGCCATCTGAAACTGCCGGTCTTGAGGTCCGGAGAGGCAATCGGAATTCCCG	0	0	0	0	0	0	0	0	0	0	0	0	0	0	0	0	0	0	0	0	0	0	0	0	0	0	0	0	0	0	0	0	0	0	0	0	0	0	0	0	0	0	0	0	0	0	0	0	0
TACAGAGGGTGCAAGTGTTGTTCGGAATTATTGGGCGTAAAGAGCGCGTAGGCGGTTTGGTAAGTCAGATGTGAAAGCCCTGGGCTCAACCTAGGAACTGCATTTGATACTGCCAAACTTGAGTGCGGTAGAGGGGAGTGGAATTCCCGG	0	0	0	0	0	0	0	0	0	0	0	0	0	0	0	0	0	0	0	0	0	0	0	0	0	0	0	0	0	0	0	0	0	0	0	0	0	0	0	0	0	0	0	0	0	0	0	0	0
TACGTAGGGTGCAAGCGTTGTTCGGAATTATTGGGCGTAAAGAGCGTGTAGGTGGTTGGGAAAGTTGGATGTGAAAGCCCCAGGCTCAACCTGGGAAGTGCATCCAAAACTGCTCAGCTAGAGGACGAGAGAGGGAGGTGGAATTCCTAG	0	0	0	0	0	0	0	0	0	0	0	0	0	0	0	0	0	0	0	0	0	0	0	0	0	0	0	0	0	0	0	0	0	0	0	0	0	0	0	0	0	0	0	0	0	0	0	0	0
TACGTAGGGTGCAAGCGTTGTTCGGAATTATTGGGCGTAAAGAGCGTGTAGGTGGTTGGGAAAGTTGGATGTGAAAGACCCAGGCTCAACCTGGGAAGTGCATCCAAAACTGCTCAGCTAGAGGACGAGAGAGGGAGGTGGAATTCCTAG	0	0	0	0	0	0	0	0	0	0	0	0	0	0	0	0	0	0	0	0	0	0	0	0	0	0	0	0	0	0	0	0	0	0	0	0	0	0	0	0	0	0	0	0	0	0	0	0	0
TACGGGGGGGGCGAGCGTTATTCGGAATTACTGGGCGTAAAGGGCGTGTAGGCGGTTCTATTTGTCGAAAGTGAAATCCCTCGGCTCAACTGAGGAACTGCTTTCGAAACGGTAGAACTTGAGTTCGGGAGAGGAGAGCGGAATTCCCAG	0	0	0	0	0	0	0	0	0	0	0	0	0	0	0	0	0	0	0	0	0	0	0	0	0	0	0	0	0	0	0	0	0	0	0	0	0	0	0	0	0	0	0	0	0	0	0	0	0
GACGAGGGGTCCTAGCGTTGTTCGGAATTACTGGGCGTAAAGCGGGTGTAGGTGGACCATTAAGTCAGATGTGAAATCCCGGAGCTCAACTTCGGAATTGCATTTGAAACTAATGGTCTTGAGTATCAGAGAGGGTAGCAGAATTCCTGG	0	0	0	0	0	0	0	0	0	0	0	0	0	0	0	0	0	0	0	0	0	0	0	0	0	0	0	0	0	0	0	0	0	0	0	0	0	0	0	0	0	0	0	0	0	0	0	0	0
TACATAGGTTGCAAGCGTTAATCGGAATCACTGGGCGTAAAGCGCGCGTAGGCTGCGCAACAAGTCAGGTATGAAATCCCAGGGCTCAACCTTGGAATTGCACTTGAAACTGTTGTGCTAGAGTTCGGGAGAGGGTAGTGGAATTCCAGG	0	0	0	0	0	0	0	0	0	0	0	0	0	0	0	0	0	0	0	0	0	0	0	0	0	0	0	0	0	0	0	0	0	0	0	0	0	0	0	0	0	0	0	0	0	0	0	0	0
TACGTAAGGGGCGAGCGTTGTTCGGAATCATTGGGCGTAAAGGGCGAGTAGGCGGTTATACAGGCCTTGTGTGAAAGACCACTGCTCAACAGTGGAGTTGTGCAAGGAACGGTAAGACTAGAGTCGCGCAGGGGAAAATGGAATTCTTGG	0	0	0	0	0	0	0	0	0	0	0	0	0	0	0	0	0	0	0	0	0	0	0	0	0	0	0	0	0	0	0	0	0	0	0	0	0	0	0	0	0	0	0	0	0	0	0	0	0
TACGGGAGGGGCAAGCGTTATCCGGAATAATTGGGCGTAAAGGGTCCGTAGACTGTATAGTAAGTTGTTTATTAAAATTTAAAGCTAAACTTTAAAAAAGCGAATAATACTATTATACTAGAGTTTAAAACAGAAAAGTAGAATTTCATG	0	0	0	0	0	0	0	0	0	0	0	0	0	0	0	0	0	0	0	0	0	0	0	0	0	0	0	0	0	0	0	0	0	0	0	0	0	0	0	0	0	0	0	0	0	0	0	0	0
TACGAGAGGGGCAAGCGTTGTTCGGAATAACTGGGCGTAAAGGGTTCGTAGGTGGTTTTTTAGGTTGAAGGTTAAAAAGGTAAGAGCCCAACTCGACCTTTCTTTCAAAACCGTTAAACTTGAGTATAGAAGAGGAGAGTGGAATTTCCG	0	0	0	0	0	0	0	0	0	0	0	0	0	0	0	0	0	0	0	0	0	0	0	0	0	0	0	0	0	0	0	0	0	0	0	0	0	0	0	0	0	0	0	0	0	0	0	0	0
TACGTAGGTAGCGAGCGTTATCCGGAATTATTGGGCGTAAAGAGCATGTAGGCGGTCATATAAGTCTATTGTGAAAGGCATCGGCTTAACCGATGAATTGCAGTAGAAACTGTATAACTTGAGTTCGAGAGAGGGACATGGAATTCCATG	0	0	0	0	0	0	0	0	0	0	0	0	0	0	0	0	0	0	0	0	0	0	0	0	0	0	0	0	0	0	0	0	0	0	0	0	0	0	0	0	0	0	0	0	0	0	0	0	0
TACATAGGTGGCAAGCGTTATCCGAATTTATTGGGCGTAAAGAGCGCACAGGTGGTTTTATAAGTCTAATGTTAAAGGCTATGGCTCAACCATAGTATGCATTAGAAACTATAAGACTAGAGTATAAGTGGGGACAGTAGAATTCCGTGT	0	0	0	0	0	0	0	0	0	0	0	0	0	0	0	0	0	0	0	0	0	0	0	0	0	0	0	0	0	0	0	0	0	0	0	0	0	0	0	0	0	0	0	0	0	0	0	0	0
TACGGGAGGGGCAAGCGTTATCTGGAATAACTGGGCGTAAAGAGTCCGTAGACCGTACTGTAAGTTAGTAGTTAAAGACTAAAACTTAATTTTAGAAAAGCTTCTAATACTACTGTACTTGAGTTTTTTGCAGAAAAGTAGAATTTCATG	0	0	0	0	0	0	0	0	0	0	0	0	0	0	0	0	0	0	0	0	0	0	0	0	0	0	0	0	0	0	0	0	0	0	0	0	0	0	0	0	0	0	0	0	0	0	0	0	0
TACGGGGGGTGCAAGCGTTGTCCGGAATCATTGGGCGTAAAGGGTATGTAGGCGGAAATTTAAGTCTGGTATGAAAGCCCACAGCTTAACTGTGGAACTGCACTGGATACTGGTTTTCTTGAGTAATAGAGGGGGTCGTGGAATTTCTGG	0	0	0	0	0	0	0	0	0	0	0	0	0	0	0	0	0	0	0	0	0	0	0	0	0	0	0	0	0	0	0	0	0	0	0	0	0	0	0	0	0	0	0	0	0	0	0	0	0
TACGTAGGGCGCGAGCATTAATCGGATTTACTGGGTGTAAAGGGTGCGTAGGCGGTTTTGTAAGTTGAATATGAAATTCCAGGGCTCAACCTTGGGGCTGCATTCAAAACTGCATTACTGGAGTGCAAAGAGGGGAAGTGGAATTCCGCA	0	0	0	0	0	0	0	0	0	0	0	0	0	0	0	0	0	0	0	0	0	0	0	0	0	0	0	0	0	0	0	0	0	0	0	0	0	0	0	0	0	0	0	0	0	0	0	0	0
TACGGGAGGGGCAAGCGTTATCCGTAATCACTGGGCGTATAGAGTCCGTAGATGGTAATATAAGTTATATGTTAAAATTTAAAGCTCAACTTTAAAAAAAGATAAAATACTGTTTTACTTGAGTTTAATACAGAAAAGCAGAATTTCGTG	0	0	0	0	0	0	0	0	0	0	0	0	0	0	0	0	0	0	0	0	0	0	0	0	0	0	0	0	0	0	0	0	0	0	0	0	0	0	0	0	0	0	0	0	0	0	0	0	0
TACGGGGGGGGCGAGCGTTATTCGGAATTACTGGGCGTAAAGGGCGTGTAGGCGGTTCTATTTGTCGAAAATGAAATCCCTCGGCTCAACCGGGGAACTGCTTTCGAAACGGTAGAACTTGAGTCCGGGAGAGGAGAGCGGAATTCCCAG	0	0	0	0	0	0	0	0	0	0	0	0	0	0	0	0	0	0	0	0	0	0	0	0	0	0	0	0	0	0	0	0	0	0	0	0	0	0	0	0	0	0	0	0	0	0	0	0	0
TACGGAGGGGGCAAGCGTTGTTCGGAATTACTGGGCGTAAAGGGTCCGTAGGCGGCCACACAAGTTTTGGGTGAAATCCCCCGGCTCAACTGGGGAACTGCCTGGAAAACTATGTGGCTTGAGTTCGGTAGAGGGAGATGGAATTCCGGG	0	0	0	0	0	0	0	0	0	0	0	0	0	0	0	0	0	0	0	0	0	0	0	0	0	0	0	0	0	0	0	0	0	0	0	0	0	0	0	0	0	0	0	0	0	0	0	0	0
TACGGAGGGGGCGAGCGTTGTTCGGAATTACTGGGCGTAAAGGGCGCGTAGGCGGCCTAATAAGTCAGGCATGAAATCCCATGGCTCAACCATGGAATTGCGTTTGATACTGTCAGGCTTGAGTACAGGAGAGGAGAGTGGAATTCCTAG	0	0	0	0	0	0	0	0	0	0	0	0	0	0	0	0	0	0	0	0	0	0	0	0	0	0	0	0	0	0	0	0	0	0	0	0	0	0	0	0	0	0	0	0	0	0	0	0	0
TACGGAGGGGGCGAGCGTTGTTCGGAGTTACTGGGCGTAAAGGGCGTGTAGGTGGCTTAGTAAGTCGAGTGTGAAATCTCACGGCTCAACCGGGAAACTGCACCCGAAACTGCTTCGCTTGAGTACGGGAGAGGGGAGCGGAATTCCCAG	0	0	0	0	0	0	0	0	0	0	0	0	0	0	0	0	0	0	0	0	0	0	0	0	0	0	0	0	0	0	0	0	0	0	0	0	0	0	0	0	0	0	0	0	0	0	0	0	0
TACGGAGGGTGCAAGCGTTGTTCGGAATTACTGGGCGTAAAGCGTGCGTAGACGGGTCAATAAGTTGATTGTGAAAGCCCAGAGCTTAACTTTGGAATTGCAGTCAAAACTGTTGGTCTTGAATATCTGAGAGGGTGGCGGAATTCCTGG	0	0	0	0	0	0	0	0	0	0	0	0	0	0	0	0	0	0	0	0	0	0	0	0	0	0	0	0	0	0	0	0	0	0	0	0	0	0	0	0	0	0	0	0	0	0	0	0	0
TACGTAGGGTACAAGCATTAATCGGATTTACTGGGCGTAAAGGGTGCGTAGGCGGACAGGCAAGTCAGGTGTGAAATTCCGGTACTCAATACCGGAGCTGCACTTGAAACTACCTGTCTTGAGGTCAGACGGAGGAAACGGAATTCCATG	0	0	0	0	0	0	0	0	0	0	0	0	0	0	0	0	0	0	0	0	0	0	0	0	0	0	0	0	0	0	0	0	0	0	0	0	0	0	0	0	0	0	0	0	0	0	0	0	0
TACGGAGGGGGCAAGCGTTGTTCGGAGTTACTGGGCGTAAAGGGCGTGTAGGTGGCTTAGTAAGTCGAGTGTGAAATCTCCCGGCTCAACCGGGAAACTGCACTCGAAACTGCTTCGCTTGAGTACGGGAGAGGGGAGCGGAATTCCCAG	0	0	0	0	0	0	0	0	0	0	0	0	0	0	0	0	0	0	0	0	0	0	0	0	0	0	0	0	0	0	0	0	0	0	0	0	0	0	0	0	0	0	0	0	0	0	0	0	0
TACGTAGGTGGCAAGCGTTGTCCGGAATTACTGGGCGTAAAGAGCGCGCAGGCGGCCGAATAAGTCGGATGTGAAAGACCCCGGCTCAACCGGGGAGGGTCATCCGATACTGTTCGGCTTGAAGATAGGAGAGGGAAGCGGAATTCCCGG	0	0	0	0	0	0	0	0	0	0	0	0	0	0	0	0	0	0	0	0	0	0	0	0	0	0	0	0	0	0	0	0	0	0	0	0	0	0	0	0	0	0	0	0	0	0	0	0	0
TACGGGAGGGGCAAGCGTTATCCAAAATGACTGGGCGTAAAGAGTCCGTAGACAGTACTGTAAGTTATTTATTAAATCCTAAAGCTCAACTTTAGAAAAGCATTTAATACTACTTTACTTGAGTTTTGTTCAGAAGAGTAGAATTCCATG	0	0	0	0	0	0	0	0	0	0	0	0	0	0	0	0	0	0	0	0	0	0	0	0	0	0	0	0	0	0	0	0	0	0	0	0	0	0	0	0	0	0	0	0	0	0	0	0	0
TACGGAGGGTGCGAGCGTTAATCGGATTAACTGGGCGTAAAGCGCACGTAGGCGGTATTGTAAGTCAGAAATGTAATCCCACAGCTTACCTGTGGAACTGCCTTTGAAACTACAGTACTAGAATGTAGGAGAGGATAGTGGAATTTCTAG	0	0	0	0	0	0	0	0	0	0	0	0	0	0	0	0	0	0	0	0	0	0	0	0	0	0	0	0	0	0	0	0	0	0	0	0	0	0	0	0	0	0	0	0	0	0	0	0	0
TACGGGGGGTGCGAACATTATTCGGAATCACTGGGCGTAAAGGGTGCGTAGACGGGTTTGTAAGTCAGTCATAAAATCTTATAGCTTAACTATGAGTCTGCGATTGAAACTACTTATCTAGAGACTGAAAGAGAGAGGTGGAACTCTCGG	0	0	0	0	0	0	0	0	0	0	0	0	0	0	0	0	0	0	0	0	0	0	0	0	0	0	0	0	0	0	0	0	0	0	0	0	0	0	0	0	0	0	0	0	0	0	0	0	0
TACGGGGGGTGCGAACATTATTCGGAATCACTGGGCGTAAAGGGTACGTAGACGGGTTTGTAAGTCAGTCATAAAATCTTATAGCTTAACTATGAGGCTGCGATTGAAACTACTTATCTAGAGACTGAAAGAGAGAGGTGGAACTCTCGG	0	0	0	0	0	0	0	0	0	0	0	0	0	0	0	0	0	0	0	0	0	0	0	0	0	0	0	0	0	0	0	0	0	0	0	0	0	0	0	0	0	0	0	0	0	0	0	0	0
TACGGAGGATCCAAGCGTTATCCGGATTTATTGGGTTTAAAGGGTGCGTAGGCGGCTTTGCAGGTCAGATGTGAAATCTATGGGCTCAACCCATAGCCTGCATTTGAAACTGCAGAGCTTGGGTGAAGTAGAGGCAGGCGGAATTCCCCG	0	0	0	0	0	2	0	0	0	0	0	0	0	0	0	0	0	0	0	0	0	0	0	0	0	0	0	0	0	0	0	0	0	0	0	0	0	0	0	0	0	0	0	0	0	0	0	0	0
TACAGAGGTGGCAAGCATTGTCCGGATTTACTGGGTGTAAAGGGTGCGTAGGCGGTTATATAAGTCTGAGGTTAAAGACCTTCGCTCAACGAAGGAGTTGCTTTGGATACTGTATGACTCGAGTTCCGGAAGGGAAAGTGGAATTCCCGG	0	0	0	0	0	0	0	0	0	0	0	0	0	0	0	0	0	0	0	0	0	0	0	0	0	0	0	0	0	0	0	0	0	0	0	0	0	0	0	0	0	0	0	0	0	0	0	0	0
TACGAGGGATACAAGCGTTATCCGGAATTACTGGGCGTAAAGTGTGTGTAGGTGGTTTAATATATTTTTAATTAAAGACAATTATGTGTAATTTTTGTTAACAATATTATTAAACTTGAGTTTGTTAGGGGTAAAAGGAATTTTTTGAGG	0	0	0	0	0	0	0	0	0	0	0	0	0	0	0	0	0	0	0	0	0	0	0	0	0	0	0	0	0	0	0	0	0	0	0	0	0	0	0	0	0	0	0	0	0	0	0	0	0
TACGTGAAGTGCAAGCATTAATCGGAATTATTGGGCGTAAAGAGTTTGTAGGTGGTATGCTAAGTTGAAGGTGAAAAATCAGGGCTTAACCCTGTACAGCCTCCAAAACTAGTATACTAGAGTCGTGTAGAGGATTATAGAATTCTTGGT	0	0	0	0	0	0	0	0	0	0	0	0	0	0	0	0	0	0	0	0	0	0	0	0	0	0	0	0	0	0	0	0	0	0	0	0	0	0	0	0	0	0	0	0	0	0	0	0	0
TACGTAGGGTGCTAACGTTGTTCGGAATTATTGGGCGTAAAGCGCGTGTAGGTTGTTAGATAAGTTGAATGTGAAAGCCCTCGGCTCAACCGGGGAAGTGCATCCAAAACTGTCTAACTAGAGGATGGTAGAGGAAGGTGGAATTCCTAG	0	0	0	0	0	0	0	0	0	0	0	0	0	0	0	0	0	0	0	0	0	0	0	0	0	0	0	0	0	0	0	0	0	0	0	0	0	0	0	0	0	0	0	0	0	0	0	0	0
GACGGAGGGTGCAAACGTTGTTCGGAATCACTGGGCATAAAGAGCACGTAGGCGGCTAAGTCAGTCTGGTGTGAAAGCCCCGGGCTCAACCTGGGAACTGCATTCGATACTGTTTAGCTGGAGTATGGGAGAGGGTAGTGGAATTCCACG	0	0	0	0	0	0	0	0	0	0	0	0	0	0	0	0	0	0	0	0	0	0	0	0	0	0	0	0	0	0	0	0	0	0	0	0	0	0	0	0	0	0	0	0	0	0	0	0	0
CACGAGGGATACAAGCGTTATCCGGATTAACTGGGCGTAAAGAGTGTGTAGGTGGTTTAATATATTTTTAATTAAAGAAAAATTCTACATGATTTTTGTTATAAATATTATTAAACTTGAGTGTGTGTGGGGTAAAAGGAATTTTTTGAG	0	0	0	0	0	0	0	0	0	0	0	0	0	0	0	0	0	0	0	0	0	10	0	0	0	0	0	0	0	0	0	0	0	0	0	0	0	0	0	0	0	0	0	0	0	0	0	0	0
CACGGAGGGGGCAAGCGTTATTCATCATGACTGGGCGTAAAAGGTTCGTAGACTGTAAAGTAAGTTTATTTCTAAAAAATAAAGCCTAACTTTTGTAAGAAAATATATACTGCTTTACTAAGAGTTTTATTACAGGAGAATAAAACTTTA	0	0	0	0	0	0	0	0	0	0	0	0	0	0	0	0	0	0	0	0	0	3	0	0	0	0	0	0	0	0	0	0	0	0	0	0	0	0	0	0	0	0	0	0	0	0	0	0	0
TACGGAGGGTGCGAGCGTTAATCGGAATTACTGGGCGTAAAGCGCGCGTAGGCGGTATTGTAAGTCAGGGGTGTAAGCCCACAGCTCACCTGTGGAATTGCCTTTGAAACTGCAGTACTAGAATATAGGAGAGAATAGTGGAATTTCTAG	0	0	0	0	0	0	0	0	0	0	0	0	0	0	0	0	0	0	0	0	0	3	0	0	0	0	0	0	0	0	0	0	0	0	0	0	0	0	0	0	0	0	0	0	0	0	0	0	0
TACGTAGGTCGCAAGCGTTATCCGGATTTACTGGGCGTAAAGCGTCCGCAGCCGGTTTTGTAAGTCTGCTTTTAAAAACCAGCGCTCAACGTTGGAGAGGGAGTAGATACTGCATCACTAGAAACTAACAGAGGTGAGTAGAATTTCCTG	0	0	0	0	0	0	0	0	0	0	0	0	0	0	0	0	0	0	0	0	0	2	0	0	0	0	0	0	0	0	0	0	0	0	0	0	0	0	0	0	0	0	0	0	0	0	0	0	0
TACAGAGGGTGCAAGCGTTGTTCGGAATTATTGGGCGTAAAGCGCGCGTAGGCTGAATTGTAAGTCAGATGTGAAATCCCAGTGCTTAACGCTGGACGTGCATCTGAAACTGTAATTCTGGAGTCCCGGAGAGGATGGCAGAATTCCCGG	0	0	0	0	0	0	0	0	0	0	0	0	0	0	0	0	0	0	0	0	0	2	0	0	0	0	0	0	0	0	0	0	0	0	0	0	0	0	0	0	0	0	0	0	0	0	0	0	0
AACGGAGGGGGCAAGCGTTATTCATCATGACTGGGCGTAAAGGGTTCGTAGACTGTAAAGTAAGTTTATTTCTAAAAACTAAAGCCTAACTTTTGTAAGAAAATATATACTGCTTTACTAAGAGTTTTATTACAGGAGAATAAAACTTTA	0	0	0	0	0	0	0	0	0	0	0	0	0	0	0	0	0	0	0	0	0	1	0	0	0	0	0	0	0	0	0	0	0	0	0	0	0	0	0	0	0	0	0	0	0	0	0	0	0
TACGGGGGATACAAGCGTTGTCCGGAATCACTGGGCGTAAAGAGTGTGTAGATGGTTTAGTATATTTATAATTAAAAATAAAAATAATAATTTTATTATTATAACTATTATTAAACTTGAGTCTGTTAGGGGTAAAAGGAATTTTTTGAG	0	0	0	0	0	0	0	0	0	0	0	0	0	0	0	0	0	0	0	0	0	1	0	0	0	0	0	0	0	0	0	0	0	0	0	0	0	0	0	0	0	0	0	0	0	0	0	0	0
TACGGGGGATACAAGCGTTATTCGGAATTATTGGGCGTAAAGTGTTTGTAGGCGGTTTAGTGTATTATTAGTACAATAAATAAACAAAGTTTATTGGGTATTAGTAAGATTATTAAACTAGAGTATGGTAGAGACAAAAGGAATTTTTTG	0	0	0	0	0	0	0	0	0	0	0	0	0	0	0	0	0	0	0	0	0	1	0	0	0	0	0	0	0	0	0	0	0	0	0	0	0	0	0	0	0	0	0	0	0	0	0	0	0
GACGGAGGGGGCAAGCGTTATTCATCATGACTGGGCGTAAAAGGTTCGTAGACTGTAAAGTAAGTTTATTTCTAAAAAATAAAGCCTAACTTTTGTAAGAAAATATATACTGCTTTACTAAGAGTTTTATTACAGGAGAATAAAACTTTA	0	0	0	0	0	0	0	0	0	0	0	0	0	0	0	0	0	0	0	0	0	1	0	0	0	0	0	0	0	0	0	0	0	0	0	0	0	0	0	0	0	0	0	0	0	0	0	0	0
TACGGGGGATACAAGCGTTATTCGGAATTATTGGGCGTAAAGTGTTTGTAGGCGGTTTAGTGTATTATTAGTACAATAAATAAAAACAGTTTATTGGGTATTAGTAAGATTATTAAACTAGAGTATGGTAGAGACAAAAGGAATTTTTTG	0	0	0	0	0	0	0	0	0	0	0	0	0	0	0	0	0	0	0	0	0	1	0	0	0	0	0	0	0	0	0	0	0	0	0	0	0	0	0	0	0	0	0	0	0	0	0	0	0
TACAGAGGGTACGAGTGTTATTCGGATTTACTGGGCGTAAAGCGCATGTAGGCTGTAATGTAAGTTTGATGTGAAAGTTTGGAGCTCAACTCCAAAAAGCCATTGAATACTGCATTGCTAGAGATTGGGAGAGGTGAATGGAATTCCCAG	0	0	0	0	0	0	0	0	0	0	0	0	0	0	0	0	0	0	0	0	0	0	0	0	0	0	2	0	0	0	0	0	0	0	0	0	0	0	0	0	0	0	0	0	0	0	0	0	0
TACGGGGGGTGCGAACATTATTCGGAATCACTGGGCGTAAAGGGTGTGTAGACGGATTGGCAAGTCAGTCGTAAAATCTTATAGCTTAACTATAAGGCTGCGGTTGAAACTGCTTTTCTAGAGACTGAAAGAGAGAGGTGGAACTCTCGG	0	0	0	0	0	0	0	0	0	0	0	0	0	0	0	0	0	0	0	0	0	0	0	0	0	0	2	0	0	0	0	0	0	0	0	0	0	0	0	0	0	0	0	0	0	0	0	0	0
TACAGAGGGTGCAAGCGTTGTTCGGAATTACTGGGCGTAAAGCGCGTGTAGGCGGCTTGGATAGTCAGATGTGAAAGCCCCCGGCTCAACCGGGGAGTAGCATTTGATACTTCCTAGCTCGAGTATCGGAGGGGATGGCAGAATTCCTGG	0	0	0	0	0	0	0	0	0	0	0	0	0	0	0	0	0	0	0	0	0	0	0	0	0	0	1	0	0	0	0	0	0	0	0	0	0	0	0	0	0	0	0	0	0	0	0	0	0
TACGGGGGGTGCAAGCGTTAATCGGAATTATTGGGCGTAAAGAGTTTGTAGGTTGTAAAATAAATCATCTGTAAAATTTTTTAGCTTAACTAAAAAAAGCATATGACACTATTTTACTTGAATTTAGTGGGAGATTGTGGAATTTTTAGT	0	0	0	0	0	0	0	0	0	0	0	0	0	0	0	0	0	0	0	0	0	0	0	0	0	0	0	0	0	0	0	3	0	0	0	0	0	0	0	0	0	0	0	0	0	0	0	0	0
TACGGAGGATGCGAGCGTTATCCGGATTTATTAGGTTTAAAGGGTACGTAGGCGGCTTTTCAAGTCAGGTGTGAAAGCTCTCGGCTCAACCGAGGAATTGCGCTTGAAACTGAATCGCTTGAGTGTCCTAGGGGTGAGCGGAACTTCCAG	0	0	0	0	0	0	0	0	0	0	0	0	0	0	0	0	0	0	0	0	0	0	0	0	0	0	0	0	0	0	0	3	0	0	0	0	0	0	0	0	0	0	0	0	0	0	0	0	0
TACGGAGGGTGCAAGCGTTAATCGGAATTACTGGGCGTAAAGCGCGCGTAGGCGGTTATTTAAGTCAGATGTGAAAGCCAATGGCTCAACCATTGAACTGCATTTGAAACTGTAAATCTAGAATATGGGAGAGGTAGATGGAATTTCTGG	0	0	0	0	0	0	0	0	0	0	0	0	0	0	0	0	0	0	0	0	0	0	0	0	0	0	0	0	0	0	0	2	0	0	0	0	0	0	0	0	0	0	0	0	0	0	0	0	0
TACGTAGGTGGCAAGCGTTATTCGGAATGATTGGGCGTAAAGCGTCCGCAGGTGGCAAAGAAAGTCAGATATTAAATCTGTAGGCCCAACCTATAGGCTGTATTTGAAACTTCTTAGCTAGAGCATGTTAGAGGTAAGCAGAATTCCTGG	0	0	0	0	0	0	0	0	0	0	0	0	0	0	0	0	0	0	0	0	0	0	0	0	0	0	0	0	0	0	0	2	0	0	0	0	0	0	0	0	0	0	0	0	0	0	0	0	0
GACGGAGGGAGCAAGCGTTGCTCGGAATAATTGGGCGTAAAGGGTGCGTAGGTGGTTTATTAAGTAAAGTGTTAAATATTTGGACTCAATCTGAAATATGCATTTTATACTGATAAACTAGAGTATGGAAGAGGAAATGGGAATTTCTCA	0	0	0	0	0	0	0	0	0	0	0	0	0	0	0	0	0	0	0	0	0	0	0	0	0	0	0	0	0	0	0	2	0	0	0	0	0	0	0	0	0	0	0	0	0	0	0	0	0
TACGGAGGGTCCGAGCGTTAATCGGAATTACTGGGCGTAAAGGGCGCGTAGGCGGATAGATAAGTCAGAAGTGAAATCCTATAGCTCAACCATAGAACTGCTTTTGAAACTGTCTATCTAGAATATGGGAGAGGTAGATGGAATTTCTGG	0	0	0	0	0	0	0	0	0	0	0	0	0	0	0	0	0	0	0	0	0	0	0	0	0	0	0	0	0	0	0	1	0	0	0	0	0	0	0	0	0	0	0	0	0	0	0	0	0
TACGGAGGGTGCGAGCGTTAATCGGAATTACTGGGCGTAAAGCGTCTGTAGCTGGTTATATAAGTCTGTTTTCAAATACTGTGACTCAATCATAGAAAGGGAATGGATACTGTATAACTGGAGGTATTGAGGGGTAAATGGAATTTCCGG	0	0	0	0	0	0	0	0	0	0	0	0	0	0	0	0	0	0	0	0	0	0	0	0	0	0	0	0	0	0	0	1	0	0	0	0	0	0	0	0	0	0	0	0	0	0	0	0	0
TACGGGGCGGGTTAGCATTATTCGGAATTATTGGGCGTAAAGGGTGCGCAGGTGTCTAGAAAAGCTAGGTGTGAAATCCTGGGGCTTAACCCCAGAACTGCATCTAGAACTAACTGGATAGAGTGTAAGAGAGGAAAATAGAATTCCCAG	0	0	0	0	0	0	0	0	0	0	0	0	0	0	0	0	0	0	0	0	0	0	0	0	0	0	0	0	6	0	0	0	0	0	0	4	0	0	0	0	0	0	0	0	0	0	0	0	0
TACGGAGGGTGCAAGCGTTAATCGGATTCATTGGGCGTAAAGAGCGCGTAGGCGGAAAGAAAAGTTGGATGTGAAATACCGAAGCTCAACTTCGGGAACGCATCCAAAACTCTTTTTCTAGAGGATAGGCGGGGAAAGCGGAATTCCATG	0	0	0	0	0	0	0	0	0	0	0	0	0	0	0	0	0	0	0	0	0	0	0	0	0	0	0	0	0	0	0	0	0	0	0	2	0	0	0	0	0	0	0	0	0	0	0	0	0
TACGGAGGGTGCGAGCGTTAATCGGAATCACTGGGCGTAAAGCGTGTGTAGGCGGCAAGGTAAGTCAGATGTGAAAGGCAGGAGCTCAACTCCTGGAATGCATCCGATACTGCCTTGCTAGAGGGTCGAAGGGGAGTCTGGAATTCATGG	0	0	0	0	0	0	0	0	0	0	0	0	0	0	0	0	0	0	0	0	0	0	0	0	0	0	0	0	0	0	0	0	0	0	0	2	0	0	0	0	0	0	0	0	0	0	0	0	0
TACGGGGGATACAAGCGTTATTCGGAATTATTGGGCGTAAAGTGTTTGTAGGCGGTTTAGTGTATTATTAGTACAATAAATAAAAAAAGTTTATTGGGTCTTAGTAAGATTATTAAACTAGAGTATGGTAGAGACAAAAGGAATTTTTTG	0	0	0	0	0	0	0	0	0	0	0	0	0	0	0	0	0	0	0	0	0	0	0	0	0	0	0	0	0	0	0	0	0	0	0	1	0	0	0	0	0	0	0	0	0	0	0	0	0
TACCTCTTCTTCCCGCGTTCTCCTTCTTTCCTGGGCGTCCCGCGCGCGCCGGCGGCTTAGCAAGTCTGGTGTGAAATGCAATTGCTTAACAATTGTTTGCATTGGAAACTGCTAGTCTAGAGTATAGTAGGGAGTTTTGGAACTTCATGT	0	0	0	0	0	0	0	4	0	0	0	0	0	0	0	0	0	0	0	0	0	0	0	0	0	0	0	0	0	0	0	0	0	0	0	0	0	0	0	0	0	0	0	0	0	0	0	0	0
TACTTCCTTTTCTCGCGTTGTTCTTCCTTCCTGGGCGTCCCGGGCCTGTCGGCGGTCAATTAGGCTGCGTGTTAAAGACTGAGGCTTAACTTCAGGAGAGCATACAGAACCGGTTGACTAGAATCTAGTGGAAGGTGGCGGAATTTCCCG	0	0	0	0	0	0	0	4	0	0	0	0	0	0	0	0	0	0	0	0	0	0	0	0	0	0	0	0	0	0	0	0	0	0	0	0	0	0	0	0	0	0	0	0	0	0	0	0	0
AACGAGAGGGACAAGCGTTATTCATCATGACTGGGCGTAAAAGGTTCGTAGACGGTAAAGTAAGTTTCTAGTAAAAAATTAAAGCTTAACTTTTAGATGTATGAAATACTGCTTTACTTGAGTTTTAATACAGGAGAATATAATTTTATT	0	0	0	0	0	0	0	0	0	0	0	0	0	0	0	0	0	0	0	0	0	0	0	0	0	0	0	0	0	0	0	0	0	0	0	0	0	0	0	0	0	0	0	0	0	0	0	0	0
TACGGGGGGGGCAAGCGTTGTCCGGAATTATTGGGCGTAAAGGGCGTGTAGGCGGAATAGTATGTCAGAGGTGCAAACTACGGGCTTAACTCGTAGCCTGCCTTTGAAACTGCTATTCTTGAGTGCGGGAGAGGAAAGTGGAATTCCTGG	0	0	0	0	0	0	0	0	0	0	0	0	4	0	0	0	0	0	0	0	0	0	0	0	0	0	0	0	0	0	0	0	0	0	0	0	0	0	0	0	0	0	0	0	0	0	0	0	0
TACGGGAGGGGCAAGCGTTATCCAAAATTACTGGGCGTAAAGAGTCCGTAGATTGTAATATAAGTTATATGTTAAAATTTAAAGCTTAACTTTAAAAAAATATACAATACTGTTTTACTTGAGTTTTATATGGAAGAGTAGAATTTCATG	0	0	0	0	0	0	0	0	0	0	0	0	4	0	0	0	0	0	0	0	0	0	0	0	0	0	0	0	0	0	0	0	0	0	0	0	0	0	0	0	0	0	0	0	0	0	0	0	0
CACGTAGGGTGCAAGCGTTATCCGGAATTACTGGGCGTAAAGCGTACGTAGGCGGTTTTTTAAGTTAGATGTTAAATCTGTGGGCTCAACTCACAGGCCGCATTTAATACTGGAAGACTTGAGTATATGAGAGGTAGACGGAATTCACGG	0	0	0	0	0	0	0	0	0	0	0	0	0	0	0	0	0	0	0	0	0	0	0	0	0	0	0	0	0	0	0	0	0	0	0	0	0	0	0	0	0	0	0	0	0	0	0	0	0
AACGAGAGGGACGAGCGTTATTCGTCATAACTGGGCGTAAAAGGTTCGTAGACGGTAGAGTAAGTTTCTTGTTAAAGATTAAAGCCTAACTTTTAAACAGCTTGTAAATACTGCTTTACTTGAGTTTTAATACGGGAGAATAGAATTTTA	0	0	0	0	0	0	0	0	0	0	0	0	0	0	0	0	0	0	0	0	0	0	0	0	0	0	0	0	0	0	0	0	0	0	3	0	0	0	0	0	0	0	0	0	0	0	0	0	0
TACGGAGGGGGCGAGCGTTGTCCGGATTTATTGGGCGTAAAGGGCGCGTAGGCGGGCTAATCAGTCTGTGGTGAAAGTTTGCGGCTTAACCGTAAAATTGCCTTGGATACTGTTAGTCTTGAGTTCGGAAGAGGAAAGTGGAATTCCTGG	0	0	0	0	0	0	0	0	0	0	0	0	0	0	0	0	0	0	0	0	0	0	0	0	0	0	0	0	0	0	0	0	0	0	2	0	0	0	0	0	0	0	0	0	0	0	0	0	0
TACAGAGGGTGCAAACGTTGTTCGGAATTACTGGGCGTAAAGGGCGTGTAGGCGGCAAGATATGTCTGATGTGAAAGCCCTGGGCTCAACCCAGGAATTGCATTGGAAACTATCTAGCTAGAGTATGAGAGAGGATGGCGGAATTCCTAG	0	0	0	0	0	0	0	0	0	0	0	0	0	0	0	0	0	0	0	0	0	0	0	0	0	0	0	0	0	0	0	0	0	0	2	0	0	0	0	0	0	0	0	0	0	0	0	0	0
GACAGAGGGTGCAAACGTTGTTCGGAATTACTGGGCGTAAAGCGCACGTAGGCGGCTTGGTCTGTCTGATGTGAAAGACCTCGGCTCAACCGGGGAAGTGCATTGGATACTGCCAGGCTGGAGTACGAGAGAGGGTGGTGGAATTCCTAG	0	0	0	0	0	0	0	0	0	0	0	0	0	0	0	0	0	0	0	0	0	0	0	0	0	0	0	0	0	0	0	0	0	0	0	0	0	0	0	0	0	0	0	0	0	0	0	0	0
TACTTCCTTTTCTCGCGTTGTTCTTCCTTCCTGGGCGTCCCGGGTCTGTCGGCGGTCAATTAGGCTGCGTGTTAAAGACTGAGGCTTAACTTCAGGAGAGCATACAGAACCGGTTGACTAGAATCTAGTGGAAGGTGGCGGAATTTCCCG	0	0	0	0	0	0	0	0	0	0	0	0	0	0	0	0	0	4	0	0	0	0	0	0	0	0	0	0	0	0	0	0	0	0	0	0	0	0	0	0	0	0	0	2	0	0	0	0	0
GACAGAGGGTGCAAGCGTTGTTCGGATTTACTGGGCGTAAAGGGCGCGTAGGCGTATTTGTAAGTCAGCTGTGAAAGACCGGGGCTCAACCCCGGAACTGCAGCCGATACTGCAAGTATAGAGATAGTAAGAGGAAAGCGGAATTCCTAG	0	0	0	0	0	0	0	0	0	0	0	0	0	0	0	0	0	0	0	0	0	0	10	0	0	0	0	0	0	0	0	0	0	0	0	0	0	0	0	0	0	0	0	0	0	0	0	0	0
TACGAAGGGGGCGAGCGTTATCCAAAATGATTGGGCGTAAAGTGTTCGTAGGCGGTATTTGTTGTTGTATGTAAAATGTTAGGTTTGTTGCTTAACCTCGCATACAATACTCTTTTACTTGAGTATAATAGAGGATAATAGAATTTTATA	0	0	0	0	0	0	0	0	0	0	0	0	0	0	0	0	0	0	0	0	0	0	2	0	0	0	0	0	0	0	0	0	0	0	0	0	0	0	0	0	0	0	0	0	0	0	0	0	0
CACGGGGGATACAAGCGTTATCCGGAATTACTGGGCGTAAAGTGTATGTAGATGGTTTAATGTATTTTTAAAGAAATAAAAACATATATATTTTTTTATTAAAAAGATTATTAAACTTGAGTCTGTTAGGGGTAAAAGGAATTTTTTGAG	0	0	0	0	0	0	0	0	0	0	0	0	0	0	0	0	0	0	0	0	0	0	0	0	0	0	0	0	0	0	0	0	0	0	0	0	0	0	10	0	0	0	0	0	0	0	0	0	0
TACGGGAGATACAAGCGTTGTCCAAAATTACTGGGCGTAAAGTGTATGTAGATGGTATATTATATTTTTAGAAAATAAAACTATATTTATGTTTTTATTAAAAAGATTAGTATACTTGAGTTTGTTAGGGGTAAAAGGAACTTTTTGAGG	0	0	0	0	0	0	0	0	0	0	0	0	0	0	0	0	0	0	0	0	0	0	0	0	0	0	0	0	0	0	0	0	0	0	0	0	0	0	8	0	0	0	0	0	0	0	0	0	0
TACGGGAGATACAAGCGTTGTCCACAATTACTGGGCGTAAAGTGTATGTAGATGGTATATTATATTTTTAGAAAATAAAACTATCTTTATGTTTTTATTAAAAAGATTAGTATACTTGAGTTTGTTAGGGGTAAAAGGAACTTTTTGAGG	0	0	0	0	0	0	0	0	0	0	0	0	0	0	0	0	0	0	0	0	0	0	0	0	0	0	0	0	0	0	0	0	0	0	0	0	0	0	2	0	0	0	0	0	0	0	0	0	0
CACGGGGGATACAAGCGTTATCCGGAATTACTGGGCGTAAAGTGTATGTAGATGGTTTAATGTATTTTTAAAGAAATACAAACATATATATTTTTTTATTAAAAAGATTATTAAACTTGAGTCTGTTAGGGGTAAAAGGAATTTTTTGAG	0	0	0	0	0	0	0	0	0	0	0	0	0	0	0	0	0	0	0	0	0	0	0	0	0	0	0	0	0	0	0	0	0	0	0	0	0	0	2	0	0	0	0	0	0	0	0	0	0
TACGGGGGATACAAGCGTTATCCGGAATTATTGGGCGTAAAACGTATGTAGGTGGTTTAATGTATTTTTAACAAAATAAAACTATATATATGTTTGAATTAAAAAGATTCTTAAACTTGAGTTTGTTAGGGATAAAAGTAATTTTTTAAG	0	0	0	0	0	0	0	0	0	0	0	0	0	0	0	0	0	0	0	0	0	0	0	0	0	0	0	0	0	0	0	0	0	0	0	0	0	0	0	0	0	0	0	2	0	0	0	0	0
TACGGGGGATACAAGCGTTATCCGGAATTATTGGGCGTAAAACGTATGTAGGTGGTTTAATGTATTTTTAAAAAAATAAAACTATATATATGTTTGAATTAAAAAGATTCTTAAACTTGAGTTTGTTAGGGATAAAAGTAATTTTTTAAG	0	0	0	0	0	0	0	0	0	0	0	0	0	0	0	0	0	0	0	0	0	0	0	0	0	0	0	0	0	0	0	0	0	0	0	0	0	0	0	0	0	0	0	1	0	0	0	0	0
TACGAAGGGTGCGAGCGTTACTCGGATTTACTGGGCGTAAAGAGTTCGTAGGCGGTTTAGCCAGTTTGATGTGAAAGTCCTCTGCTCAAAGGAGGAAGTGCATTGAATACTACTAAACTAGAATATAAGAGAGGAAAACGGAATTCCTGG	0	0	0	0	0	0	0	0	0	0	0	0	0	0	0	0	0	0	0	0	0	0	0	0	0	0	0	0	0	0	0	0	0	0	0	0	0	0	0	0	0	0	0	0	0	0	0	0	0
GACGGAGGGGGCTAGCGTTATTCGGAATTACTGGGCGTAAAGGGTGTGTAGGCGGCGGGGTAAGTCAGATGTGAAATCCCAGGGCTCAACCCTGGAACTGCATCCGATACTGCCTCGCTAGAGGACTGGAGGGGAGTCTGGAATTCACGG	0	0	0	0	0	0	0	0	0	0	0	0	0	0	0	0	0	0	0	0	0	0	0	0	0	0	0	0	0	0	0	0	0	0	0	0	0	0	0	0	0	0	0	0	0	0	0	0	0
TACGGAGGGTGCAAGCGTTATTCGGAATTACTGGGCGTAAAGCGTTCGTAGGCGGTTTGTCAAGTCTGATGTGAAATCCCACGCCTCAATCGTGGAAGTGCGTTGGATACTGGCAGACTAGAGTGTTGGAGGGGAGAAGGGAATTCCTGG	0	0	0	0	0	0	0	0	0	0	0	0	0	0	0	0	0	0	0	0	0	0	0	0	0	0	0	0	0	0	0	0	0	0	0	0	0	0	0	0	0	0	0	0	0	0	0	0	0
TACGAAGGGTGCAAGCGTTGTTCGGATTTACTGGGCGTAAAGGGCGTGTAGGCGGCTTGTTAAGTTAGATGTGAAATCCCGGGGCTCAACCTCGGAACTGCATTTGATACTGGCAAGCTAGAATCCCGGAGGGGAGTGTGGAATTCCAAG	0	0	0	0	0	0	0	0	0	0	0	0	0	0	0	0	0	0	0	0	0	0	0	0	0	0	0	0	0	0	0	0	0	0	0	0	0	0	0	0	0	0	0	0	0	0	0	0	0
TACGTAAGTGGCAAGCGTTGTCCGGAATCACTGGGTGTAAAGCGCATGTAGGCGGCTACGTAAGTCTGAGGTGAAATCTGGGGGCTCAACCTCCAAACGGCCTTGGAAACTGCGAAGCTAGAGGGTCAGAGGGGAAAGTGGAATTTCAGG	0	0	0	0	0	0	0	0	0	0	0	0	0	0	0	0	0	0	0	0	0	0	0	0	0	0	0	0	0	0	0	0	0	0	0	0	0	0	0	0	0	0	0	0	0	0	0	0	0
TACGGAGGGGGTTAGCGTTGTTCGGAATTACTGGGCGTAAAGGGCGCGTAGGTGGTTTGTTAAGTCAGATGTGAAGTCCCGGAGCTTAACTTCGGAACTGCATTTGATACTGGCAGACTTGAGTGCAGTAGGGGATAGCGGAACTCCCAG	0	0	0	0	0	0	0	0	0	0	0	0	0	0	0	0	0	0	0	0	0	0	0	0	0	0	0	0	0	0	0	0	0	0	0	0	0	0	0	0	0	0	0	0	0	0	0	0	0
TACGGAGGGTGCGAGCGTTATTCGGATTGACTGGGCGTAAAGCGCGCGTAGGCGGTTCTTTAAGTCTGATGTGAAAGCCCCGGACTCAATCTGGGAAGTGCATTGGATACTGAAGAACTAGAGTGTAGGAGAGGAGAGTGGAATTCCAGG	0	0	0	0	0	0	0	0	0	0	0	0	0	0	0	0	0	0	0	0	0	0	0	0	0	0	0	0	0	0	0	0	0	0	0	0	0	0	0	0	0	0	0	0	0	0	0	0	0
TACGGGAAGGGCGAGCGTTATCCGGCATGACTGGGCGTAAAGGGTCCGTAGACGGTAAAGCAAGTTTTTCGTCAAATTTCAAAACTTAATTTTGAAATAGCGATCAATACTGTTTTACTCTGAGTTTAATACAGAAAAATAGAATTTTAT	0	0	0	0	0	0	0	0	0	0	0	0	0	0	0	0	0	0	0	0	0	0	0	0	0	0	0	0	0	0	0	0	0	0	0	0	0	0	0	0	0	0	0	0	0	0	0	0	0
TACGTAAGTGGCAAGCGTTGTCCGGAATCACTGGGTGTAAAGCGCATGTAGGCGGCTACGTAAGTCTGAGGTGAAATCTGGAGGCTCAACCTTCAAACGGCCTTGGAAACTGCGAAGCTAGAGGGTCAGAGGGGAAAGTGGAATTTCAGG	0	0	0	0	0	0	0	0	0	0	0	0	0	0	0	0	0	0	0	0	0	0	0	0	0	0	0	0	0	0	0	0	0	0	0	0	0	0	0	0	0	0	0	0	0	0	0	0	0
TACGGAGGGTGCAAGCGTTATTCGGAATTACTGGGCGTAAAGCGTTCGTAGGCGGTTTAAAAAGTCAGATGTGAAATCCCACGACTCAATCGTGGAAGTGCGTTTGATACTGTTAGACTAGAGTATTGGAGGGGAGAAGGGAATTCCTGG	0	0	0	0	0	0	0	0	0	0	0	0	0	0	0	0	0	0	0	0	0	0	0	0	0	0	0	0	0	0	0	0	0	0	0	0	0	0	0	0	0	0	0	0	0	0	0	0	0
CACGTAGGGTGCGAGCGTTAATCGGAATTATTGGGCGTAAAGGGCACGTAGGCGGCCTTGTCAGTTGGGTGTGAAATCCCGGGGCTCAACCCCGGAACTGCATCCAATACTGTGAGGCTAGAGACCGAAAGAGGAAAATGGAATTACGAG	0	0	0	0	0	0	0	0	0	0	0	0	0	0	0	0	0	0	0	0	0	0	0	0	0	0	0	0	0	0	0	0	0	0	0	0	0	0	0	0	0	0	0	0	0	0	0	0	0
TACGGGGAGGGTTAGCCTTATTCGGAATTATTGGGCGTAAAGGGTGCGCAGGTGTCTAGAAAAGCTAGGTGTGAAATCCTGGGGCTTAACCCCAGAACTGCATCTAGAACTAACTGGATAGAGTGTAAGAGAGGAAAATAGAATTCCCAG	0	0	0	0	0	0	0	0	0	0	0	0	0	0	0	0	0	0	0	0	0	0	0	0	0	0	0	0	0	0	0	0	0	0	0	0	0	0	0	0	0	0	0	0	0	0	0	0	0
TACGGGGCGGGTTAGCCTTATTCGGAATTATTGGGCGTAAAGGGTGCGCAGGTGTCTAGAAAAGCTAGGTGTGAAATCCTGGGGCTTAACCCCAGAACTGCATCTAGAACTAACTGGCTAGAGTGTAAGAGAGGAAAATAGAATTCCCAG	0	0	0	0	0	0	0	0	0	0	0	0	0	0	0	0	0	0	0	0	0	0	0	0	0	0	0	0	0	0	0	0	0	0	0	0	0	0	0	0	0	0	0	0	0	0	0	0	0
TACGGAGGGTCCGAGCGTTATCCGGAATCATTGGGTTTAAAGGGTCCGCAGGCGGCATATTAAGTCGGATGTGAAATCCCAGGGCTCAACCTTGGAACTGCATTCGATACTGGTAAGCTAGAGTATGTGAGAGGAAAGTGGAATTCCAGG	0	0	0	0	0	0	0	0	0	0	0	0	0	0	0	0	0	0	0	0	0	0	0	0	2	0	0	0	0	0	0	0	0	0	0	0	0	0	0	0	0	0	0	0	0	0	0	0	0
TACGGAGGGGGTTAGCGTTGTTCGGAATTACTGGGCGTAAAGCGCACGTAGGCGGCCCACCAAGTCGGATGTGAAATCTCAAGGCTCAACCTTGAAATTGCATCCGATACTGATGGGCTTGAGGCAGGTAGGGGAAGGTGGAATTCCTGG	0	0	0	0	0	0	0	0	0	0	0	0	0	0	0	0	0	0	0	0	0	0	0	0	2	0	0	0	0	0	0	0	0	0	0	0	0	0	0	0	0	0	0	0	0	0	0	0	0
TACGAAAGTGGCAAGCGTTACCCGGAATTATTGGGCGTAAAGCGTCTGTAGGCGGTTTTTTAAGTCAGTTGTTAAATCTTAGGGCTCAACCCTGAGGCTGCAATTGAAACTATTAGACTTGAGACATAAAGAGGTAAGTGGAATTCTTGG	0	0	0	0	0	0	0	0	0	0	0	0	0	0	0	0	0	0	0	0	0	0	0	0	2	0	0	0	0	0	0	0	0	0	0	0	0	0	0	0	0	0	0	0	0	0	0	0	0
TACGGAGGGTGCAAGCGTTAATCGGATTCATTGGGCGTAAAGAGCGCGTAGGCGGAAAGGTAAGTCAGATGTGAAAGACCGGGGCTCAACCTCGGGAACGCATCCGAAACTGCCATTCTAGAGGATAGTTGGGGAAAGCGGAATTCCACG	0	0	0	0	0	0	0	0	0	0	0	0	0	0	0	0	0	0	0	0	0	0	0	0	2	0	0	0	0	0	0	0	0	0	0	0	0	0	0	0	0	0	0	0	0	0	0	0	0
CACGTAGGGGGCAAGCGTTATCCGGAATTACTGGGCGTAAAGGGCGTCTAGGCGGCCCTGCAAGTTCGGCGTAAAATCTCCCGGCTCAACTGGGAAGCCGCGTCGGAAACTGCAGAGCTAGAGTCTTGGAGGGGTGTGTGGAATTCCCGG	0	0	0	0	0	0	0	0	0	0	0	0	0	0	0	0	0	0	0	0	0	0	0	0	1	0	0	0	0	0	0	0	0	0	0	0	0	0	0	0	0	0	0	0	0	0	0	0	0
TACGTAAGGGGCGAGCGTTACTCGGAATCACTGGGCGTAAAGAGCTTGTAGGCGGTTTTTTAAGTCGTAGGTCAAAAACTGGGGCTCAACTCCAGGAATGCGTACGAAACTGAAAGACTTGAACTTAGTGGAAGGCAGTGGAACTCCCGG	0	0	0	0	0	0	0	0	0	0	0	0	0	0	0	0	0	0	0	0	0	0	0	0	0	0	0	0	0	0	0	0	0	0	0	0	0	0	0	0	0	0	0	0	0	0	0	0	0
TACGGAGGGTGCAAGCGTTAATCGGAATTACTGGGCGTAAAGCGCATGCAGGTGGTTCATTAAGTCAGATGTGAAAGGCCGGGGCTCAACCCCGGAGCTGCATTTGAAACTGCTCGGCTAGAGTACAGGAGAGGCAGGCGGAATTCCTAG	0	0	0	0	0	0	0	0	0	0	0	0	0	0	0	0	0	0	0	0	0	0	0	0	0	0	0	0	0	0	0	0	0	0	0	0	0	0	0	0	0	0	0	0	0	0	0	0	0
TACGGAGGGTGCGAGCGTTAATCGGAATTACTGGGCGTAAAGCGAGCGTAGGCGGCATGGTAAGTCAGATGTGAAAGCCCGGGGCTCAACCTCGGAACTGCATCCGATACTGCCAAGCTAGAGTAGTGGAGGGGTGTATGGAATTCACGG	0	0	0	0	0	0	0	0	0	0	0	0	0	0	0	0	0	0	0	0	0	0	0	0	0	0	0	0	0	0	0	0	0	0	0	0	0	0	0	0	0	0	0	0	0	0	0	0	0
TACGAAGGGGGCTAGCGTTGTTCGGAATCACTGGGCGTAAAGGGCGCGTAGGTTGCTAGATTAGTCAGATGTGAAATATCCGGGCTTAACCTGGACATGCCATCTGATACTGTCTAGCTAGAGTACAGTAGAGGGAAGTGGAATTTCCGG	0	0	0	0	0	0	0	0	0	0	0	0	0	0	0	0	0	0	0	0	0	0	0	0	0	0	0	0	0	0	0	0	0	0	0	0	0	0	0	0	0	0	0	0	0	0	0	0	0
TACGAAGGGTGCAAGCGTTACTCGGATTTACTGGGCGTAAAGCGTCCGCAGGCGGTTTAGTTAGTTTGATGTGAAAGTCCACTGCTCAAAGGTGGAAGTGCATTGAATACTGCTAAACTAGAATATTGGAGGGGTCAGTGGAATTCCTGG	0	0	0	0	0	0	0	0	0	0	0	0	0	0	0	0	0	0	0	0	0	0	0	0	0	0	0	0	0	0	0	0	0	0	0	0	0	0	0	0	0	0	0	0	0	0	0	0	0
TACGGAGAGGGCTAGTGTTATTCGCATTGACTGGGTGTAAAGGGTGCGTAGGTGGCTTATTAAGTTTTAAGATAAAAGTTAAACTTAAGGTTTAAAGTTCTTTTAATACTAATAGGCTAGAGTTTATTAGAAGATAGCTGAACATTAAGT	0	0	0	0	0	0	0	0	0	0	0	0	0	0	0	0	0	0	0	0	0	0	0	0	0	0	0	0	0	0	7	0	0	0	0	0	0	0	0	0	0	0	0	0	0	0	0	0	0
TACGTAGGGTGCAAGCGTTGTTCGGAATTATTGGGCGTAAAGCGCGTGTAGGTGGCTGTTCAAGTCGGATGTGAAATCCCTGGGCTCAACCCAGGAAGTGCACCCGAAACTGGATAGCTAGAGGATGGTAGAGGGAAGTGGAATTCCTAG	0	0	0	0	0	0	0	0	0	0	0	0	0	0	0	0	0	0	0	0	0	0	0	0	0	0	0	0	0	0	5	0	0	0	0	0	0	0	0	0	0	0	0	0	0	0	0	0	0
TACGGAGGGTGCGAGCGTTAATCGGAATTACTGGGCGTAAAGGGCGCGTAGGCGGCAAGGTAAGTCAGATGTGAAATTTCGGGGCTCAACCCCGAAGCTGCATTTGAAACTGCCTAGCTAGAGTATAGTTAGGGTAAACGGAATTCCACG	0	0	0	0	0	0	0	0	0	0	0	0	0	0	0	0	0	0	0	0	0	0	0	0	0	0	0	0	0	0	2	0	0	0	0	0	0	0	0	0	0	0	0	0	0	0	0	0	0
TACGAAGGGGGCAAGCCTTATTCAAAATCACTGGGCGTAAAGGGTTCGTAGGTGGTCTTTTATTTGTTTTTTGTTAAATACTTCGGTTTAATCGTAGAAAAGCAAGAAAAACGTTAAGACTGGAGTCCGGCAAAAGAGAATAGAATGTTT	0	0	0	0	0	0	0	0	0	0	0	0	0	0	0	0	0	0	0	0	0	0	0	0	0	0	0	0	0	0	2	0	0	0	0	0	0	0	0	0	0	0	0	0	0	0	0	0	0
TACGAAGGGGGCAAGCCTTATTCAAAATAACTGGGCGTAAAGGGTTCGTAGGTGGTCTTTTATTTGTTTTTTGTTAAATACTTCGGTTTAATCGTAGAAAAGCACGAAAAACGTTAAGACTGGAGTCCGGCAAAAGAGAATAGAATGTTT	0	0	0	0	0	0	0	0	0	0	0	0	0	0	0	0	0	0	0	0	0	0	0	0	0	0	0	0	0	0	1	0	0	0	0	0	0	0	0	0	0	0	0	0	0	0	0	0	0
TACGAAGGGTGCAAGCGTTGTTCGGATTTACTGGGCGTAAAGGGCATGTAGGCGGCTTGTTAAGTTAGGTGTGAAATCCCGGGGCTCAACCCCGGAACTGCACTTAAGACTGGCAAGCTAGAATCCCGGAGGGGAGTGTGGAATTCCAAG	0	0	0	0	0	0	0	0	0	0	0	0	0	0	0	0	0	0	0	0	0	0	0	0	0	0	0	0	0	0	0	0	0	0	0	0	0	0	0	0	0	0	0	0	0	0	0	0	0
AACGAGGGGGGCGAGCGTTATTCATCTTGACTGGGCGTAAAGGGTTCGTAGACTGTAGAGTAAGTTTTGCGTTAAAAATCGAAGCTCAACTTCTAATCCGCGCAAAAAACTGCTTTACTTGAGTTTTGTACAGGAGAATATAATTTTATT	0	0	0	0	0	0	0	0	0	0	0	0	0	0	0	0	0	0	0	0	0	0	0	0	0	0	0	0	0	0	0	0	0	0	0	0	0	0	0	0	0	0	0	0	0	0	0	0	0
TACGAAGGGTGCAAGCGTTGTTCGGATTTGCTGGGCGTAAAGGGCATGTAGGCGGCTTGTTAAGTTAGGTGTGAAATCCCGGGGCTCAACCCCGGAACTGCACTTAAGACTGGCAAGCTAGAATCCCGGAGGGGAGTGTGGAATTCCAAG	0	0	0	0	0	0	0	0	0	0	0	0	0	0	0	0	0	0	0	0	0	0	0	0	0	0	0	0	0	0	0	0	0	0	0	0	0	0	0	0	0	0	0	0	0	0	0	0	0
TACGAAGGGTGCGAGCGTTGTTCGGAATTACTGGGCGTAAAGGGCGTGTAGGCGGTTTGATTAGTTAGGTGTGAAAGCCCGGGGCTCAACCCCGGAACAGCACTTAATACTGTCAAGCTAGGATCCAGGAGGGGAATGTGGAATTCCGAG	0	0	0	0	0	0	0	0	0	0	0	0	0	0	0	0	0	0	0	0	0	0	0	0	0	0	0	0	0	0	0	0	0	0	0	0	0	0	0	0	0	0	0	0	0	0	0	0	0
GACGGAGGGTGCAAGCGTTACTCGGAATTACTGGGCGTAAAGGGTACGTAGGCGGCCCGTTTAGCTGGATGTGAAATCCCACGGCTCAACCGTGGAACTGCGTCCAGAACTGGCGGGCTTGAGAACGGTAGGGGACAGTGGAACTCAAGG	0	0	0	0	0	0	0	0	0	0	0	0	0	0	0	0	0	0	0	0	0	0	0	0	0	0	0	0	0	3	0	0	0	0	0	0	0	0	0	0	0	0	0	0	0	0	0	0	0
TACGTAAGGGGCGAGCGTTACTCGGAATCACTGGGCGTAAAGAGCTTGTAGGCGGTTTTTTAAGTCATGTGTTAAATACTAGGGCTTAACCTTAGACATGCATGTGAAACTGGAGAACTAGAACTTGATGGAAGGCAGTGGAACTCCCGG	0	0	0	0	0	0	0	0	0	0	0	0	0	0	0	0	0	0	0	0	0	0	0	0	0	0	0	0	0	0	0	0	0	0	0	0	0	0	0	0	0	0	0	0	0	0	0	0	0
TACGAAGGGTGCAAGCGTTACTCGGATTTACTGGGCGTAAAGCGTCCGCAGGCTGTTTAGTCAGTTTGATGTGAAAGTCCACTGCTCAAAGGTGGAAGTGCATTGAATACTGCTAAACTAGAATTATGGAGAGGTGAAGGGAATTCCTGG	0	0	0	0	0	0	0	0	0	0	0	0	0	0	0	0	0	0	0	0	0	0	0	0	0	0	0	0	0	0	0	0	0	0	0	0	0	0	0	0	0	0	0	0	0	0	0	0	0
TACGGAGGTGGCGAGCGTTATTCGGATTTACTGGGCGTAAAGGGTGCGTAGGCGGATAGTTATGTCAGATGTGAAAGCTCACGGCTCAACCGTGGAAATGCATCTGAAACTGATTATCTAGAGTATCGGAGAGGTAAGTGGAATTCTTAG	0	0	0	0	0	0	0	0	0	0	0	0	0	0	0	0	0	0	0	0	0	0	0	0	0	0	0	0	0	0	0	0	0	0	0	0	0	0	0	0	0	0	0	0	0	0	0	0	0
TACGAAGGGTGCAAGCGTTACTCGGAATTACTGGGCGTAAAGCGTCCGCAGGCCGTTTAGTCAGTTTGATGTGAAATCCCACTTCTCAAAGGTGGAAGTGCATTGAATACTGCTAAACTAGAGTGCAGGAGAGGTGAGTGGAATTCCTGG	0	0	0	0	0	0	0	0	0	0	0	0	0	0	0	0	0	0	0	0	0	0	0	0	0	0	0	0	0	0	0	0	0	0	0	0	0	0	0	0	0	0	0	0	0	0	0	0	0
TACGGGAGGGGCAAGCGTTATCCAGATTAATTGGGCGTAAAGGGTTCGTAGGCGGTCATGTAAGTTATTTGTTAAATTTTAAAGCTTAACTTTAAAATAGCATTTAATACTACTTTACTTAGAGTTTTTTTCAGAAAAGTAGAATTTTAT	0	0	0	0	0	0	0	0	0	0	0	0	0	0	0	0	0	0	0	0	0	0	0	0	0	0	0	0	0	0	0	0	0	0	0	0	0	0	0	0	0	0	0	0	0	0	0	0	0
TACGGGGGATACAAGCGTAGTCCGGAATTACTGGGCGTAAAGAGTGTGTAGGTGGTTTAGTATATTTTTAATTAAAAAGAATTCTTGTTCTATTATCTTGTTAACAATATTATTAAACTTGAGTCTGTTAGGGGTAAAAGGAATTTTTTG	0	0	0	0	0	0	0	0	0	0	0	0	0	0	0	0	0	0	0	0	0	0	0	0	0	0	0	0	0	0	0	0	0	0	0	0	0	0	0	0	0	0	0	0	0	0	0	0	0
AACGGGGGATACAAGCGTTATCCGGAATTACTGGGCGTAAAGTGTATGTAGATGGTTTAATGTATTTTTAACGAAATAAAAACATATATATTTTTTTATTAAAAAGATTATTAAACTTGAGTCTGTTAGGGGTAAAAGGAATTTTTTGAG	0	0	0	0	0	0	0	0	0	0	0	0	0	0	0	0	0	0	0	0	0	0	0	0	0	0	0	0	0	0	0	0	0	0	0	0	0	0	0	0	0	0	0	0	0	0	0	0	0
TACGTAGGGTGCAAGCGTTGTTCGGAATTATTGGGCGTAAAGAGCGTGTAGGCGGTCTGTTAAGTCTGATGTGAAAGCCCGAGGCTTAACCTCGGAAGTGCATTGGAAACTGGCAGACTAGAGGACAAGAGAGGTGAGTGGAATTCCTGG	0	0	0	0	0	0	0	0	0	0	0	0	0	0	0	0	0	0	0	0	0	0	0	0	0	0	0	0	0	0	0	0	0	0	0	0	0	0	0	0	0	7	0	0	0	0	0	0	0
TACGTAGGTCGCAAGCGTTATCCGGATTTACTGGGCGTAAAGCGTCCGCAGCCGGTTGTATAAGTCTACTTTTAAAAACCAGCGCTCAACGTTGGAGAGGGAGTGGATACTGTACAACTCGAGACTAATAGGGGTGAGTAGAATTTCCTG	0	0	0	0	0	0	0	0	0	0	0	0	0	0	0	0	0	0	0	0	0	0	0	0	0	0	0	0	0	0	0	0	0	0	0	0	0	0	0	0	0	5	0	0	0	0	0	0	0
TACGTAAGGTGCAAGCGTTATCCGGAATCATTGGGCGTAAAGCGTCCGCAGGGGGTGTGGAAAGTTTGCTATTAAATATCAAGGCTCAACCTTGGTGCTGTAGCAAAAACTATCACACTAGAGGATATCAGAGGTAAGTGGAATGTTGCA	0	0	0	0	0	0	0	0	0	0	0	0	0	0	0	0	0	0	0	0	0	0	0	0	0	0	0	0	0	0	0	0	0	0	0	0	0	0	0	0	0	3	0	0	0	0	0	0	0
TACGTAGGTCGCAAGCGTTATCCGGATTCACTGGGCGTAAAGCGTCCGCAGCCTGTTTAGTAAGTCCACTTTCAAATACCCGGGCTCAACCTGGGAAAGGGAGTGGATACTGCTTCACTAGAGTGAGATAGAGGGTAGTAGAATTTCCAG	0	0	0	0	0	0	0	0	0	0	0	0	0	0	0	0	0	0	0	0	0	0	0	0	0	0	0	0	0	0	0	0	0	0	0	0	0	0	0	0	0	3	0	0	0	0	0	0	0
AACGAGGGGGACAAGCGTTATTCGTCATGACTGGGTGTAAAAGTTCGTAGACGGTAAAGTAAGCTTTTTGTTAAAATTTAGAGCCTAACTCTAAAACAGCGACTAGTGACTGCTTTACTTTTTTTGAGTTTACATGCACGAGAATAGAAT	0	0	0	0	0	0	0	0	0	0	0	0	0	0	0	0	0	0	0	0	0	0	0	0	0	0	0	0	0	0	0	0	0	0	0	0	0	0	0	0	0	3	0	0	0	0	0	0	0
TACGTAGGTCGCAAGCGTTATCCGGATTTACTGGGCGTAAAGCGTCCGCAGCCTGTTACATAAGTCTACTTTTAAAAACCAGTGCTCAACATTGGAGAGGGAGTGGATACTGTGTAACTCGAGACTATCAGAGGTGAGTAGAATTTCCAG	0	0	0	0	0	0	0	0	0	0	0	0	0	0	0	0	0	0	0	0	0	0	0	0	0	0	0	0	0	0	0	0	0	0	0	0	0	0	0	0	0	3	0	0	0	0	0	0	0
TACGTAGGGTGCGAGCGTTGTTCGGAATTATTGGGCGTAAAGAGCGTGTAGGCGGTTTGTTAAGTCTGATGTGAAAGCCCAGGGCTTAACCCTGGAAGTGCATTGGAAACTGGCAGACTAGAGGACAAGAGAGGTAAGTGGAATTCCTGG	0	0	0	0	0	0	0	0	0	0	0	0	0	0	0	0	0	0	0	0	0	0	0	0	0	0	0	0	0	0	0	0	0	0	0	0	0	0	0	0	0	2	0	0	0	0	0	0	0
TACGTAGGTGGCAAGCGTTGCTCGGATTTACTGGGTGTAAAGAGTTCGTAGGCGGTCTAGTAAGCCCATCTTGAAAGGCTATGGCTTAACCATAGTTAGTGGTTGGGAACTGCAAGACTTGAGGATGACAGAGGTAAACGGAATTCCCGG	0	0	0	0	0	0	0	0	0	0	0	0	0	0	0	0	0	0	0	0	0	0	0	0	0	0	0	0	0	0	0	0	0	0	0	0	0	0	0	0	0	2	0	0	0	0	0	0	0
TACAGAGGGTGCAAGCGTTGTTCGGAATCACTGGGCGTAAAGCGTGCGTAGGCGGTTTAATCAGTCGGATGTGAAAGCCCTGGGCTCAACCTAGGAACTGCATTCGATACTATTAGACTAGAGTCCCGGAGGGGATGGTGGAATTCCAGG	0	0	0	0	0	0	0	0	0	0	0	0	0	0	0	0	0	0	0	0	0	0	0	0	0	0	0	0	0	0	0	0	0	0	0	0	0	0	0	0	0	2	0	0	0	0	0	0	0
TACATAGGATGCAAGCGTTATCCGGATTTACTGGGCGTAAAGCGAGCGCAGGCGGATTTACAAGTCTGATGTGAAAGCCCTGGGCTCAACCTGGGAACTGCATTCGATACTGCCAGACTAGAGTATGTTAGAGGAAAGTGGAATTCCGGG	0	0	0	0	0	0	0	0	0	0	0	0	0	0	0	0	0	0	0	0	0	0	0	0	0	0	0	0	0	0	0	0	0	0	0	0	0	0	0	0	0	2	0	0	0	0	0	0	0
TACGTAGGTCGCAAGCGTTATCCGGATTTACTGGGCGTAAAGCGTCCGCAGCCGGTTGTATAAGTCTACTTTTAAAAACCAGTGCTCAACATTGGAGAGGGAGTGGATACTGTACAACTAGAGACTAATAGAGGTGAGTAGAATTTCCTG	0	0	0	0	0	0	0	0	0	0	0	0	0	0	0	0	0	0	0	0	0	0	0	0	0	0	0	0	0	0	0	0	0	0	0	0	0	0	0	0	0	2	0	0	0	0	0	0	0
TACGGAGGGTGCAAGCGTTATCCGGAATCATTGGGTTTAAAGGGTCCGCAGGCGGATTTACAAGTCTGATGTGAAATGCCTGAGCTCAACTGAGGCACTGCGCTTGAAACTGATAAACTAGAGTATTCCAGGGGTGTGCGGAACTGATGG	0	0	0	0	0	0	0	0	0	0	0	0	0	0	0	0	0	0	0	0	0	0	0	0	0	0	0	0	0	0	0	0	0	0	0	0	0	0	0	0	0	2	0	0	0	0	0	0	0
TACATAGGATGCAAGCGTTATCCGGATTTACTGGGCGTAAAGCGAGCGCAGGCGGTCTTGTAGGTTGGGTGTGAAATCCCACAGCTCAACTGTGGAACTGCGCTCAAAACCCCAAGACTTGAGGGAGACAGAGGTAAGCGGAACTGATGG	0	0	0	0	0	0	0	0	0	0	0	0	0	0	0	0	0	0	0	0	0	0	0	0	0	0	0	0	0	0	0	0	0	0	0	0	0	0	0	0	0	2	0	0	0	0	0	0	0
AACGAGGGGGACAAGCGTTATTCATCATGACTGGGCGTAAAAGGTTCGTAGACTGTAAAGTAAGTTTCTTGTAAAAAATTAAAGCTTAACTTTTAAAATGCGTGAAAATACTGCTTTACTTGAGTTTTAATGCAGGAGAATATAATTTTA	0	0	0	0	0	0	0	0	0	0	0	0	0	0	0	0	0	0	0	0	0	0	0	0	0	0	0	0	0	0	0	0	0	0	0	0	0	0	0	0	0	2	0	0	0	0	0	0	0
TACGTAGGTCGCAAGCGTTATCCGGAATCACTGGGCGTAAAGCGTCCGCAGCCGGCAATATAAGTCTACTTTTAAAAACCAGCGCTCAACGTTGGGAAGGGAGTGGATACTGTATAGCTAGAGACTAGAAGAGGCGAGTAGAATTTCCTG	0	0	0	0	0	0	0	0	0	0	0	0	0	0	0	0	0	0	0	0	0	0	0	0	0	0	0	0	0	0	0	0	0	0	0	0	0	0	0	0	0	2	0	0	0	0	0	0	0
TACGTAGGTGGCAAGCGTTATTCGGAATGATTGGGCGTAAAGCGTCCGCAGGTGGCAAAGAAAGTCAGATATTAAATCTATAGGCCCAACCTATAGGCTGTATTTGAAACTTCTTCGCTAGAGCATGTTAGAGGTAAGCAGAATTCCTGG	0	0	0	0	0	0	0	0	0	0	0	0	0	0	0	0	0	0	0	0	0	0	0	0	0	0	0	0	0	0	0	0	0	0	0	0	0	0	0	0	0	2	0	0	0	0	0	0	0
TACGGAGGGTGCAAGCGTTAATCGGAATTACTGGGCGTAAAGCGCGCGTAGGCGGCTTGGTTAGTCAGATGTGAAAGCCCCGGGCTTAACCTGGGAATTGCATTTGATACTGCCAGGCTAGAGTGTGATAGAGGATAGTGGAATTCCCGG	0	0	0	0	0	0	0	0	0	0	0	0	0	0	0	0	0	0	0	0	0	0	0	0	0	0	0	0	0	0	0	0	0	0	0	0	0	0	0	0	0	0	0	0	0	0	0	0	0
CACGTAGGGTGCGAGCGTTAATCGGAATTATTGGGCGTAAAGGGTACGTAGGCGGGTGTGTAAGTCCGGTGTGCCCTTCCTGCGCTCCACTTGGGGCCAGCCCTTGCGACTGCCTCCCTCGCGTCTGGCAGCGGGAGGTGGCCTTTCACG	0	0	0	0	0	0	0	0	0	0	0	0	0	0	0	0	0	0	0	0	0	0	0	0	0	0	0	0	0	0	0	0	0	0	0	0	0	0	0	2	0	0	0	0	0	0	0	0	0
TACGGGGGATACAAGCGTTGTCCAAAATTACTGGGCGTAAAGAGTATGTAGGTGGATTAATATATTTTTAATTAAATAAAAATTAATCAATTTTTAGTTAAAAAGATTATTAATCTAGAGTATGTTAGGGGTAAAAGGAATTTTTTGAGG	0	0	0	0	0	0	0	0	0	0	0	0	0	0	0	0	0	0	0	0	0	0	0	0	0	0	0	0	0	0	0	0	0	0	0	0	0	0	0	0	0	0	0	0	0	0	0	0	0
TACGTGACGTGCAAGCATTAATCGGAATTATTGGGCGTAAAGAGTTTGTAGGTGGTATGCTAAGTTGAAGGTGAAAAATCAGGGCTTAACCCTGTACAGCCTCCAAAACTAGTATACTAGAGTCGTGTAGAGGATTATAGAATTCTTGGT	0	0	0	0	0	0	0	0	0	0	0	0	0	0	0	0	0	0	0	0	0	0	0	0	0	0	0	0	0	0	0	0	0	0	0	0	0	0	0	0	0	0	0	0	0	0	0	0	0
TACGGGGGGAGCAAGCGTTGTCCGGAATTATTGGGCGTAAAGGGTGCGTAGGCGGACTAGTAAGTCTGGTGTGAAAGTTCGTGGCTTAACCACGAAAGGCCACTGGATACTGTTAGTCTTGAATCACAGAGGGGGTAGTGGAATTCCAGG	0	0	0	0	0	0	0	0	0	0	0	0	0	0	0	0	0	0	0	0	0	0	0	0	0	0	0	0	0	0	0	0	0	0	0	0	0	0	0	0	0	0	0	0	0	0	0	0	0
TACGAAGGATGCAAGCGTTACTCGGAATTATTGGGTGTAAAGAATACGTAGGCGGATATATAAGTTGATGGTGAAATGCCAGAGCTCAACTCTGGAATTGCTGTCAAAACTATATATCTTGGATACGGTAAAGAGCAGGGGAATTCTTGG	0	0	0	0	0	0	0	0	0	2	0	0	0	0	0	0	0	0	0	0	0	0	0	0	0	0	0	0	0	0	0	0	0	0	0	0	0	0	0	0	0	0	0	0	0	0	0	0	0
TACGGAGGGTGCAAGCGTTGTTCGGAATCATTGGGCGTAAAGCGCGTGTAGGCGGCCAGATAAGTCTGATGTGAAAGCCCGGGGCTCAACCCCGGAAGTGCATTGGATACTGTCTGGCTAGAGGGCGAGAGAGGGAAGTGGAATTCCTGG	0	0	0	0	0	0	0	0	0	0	0	0	0	0	0	0	0	0	0	0	0	0	0	0	0	0	0	0	0	0	0	0	0	0	0	0	0	0	0	0	0	0	0	0	0	0	0	0	0
TACGGGAGGGGCAAGCGTTATTCAGCATGACTGGGCGTTAAGAGTCCGTAGACTGTATTGTAAGTTTTTAGTGAAATCTCAATGAAAAATTTGAAATAACTAGAAAAACTGCTTTACTTCGAGTTTAGTTCAGAAAAATGTAATTTTATA	0	0	0	0	0	0	0	0	0	0	0	0	0	0	0	0	0	0	0	0	0	0	0	0	0	0	0	0	0	0	0	0	0	0	0	0	0	0	0	0	0	0	0	0	0	0	0	0	0
TACGAAGGGTGCAAGCGTTACTCGGATTTACTGGGCGTAAAGCGTCCGCAGGCGGTTTGGTAAGTTTGGTGTGAAAGCCCACTGCTCAAAGGTGGAAGTGCACTGAATACTGCTAAACTAGAATATTGGAGGGGTGAACGGAATTCCTGG	0	0	0	0	0	0	0	0	0	0	0	0	0	0	0	0	0	0	0	0	0	0	0	0	0	0	0	0	0	0	0	0	0	0	0	0	0	0	0	0	0	0	0	0	0	0	0	0	0
TACAGAGGGTGCTAGCGTTGTTCGGAATTACTGGGCGTAAAGGGCGCGTAGGCGGTTAAGAAAGTCAGATGTGAAATCCCGAGGCTCAACTTCGGAATTGCATTTGAAACTTCTTGACTAGAGTGCAGTAGAGGGTGACGGAATTCCAAG	0	0	0	0	0	0	0	0	0	0	0	0	0	0	0	0	0	0	0	0	0	0	0	0	0	0	0	0	0	0	0	0	0	0	0	0	0	0	0	0	0	0	0	0	0	0	0	0	0
TACGGAGAGGGCAAGTGTTATTCGCATTGACTGGGTGTAAAGGGTGCGTAGGTGGCTTGTTAAGTTTCAAAGTAAAGGTTAAACCTGAGGTTTAAAGGCTTTTTAATACTAACAGGCTAGAGTTTACTAGAAGATAGCTGAACATTAAGT	0	0	0	0	0	0	0	0	0	0	0	0	0	0	0	0	0	0	0	0	0	0	0	0	0	0	0	0	0	0	0	0	0	0	0	0	0	0	0	0	0	0	0	0	0	0	0	0	0
TACGGGGGATACAAGCGTTATCCGGAATTACTGGGCGTAAAGTGTATGTAGGTGGTTTAATCTATTTTTAATTAAATACAACTATATATATGTTTTTATTAAAAATATTATTAAACTTGAGTATGTTAGGGGTAAAAGGAATTCTTTGAG	0	0	0	0	0	0	0	0	0	0	0	0	0	0	0	0	0	0	0	0	0	0	0	0	0	0	0	0	0	0	0	0	0	0	0	0	0	0	0	0	0	0	0	0	0	0	0	0	0
TACGGGGGATACAAGCGTTATCCGGAATTACTGGGCGTAAAGTGTATGTAGGTGGTTTAATCTATTTTTACTTAAATACAACTATATATATGTTTTTATTAAAAATATTATTAAACTTGAGTATGTTAGGGGTAAAAGGAATTCTTTGAG	0	0	0	0	0	0	0	0	0	0	0	0	0	0	0	0	0	0	0	0	0	0	0	0	0	0	0	0	0	0	0	0	0	0	0	0	0	0	0	0	0	0	0	0	0	0	0	0	0
TACGTAAGTGGCAAACGTTGTCCGGAATCACTGGGTGTAAAGCGCATGTAGGCGGCCAAGTAAGTCTGAGGTGAAATCCATCGGCTCAACCGATGAACGGCCTTGGAGACTGCTAGGCTAGAGGGTCAGAGGGGAAAGTGGAATTTCAGG	0	0	0	0	0	0	0	0	0	0	0	0	0	0	0	0	0	0	0	0	0	0	0	0	0	0	0	0	0	0	0	0	0	0	0	0	0	0	0	0	0	0	0	0	0	1	0	0	0
TACGAGTGGAGCAAGCGTTATCCGGATTTATTGGGCGTATAGGGTCCGCAGGTGTCTTTATAAGTCGTTGGTCAAATCTCCCGGCTCAACCGGGAAAAGATCAAGGAAACTATAAAGATAGAGGAAGGAAGAGGAAAGTAGAATTCATGG	0	0	0	0	0	0	0	0	0	0	0	0	0	0	0	0	0	0	0	0	0	0	0	0	0	0	0	0	0	0	0	0	0	0	0	0	0	0	0	0	0	0	0	0	0	0	0	0	0
TACGCAAACCCCAAGCGTTATCCGGATTTATTGGGCGTAAAGGGTGGGTAGGCGGATATAGCAGTCAATCGTTAAATCACTGGGCTCAACCCAGTAACCGCGATTGAAACACTATGTCTAGAGATAAGCAGAGGTCAATGGAACTCATGG	0	0	0	0	0	0	0	0	0	0	0	0	0	0	0	0	0	0	0	0	0	0	0	0	0	0	0	0	0	0	0	0	0	0	0	0	0	0	0	0	0	0	0	0	0	0	0	0	0
TACGGAGAGTGCAAGCGTTGTTCGGAATTATTGGGCGTAAAGGGCGTGTAGGCGGCCTGTTAAGTCTGGTGTGAAAGCCCTCGGCTCAACCGAGGAAGTGCACTGGATACTGGCGGGCTTGAGTATGGGAGAGGGAGGCGGAATTCCCGG	0	0	0	0	0	0	0	0	0	0	0	0	0	0	0	0	0	0	0	0	0	0	0	0	0	0	0	0	0	0	0	0	0	0	0	0	0	0	0	0	0	0	0	0	0	0	0	0	0
TACGAGGGATACAAGCGTTATCCGGAATTACTGGGCGTAAAGTGTGTGTAGGTGGTTTAATATATTTTTAATTAAAGACAATTAAATATAATTTTTGTTAAAAATATTATTAAACTTGAGTTTGTTAGGGGTAAAAGGAATTTTTTGAGA	0	0	0	0	0	0	0	0	0	0	0	0	0	0	0	0	0	0	0	0	0	0	0	0	0	0	0	0	0	0	0	0	0	0	0	0	0	0	0	0	0	0	0	0	0	0	0	0	0
TACAGAGCCCTCAAGCGTTATCCGGATTTATTGGGCGTAAAGCGCGCGTAGGCGGATATGTTAGTCGTGTGTCAAATTTTTGGGCTCAACCCGAAAACTGCTTGCGAAACGGCATATCTTGAGAGAACGAGGGACCAGTAGAACACATGG	0	0	0	0	0	0	0	0	0	0	0	0	0	0	0	0	0	0	0	0	0	0	0	0	0	0	0	0	0	0	0	0	0	0	0	0	0	0	0	0	0	0	0	0	0	0	0	0	0
GACGGAGGGGGCTAGCGTTATTCGGAATTACTGGGCGTAAAGGGTATGTAGGCGGAAAGGAAAGTTAGGTGTTAAATCTCGGGGCTCAACCTCGATAAAGCATCTAATACTACTTTTCTTGAGGTTAAATGGAGAAAAGGGAATTCCACG	0	0	0	0	0	0	0	0	0	0	0	0	0	0	0	0	0	0	0	0	0	0	0	0	0	0	0	0	0	0	0	0	0	0	0	0	0	0	0	0	0	0	0	0	0	0	0	0	0
TACGTAGGGTGCAAGCGTTGTTCGGAATTATTGGGCGTAAAGCGCGTGTAGGTGGCTAGACAAGTTGGGTGTGAAAGCCCTGGGCTCAACCCAGGAAGTGCATCCAAAACTGTTTAGCTAGAGGACGAGAGAGGGAGGTGGAATTCCTAG	0	0	0	0	0	0	0	0	0	0	0	0	0	0	0	0	0	0	0	0	0	0	0	0	0	0	0	0	0	0	0	0	0	0	0	0	0	0	0	0	0	0	0	0	0	0	0	0	0
CACGAGAGGGACAAGCGTTATTCATCATGACTGGGCGTAAAAAGTTTGTAGATTGTAAAGTAAGTTTCTTATTAAAAAATGAAGCCTAACTTCTGTAAATTTGTAAATACTGCTTTACTAGAGTTTTATATAGGAGAATATAATTTCACT	0	0	0	0	0	0	0	0	0	0	0	0	0	0	0	0	0	0	0	0	0	0	0	0	0	0	0	0	0	0	0	0	0	0	0	0	0	0	0	0	0	0	0	0	0	0	0	0	0
TACGGAGGGGACGAGCGTTGTTCGGAATTACTGGGCGTAAAGGGTACGTAGGTGGTTAAACAAGTCAATGTTCAAAAGCTACAGCTCAACTGTAGTACGGGCGTTGAAACTGTATAACTAGAGTGACAGAGAGGAAAACAGAATTTGCAG	0	0	0	0	0	0	0	0	0	0	0	0	0	0	0	0	0	0	0	0	0	0	0	0	0	0	0	0	0	0	0	0	0	0	0	0	0	0	0	0	0	0	0	0	0	0	0	0	0
TACGGAGGGGACGAGCGTTGTTCGGAATTACTAGGCGTAAAGGGTACGTAGGTGGTTAAACAAGTCAATGTTCAAAAGCTACAGCTCAACTGTAGTACGGGCGTTGAAACTGTATAACTAGAGTGACAGAGAGGAAAACAGAATTTGCAG	0	0	0	0	0	0	0	0	0	0	0	0	0	0	0	0	0	0	0	0	0	0	0	0	0	0	0	0	0	0	0	0	0	0	0	0	0	0	0	0	0	0	0	0	0	0	0	0	0
TACGGAGGGTGCAAGCGTTAATCGGAATTACTGGGCGTAAAGCGTACGTAGGCTGTCAAGTCAGTCAGATGTGAAAGCCCTGGGCTCAACCCAGGAAGTGCGCCCGAAACCATTGATCTTGAGATTCGGAGGGGAGCGGGGAATTCCCAG	0	0	0	0	0	0	0	0	0	0	0	0	0	0	0	0	0	0	0	0	0	0	0	0	0	0	0	0	0	0	0	0	0	0	0	0	0	0	0	0	0	0	0	0	0	0	0	0	0
TACATAGGGTGCAAGCGTTGCTCGGAATTACTGGGCGTAAAGAACGTGTAGGAGGATTTATAAGTCAGAAGTTTAATCCCAAGACTCAATCTTGGAATCGCTTTTGATACTGTTTTTCTAGAGCAAGATAGGGGATAATGGAATTCTTAG	0	0	0	0	0	0	0	0	0	0	0	0	0	0	0	0	0	0	0	0	0	0	0	0	0	0	0	0	0	0	0	0	0	0	0	0	0	0	0	0	0	0	0	0	0	0	0	0	0
TACGGGAGGTGCGAGCGTTGCTCGGAATTATTGGGCGTAAAGAGCGCGTAGGCGGATTTGTAAGTTATGGCTGAAATCCCCAGGCTTAACCTGGGAGCTGTTTGTAATACTACAAATCTAGAGTTTGTTAGAGGATGCTGGAATACCCAG	0	0	0	0	0	0	0	0	0	0	0	0	0	0	0	0	0	0	0	0	0	0	0	0	0	0	0	0	0	0	0	0	0	0	0	0	0	0	0	0	0	0	0	0	0	0	0	0	0
TACGGGAGGTGCGAGCGTTGCTCGGAATTATTGGGCGTAAAGGGCGCGTAGGCGGATTTGTAAGTTATGGATGAAATCCATTTGGCTTAACCTAGGGACTGTTTATAATACTACAAATCTAGAGTGTGTTAGAGGATGCTGGAATACCCC	0	0	0	0	0	0	0	0	0	0	0	0	0	0	0	0	0	0	0	0	0	0	0	0	0	0	0	0	0	0	0	0	0	0	0	0	0	0	0	0	0	0	0	0	0	0	0	0	0
GACGAGGGGTCCTAGCGTTGTTCGGAATTACTGGGCGTAAAGCGGGTGTAGGTGGATTGTTAAGTCAGATGTGAAATCCCGGAGCTCAACTTCGGAATTGCATTTGATACTGGCAATCTTGAGTATCAGAGAGGGTAGCAGAATTCCTGG	0	0	0	0	0	0	0	0	0	0	0	0	0	0	0	0	0	0	0	0	0	0	0	0	0	0	0	0	0	0	0	0	0	0	0	0	0	0	0	0	0	0	0	0	0	0	0	0	0
TACGTAAGGGGCGAGCGTTACTCGGAATCACTGGGCGTAAAGAGCTTGTAGGCGGTTTCTTAAGTCGTAGGTAAAATACTGGGGCTCAACTCCAGGAATGCGTACGAAACTGAGAGACTTGAATTTAGTGGAAGGCAGTGGAACTCCCGG	0	0	0	0	0	0	0	0	0	0	0	0	0	0	0	0	0	0	0	0	0	0	0	0	0	0	0	0	0	0	0	0	0	0	0	0	0	0	0	0	0	0	0	0	0	0	0	0	0
TACAGAGGGTGCTAGCGTTGTTCGGAATTATTGGGCGTAAAGGGTGCGTAGGCGCTCTTTTAAGTCAATTGCGAAATTCTGGAGCTTAACTCCAGCGCTGTAATTGATACTAAAAGACTAGAATATGGAAGGGGCAAATGGAATTTTCAG	0	0	0	0	0	0	0	0	0	0	0	0	0	0	0	0	0	0	0	0	0	0	0	0	0	0	0	0	0	0	0	0	0	0	0	0	0	0	0	0	0	0	0	0	0	0	0	0	0
TACGTAGGTCCCAAGCGTTATCCGGAATAACTGGGCGTAAAGCGTCTGCAGACTGGTGTGTAAGTCAGATATGAAAGACCGGGGCTCAACCCTGTGTTTGTATCCGAAACTGTATACCTAGAGTTACTGAGAGGTAGGCAGAATTGTTGG	0	0	0	0	0	0	0	0	0	0	0	0	0	0	0	0	0	0	0	0	0	0	0	0	0	0	0	0	0	0	0	0	0	0	0	0	0	0	0	0	0	0	0	0	0	0	0	0	0
TACGGGAGGGGCAAGCGTTATCCAGAATGACTGGGCGTAAAGAGTCCGTAGACAGTATCGTAAGTTATTTGTTAAATCTCAAGGCTTCACCTTGAAAAAGCATTTAATACTACTTTACTTGAGTTTTATGCAGAAGAGTAGAATTTCATA	0	0	0	0	0	0	0	0	0	0	0	0	0	0	0	0	0	0	0	0	2	0	0	0	0	0	0	0	0	0	0	0	0	0	0	0	0	0	0	0	0	0	0	0	0	0	0	0	0
TACGGAGGGTGCGAGCGTTAATCGGAATTACTGGGCGTAAAGCGCGCGTAGGCGGTATTGTAAGTCAGGGGTGTAAGCCCACAGCTCACCTGTGGAATTGTCTTTGAAACTGCAGTACTAGAATATAGGAGAGGATAGTGGAATTTCTAG	0	0	0	0	0	0	0	0	0	0	0	0	0	0	0	0	0	0	0	0	1	0	0	0	0	0	0	0	0	0	0	0	0	0	0	0	0	0	0	0	0	0	0	0	0	0	0	0	0
TACGGAGAGTGCAAGCGTTGTTCGGATTCACTGGGCGTAAAGGGTCCGTAGGCGGTCGGCTAACTCCGGAGTGGAATCCCCGCTTCGATGGCGGGAACGGCTTCGGAAAGTGTCCGGCTAGAGGATAAGAGGGGTGGGTGGAACTCCCGG	0	0	0	0	0	0	0	0	0	0	0	0	0	0	0	0	0	0	0	0	0	0	0	0	0	0	0	0	0	0	0	0	0	0	0	0	0	0	0	0	0	0	0	0	0	0	0	0	0
TACGGAGCGTGCAAGCGTTGTTCGGATTCACTGGGCGTAAAGGGTCCGTAGGCGGTCGGCTAACTCCGGAGTGGAATCCCCGCTTCGATGGCGGGAACGGCTTCGGAAAGTGTCCGGCTAGAGGATAAGAGGGGTGGGTGGAACTCCCGG	0	0	0	0	0	0	0	0	0	0	0	0	0	0	0	0	0	0	0	0	0	0	0	0	0	0	0	0	0	0	0	0	0	0	0	0	0	0	0	0	0	0	0	0	0	0	0	0	0
TACGAAGGGTGCAAGCGTTACTCGGATTTACTGGGCGTAAAGCGTCCGCAGGCTGTTTAGTTAGTTTGATGTGAAAGTCCACTGCTCAAAGGTGGAAGTGCATTGAATACTGCTAGACTAGAATATTGGAGGGGTCAGTGGAATTCCTGG	0	0	0	0	0	0	0	0	0	0	0	0	0	0	0	0	0	0	0	0	0	0	0	0	0	0	0	0	0	0	0	0	0	0	0	0	0	0	0	0	0	0	0	0	0	0	0	0	0
TACGTAGGTGGCAAGCGTTATCCGGAATTATTGGGCGTAAAGGGAGCGTAGGCGGATATTTAAGTGGGATGTGAAATACTTGGGCTCAACCCTGGAACTGCCTCTAAAACTGTTAGTCTAGAGATCGAGAGAGGTGAGTGGAATTCCAAG	0	0	0	0	0	0	0	0	0	0	0	0	0	0	0	0	0	0	0	0	0	0	0	0	0	0	0	0	0	0	0	0	0	0	0	0	0	0	0	0	0	0	0	0	0	0	0	0	0
TACGGAGGGTGCGAGCGTTATTCGGAATCACTGGGCGTAAAGCGATCGAAGGCGGACTTATAAGTCTGATGTTAAATACCCACGGCTCAACCGGGGTGCCGCATTGGAAACTGTAAGTCTGGAGTAATGCAGAGGAAGCTGGAATTTCCA	0	0	0	0	0	0	0	0	0	0	0	0	0	0	0	0	0	0	0	0	0	0	0	0	0	0	0	0	0	0	0	0	0	0	0	0	0	0	0	0	0	0	0	0	0	0	0	0	0
TACGGGAGGGGCAAGCGTTATCCACAATGACTGGGCGTAAAGAGTCCGTAGACAGTACTGTAAGTTATTTGTTAAATCCTAGAGCTCAACTTTAGAAAAGCATTTAATACTACTTTACTTGAGTTTTGTTCAGAAGAGTAGAATTCCATG	0	0	0	0	0	0	0	0	0	0	0	0	0	0	0	0	0	0	0	0	0	0	0	0	0	0	0	0	0	0	0	0	0	0	0	0	0	0	0	0	0	0	0	0	1	0	0	0	0
TACGGGAGGGGCAAGCGTTATCCGTAATTACTGGGCGTACAGAGTCCGTAGATTGTAATATAAGTTATATGTTAAAATTTAAAGCTTAACTTTAAAAAGCTATAAAATACTGTTTTACTCGAGTTTAATACAGAAAAGCAGAATTTCGTG	0	0	0	0	0	0	0	0	0	0	0	0	0	0	0	0	0	0	0	0	0	0	0	0	0	0	0	0	0	0	0	0	0	0	0	0	0	0	0	0	0	0	0	0	0	0	0	0	0
TACGGGAGGGGCAAGCGTTATCCAAAATTACTGGGCGTAAAGTGTCCGTAGACGGTAATATAAGTTTTATGTTAAAATTTAAAGCTTAACTTTAAAAGAATATAAAATACTGTTTTACTTGAGTTTTATACGGAAGAGTAGAATTTCATG	0	0	0	0	0	0	0	0	0	0	0	0	0	0	0	0	0	0	0	0	0	0	0	0	0	0	0	0	0	0	0	0	0	0	0	0	0	0	0	0	0	0	0	0	0	0	0	0	0
TACGGGAGGGGCAAGCGTTATCCAAAATGACTGGGCGTAAAGAGTCCGTAGACAGTACTGTAAGTTATTTGTTAAAGCCTAAAGCTCAACTTTAGAAGAGCATTTAATACTACTTTACTTGAGTTTTGTTCAGAAGAGTAGAATTCCATG	0	0	0	0	0	0	0	0	0	0	0	0	0	0	0	0	0	0	0	0	0	0	0	0	0	0	0	0	0	0	0	0	0	0	0	0	0	0	0	0	0	0	0	0	0	0	0	0	0
TACGGGGGGGGCAAGCGTTGTCCGGAATTACTGGGCGTAAAGGGCGTGTAGGCGGATAGGTCAGTCGATGGTGAAATCCTACAGCTTAACTGTAGAATTGCCTTTGATACTGCCTATCTTGAGTTCGGGAGAGGGAAGCGGAATTCCTGG	0	0	0	0	0	0	0	0	0	0	0	0	0	0	0	0	0	0	0	0	0	0	0	0	0	0	0	0	0	0	0	0	0	0	0	0	0	0	0	0	0	0	0	0	0	0	0	0	0
TACGGAGGGGGCTAACGTTGTTCGGAATTACTGGGCGTAAAGGGCGTGTAGGCGGTTATATAAGTCAGTTGTGAAAGGCCTAGGCTTAACCTAGGAAGGGCAATTGAAACTGTATTGCTAGAGTACGAGAGAGGGAAGTGGAATTTCCAG	0	0	0	0	0	0	0	0	0	0	0	0	0	0	0	0	0	0	0	0	0	0	0	0	0	0	0	0	0	0	0	0	0	0	0	0	0	0	0	0	0	0	0	0	0	0	0	0	0
TACGGGGGATACAAGCGTTGTCCGGAATTACTGGGCGTAAAGAGTGTGTAGGTAGTTTGATATATTTTTAATTAAAAAGAATTACAATAAGTAATTCTTGTTAAAAAAATTATTTAACTTGAGTCTGTTAGGGGTAAAAGGAATTTTTTG	0	0	0	0	0	0	0	0	0	0	0	0	0	0	7	0	0	0	0	0	0	0	0	0	0	0	0	0	0	0	0	0	0	0	0	0	0	0	0	0	0	0	0	0	0	0	0	0	0
TACGGAAGGTGCTAGCGTTGTTCGGAATTACTGGGCGTAAAGGGTGCGTAGGCGGATTTGTAAGTCAAAGGCTAAATTCCTGAGCTCAACTCAGTGGTCGTCGTTGAAACTACAAATCTAGAGTGTAATAGAGGATAACGGAATCCTCAG	0	0	0	0	0	0	0	0	0	0	0	0	0	0	0	0	0	0	0	0	0	0	0	2	0	0	0	0	0	0	0	0	0	0	0	0	0	0	0	0	0	0	0	0	0	0	0	0	0
TACGTAGGGCGCAAGCCTTAATCGGATTTACTGGGCGTAAAGGGTGCGTAGGCGGCCTAGCAAGTTGAATGTGAAATTCCAGGGCTCACCCCTGTAGCTGCATTCAAAACTGCTAGGCTAGAGTGCAAAGGGGGAAAGTGGAATTCCGCA	0	0	0	0	0	0	0	0	0	0	0	0	0	0	0	0	0	0	0	0	0	0	0	0	0	0	0	0	0	0	0	0	0	0	0	0	0	0	0	0	0	0	0	0	0	0	0	0	0
TACGGAGGGTGCGAGCGTTGTTCGGATTTATTGGGCGTAAAGGGCGCGTAGGCGGATTGACAAGTCTTTTGGTGAAATCTTCACCGCTTAACGGGAAAATTGCCGGAGAAACTGTCAGTCTCGAGAACGGTAGAGGTGAGTGGAATTCCT	0	0	0	0	0	0	0	0	0	0	0	0	0	0	0	0	0	0	0	0	0	0	0	0	0	0	0	0	0	0	0	0	0	0	0	0	0	0	0	0	0	0	0	0	0	0	0	0	0
TACGGGAGGGGCAAGCGTTATTCGAAATAACTGGGCGTAAAGAGTTCGTAGACGGTAATATAAGTTATTTGTTAATTTTTAAAGCTTAACTTTAAGCCAGCAAATAAAACTGTATTACTTGAGTTTTTTTCAGAAAAGCAGAATTTTATA	0	0	0	0	0	0	0	0	0	0	0	0	0	0	0	0	0	0	0	0	0	0	0	0	0	0	0	0	0	0	0	0	0	0	0	0	0	0	0	0	0	0	0	0	0	0	0	0	0
TACGTAGGGTGCAAGCGTTGTTCGGAATCACTGGGCGTAAAGGGCGTGTAGGCGGATCGATAAGCTAGAGGTGAAAGCCCGGGGCTCAACCTCGGAATAGCATTTGAAACTGGTCATCTAGAGTACTGTAGAGGGGGGTAGAATTTCAGG	0	0	0	0	0	0	0	0	0	0	0	0	0	0	0	0	0	0	0	0	0	0	0	0	0	0	0	0	0	0	0	0	0	0	0	0	0	0	0	0	0	0	0	0	0	0	0	0	0
TACGGAGGGGGCAAGCGTTATTCAGAATTACTGGGCGTAAAGGGCGTGTAGGCCGCTTTATAAGTTAGATGCTAAATCCCTTGGCTTAACCAAGGTAGGGCATTTAATACTGTAGAGCTAGAGTACGGTAGAGGAGAATGGAATTTCCAG	0	0	0	0	0	0	0	0	0	0	0	0	0	0	0	0	0	0	0	0	0	0	0	0	0	0	0	0	0	0	0	0	0	0	0	0	0	0	0	0	0	0	0	0	0	0	0	0	0
TACGGGAGGGGCAAGCGTTATCCACCATTACTGGGCGTATAGAGTCCGTAGATTGTAATATAAGTTATATGTTAAAATTTAAAGCTTAACTTTAAAAAAAATACAATACTGTTTTACTTGAGTTTGTTATAGAAGAGTAGAATATCATGT	0	0	0	0	0	0	0	0	0	0	0	0	0	0	0	0	0	0	0	0	0	0	0	0	0	0	0	0	0	0	0	0	0	0	0	0	0	0	0	0	0	0	0	0	0	0	0	0	0
TACGGATGGTGCTAGCGTTGTTCGGATTCATTGGGCGTAAAGGGCACGCAGGCGGTTATATAAGTCAATAGACCAATCCCACGGCTCAACTGTGGATCCTCTATTGAAACTGTATGACTTGAGTTCAGGAGAGGAGAGTGGAATTCCTGG	0	0	0	0	0	0	0	0	0	0	0	0	0	0	0	0	0	0	0	0	0	0	0	0	0	0	0	0	0	0	0	0	0	0	0	0	0	0	0	0	0	0	0	0	0	0	0	0	0
TACGGAGGGGGTTAGCGTTGTTCGGAATTACTGGGCGTAAAGCGTACGTAGGCGGAACGTTAAGTTGGATGTGAAAGCCCCGGGCTCAACCTGGGAACTGCATTCAAAACTGGCGTTCTTGAGTTCAAGAGAGGGTGGTGGAATTCCTGG	0	0	0	0	0	0	0	0	0	0	0	0	0	0	0	0	0	0	0	0	0	0	0	0	0	0	0	0	0	0	0	0	0	0	0	0	0	0	0	0	0	0	0	0	0	0	0	0	0
TACGGAGGGTGCGAGCGTTGTTCGGAATTACTGGGCGTAAAGAGCATGTAGGCGGTTTTATAAGTCGGGTGTGAAATCCCTGGGCTCAACCCAGGAACTGCGCTCGATACTGTAGAACTTGAGTTCGGGAGAGGGGTGTGGAATTCCTAG	0	0	0	0	0	0	0	0	0	0	0	0	0	0	0	0	0	0	0	0	0	0	0	0	0	0	0	0	0	0	0	0	0	0	0	0	0	0	0	0	0	0	0	0	0	0	0	0	0
TACGGAGGGTGCAAGCGTTGTTCGGAATTACTGGGCGTAAAGGGCGCGCAGGCGGCTTGATAAGTTAGATGTGAAATCCCCGGGCTCAACCCGGGAACTGCATTTGATACTGGCATGCTAGAGTGTGGTAGAGGTGAGTGGAATTTCAGG	0	0	0	0	0	0	0	0	0	0	0	0	0	0	0	0	0	0	0	0	0	0	0	0	0	0	0	0	0	0	0	0	0	0	0	0	0	0	0	0	0	0	0	0	0	0	0	0	0
TACGGGAGGGGCAAGCGTTATCCGTAATGACTGGGTGTAAAGGGTCCGTAGACCGTATTGTAAGTTATTTGTTAAATCCTAAAGCTTAACTTTAGAAAAACATTTAATACTACTTTACTTGAGTTTTGTTCAGAAGAGTAGAATTCCGTG	0	0	0	0	0	0	0	0	0	0	0	0	0	0	0	0	0	0	0	0	0	0	0	0	0	0	0	0	0	0	0	0	0	0	0	0	0	0	0	0	0	0	0	0	0	0	0	0	0
TACGGAGGGTGCGAGCGTTGTTCGGATTTATTGGGCGTAAAGGGCGCGTAGGCGGATTGACAAGTCTTTTGGTGAAATCTTCACCGCTTAACGGGAAAATTGCCGGAAAAACTGTCAGTCTCGAGAACGGTAGAGGTGAGTGGAATTCCT	0	0	0	0	0	0	0	0	0	0	0	0	0	0	0	0	0	0	0	0	0	0	0	0	0	0	0	0	0	0	0	0	0	0	0	0	0	0	0	0	0	0	0	0	0	0	0	0	0
TACGTGTGGTCCAAGCGTTGTTCGGAATTACTGGGCTTAAAGGGTGCGTAGGCGGCCTGCTAAGTCAGGGGTGAAATCTGGTGGCCCAACCATCAGACTGCCTTTGATACTGGTAGGCTTGAGTCCATTAGGGATAAGCGGAACGTGTAG	0	0	0	0	0	0	0	0	0	0	0	0	0	0	0	0	0	0	0	0	0	0	0	0	0	0	0	0	0	0	0	0	0	0	0	0	0	0	0	0	0	0	0	0	0	0	0	0	0
TACAGAGGGTGCTAGCGTTGTTCGGAATTACTGGGCGTAAAGGGCGCGTAGGCGGCATAGTAAGTCAGATGTGAAATCTCGGTGCTTAACATCGAAATTGCATTTGATACTGCTAAGCTTGAGTGCAGTAGAGGATGGCGGAATTCCCAG	0	0	0	0	0	0	0	0	0	0	0	0	0	0	0	0	0	0	0	0	0	0	0	0	0	0	0	0	0	0	0	0	0	0	0	0	0	0	0	0	0	0	0	0	0	0	0	0	0
CACGGAGGGCGCGAGCGTTGTTCGGAATCACTGGGCGTAAAGCGCGCGTAGGCGGTTACGTAAGTCATCTGTGAAAGCCCGAGGCTCAACTTCGGGACGCCAGGTGAGACTGTGTGACTAGAGCATGGTAGAGGCAAGTGGAATTCCCGG	0	0	0	0	0	0	0	0	0	0	0	0	0	0	0	0	0	0	0	0	0	0	0	0	0	0	0	0	0	0	0	0	0	0	0	0	0	0	0	0	0	0	0	0	0	0	0	0	0
CACGGAGGGCGCGAGCGTTGTTCGGAATCACTGGGCGTAAAGCGCGCGTAGGCGGTTACGTAAGTCATCTGTGAAAGCCCGAGGCTCAACTTCGGGGCGCCAGGTGAGACTGTGTGACTAGAGCATGGTAGAGGCAAGTGGAATTCCCGG	0	0	0	0	0	0	0	0	0	0	0	0	0	0	0	0	0	0	0	0	0	0	0	0	0	0	0	0	0	0	0	0	0	0	0	0	0	0	0	0	0	0	0	0	0	0	0	0	0
TACGGAGGGTGCAAGCGTTAATCGGAATTACTGGGCGTAAAGCGTGCGTAGGCGGTTTGGTAAGTCAGATGTGAAATCTCAGGGCTCAACCCTGAAACTGCATCCGATACTGCCAGACTTGAGTAATGGAGGGGTAGCTGGAATTCTCGG	0	0	0	0	0	0	0	0	0	0	0	0	0	0	0	0	0	0	0	0	0	0	0	0	0	0	0	0	0	0	0	0	0	0	0	0	0	0	0	0	0	0	0	0	0	0	0	0	0
TACGTAGGGTGCAAGCGTTATCCGGATTTATTGGGCGTAAAGCGTTTCGTAGGCGGTAAATCAAGTCTTTAGTCTAAGCCCGCGGCTCAACTGCGGAAAGGCTGGGGAAACTAATTTACTTGAGTTTGTTCGGGGGAGCTGGAATTCTCG	0	0	0	0	0	0	0	0	0	0	0	0	0	0	5	0	0	0	0	0	0	0	0	0	0	0	0	0	0	0	0	0	0	0	0	0	0	0	0	0	0	0	0	0	0	0	0	0	0
TACGTATGTGGCAAGCGTTATCCGGAATTACTGGGCGTAAAGCGTCTGTAGGGGGTTTGTTAAGTGAGGTGTAAAATCTCCAGGCTCAACCTGGAACCCGCATCTCATACTGGCAAACTAGAAGAAGGCAGAGGCAAGTAGAATTCCCGG	0	0	0	0	0	0	0	0	0	0	0	0	0	0	3	0	0	0	0	0	0	0	0	0	0	0	0	0	0	0	0	0	0	0	0	0	0	0	0	0	0	0	0	0	0	0	0	0	0
TACGAAGGGGGCTAGCGTTGTTCGGAATTACTGGGCGTAAAGCGCACGTAGGCGGGTCAGTAAGTCAATTGTGAAAGCCCAGGGCTCAACCCTGGAATTGCAGTTGAAACTACCGACCTTGAATGCTTGAGGGGATGGCGGAATTCCTGG	0	0	0	0	0	0	0	0	0	0	0	0	0	0	2	0	0	0	0	0	0	0	0	0	0	0	0	0	0	0	0	0	0	0	0	0	0	0	0	0	0	0	0	0	0	0	0	0	0
TACGGAGGTGGCGAGCGTTGTTCGGAATTACTGGGCGTAAAGGGTGCGTAGGCGGTTGGTCATGTTCGGTGTGAAATCCCACGGCTTACCTGTGGAACTGCATCGAAAACTGTCCGACTTGAGTGCAGGAGGGGAAAGCGGAATTCCCGG	0	0	0	0	0	0	0	0	0	0	0	0	0	0	2	0	0	0	0	0	0	0	0	0	0	0	0	0	0	0	0	0	0	0	0	0	0	0	0	0	0	0	0	0	0	0	0	0	0
TACGAAGGTGGCGAGCGTTGTTCGGATTTACTGGGCATAAAGGGCGTGTAGGCGGCCTAGTAAGCGGAATGTGAAAGCCCGGGGCTCAACCCCGGAACTGCGTTCCGAACTGCTGGACTAGAGGACAGGAGGGGGATCGGGAACTCTAGG	0	0	0	0	0	0	0	0	0	0	0	0	0	0	2	0	0	0	0	0	0	0	0	0	0	0	0	0	0	0	0	0	0	0	0	0	0	0	0	0	0	0	0	0	0	0	0	0	0
CACGAAGGTGGCGAGCGTTGTTCGGAATTACTGGGCATAAAGCGCGCGTAGGTGGTCTCGTGTGTCGATGGTGAAATCCTGCAGCTCAACTGCAGAACTGCTATCGAAACTACGGGGCTAGAGGGCAGGAGGGGAGAGTGGAATTCCAAG	0	0	0	0	0	0	0	0	0	0	0	0	0	0	2	0	0	0	0	0	0	0	0	0	0	0	0	0	0	0	0	0	0	0	0	0	0	0	0	0	0	0	0	0	0	0	0	0	0
TACGGGAGGGGCAAGCGTTATCTGAAATCACTGGGCGTAAAGGGTCCGTAGACTGTATTGTAAGTTATTTGTTAAATCCTAAAGCCTAACTTTAGAAAAGCATTTAATACTACTATACTTGAGTTTTTTGCAGAAAAGTAGAATTTCATG	0	0	0	0	0	0	0	0	0	0	0	0	0	0	2	0	0	0	0	0	0	0	0	0	0	0	0	0	0	0	0	0	0	0	0	0	0	0	0	0	0	0	0	0	0	0	0	0	0
GACAGAGGTGGCAAGCGTTGTTCGGATTTACTGGGCTTAAAGGGCGTGTAGGCGTCCTGATAAGTCAGATGTGAAAGCCCTGGGCTTAACCTGGGAATTGCATTCGAAACTGCGTAGCTAGAGTTTGGTAGAGGTAAGTGGAATTCAGGG	0	0	0	0	0	0	0	0	0	0	0	0	0	0	2	0	0	0	0	0	0	0	0	0	0	0	0	0	0	0	0	0	0	0	0	0	0	0	0	0	0	0	0	0	0	0	0	0	0
TACGGGGGGGGCAAGCGTTGTTCGGAATTACTGGGCGTAAAGGGCGCGTAGGCGGACGGGAAAGTCTCTCGTGAAATCCCACGGCTCAACCGTGGAATTGCGGGCGATACTACTCGTCTTGAGTTCGGGAGAGGAGTGTGGAATTCCCAG	0	0	0	0	0	0	0	0	0	0	0	0	0	0	2	0	0	0	0	0	0	0	0	0	0	0	0	0	0	0	0	0	0	0	0	0	0	0	0	0	0	0	0	0	0	0	0	0	0
TACGGGAGGGGCAAGCGTTATCTGAAATCACTGGGCGTAAAGGGTCCGTAGACTGTATTGTAAGTTATTTGTTAAAGCCTAAAGCTTAACTTTAGAAAAGCATTTAATACTACTATACTTGAGTTTTTTGCAGAAAAATAGAATTTCATG	0	0	0	0	0	0	0	0	0	0	0	0	0	0	2	0	0	0	0	0	0	0	0	0	0	0	0	0	0	0	0	0	0	0	0	0	0	0	0	0	0	0	0	0	0	0	0	0	0
GACGAGGGATACAAGCGTTATCCGGATTTACTGGGCGTAAAGCGTGTGTAGGTGGTTTAATATATTTTTAATTAAAGACAATTATATATAATTTTTGTTAAAAATATTATTTAACTTGAGTTTGTTAGGGGTAAAAGGAATTTTTTGAGG	0	0	0	0	0	0	0	0	0	0	0	0	0	0	0	0	0	0	0	0	0	0	0	0	0	0	0	0	0	0	0	0	0	0	0	0	0	0	0	0	0	0	0	0	0	0	0	0	0
GACGAGGGATACGAGCGTTGTCCGAATTTACTGGGCGTAAAGCGTGTGTAGGTGGTTTAATATATTTTCAATTAAAGACAATTATGTATAATTTTTGTTGAAAATATTATTTAACTTGAGTTTGTTAGGGGTAAAAGGAATTTTTTGAGG	0	0	0	0	0	0	0	0	0	0	0	0	0	0	0	0	0	0	0	0	0	0	0	0	0	0	0	0	0	0	0	0	0	0	0	0	0	0	0	0	4	0	0	0	0	0	0	0	0
TACGGAGGGTGCAAGCGTTAATCGGAATTACTGGGCGTAAAGCGTCCGCAGGCGGAAACATAAGTAGGTTATTAAATACCGGTGCTCAACATCGGTGCTGTAATCTAAACTGGTAATCTAGAGGATGGGAGAGGAGTGTAGAATTCTACA	0	0	0	0	0	0	0	0	0	0	0	0	0	0	0	0	0	0	0	0	0	0	0	0	0	0	0	0	0	0	0	0	0	0	0	0	0	0	0	0	0	0	0	0	0	0	0	0	0
TACTTCTTTTTCCCGCGTTCCTCTTCCTTCCTGGGCGTCCCGCGCGCGTCGGTGGTTGAGTAAGTCCGCTGTGAAAGCCCCGGGCTTAACCTGGGAACTGCATTTGATACTGCTTAACTAGAGTATGGTAGAGGGAAGTGGAATTCCACA	0	0	0	0	0	0	0	0	0	0	0	0	0	0	0	0	0	0	0	0	0	0	0	0	0	0	0	0	0	0	0	0	0	0	0	0	0	0	0	0	0	0	0	0	0	0	0	0	0
TACGGAGGGTGCAAGCGTTAATCGGAATTACTGGGCGTAAAGCGTCCGCAGGCGGATTGCCAAGTAGGTTATTAAATACCGGTGCTCAACATCGGTGCTGTAATCTAAACTGGTAATCTAGAGGATGGGAGAGGAGTGTAGAATTCTACA	0	0	0	0	0	0	0	0	0	0	0	0	0	0	0	0	0	0	0	0	0	0	0	0	0	0	0	0	0	0	0	0	0	0	0	0	0	0	0	0	0	0	0	0	0	0	0	0	0
TACGGAGGGTGCAAGCGTTAATCGGAATTACTGGGCGTAAAGCGTGCGTAGGCGGATTGCCAAGTAGGTTATTAAATACCGGTGCTCAACATCGGTGCTGTAATCTAAACTGGTAATCTAGAGGATGGGAGAGGAGTGTAGAATTCTACA	0	0	0	0	0	0	0	0	0	0	0	0	0	0	0	0	0	0	0	0	0	0	0	0	0	0	0	0	0	0	0	0	0	0	0	0	0	0	0	0	0	0	0	0	0	0	0	0	0
TACGGAGGGTGCAAGCGTTGTTCGGATTTACTAGGCGTAAAGCGCGTGTAGGTGTCTTGATAAGCCTTGTCTTAAAGTCCACGGCTTAACCGTGGAAAGCGACAGGGAACTATCAGGATTGAGTACAAGAGAGGAAAGCAGAATTCCTGG	0	0	0	0	0	0	0	0	0	0	0	0	0	0	0	0	0	0	0	0	0	0	0	0	0	0	0	0	0	0	0	0	0	0	0	0	0	0	0	0	0	0	0	0	0	0	0	0	0
GACGAAGGTGGCAAGCGTTGTTCGGAATCACTGGGCTTAAAGCGCGCGTAGGCGGCTTGGTAAGCGGAAGTTGAAAGCCCTCGGCTCAACCGAGGAACTGGCTTTCGAACTGCCTTGCTTGAGTGCAGAAGGGGAAAGTGGAATTCCTGG	0	0	0	0	0	0	0	0	0	0	0	0	0	0	0	0	0	0	0	0	0	0	0	0	0	0	0	0	0	0	0	0	0	0	0	0	0	0	0	0	0	0	0	0	0	0	0	0	0
TACGTAGGGGGCGAGCGTTGTCCGGATTTATTGGGCGTAAAGAGCGTGTAGGCGGTTTCCTAAGTCGAGTGTTAAATATATGGGCTCAACCCATAAACTGCGCTCGATACTGGGATTCTCGAGAAATACAGAGGAAAGCGGAACTTCCGG	0	0	0	0	0	0	0	0	0	0	0	0	0	0	0	0	0	0	0	0	0	0	0	0	0	0	0	0	0	0	0	0	0	0	0	0	0	0	0	0	0	0	0	0	0	0	0	0	0
TACGTAAGGGGCGAGCGTTACTCGGAATCACTGGGCGTAAAGAGCTTGTAGGCGGTTTTTTAAGTCACATGTAAAATGCTAGGGCTTAACCTTAGGAATGCGTGTGAAACTGAGAGACTTGAACTTGGTGGAAGGCAGTGGAACTCCCGG	0	0	0	0	0	0	0	0	0	0	0	0	0	0	0	0	0	0	0	0	0	0	0	0	0	0	0	0	0	0	0	0	0	0	0	0	0	0	0	0	0	0	0	0	0	0	0	0	0
TACGAAGGTCCCGAGCGTTATTCGGAATCACTGGGCGTAAAGAGTACGTAGGTGGCTTGGTATGTCAATGGTGAAATCCTGTGGCTCAACCACAGAACTGCCATTGAAACTGCCTTGCTTGAGTACAGGAGGGGAGAGTGGAATTCCTAG	0	0	0	0	0	0	0	0	0	0	0	0	0	0	0	0	0	0	0	0	0	0	0	0	0	0	0	0	0	0	0	0	0	0	0	0	0	0	0	0	0	0	0	0	0	0	0	0	0
TACGGGGGGTGCAAGCCTTATTCGGAATCACTGGGCGTAAAGGGTGCGTAGACGGATTTGTAAGTCAGTCGTAAAATCTTATAGCTTAACTATGAGGCTGCGATTGAAACTACTTATCTAGAGACTGAAAGAGAGAGGTGGAACTCTCGG	0	0	0	0	0	0	0	0	0	0	0	0	0	0	0	0	0	0	0	0	0	0	0	0	0	0	0	0	0	0	0	0	0	0	0	0	0	0	0	0	0	0	0	0	0	0	0	0	0
TACGGAGGTGGCGAGCGTTGTTCGGATTTACTGGGCGTAAAGGGTCCGTAGGCGGCCGTGCAAGTCAGGCGTGAAAGCCCTCGGCTCAACCGGGGAACTGCGTTTGATACTGCACGGCTTGAGCGCCGGAGAGGAGGGTGGAATTCCCGG	0	0	0	0	0	0	0	0	0	0	0	0	0	0	0	0	0	0	0	0	0	0	0	0	0	0	0	0	0	0	0	0	0	0	0	0	0	0	0	0	0	0	0	0	0	0	0	0	0
TACGGAGAGCGCAAGCGTTGTTCGGAATTATTGGGCGTAAAGGGCGTGTAGGCGGTCTAGTAAGTTAGTGGTGAAATCTCCGCTCTCAAAGTGGAGGCTGCTATTAATACTGCTAGACTAGAGAATAGTAGAGGGTGGCGGAATTCCTAG	0	0	3	0	0	0	0	0	0	0	0	0	0	0	0	0	0	0	0	0	0	0	0	0	0	0	0	0	0	0	0	0	0	0	0	0	0	0	0	0	0	0	0	0	0	0	0	0	0
TACGGAGGGTGCAAGCGTTATCCGGAATCACTGGGTTTAAAGGGTGCGTAGGTGGCGTTATAAGTTAGAGGTGAAAGCCCCGGGCTCAACCTGGGAACAGCCTTTAAAACTATTTGTCTAGAATCCGGGAGGGGAGTGTGGAATTCCTAG	0	0	0	0	0	0	0	0	0	0	0	0	0	0	0	0	0	0	0	0	0	0	0	0	0	0	0	0	0	0	0	0	0	0	0	0	0	0	0	0	0	0	0	0	0	0	0	0	0
TACGGAGGGTGCAAGCGTTAATCGGAATTACTGGGCGTAAAGCGCGCGTAGGCGGATCTATAAGTCAGAGGTGAAAGGCCAGGGCTCAACCCTGGGACTGCCTTTGATACTGTAGGTCTTGAGTTACAGTGGAGTTGCCGGAACATGTGG	0	0	0	0	0	0	0	0	0	0	0	0	0	0	0	0	0	0	0	0	0	0	0	0	0	0	0	0	0	0	0	0	0	0	0	0	0	0	0	0	0	0	0	0	0	0	0	0	0
TACGGAGGGTGCAAGCGTTAATCGGAATTACTGGGCGTAAAGCGCGCGTAGGTGGCTTATTAAGCAGGGTGTGAAATCCCCGGGCTCAACCTGGGAACTGCATTCTGAACTGTTAGGCTAGAGTTTAGTAGAGGGTGGTGGAATTTCTGG	0	0	0	0	0	0	0	0	0	0	0	0	0	0	0	0	0	0	0	0	0	0	0	0	0	0	0	0	0	0	0	0	2	0	0	0	0	0	0	0	0	0	0	0	0	0	0	0	0
TACGTAAGTGGCAAACGTTGTCCGGATTCACTGGGTGTAAAGCGCATGTAGGCGGCCCTCTAAGTCTGAGGTGAAATCTCTGGGCTCAACCCAGAAACGGCCTTGGAAACTGGCGAGCTTGAGGGTCAGAGGGGAAAGTGGAATTTCGGG	0	0	0	0	0	0	0	0	0	0	0	0	0	0	0	0	0	0	0	0	0	0	0	0	0	0	0	0	0	0	0	0	0	0	0	0	0	0	0	0	0	0	0	0	0	0	0	0	0
GACGAGGGATACAAGCGTTATCCGGATTTACTGGGCGTAAAGCGTGTAGGTGGTTTAACATATTTTTAATTAAAGAAAATTATATATAATTTTTGTTAAAAATATTATTTAACTTGAGTGTGTTAGGGGTAAAAGGAATTTTTTGAGGAG	0	0	0	0	0	0	0	0	0	0	0	0	0	0	0	0	0	0	0	0	0	0	0	0	0	0	0	0	0	0	0	0	0	0	0	0	0	0	0	0	0	0	0	0	0	0	0	0	0
GACGAGGGATACAAGCGTTATCCGGATTTACTGGGCGTAAAGCGTGTGTAGGTGGTTTAATATATTTTTAATTAAAGACAATTATATATAATTTTTGTTAAAAATATTATTTAACTTGAGTGTGTTAGGGGTAAAAGGAATTTTTTGAGG	0	0	0	0	0	0	0	0	0	0	0	0	0	0	0	0	0	0	0	0	0	0	0	0	0	0	0	0	0	0	0	0	0	0	0	0	0	0	0	0	0	0	0	0	0	0	0	0	0
TACGTAAGGGACGAGCGTTATTCGGAATTACTGGGCGTAAAGGGCATGTAGGCGGTATATTAGGCTGAGTATTAAAGACCCGGGCTCAACCTGGGGGGTGTACTTGATACTGTTATACTAGAGTGTAGGAGAGGAAGATGGAATTTCCGG	0	0	0	0	0	0	0	0	0	0	0	0	0	0	0	0	0	0	0	0	0	0	0	0	0	0	0	0	0	0	0	0	0	0	0	0	0	0	0	0	0	0	0	0	0	0	0	0	0
TACGTAGGGTGCAAGCGTTATCCGGAATTATTGGGCGTAAAGAGTATCGTAGGCTGTCTAATAAGTGTGTGGTGAAATCCTTAGGCTCAACTTAAGAATTGCTGCATATACTGTTAGACTTGAGTATGTTAGAGGATGCTGGAATTTTCG	0	0	0	0	0	0	0	0	0	0	0	0	0	0	0	0	0	0	0	0	0	0	0	0	0	0	0	0	0	0	0	0	0	0	0	0	0	0	0	0	0	0	0	0	0	0	0	0	0
TACGGGGGATACAAGCGTTGTCCGGAATTATTGGGCGTAAAGAGTGTGTAGATGGTTTAATATATTTTTAATTAAAAAGAATGTTATTATATAATCTTGTTAAAAATAATTATTAAACTTGAGTATGTTAGGGGTAAAAGGAATTTTTTG	0	0	0	0	0	0	0	0	0	0	0	0	0	0	0	0	0	0	0	0	0	0	0	0	0	0	0	0	0	0	0	0	0	0	0	0	0	0	0	0	0	0	0	0	0	0	0	0	0
TACGTAGGGTGCAAGCGTTATCCGGAATTATTGGGCGTAAAGAGTATCGTCGGCTGTCTAATAAGTGTGTGGTGAAATCCTTAGGCTCAACTTAAGAATTGCTGCATATACTGTTAGCCTTGAGTATGTTAGAGGATGCTGGAATTTTCG	0	0	0	0	0	0	0	0	0	0	0	0	0	0	0	0	0	0	0	0	0	0	0	0	0	0	0	0	0	0	0	0	0	0	0	0	0	0	0	0	0	0	0	0	0	0	0	0	0
TACGTAGGGTGCAAGCGTTATCCGGAATTATTGGGCGTAAAGAGTATCGTCGGCTGTCTAATAAGTGTGTGGTGAAATCCTTAGGCTCAACTTAAGAATTGCTGCATATACTGTTAGACTTGAGTATGTTAGAGGATGCTGGAATTTTCG	0	0	0	0	0	0	0	0	0	0	0	0	0	0	0	0	0	0	0	0	0	0	0	0	0	0	0	0	0	0	0	0	0	0	0	0	0	0	0	0	0	0	0	0	0	0	0	0	0
TACGGGGGATACAAGCGTTATTCGGAATTATTGGGCGTAAAGTGTTTGTAGGCGGTCTAGTGTATTATTAGTCCTATAAATAGACATAGTTTATTGGATCTTAATAAGATTATTAGACTAGAGTATGGTAGGGACAAAAGGAAATTTTCG	0	0	0	0	0	0	0	0	0	0	0	0	0	0	0	0	0	0	0	0	0	0	0	0	0	0	0	0	0	0	0	0	0	0	0	0	0	0	0	0	0	0	0	0	0	0	0	0	0
TACGGGGGATACAAGCGTTATTCGGAATTATTGGGCGTAAAGTGTTTGTAGGCGGTTTAGTGGATTATTAGTGTGATACATAAAAAAAGTTTATTTGGCGCTAGTAAGATTATTAAACTAGAGTATGGTAGAGACAAAAGGAATTTTTCG	0	0	0	0	0	0	0	0	0	0	0	0	0	0	0	0	0	0	0	0	0	0	0	0	0	0	0	0	0	0	0	0	0	0	0	0	0	0	0	0	0	0	0	0	0	0	0	0	0
TACGGGGGGGGCAAGCGTTGTTCGGATTTACTGGGCGTAAAGGGCGCGTAGGCGGTGCAAGAAGTTTTGGGTGAAAGTCCCCGGCTCAACCGGGGAAGTGCCTGGAAAACCATTGGACTGGAGTGCTGGAGAGGCAAGCGGAATTTCTGG	0	0	0	0	0	0	0	0	0	0	0	0	0	0	0	0	0	0	0	0	0	0	0	0	0	0	0	0	0	0	0	0	0	0	0	0	0	0	0	0	0	0	0	0	0	0	0	0	0
TACGGAGGGGGCTAGCGTTGTTCGGAATTACTGGGCGTAAAGGGCGCGTAGGCGGTCATACAAGTTAGGTGTGAAAGGTCATGGCTTAACCATGGACAGGAACTTAAAACTGTATGGCTTGAGTATAGGAGAGGAGAGCGGAATTCCCAG	0	0	0	0	0	0	0	0	0	0	0	0	0	0	0	0	0	0	0	0	0	0	0	0	0	0	0	0	0	0	0	0	0	0	0	0	0	0	0	0	0	0	0	0	0	0	0	0	0
TACGTAGGGGGCTAGCGTTATCCGGAATTACTGGGCGTAAAGGGTGCGTAGGCGGCCGCTTAAGTAGGATGTGAAATCTCCCGGCTCAACCGGGGAACTGCGTTCTAAACTGGGTGGCTTGAGTGAGATAGAGGTGTGCGGAACTTCCGG	0	0	0	0	0	0	0	0	0	0	0	0	0	0	0	0	0	0	0	0	0	0	0	0	0	0	0	0	0	0	0	0	0	0	0	0	0	0	0	0	0	0	0	0	0	0	0	0	0
TACGGGAGGGGCAAGCGTTATCTGAAATCACTGGGCGTAAAGCGTTCGTAGATGGTATTGTAAGTTAATTGTTAAAGCTTAAAACTCAATATTAAAAAAGCTTTTAATACTGCTATACTTGAGTTTTTTACAGAAAAGTAGAATTTCACG	0	0	0	0	0	0	0	0	0	0	0	0	0	0	0	0	0	0	0	0	0	0	0	0	0	0	0	0	0	0	0	0	0	0	0	0	0	0	0	0	0	0	0	0	0	0	0	0	0
GACAGAGGGTGCTAGCGTTGTTCGGAATGACTGGGCGTAAAGGGTGAGTAGGTGGTTTATTAAGTAAGATGTGAAATACCTTGGCTCAACCAAGGAAGTGCATTTGAAACTGCTTAACTAGAGTACAGGAGGGGAAAGTGGAATTCCCAG	0	0	0	0	0	0	0	0	0	0	0	0	0	0	0	0	0	0	0	0	0	0	0	0	0	0	0	0	0	0	0	0	0	0	0	0	0	0	0	0	0	0	0	0	0	0	0	0	0
TACGTAGGTCGCGAGCGTTATCCGGAATTATTGGGCGTAAAGAGCATGTAGGCGGTCATATAAGTCTATTGTGAAAGGCATCGGCTTAACCGATGAATTGCAGTAGAAACTGTATAACTTGAGTTCGAGAGAGGGAAATGGAATTCCATG	0	0	0	0	0	0	0	0	0	0	0	0	0	0	0	0	0	0	0	0	0	0	0	0	0	0	0	0	0	0	0	0	0	0	0	0	0	0	0	0	0	0	0	0	0	0	0	0	0
TACGGGAGGGGCAAGCGTTATCTAGAATCACTGGGCGTAAAGGGTCCGTAGACTGTATTGTAAGTTATTTGTTAAAGCCTAAAGCCTAACTTTAGAAAAGCATTTAATACTACTATACTTGAGTTTTTTGCAGAAGAGCAGAATTTCATG	0	0	0	0	0	0	0	0	0	0	0	0	0	0	0	0	0	0	0	0	0	0	0	0	0	0	0	0	0	0	0	0	0	0	0	0	0	0	0	0	0	0	0	0	0	0	0	0	0
TACGGGGGGGGCAAGCGTTGCTCGGATTTACTGGGCGTAAAGGGCGTGTAGGCGGCCAAATAAGTCAGGTGTGAAAGCCCTCGGCTCAACCGAGGAACTGCGCTTGATACTGTTTGGCTTGAGTACGGGAGAGGGAAGCGGAATTCCCGG	0	0	0	0	0	0	0	0	0	0	0	0	0	0	0	0	0	0	0	0	0	0	0	0	0	0	0	0	0	0	0	0	0	0	0	0	0	0	0	0	0	0	0	0	0	0	0	0	0
TACGGAGGGGGCAAGCGTTGTTCGGAATTACTGGGCGTAAAGGGCGCGTAGGCGGTCTCATAAGTCAGGCGTGAAATCCCATGGCTTAACCATGGAATTGCGTTTGATACTGTCAGACTTGAGTACAGGAGAGGAGAGTGGAATTCCTAG	0	0	0	0	0	0	0	0	0	0	0	0	0	0	0	0	0	0	0	0	0	0	0	0	0	0	0	0	0	0	0	0	0	0	0	0	0	0	0	0	0	0	0	0	0	0	0	0	0
TACGTAGGGTGCGAGCGTTATCCGGATTTATTGGGCGTAAAGGGTTTCGTAGGCGGTTTAGTAAGTAGTGGGTTAAAGCCCCAGGCTCAACCTGGGAAAAGCTCATTAAACTACTAGACTAGAAATTTATCGGGGAAGTTGGAATTCTGC	0	0	0	0	0	0	0	0	0	0	0	0	0	0	0	0	0	0	0	0	0	0	0	0	0	0	0	0	0	0	0	0	0	0	0	0	0	0	0	0	0	0	0	0	0	0	0	0	0
TACGGGGGGGGCAAGCGTTGTTCGGAATTACTGGGCGTAAAGGGCGCGTAGGCGGGCGGATAAGTCTCTCGTGAAATCCCACGGCTCAACCGTGGAATTGCGTGAGATACTATTCGTCTTGAGTTCGGGAGAGGTGTGTGGAATTCCCAG	0	0	0	0	0	0	0	0	0	0	0	0	0	0	0	0	0	0	0	0	0	0	0	0	0	0	0	0	0	0	0	0	0	0	0	0	0	0	0	0	0	0	0	0	0	0	0	0	0
TACGGAGGTGGCAAGCGTTGTTCGGAATCACTGGGCGTAAAGGGTGCGCAGGCGGCTGGTCATGTCCGATGTGAAATCCCACGGCTTACCTGTGGAACTGCATTGGAAACTGACCAGCTTGAGTACAGGAGGGGAAATCGGAATTCCTGG	0	0	0	0	0	0	0	0	0	0	0	0	0	0	0	0	0	0	0	0	0	0	0	0	0	0	0	0	0	0	0	0	0	0	0	0	0	0	0	0	0	0	0	0	0	0	0	0	0
TTCGGAGGTGACAAGCGTTGTTCGGATCCATTGGGCGTAAAGCGCGCGTAGGTGGTGGCGTAAGTCGGAAGTGAAAGCCCTCGGCTCAACCGGGGAATTGCTTCCGATACTGTGTCACTTGAGTGTGAGAGGGGTGAGTGGAACTCCTGG	0	0	0	0	0	0	0	0	0	0	0	0	0	0	0	0	0	0	0	0	0	0	0	0	0	0	0	0	0	0	0	0	0	0	0	0	0	0	0	0	0	0	0	0	0	0	0	0	0
TACGGAGGGGGCAAGCGTTGTTCGGAATTACTGGGCGTAAAGGGCACGTAGGCGGTCTGATAAGTCAGGCGTGAAATCCCATGGCTTAACTATGGAATTGCGTTTGATACTGTCAGACTTGAGTACAGAAGAGGAGAGTGGAATTCCTAG	0	0	0	0	0	0	0	0	0	0	0	0	0	0	0	0	0	0	0	0	0	0	0	0	0	0	0	0	0	5	0	0	0	0	0	0	0	0	0	0	0	0	0	0	0	0	0	0	0
TACGTAGGTGGCAAGCGTTATCCGGAATTACTGGGCGTAAAGCGTGCGCAGGCGGTTTAGAAAGTCTAAGGTTAAAGCCCGAAGCTCAACTTCGGTTCGCCTTGGAAACTAATAAACTAGAGTGTTGGAGAGGACAGTGGAATTTCATAT	0	0	0	0	0	0	0	0	0	0	0	0	0	0	0	0	0	0	0	0	0	0	0	0	0	0	0	0	0	5	0	0	0	0	0	0	0	0	0	0	0	0	0	0	0	0	0	0	0
TACGAAGGGTGCAAGCGTTACTCGGATTTACTGGGCGTAAAGCGTCCGCAGGCTGTTTAGTTAGTTTGATGTGAAAGTCCACTGCTCAAAGGTGGAAGTGCATTGAATACTGCTAAACTAGAATATTGGAGGGGTCAGTGGAATTCCTGG	0	0	0	0	0	0	0	0	0	0	0	0	0	0	0	0	0	0	0	0	0	0	0	0	0	0	0	0	0	4	0	0	0	0	0	0	0	0	0	0	0	0	0	0	0	0	0	0	0
TACAGAGGAGGCAAACGTTGTCCGGATTCACTGGGCGTAAAGGGATTGTAGGTGGCCGATTAAGTCAGATGTGAAATCGTATTGCTCAACAATACAATTGCATTTGATACTGATTGGCTTGAGTGCAGGAAGGGAAATTGGAATTTGCGG	0	0	0	0	0	0	0	0	0	0	0	0	0	0	0	0	0	0	0	0	0	0	0	0	0	0	0	0	0	3	0	0	0	0	0	0	0	0	0	0	0	0	0	0	0	0	0	0	0
GACGGAGGGCGCGAGCGTTGTCCGGAATCATTGGGTGTAAAGGGTCCGCAGGCGGGTTACCAAGTCGGTGGTGAAATTTCCAGGGCTTAACCCGGAGCTTGCCTTCGAAACTGGTAATCTTGAGAACGGGAGAGGATGGAGGAATTCCTG	0	0	0	0	0	0	0	0	0	0	0	0	0	0	0	0	0	0	0	0	0	0	0	0	0	0	0	0	0	3	0	0	0	0	0	0	0	0	0	0	0	0	0	0	0	0	0	0	0
TACGTAGGGGACAAGCATTACTCGGAATTACTGGGCGTAAAGAGAACGTAGGCGGTTTAATAAGTTAGTGGTGAAAGTCCTCGGCTTAACCGAGGGACTGCCATTAAAACTATTAGACTAGAGGACAAGAGAGGAAAGTGGAATTCCTAG	0	0	0	0	0	0	0	0	0	0	0	0	0	0	0	0	0	0	0	0	0	0	0	0	0	0	0	0	0	3	0	0	0	0	0	0	0	0	0	0	0	0	0	0	0	0	0	0	0
TACGGAGGGTGCGAGCGTTAATCGGAATTACTGGGCGTAAAGCGCATGCAGGTGGTTCATTAAGTCTGATGTGAAAGCCCGCGGCTCAACCGTGGAAGTGCATTTGAAACTGTATAGCTTGAGTACTGGAGGGGGTAGTGGAATTCCCGG	0	0	0	0	0	0	0	0	0	0	0	0	0	0	0	0	0	0	0	0	0	0	0	0	0	0	0	0	0	2	0	0	0	0	0	0	0	0	0	0	0	0	0	0	0	0	0	0	0
TACGTAAGGGGCAAGCGTTATCCGGAATTATTGGGCGTAAAGCGTCCGCAGGCGGTTGTCTAAGTCTGTTATTAAATACCAGCGCTCAACGTTGGTGCCGTAATGGAAACTAGACAACTAGAGATCGGGAGAGGCAAAGGGAATAGTGCA	0	0	0	0	0	0	0	0	0	0	0	0	0	0	0	0	0	0	0	0	0	0	0	0	0	0	0	0	0	2	0	0	0	0	0	0	0	0	0	0	0	0	0	0	0	0	0	0	0
TACGGGGGGCGCAAGCGTTGCTCGGAATTACTGGGCGTAAAGGGCGTGTAGGCGGCTTTGTCAGTCGGGTGTGAAATCCCTCGGCTTAACCGAGGAACTGCGCTCGATACTGCAAGGCTTGAGTACGGGAGAGGGAAGCGGAATTCCCGG	0	0	0	0	0	0	0	0	0	0	0	0	0	0	0	0	0	0	0	0	0	0	0	0	0	0	0	0	0	2	0	0	0	0	0	0	0	0	0	0	0	0	0	0	0	0	0	0	0
TACGGGAGGGGCAAGCGTTATCCGGAATGACTGGGCGTAAAGTGTTCGTAGACTGTAAAACAAGTTATTTGTTAAATTTTAAAGCTTAACTTTAAATTAGCTTATAATACTATTTTACTTGAGTTTTATGCAGAAGAGTAGAATTTTATA	0	0	0	0	0	0	0	0	0	0	0	0	0	0	0	0	0	0	0	0	0	0	0	0	0	0	0	0	0	2	0	0	0	0	0	0	0	0	0	0	0	0	0	0	0	0	0	0	0
TACGGAGGGGGTTAGCGTTGTTCGGAATCATTGGGCGTAAAGCGGGCGCAGGCGGTCTGTCAAGTCGGGTGTGAAAGCCCAGGGCTCAACCCTGGAACTGCACTCGAAACTGATAGACTTGAGTCTCGGAGAGGGTGGCGGAATTCCCGG	0	0	0	0	0	0	0	0	0	0	0	0	0	0	0	0	0	0	0	0	0	0	0	0	0	0	0	0	0	2	0	0	0	0	0	0	0	0	0	0	0	0	0	0	0	0	0	0	0
TACGGGAAGGGCAAGCGTTATTCATCATTACTGAGTGTAAAGGGTCCGTAGACTGTAAAGTTAGTTATTTGTTAAAGTTGAACTTTCAATTTTCAATCAGCTTATAATACTGCTTTACTCGAGTTTTATACAGAAAGGTAGAATTTTATA	0	0	0	0	0	0	0	0	0	0	0	0	0	0	0	0	0	0	0	0	0	0	0	0	0	0	0	0	0	2	0	0	0	0	0	0	0	0	0	0	0	0	0	0	0	0	0	0	0
TACGTAGGGTGCAACCGTTGTTCGGAATTATTGGGCGTAAAGGGTGCGTAGGCTGCCTTTTAAGTTAGTTGTGAAATTGCGCGGCTCAACCGCGTAGCTGCAGCTAATACTGGAAGGCTAGAGTTGTCGATAGAGGTAGCGGGAATTTCT	0	0	0	0	0	0	0	0	0	0	0	0	0	0	0	0	0	0	0	0	0	0	0	0	0	0	0	0	0	2	0	0	0	0	0	0	0	0	0	0	0	0	0	0	0	0	0	0	0
TACGTAGGTGGCAAGCGTTATCCGGAATTACTGGGCGTAAAGCGTGCGCAGGCGGTTTGTAAAGTCTAAGGTTAAAGCCCGAAGCTCAACTTCGGTTCGCCTTGGAAACTAATAAACTAGAGTGTTGGAGAGGACAGTGGAATTTCATAT	0	0	0	0	0	0	0	0	0	0	0	0	0	0	0	0	0	0	0	0	0	0	0	0	0	0	0	0	0	2	0	0	0	0	0	0	0	0	0	0	0	0	0	0	0	0	0	0	0
TACGTAAGTGGCGAGCGTTATCCGGAATTACTGGGTGTAAAGAGTATGTAGGCGGCTTGTTAAGTTTTGTGTTAAATATCACGGCTCAACCGTGATCTCGCATGGAAAACTGGCAGGCTTGAGTAGATGAGAGGAGACTGGAATTCCTGG	0	0	0	0	0	0	0	0	0	0	0	0	0	0	0	0	0	0	0	0	0	0	0	0	0	0	0	0	0	2	0	0	0	0	0	0	0	0	0	0	0	0	0	0	0	0	0	0	0
TACGGAGGGTGCAAGCGCTGTTCGGAATTACTGGGCGTAAAGGGCGTGTAGGCGGCCTGGCAAGTCGGGTGTGAAAGCCCTCGGCTCAACCGAGGAAGTGCATCCGAAACTGCTTGGCTTGAGTACCGGAGAGGGGGGTGGAATTCCCGG	0	0	0	0	0	0	0	0	0	0	0	0	0	0	0	0	0	0	0	0	0	0	0	0	0	0	0	0	0	2	0	0	0	0	0	0	0	0	0	0	0	0	0	0	0	0	0	0	0
TACGGAGGGGGCAAGCGTTGTTCGGATTTACTGGGCGTAAAGAGTGCGTAGGCGGGAAGATAAGTGAATCGTGAAATCCTAAGGCTCAACCTTAGAATTGCGTTTCAAACTATCTTTCTTGAGTATGGGCGAGGTAAGTGGAATTCTCAG	0	0	0	0	0	0	0	0	0	0	0	0	0	0	0	0	0	0	0	0	0	0	0	0	0	0	0	0	0	2	0	0	0	0	0	0	0	0	0	0	0	0	0	0	0	0	0	0	0
TACGGAGGGAGCAAGCGTTGTTCGGAATTATTGGGCGTAAAGGGCGTGTAGGCGGTCTAGTAAGTTAGTGGTGAAATCTCCGCTCTCAAAGTGGAGGCTGCTATTAATACTGCTAGACTAGAGAATAGTAGAGGGTGGCGGAATTCCTAG	0	0	0	0	0	0	0	0	0	0	0	0	0	0	0	0	0	0	0	0	0	0	0	0	0	0	0	0	0	1	0	0	0	0	0	0	0	0	0	0	0	0	0	0	0	0	0	0	0
AACGAGAGGGACAAGCGTTATTCATCATGACTGGGCGTAAAGGGTTCGTAGACGGTAAAGTAAGTTTCTAGTAAAAAATTAAAGCTCAACTTTTAAAATGCATGAAAGACTGCTTTACTTGAGTTTTAATACGGGAGAATATAATTTTAT	0	0	0	0	0	0	0	0	0	0	0	0	0	0	0	0	0	0	0	0	0	0	0	0	0	0	0	0	0	0	0	0	0	0	0	0	0	0	0	0	0	0	0	0	0	0	0	0	0
TACGTGAAGTGCAAGCATTAATCGGAATTATTGGGCGTAAAGCGTCTGTAGGTGGTAAATTAAGTCAGGAGTTAAAGAATAGAGCTCAACTCTATAATGCTTCTGAAACTAATTCACTAGAGTTATGGAGAAGGTTGTAGAATTCTTAGT	0	0	0	0	0	0	0	0	0	0	0	0	0	0	0	0	0	0	0	0	0	0	0	0	0	0	0	0	0	0	0	0	0	0	0	0	0	0	0	0	0	0	0	0	0	0	0	0	0
GACAGAGGGTGCAAGCGTTGTTCGGAATTACTGGGCGTAAAGCGTGCGTAGGTGGCTTTGTGTGTTCGGTGTGAAAGCCCTTGGCTCAACCAAGGAAGTGCGCCGAAAACTACAGAGCTCGAGTTCGGGAGAGGATGGTAGAATTCTCAA	0	0	0	0	0	0	0	0	0	0	0	0	0	0	0	0	0	0	0	0	0	0	0	0	0	0	0	0	0	0	0	0	0	0	0	0	0	0	0	0	0	0	0	0	0	0	0	0	0
TACGGGAGGGGCAAGCGCTATCCGGAATGATTGGGCGTAAAGAGTTCGTAGGCACTATCGTAAGTTGAAAGTGAAAGTCTGGAGCTTAACTCCAGGTATATTTTCAAAACTGCTTTATTTGAGTTTAAAAGAGAATAGTGGAATTTCACA	0	0	0	0	0	0	0	0	0	0	0	0	0	0	0	0	0	0	0	0	0	0	0	0	0	0	0	0	0	0	0	0	0	0	0	0	0	0	0	0	0	0	0	0	0	0	0	0	0
TACGGAGGGTGCAAGCGTTAATCGGATTCATTGGGCGTAAAGAGCGCGTAGGCGGGATGGTAAGTCAATTGTGAAAGACCGGGGCTCAACCTCGGGACCGCATTTGAAACTGCCATTCTTGAGGATAGGTGGGGAAAGCGGAATTCCACG	0	0	0	0	0	0	0	0	0	0	0	0	0	0	0	0	0	0	0	0	0	0	0	0	0	0	0	0	0	0	0	0	0	0	0	0	0	0	0	0	0	0	0	0	0	0	0	0	0
TACGAGGGATACAAGTGTTATTCGGAATTACTGGGCGTAAAGTGTATGTAGGTGGTTTAATATATTTTTAATTAAAGTCAACTTTATATATGTGTAGGTTAAAAAAATTATTAAACTTGAGTTTGTTTTGGGTAAAAGGAATTTCTTGAG	0	0	0	0	0	0	0	0	0	0	0	0	0	0	0	0	0	0	0	0	0	0	0	0	0	0	0	0	0	0	0	0	0	0	0	0	0	0	0	0	0	0	0	0	0	0	0	0	0
TACAGAGGGTGCTAGCGTTGTTCGGAATTATTGGGCGTAAAGGGTGCGTAGGCTGCCTTTTAAGTCAATTGGGAAATTCTGGGGCTTAACCCCAGCGCTCCAATTGATACTATCAGGCTAGAGTATGGAAGAGGTAGATGGAATTACCAG	0	0	0	0	0	0	0	0	0	0	0	0	0	0	0	0	0	0	0	0	0	0	0	0	0	0	0	0	0	0	0	0	0	0	0	0	0	0	0	0	0	0	0	0	0	0	0	0	0
TACGGGAGGGGCAAGCGTTATCTAGAATAACTGGGCGTAAAGCGTCCGTAGACCGTACTGTAAGTTAGTTGTTAAAGACTAAAACTTAATTTTAGAAAAGCATCTAATACTACTGTACTTGAGTTTTTTGCAGAAAAGTAGAATTTCATG	0	0	0	0	0	0	0	0	0	0	0	0	0	0	0	0	0	0	0	0	0	0	0	0	0	0	0	0	0	0	0	0	0	0	0	0	0	0	0	0	0	0	0	0	0	0	0	0	0
TACAGAGGTAGCAAACGTTGTCCGGATTCACTGGGCGTAAAGGGTTCGTAGGTGGTTTAGTAAGTCTGATGTGAAATCGTTCTGCTCAACAGAACAACTGCATCAGATACTGCTAAACTTGAGTGCAGTAGGGGAAAATGGAATTTCAGG	0	0	0	0	0	0	0	0	0	0	0	0	0	0	0	0	0	0	0	0	0	0	0	0	0	0	0	0	0	0	0	0	0	0	0	0	0	0	0	0	0	0	0	0	0	0	0	0	0
CACGGGGGGGGCAAGCGTTATTCGGAATTACTGGGCGTAAAGGGCACGTAGGCTGTTTAGTAAGTGTGGAGTGAAATTCCTGGGCTCAACCGAGGAAGTGCTCTGCAAACTGCTTAGCTAGAGTCCGAGAGGGGGTGGTAGAATTCCTAG	0	0	0	0	0	0	0	0	0	0	0	0	0	0	0	0	0	0	0	0	0	0	0	0	0	0	0	0	0	0	0	0	0	0	0	0	0	0	0	0	0	0	0	0	0	0	0	0	0
TACGGAGGTGGCAAGCGTTGCTCGGAATTACTGGGCGTAAAGGGCGTGTAGGCGGATTGGCAAGTCAAGCGTGAAATCCCTCGGCTCAACCGAGGAATTGCGTTCGAAACTGCCTTTCTTGAGTGTGGAAGAGGAGAGTGGAACTCCTGG	0	0	0	0	0	0	0	0	0	0	0	0	0	0	0	0	0	0	0	0	0	0	0	0	0	0	0	0	0	0	0	0	0	0	0	0	0	0	0	0	0	0	0	0	0	0	0	0	0
TACGGAGGGTGCAAGCGTTGTTCGGATTTACTGGGCGTAAAGGGAGTGTAGGTGGGTGATTAAGTCAGATGTGAAATCCTTCAGCTCAACTGAGGAACTGCATTTGAAACTGATCGTCTTGAGTGTGAGATGAGAGAGCGGAATTTTCGG	0	0	0	0	0	0	0	0	0	0	0	0	0	0	0	0	0	0	0	0	0	0	0	0	0	0	0	0	0	0	0	0	0	0	0	0	0	0	0	0	0	0	0	0	0	0	0	0	0
GACAGAGGTGGCTAGCGTTGTTCGGAATCACTGGGCTTAAAGGGTGCGCAGGCGGCCTTCCAAGCATCTTGTGAAATCTCCAGGCTCAACCTGGAAACTGCAGGATGAACTGTTAGGCTTGAGACAGGTAAGGGTCAGAGGAACTCTGGG	0	0	0	0	0	0	0	0	0	0	0	0	0	0	0	0	0	0	0	0	0	0	0	0	0	0	0	0	0	0	0	0	0	0	0	0	0	0	0	0	0	0	0	0	0	0	0	0	0
TACGGGAGGGGCAAGCGTTATTCAAAATGACTGGGCGTAAAGGGTTCGTAGACAGTAATACAAGTTATTTGTTAATTTTTAAAGCTTAACTTTAAACTTGCAAATAATACTATTTTACTTGAGTTTTTTTCAGAAGAATGGAATTTTATA	0	0	0	0	0	0	0	0	0	0	0	0	0	0	0	0	0	0	0	0	0	0	0	0	0	0	0	0	0	0	0	0	0	0	0	0	0	0	0	0	0	0	0	0	0	0	0	0	0
TACGAAAGGGGCAAGCGTTGTTCGGATTTACTGGGCGTAAAGGGGGTCTAGGCGGTCTGTTAAGTTTCCTGTGAAAACCCGGGGCTCAACCCCGTGGACTGCAGGGAAAACTGGCAGACTTGAGTATGTGAGACGCGTGCGGAATACTGG	0	0	0	0	0	0	0	0	0	0	0	0	0	0	0	0	0	0	0	0	0	0	0	0	0	0	0	0	0	0	0	0	0	0	0	0	0	0	0	0	0	0	0	0	0	0	0	0	0
CACGAGGGGGACAAGCGTTATTCGCCATTATTGGGCGTAAAGAGTTCTTAGACGGTAAAGTTAGTTTTTTGTTAAAATTTTAGGCTAAACTTTAAAACAGCATTTAATACTGCTTTACTTGAGTTATACACACGAAAATAGAATTTTGTT	0	0	0	0	0	0	0	0	0	0	0	0	0	0	0	0	0	0	0	0	0	0	0	0	0	0	0	0	0	0	0	0	0	0	0	0	0	0	0	0	0	0	0	0	0	0	0	0	0
TACGGAGGGTGCAAGCGTTGTTCGGATTTACTGGGCGTAAAGAGTGTTTAGGCGGATTGATGTGTCAGGTGTGAAAGCCCTCGGCTTAACCGAGGAGGGTCGCCTGAAACTGTCAGTCTTGAGTTTCGGAGAGGTGAGAGGAATTCCTAG	0	0	0	0	0	0	0	0	0	0	0	0	0	0	0	0	0	0	0	0	0	0	0	0	0	0	0	0	0	0	0	0	0	0	0	0	0	0	0	0	0	0	0	0	0	0	0	0	0
TACAGAGGGTGCTAGCGTTGTTCGGAATTACTGGGCGTAAAGGGCGTGTAGGCGGCTTAGAAAGTCAGATGTGAAATCTCGGAGCCTAACTCCGAAACTGCATTTGAAACTTCTAGGCTAGAGTACAGTAGAGGCTAGCGGAATTCCTAG	0	0	0	0	0	0	0	0	0	0	0	0	0	0	0	0	0	0	0	0	0	0	0	0	0	0	0	0	0	0	0	0	0	0	0	0	0	0	0	0	0	0	0	0	0	0	0	0	0
TACGTAGGGTGCAAGCGTTATTCGGATTTACTGGGTTTAAAGCGTGCGTAGGCGGCTTTTTAAGTCAATGATAAAATCTTGGTGCTCAACGCCAAAAGACTTGTTGAAACTATTAAGCTAGAGTTATGTTTAGGTAGGCAGAATTTACAG	0	0	0	0	0	0	0	0	0	0	0	0	0	0	0	0	0	0	0	0	0	0	0	0	0	0	0	0	0	0	0	0	0	0	0	0	0	0	0	0	0	0	0	0	0	0	0	0	0
TACGGAGCGAGCAAGCGTTGTTCGGAATTATTGGGCGTAAAGGGCGTGTAGGCGGTTTAGTAAGTTAGTGGTGAAATCTCCGCTCTCAACGTGGAGGCTGCTATTAATACTGCTAGACTAGAGAGTAGTAGAGGGTGGCGGAATTCCTAG	0	0	0	0	0	0	0	0	0	0	0	0	0	0	0	0	0	0	0	0	0	0	0	0	0	0	0	0	0	0	0	0	0	0	0	0	0	0	0	0	0	0	0	0	0	0	0	0	0
TACGGAGCGAGCAAGCGTTGTTCGGAATTATTGGGCGTAAAGGGCGTGTAGGCGGTTTAGTAAGTTAGTGGTGAAATCTCCGCTCTCAAAGTGGAGGCTGCTATTAATACTGCTAGACTAGAGAGTAGTAGAGGGTGGCGGAATTCCTAG	0	0	0	0	0	0	0	0	0	0	0	0	0	0	0	0	0	0	0	0	0	0	0	0	0	0	0	0	0	0	0	0	0	0	0	0	0	0	0	0	0	0	0	0	0	0	0	0	0
TACGTAGGGTGCAAACGTTGTTCGGAATTATTGGGCGTAAAGGGTGCGTAGGCGGCCTTTTAAGTTAGTTGTGAAATTGCGCGGCTCAACCGCGTAGCTGCAGCTAATACTGGAAGGCTAGAGTCGTCGATAGAGGTAGCAGGACTTTCT	0	0	0	0	0	0	0	0	0	0	0	0	0	0	0	0	0	0	0	0	0	0	0	0	0	0	0	0	0	0	0	0	0	0	0	0	0	0	0	0	0	0	0	0	0	0	0	0	0
TACGGGGGATACAAGCGTTGTCCGGATTTACTGGGCGTAAAGAGTGTGTAGATGGTTTAATATATTTTTAATTAAAAAGACTTATGTTATATAATCTTGTTAAAAATATTATTAAACTAGAGTCTGTTAGGGGTAAAAAGAATTTTTTGC	0	0	0	0	0	0	0	0	0	0	0	0	0	0	0	0	0	0	0	0	0	0	0	0	0	0	0	0	0	0	0	0	0	0	0	0	0	0	0	0	0	0	0	0	0	0	0	0	0
TACGAGGGATACAAGCGTTATCCGGAATTACTGGGCGTAAAGTGTATGTAGGTGGTTTAATATATTTTTAATTAAAAACAATTATGTGTAATTTTTGTTAACAATATTATTAAACTTGAGTTTGTCAGGGGTAAAAGGAATTTTTTGAGA	0	0	0	0	0	0	0	0	0	0	0	0	0	0	0	0	0	0	0	0	0	0	0	0	0	0	0	0	0	0	0	0	0	0	0	0	0	0	0	0	0	0	0	0	0	0	0	0	0
TACGAGGGATACAAGCGTTATCCGGAATTACTGGGCGTAAAGTGTATGTAGGTGGTTTAATATATTTTTAATTAAAAACAATTATGTGTAATTTTTGTTCACAATATTATTAAACTTGAGTTTGTCAGGGGTAAAAGGAATTTTTTGAGA	0	0	0	0	0	0	0	0	0	0	0	0	0	0	0	0	0	0	0	0	0	0	0	0	0	0	0	0	0	0	0	0	0	0	0	0	0	0	0	0	0	0	0	0	0	0	0	0	0
GACGAACCGTCCAAACGTTATTCGGAATCACTGGGCTTAAAGGGTGCGTAGGCGGTCCAGCAAGTCGGGTGTGAAAGCCCTGGGCTCAACTCAGGAAGTGCATCCGAAACGACTGGACTTGAGTACGGGAGAGGGAAGCGGAATTCCTGG	0	0	0	0	0	0	0	0	0	0	0	0	0	0	0	0	0	0	0	0	0	0	0	0	0	0	0	0	0	0	0	0	0	0	0	0	0	0	0	0	0	0	0	0	0	0	0	0	0
TACGGAGGGGGCGAGCGTTGTCCGGAATTATTGGGCGTAAAGGGCGCGTAGGCGGGCTAATCAGTCTGTGGTGAAAGTTTGCGGCTTAACCGTAAAATTGCCGTGGATACTGTTAGTCTTGAGTTCGGAAGAGGAAAGTAGAATTCCTGG	0	0	0	0	0	0	0	0	0	0	0	0	0	0	0	0	0	0	0	0	0	0	0	0	0	0	0	0	0	0	0	0	0	0	0	0	0	0	0	0	0	0	0	0	0	0	0	0	0
TACGTAGGTCGCAAGCGTTATCCGGATTTACTGGGCGTAAAGCGTCCGCATCCGGTTTGATAAGTCTGACTTCAAATACCAGAGCTCAACTCTGGAAAGGGATCCGATACTGTCTTACTAGAGTAAAGTAGAGGTTAGTAGAATTTCAGG	0	0	0	0	0	0	0	0	0	0	0	0	0	0	0	0	0	0	0	0	0	0	0	0	0	0	0	0	0	0	0	0	0	0	0	0	0	0	0	0	0	0	0	0	0	0	0	0	0
TACGTAAGGGGCAAGCGTTATCCGGAATCATTGGGCGTAAAGGGTCCGTAGGTGGTTGTATAAGTTAGTTATTAAATACTCCGGCTCAACCAGAGTGCTGTACCTAAAACTGTATAACTAGAAGATAGTAGAGGTGTGTGGAATACTGCA	0	0	0	0	0	0	0	0	0	0	0	0	0	0	0	0	0	0	0	0	0	0	0	0	0	0	0	0	0	0	0	0	0	0	0	0	0	0	0	0	0	0	0	0	0	0	0	0	0
TACGGGGGGTCCGAGCGTTAATCGGAATCACTGGGCGTAAAGGGTCCGTAGGGGGTTATGTAAGTCTGATGTGAAAGCCTTGGGCTCAACCCACGAAGTGCATTGGAAACTGCATAACTAGAGTACATGAGAGGTAAGCGGAATTTGTGG	0	0	0	0	0	0	0	0	0	0	0	0	0	0	0	0	0	0	0	0	0	0	0	0	0	0	0	0	0	0	0	0	0	0	0	0	0	0	0	0	0	0	0	0	0	0	0	0	0
TACGTAGGGGGCAAGCGTTATCCGGAATTATTGGGCGTAAAGAGTTCGTAGGCGGTTTGAAAAGCATATGTTAAAAGCCCGAGGCTTAACCTCGGATAGGCATATGAACTTTCAGACTAGAATACTGAAGAGGCAAGTGGAATTCCTAGT	0	0	0	0	0	0	0	0	0	0	0	0	0	0	0	0	0	0	0	0	0	0	0	0	0	0	0	0	0	0	0	0	0	0	0	0	0	0	0	0	0	0	0	0	0	0	0	0	0
TACGGAGGGTGCAAGCATTAATCGGAATTACTGGGCGTAAAGGGCGCGTAGGTGGTATGTTAAGTCGATAGGTGAAATTTCGAGACTTAATCTCGAAGCTGCCATTGAAACTGACATACTGGAGGATAAGCGGAGAAGACGGAATTTCAC	0	0	0	0	0	0	0	0	0	0	0	0	0	0	0	0	0	0	0	0	0	0	0	0	0	0	0	0	0	0	0	0	0	0	0	0	0	0	0	0	0	0	0	0	0	0	0	0	0
TACGGAGATGGCAAGCGTTGTTCGGAATTACTGGGCGTAAAGCGCGCGTAGGCGGCCGTGCAAGTTGGAGGTGAAATCCTGCGGCTCAACCGCAGAAGTGCCCCCAATACTGCATGGCTCGAGGGCGGCAGGGGAGAGTGGAACTCTAGG	0	0	0	0	0	0	0	0	0	0	0	0	0	0	0	0	0	0	0	0	0	0	0	0	0	0	0	0	0	0	0	0	0	0	0	0	0	0	0	0	0	0	0	0	0	0	0	0	0
TACGTAGGGAGCAAGCGTTGTTCGGAATTATTGGGCGTAAAGAGCGCGTAGGCGGCTTGGCAAGTCTGGTGTGAAATCTCACAGCTTAACTGTGAAACTGCATTAGAAACTGCTTGGCTAGAGTCTGATAGAGGGAAGTGGAATTCCAGG	0	0	0	0	0	0	0	0	0	0	0	0	0	0	0	0	0	0	0	0	0	0	0	0	0	0	0	0	0	0	0	0	0	0	0	0	0	0	0	0	0	0	0	0	0	0	0	0	0
TACGGAGGGTGCGAGCGTTGTTCGGATTTACTGGGCGTAAAGGGTGCGTAGGCGGATATTAAGGTCAGGTGTGAAATCCCGAGGCTCAACCTCGGAACTGCATCTGAAACCGAATGTCTAGAGTATGACAGAGGATGATGGAATTTCTAG	0	0	0	0	0	0	0	0	0	0	0	0	0	0	0	0	0	0	0	0	0	0	0	0	0	0	0	0	0	0	0	0	0	0	0	0	0	0	0	0	0	0	0	0	0	0	0	0	0
TACGGAGGGTGCAAGCGTTAATCGGAATTATTGGGCGTAAAGAGCGCGTAGGCGGCTTGGCAAGTCTGGTGTGAAATCTCACAGCTCAACTGTGAAACTGCATCCGAAACTGCCTGGCTAGAGTGCGGGAGAGGAGAGTGGAATTCCCAG	0	0	0	0	0	0	0	0	0	0	0	0	0	0	0	0	0	0	0	0	0	0	0	0	0	0	0	0	0	0	0	0	0	0	0	0	0	0	0	0	0	0	0	0	0	0	0	0	0
TACGTAGGTCGCGAGCGTTATCCGGAATTATTGGGCGTAAAGAGCATGTAGGCGGTCATATAAGTCTATTGTGAAAGGCATCGGCTTAACCGATGAATTGCAGTAGAAACTGTATAACTTGAGTTCGAGAGAGGGAAATGGGATTCCATG	0	0	0	0	0	0	0	0	0	0	0	0	0	0	0	0	0	0	0	0	0	0	0	0	0	0	0	0	0	0	0	0	0	0	0	0	0	0	0	0	0	0	0	0	0	0	0	0	0
TACGTAGGTAGCGAGCGTTATCCGGAATTATTGGGCGTAAAGAGCATGTAGGCGGTCATATAAGTCTATTGTGAAAGGCATCGGCTCAACCGATGAATTGCAGTCGAAACTGTATAACTTGAGTTCGAGAGAGGGAAATGGAATTCCATG	0	0	0	0	0	0	0	0	0	0	0	0	0	0	0	0	0	0	0	0	0	0	0	0	0	0	0	0	0	0	0	0	0	0	0	0	0	0	0	0	0	0	0	0	0	0	0	0	0
CACGGGAGGGGCAAGCGTTATTCGGCATGACTGGGCGTAAAGAGTCCGTAGACTGTAAAATCAGTTCTTAGTTAAATATCAAAGCGTAACTTTGAAACAGCTTCGAATACTGTTTTACTAGAGTTTTATACAGAAGACTAGAATTCTATA	0	0	0	0	0	0	0	0	0	0	0	0	0	0	0	0	0	0	0	0	0	0	0	0	0	0	0	0	0	0	0	0	0	0	0	0	0	0	0	0	0	0	0	0	0	0	0	0	0
AACGGGGGATACAAGCGTTGTCCGGAATTACTGGGCGTAAAGTGTATGTAGGTGGTTTAATATATTTTTAAATAAAAAAAACTATATATATGTTTTAATTAAAAAAATTATTAAGCTTGAGTCTGTTAGGGGTAAAAGGAATTTTTTGAG	0	0	0	0	0	0	0	0	0	0	0	0	0	0	0	0	0	0	0	0	0	0	0	0	0	0	0	0	0	0	0	0	0	0	0	0	0	0	0	0	0	0	0	0	0	0	0	0	0
AACGGGGGATACAAGCGTTGTCCGGAATTACTGGGCGTAAAGTGTATGTAGGTGGTTTAATATATTTTTAAATAAAAAAAACTATATATATGTTTTAATTAAAACAATTATTAAGCTTGAGTCTGTTAGGGGTAAAAGGAATTTTTTGAG	0	0	0	0	0	0	0	0	0	0	0	0	0	0	0	0	0	0	0	0	0	0	0	0	0	0	0	0	0	0	0	0	0	0	0	0	0	0	0	0	0	0	0	0	0	0	0	0	0
GACGAGGGTTGCAAGCGTTATCCGGAATCATTGGGCGTAAAGCGTCTGTAGGTGTCTTTGTAAGTTTCCTGTGAAATCCCAGTGCTCAACATTGGGGCTGCGAGCAATACTACAAGGATTGAGGAAGATAGAGGTAAGCGGAATTTCCGG	0	0	0	0	0	0	0	0	0	0	0	0	0	0	0	0	0	0	0	0	0	0	0	0	0	0	0	0	0	0	0	0	0	0	0	0	0	0	0	0	0	0	0	0	0	0	0	0	0
CACGTGGGTCACAAACGTTATCCGATGTTACTTGGCGTAAAGCGTGTGTAGGCGGTATGTTAAGTTACCTCTCAAATACCTCTGCTTACCAGAGGAGCCGGAAGTAATACTGGCAAACTAGAGTTATTTTTAGGGAAATCGGAATTTATG	0	0	0	0	0	0	0	0	0	0	0	0	0	0	0	0	0	0	0	0	0	0	0	0	0	0	0	0	0	0	0	0	0	0	0	0	0	0	0	0	0	0	0	0	0	0	0	0	0
CACGGGGGATACAAGCGTTATCCGGAATTACTGGGCGTAAAGCGTATGTAGATGGTTTAATGTATTTTTAAAGAAATAAAACTATATATCTGTTTTTATTAAAAAGATTATTAAACTTGAGTCTGTTAGGGGTAAAAGGAATTTTTTGAG	0	0	0	0	0	0	0	0	0	0	0	0	0	0	0	0	0	0	0	0	0	0	0	0	0	0	0	0	0	0	0	0	0	0	0	0	0	0	0	0	0	0	0	0	0	0	0	0	0
TACGTAGGGCGCAAGCCTTAATCGGATTTACTGGGTGTAAAGGGTGCGTAGGCGGTTATATAAGTTGAGCGTGAAATTCCGGAGCTTACCTTCGGGACAGCGCTCAATACTGTATGACTAGAGTACAAAGGGGGAAAGCGGAATTCCGCA	0	0	0	0	0	0	0	0	0	0	0	0	0	0	0	0	0	0	0	0	0	0	0	0	0	0	0	0	0	0	0	0	0	0	0	0	0	0	0	0	0	0	0	0	0	0	0	0	0
CACGGGGGATACAAGCGTTATCCGGAATTACTGGGCGTAAAGCGTATGTAGGTGGTTTAATGTATTTTTAAAAAAATAAAACTATATATATGTTTTTATTAAAAAGATTATTAAACTTGAGTCTGTTAGGGGTAAAAGGAATTTTTTGAG	0	0	0	0	0	0	0	0	0	0	0	0	0	0	0	0	0	0	0	0	0	0	0	0	0	0	0	0	0	0	0	0	0	0	0	0	0	0	0	0	0	0	0	0	0	0	0	0	0
TACGGGAGGGGCAAGCGTTATTCGAAATTACTGGGCGTAAAGTGTCCGTAGGTTGTAATATAAGTTATATGTAAAAATTTAAAGCTTAACTTTAAAAAAATATACAAAACTGTTTTACTTGAGTTTAATACAGAAAAGTAGAATTTCATG	0	0	0	0	0	0	0	0	0	0	0	0	0	0	0	0	0	0	0	0	0	0	0	0	0	0	0	0	0	0	0	0	0	0	0	0	0	0	0	0	0	0	0	0	0	0	0	0	0
TACGGGAGGGGCAAGCGTTATCTGAAATAACTGGGCGTAAAGCGTTCGTAGATGGTATTGTAAGTTAATTGTTAAAGCTTAAACCTCAATATTAAAAAAGCTTTTAATACTGCTATACTTGAGTTTTTTACAGAAAAGTAGAATTTCACG	0	0	0	0	0	0	0	0	0	0	0	0	0	0	0	0	0	0	0	0	0	0	0	0	0	0	0	0	0	0	0	0	0	0	0	0	0	0	0	0	0	0	0	0	0	0	0	0	0
TACGGAGGGTGCAAGCCTTAATCGGAATTACTGGGCGTAAAGGGTGCGTAGGCGGTTTGGAAAGTCAGATGTGAAATTTCGGGGCTCAACCCCGAAGCTGCATTTGAAACTATCAGACTAGAGGATAAATGGAGAAAGCGGAATTCCATG	0	0	0	0	0	0	0	0	0	0	0	0	0	0	0	0	0	0	0	0	0	0	0	0	0	0	0	0	0	0	0	0	0	0	0	0	0	0	0	0	0	0	0	0	0	0	0	0	0
TACATAGGTCCCAAGCATTATCCGGATTTACTGGGCGTAAAGAGTGCGCAGGCGATTTAACAAGTTGGAAGTGAAAGACCAAGGCTCAACTTTGGTTTGCTTTCCAAACTGTTAAATTAGACTATGGGAGAGGTTATCGGAATTTCAGGT	0	0	0	0	0	0	0	0	0	0	0	0	0	0	0	0	0	0	0	0	0	0	0	0	0	0	0	0	0	0	0	0	0	0	0	0	0	0	0	0	0	0	0	0	0	0	0	0	0
TACGGGGGGGGCAAGCGTTGTTCGGAATTACTGGGCGTAAAGGGCGCGTAGGCGGACGGGACAGTCTCTCGTGAAATCCCACGGCTCAACCGTGGAATTGCGGGGGATACTACTCGTCTTGAGTTCGGGAGAGGAGTGTGGAATTCCCAG	0	0	0	0	0	0	0	0	0	0	0	0	0	0	0	0	0	0	0	0	0	0	0	0	0	0	0	0	0	0	0	0	0	0	0	0	0	0	0	0	0	0	0	0	0	0	0	0	0
TACGTAGGTCGCGAGCGTTATCCGGAATTATTGGGCGTAAAGAGCATGTAGGCGGTCATATAAGTCTATTGTGAAAGGCATCGGCTCAACCGATGAATTGCAGTAGAAACTGTATAACTTGAGTTCGAGAGAGGGAAATGGAATTCCATG	0	0	0	0	0	0	0	0	0	0	0	0	0	0	0	0	0	0	0	0	0	0	0	0	0	0	0	0	0	0	0	0	0	0	0	0	0	0	0	0	0	0	0	0	0	0	0	0	0
TACGAGGGATACAAGCGTTATCCGGAATTACTGGGCGTAAAGTGTTTGTAGGCGGTTTAGTTTATTATTAATATAATTTTATAAAGCTTAAAATATTATTAATAAAATTATTAAACTTGAGTATGATAGAGACAAAAGGAACTCTTCGAG	0	0	0	0	0	0	0	0	0	0	0	0	0	0	0	0	0	0	0	0	0	0	0	0	0	0	0	0	0	0	0	0	0	0	0	0	0	0	0	0	0	0	0	0	0	0	0	0	0
TACGTAGGGCGCAAGCATTAATCGGATTTACTGGGCGTAAAGGGTGCGTAGGCGGCCTAGCAAGTTGAATGTGAAATTCCAGGGCTTACCCCTGTAGCTGCATTCAAAACTGCTAGGCTAGAGTGCAAAGGGGGAAAGTGGAATTCCGCA	0	0	0	0	0	0	0	0	0	0	0	0	0	0	0	0	0	0	0	0	0	0	0	0	0	0	0	0	0	0	0	0	0	0	0	0	0	0	0	0	0	0	0	0	0	0	0	0	0
TACGGGAGGGGCAAGCGTTATTCGAAATGATTGGGCGTAAAGAGTCCGTAGATTGTAAAATAAGTTATTTGTTAAATCATAAGGATTAACCTTGTAAAAACATTTAAAACTGTTTTACTAGAGTTTTTTTCAGAAAAGTAGAATTTCATA	0	0	0	0	0	0	0	0	0	0	0	0	0	0	0	0	0	0	0	0	0	0	0	0	0	0	0	0	0	0	0	0	0	0	0	0	0	0	0	0	0	0	0	0	0	0	0	0	0
TACGGAGGGGGCAAGCGTTGTTCGGATTTACTGGGTGTAAAGGGCGCGTAGGCGGTTAAGTTAGTTAGATGTGAAATCTCAGGGCTCAACCCTGAAACTGCATTTAATACTGCTTGACTAGAGTACAAAAGAGGGAGATGGAATTCTCGG	0	0	0	0	0	0	0	0	0	0	0	0	0	0	0	0	0	0	0	0	0	0	0	0	0	0	0	0	0	0	0	0	0	0	0	0	0	0	0	0	0	0	0	0	0	0	0	0	0
TTCGGAGGTGACTAGCGTTGTTCGGATCCATTGGGCGTAAAGCGCGCGCAGGCGGCGACGTAAGTCGGAAGTGAAAGCCCCCGGCTCAACCGGGGAATTGCTTTCGATACTGCGTTGCTTGAGTGTGGGAGGGGTGAGTGGAACTCCTGG	0	0	0	0	0	0	0	0	0	0	0	0	0	0	0	0	0	0	0	0	0	0	0	0	0	0	0	0	0	0	0	0	0	0	0	0	0	0	0	0	0	0	0	0	0	0	0	0	0
TACGGAGGGTGCAAACGTTGCTCGGAATTACTGGGCGTAAAGCGCATGCAGGCGGTCTACTAAGTCTTGTGTGAAAGCCCTCCGCTCAACGGAGGAAGTGCATGGGATACTGGTAGACTAGAGTTCGGTAGGAGAGGGCGGAATTCCCGG	0	0	0	0	0	0	0	0	0	0	0	0	0	0	0	0	0	0	0	0	0	0	0	0	0	0	0	0	0	0	0	0	0	0	0	0	0	0	0	0	0	0	0	0	0	0	0	0	0
TACGGGGGGTGCAAGCGTTGTTCGGAATCATTGGGCGTAAAGCGCGTGTAGGTGGTTTTGCAAGTCAGATGTGAAAGCCCTCGGCTCAACCGAGGAAGTGCATTTGAAACTGCATCACTAGAGTACGGGAGAGGGAAGCAGAATTCCTAG	0	0	0	0	0	0	0	0	0	0	0	0	0	0	0	0	0	0	0	0	0	0	0	0	0	0	0	0	0	0	0	0	0	0	0	0	0	0	0	0	0	0	0	0	0	0	0	0	0
TACAGGGGGTGCTAGCGTTGTTCGGAATTACTGGGCGTAAAGGGCGCGCAAGCGGGACTGCAAGCCAGAAGTGAAAGCCCGGGGCTCAACCCCGGAACTGCTTTTGGAACTGCAGACCTAGAGTGCATTAGAGGCAAGCGGAATTCCTAG	0	0	0	0	0	0	0	0	0	0	0	0	0	0	0	0	0	0	0	0	0	0	0	0	0	0	0	0	0	0	0	0	0	0	0	0	0	0	0	0	0	0	0	0	0	0	0	0	0
TACGGAGGGTGCAAGCGTTGTTCGGAATTACTGGGCGTAAAGCGCGTGTAGGCGGCCTTTTAAGTCTGATGTGAAAGCCCGAGGCTCACCCTCGGAAGTGCATTGGATACTGGGGGGCTGGAGTACCGGAGAGGAGGGTGGAATTCCTGG	0	0	0	0	0	0	0	0	0	0	0	0	0	0	0	0	0	0	0	0	0	0	0	0	0	0	0	0	0	0	0	0	0	0	0	0	0	0	0	0	0	0	0	0	0	0	0	0	0
TACGGGAGGGGCAAGCGTTATTCGAAATGATTGGGCGTAAAGAGTCCGTAGATTGTAAAATAAGTTATTTGTTAAATCATAAGGCTTAACCTTGTAAAAACATTTAAAACTGTTTTACTAGAGTTTTTTTCAGAAAAGTAGAATTTCATA	0	0	0	0	0	0	0	0	0	0	0	0	0	0	0	0	0	0	0	0	0	0	0	0	0	0	0	0	0	0	0	0	0	0	0	0	0	0	0	0	0	0	0	0	0	0	0	0	0
TACGGAGGGTGCAAGCGTTATTCGGAATCATTGGGTGTAAAGCGCGTGTAGGCGGCATGATAAGTCAGATGTGAAAGCTCCGGGCTTAACTCGGAAGGTGCATTTGAAACTGTCACGCTTGAATCCGGGAGAGGAAGATGGAATTCCCAA	0	0	0	0	0	0	0	0	0	0	0	0	0	0	0	0	0	0	0	0	0	0	0	0	0	0	0	0	0	0	0	0	0	0	0	0	0	0	0	0	0	0	0	0	0	0	0	0	0
TACGTAGGGTGCGAGCGTTATCCGGATTTATTGGGCGTAAAGGGTTTCGTAGGCGGTTTGGTAAGTAATGGGTTAAAGCTCCGGGCTCAACTCGGAAAAAGCTCATTATACTGCCAGACTAGAAAGCTATCGGGGAGGCTGGAATTCCAC	0	0	0	0	0	0	0	0	0	0	0	0	0	0	0	0	0	0	0	0	0	0	0	0	0	0	0	0	0	0	0	0	0	0	0	0	0	0	0	0	0	0	0	0	0	0	0	0	0
TACTAAAGGTGCAAGCGTTATCCGGAATTATTGGGCGTAAAGCGTCAGTAATCTGTTTTTTAAGTCGAATATAAAAGCTCAGGGCTCAACCCTGAAAGCGTGTTCGATACTGAAAGACTTGAGGTCGGTAGAGGCAGTTGGAATTCCCGG	0	0	0	0	0	0	0	0	0	0	0	0	0	0	0	0	0	0	0	0	0	0	0	0	0	0	0	0	0	0	0	0	0	0	0	0	0	0	0	0	0	0	0	0	0	0	0	0	0
CACGTAGGGTGCAAGCGTTATCCGGAATTACTGGGTGTAAAGAGTATCGTCGGCGGTTTTGTAAGTTACTTGTCAAAGACCTCTGCTTAACGGAGGAAAGGCAAGTAATACTGCAGAACTAGTGTTAGGTCGGGGGTGTTGGAATTCCCG	0	0	0	0	0	0	0	0	0	0	0	0	0	0	0	0	0	0	0	0	0	0	0	0	0	0	0	0	0	0	0	0	0	0	0	0	0	0	0	0	0	0	0	0	0	0	0	0	0
GACGAGGGTTGCAAGCGTTATCCGGAATCATTGGGCGTAAAGCGTCTGTAGGTGTCTTTGTAAGTTTCCTGTGAAATCCCAGTGCTCAACATTGGGGCTGCGAGAAATACTACAAAGATTGAGGAAGATAGAGGTAAGCGGAATTTCCGG	0	0	0	0	0	0	0	0	0	0	0	0	0	0	0	0	0	0	0	0	0	0	0	0	0	0	0	0	0	0	0	0	0	0	0	0	0	0	0	0	0	0	0	0	0	0	0	0	0
AACGTAGGGTGCAAGCGTTATCCGGAATTACTGGGTGTAAAGAGTATCGTAGGCGGTTTTGTAAGTTACTTGTCAACGACCTCTGCTTAACGGAGGAAAGGCAAGTAATACTGCAGAACTAGTGTTAGGTCGGGGGTGTTGGAATTCCCG	0	0	0	0	0	0	0	0	0	0	0	0	0	0	0	0	0	0	0	0	0	0	0	0	0	0	0	0	0	0	0	0	0	0	0	0	0	0	0	0	0	0	0	0	0	0	0	0	0
TACGTAGGGTGCAAGCGTTATCCGGAATTACTGGGCGTAAAGCGTACCGTAGGCGTTTTGAAACGTCCGTTTTTAAAGACTCCGGCTCAACCGGAGAAAAGGAGCGGATACGGTCAGCCTTGAGTTTGTTCGGGGAAGCCGGAATTGATG	0	0	0	0	0	0	0	0	0	0	0	0	0	0	0	0	0	0	0	0	0	0	0	0	0	0	0	0	0	0	0	0	0	0	0	0	0	0	0	0	0	0	0	0	0	0	0	0	0
AACGTAGGGTGCAAGCGTTATCCGGAATTACTGGGTGTAAAGAGTATCGTAGGCGGTTTTGTAAGTTACTTGTCAAAGACCTCTGCTTAACGGAGGAAAGGCAAGTAATCCTGCAGAACTAGTGTTAGGTCGGGGGTGTTGGAATTCCCG	0	0	0	0	0	0	0	0	0	0	0	0	0	0	0	0	0	0	0	0	0	0	0	0	0	0	0	0	0	0	0	0	0	0	0	0	0	0	0	0	0	0	0	0	0	0	0	0	0
TACGTAGGGAGCAAGCGTTGTTCGGAATTATTGGGCGTAAAGAGCGCGTAGGCGGTTTGGCAAGTCTGTTGTGAAATCCCACAGCTCAACTGTGGAACTGCAGCGGAAACTGCCAGGCTAGAGTGCGGGAGAGGAGAGTGGAATTCCCAG	0	0	0	0	0	0	0	0	0	0	0	0	0	0	0	0	0	0	0	0	0	0	0	0	0	0	0	0	0	0	0	0	0	0	0	0	0	0	0	0	0	0	0	0	0	0	0	0	0
TACAGGGAGGGCAAGCGTTATTCGGATTTAATGGGCGTAAAGGGTGCGTAGGCGGTAATTTAGATTAAATCTGAAAGTCCAAAGCTTAACTTTGGAATTGTATTTAAAATCTTTTTACTAGAGTAAGGTAGGGGATAGTAGAATTCCTAA	0	0	0	0	0	0	0	0	0	0	0	0	0	0	0	0	0	0	0	0	0	0	0	0	0	0	0	0	0	0	0	0	0	0	0	0	0	0	0	0	0	0	0	0	0	0	0	0	0
TACGTAGGTGGCAAACGTTGTCCGAAATTACTGGGCGTAAAGGGCGAGTAGGCGGTTCGATAAGTCGGATGTGAAATCCTACGGCTCAACCGTAGAACTGCATTCGATACTGTCGTACTTGAGTACTGGAGAGGAAAGCGGAACTTATGG	0	0	0	0	0	0	0	0	0	0	0	0	0	0	0	0	0	0	0	0	0	0	0	0	0	0	0	0	0	0	0	0	0	0	0	0	0	0	0	0	0	0	0	0	0	0	0	0	0
TACGGAGGGGGCGAGCGTTATTCGGAATTACTGGGCGTAAAGGGCGCGTAGGCGGCCGAATAGGTCGAAGGTGAAAGCCCTGGGCTCAACCTGGGAAATGCCTTCGATACTGTTCGGCTTGAGTCCGGGAGGGGGTAGTGGAATTCCCAG	0	0	0	0	0	0	0	0	0	0	0	0	0	0	0	0	0	0	0	0	0	0	0	0	0	0	0	0	0	0	0	0	0	0	0	0	0	0	0	0	0	0	0	0	0	0	0	0	0
TACGGAGGGTGCAAGCGTTAATCGGAATTACTGGGCGTAAAGGGCATGTAGGCGGTATATTAGGCTGAGTGTTAAAGACCAGGGCTCAACTCTGGGAAGGCATACAGAACCGGTATACTAGAATCTGGTGGAAGATAGTAGAATTTCCTG	0	0	0	0	0	0	0	0	0	0	0	0	0	0	0	0	0	0	0	0	0	0	0	0	0	0	0	0	0	0	0	0	0	0	0	0	0	0	0	0	0	0	0	0	0	0	0	0	0
TACGGAGGGTGCAAGCGTTGTTCGGAATCACTGGGCGTAAAGGGCGTGTAGGCGGTCTGTTAAGTCTGATGTGAAATCCCTCCGCTCAACGGAGGAACTGCGTCGGAAACTGGCAGACTTGAGTACCGGAGAGGAAGGTGGAATTCCCGG	0	0	0	0	0	0	0	0	0	0	0	0	0	0	0	0	0	0	0	0	0	0	0	0	0	0	0	0	0	0	0	0	0	0	0	0	0	0	0	0	0	0	0	0	0	0	0	0	0
TACGTAGGGAGCGAGCGTTGTCCGGAATTATTGGGCGTAAAGCGCGTGTAGGCGGCCTAGTAAGTCTGATGTGAAATCTCGGGGCTCAACCCCGAACGTGCATTGGATACTGCTAGGCTAGAATCCGGAAGAGGAGTGTGGAATTCCTAG	0	0	0	0	0	0	0	0	0	0	0	0	0	0	0	0	0	0	0	0	0	0	0	0	0	0	0	0	0	0	0	0	0	0	0	0	0	0	0	0	0	0	0	0	0	0	0	0	0
TACGTAAGGTGCAACCGTTGTTCGGAATCACTGGGCGTAAAGGGTACGCAGGTGGTTAGAAAAGTTAATGGTGAAATTTTGAGGCTTAACCTCAAAGCTGCCATTAAAACTTTCTAACTAGAGTTATTTATATGGGTGGTAGGAATTTCT	0	0	0	0	0	0	0	0	0	0	0	0	0	0	0	0	0	0	0	0	0	0	0	0	0	0	0	0	0	0	0	0	0	0	0	0	0	0	0	0	0	0	0	0	0	0	0	0	0
TACGTAGGGCGCGAGCGTTATCCGGAATCACTGGGCGTAAAGCGCGAGTAGGCGGTCTAATAAGTTGAATGTGAAATCTTGAGGCTTAACCTTGCAATGGCATCCAAAACTGTTAGACTTGAGGACGGGAGAGGCAAGTGGAATTTCTAG	0	0	0	0	0	0	0	0	0	0	0	0	0	0	0	0	0	0	0	0	0	0	0	0	0	0	0	0	0	0	0	0	0	0	0	0	0	0	0	0	0	0	0	0	0	0	0	0	0
TACGAAGGGGGCAAGCGTTGTTCGGATTTATTGGGCGTAAAGGGCGTGTAGGCGGGTTTTTAAGTCAGAAGTGAAATCCCTCGGCTCAACCGAGGAACTGCTTTTGAAACTGGAGACCTTGAGTGCGGGAGAGGGAAGTGGAATTCCCAG	0	0	0	0	0	0	0	0	0	0	0	0	0	0	0	0	0	0	0	0	0	0	0	0	0	0	0	0	0	0	0	0	0	0	0	0	0	0	0	0	0	0	0	0	0	0	0	0	0
TACAGAGGGTGCAAGTGTTGTTCGGAATTATTGGGCGTAAAGAGCGCGTAGGTGGTAACGTAAGTCAGATGTGAAATCCCTGGGCTCAACCCAGGAACTGCGTTTGATACTGCGTAACTAGAGTGCGGCAGAGGATAGTGGAATTCCCGG	0	0	0	0	0	0	0	0	0	0	0	0	0	0	0	0	0	0	0	0	0	0	0	0	0	0	0	0	0	0	0	0	0	0	0	0	0	0	0	0	0	0	0	0	0	0	0	0	0
TACGGAGGGGGCGAGCGTTGTTCGGAATTACTGGGCGTAAAGGGCGCGTAGGCGGCCTGATAAGTCAGGCGTGAAATCCCATGGCTTAACCATGGAATTGCGTTTGATACTGTCAGACTTGAGTACAGGAGAGGAGAGTGGAATTCCTAG	0	0	0	0	0	0	0	0	0	0	0	0	0	0	0	0	0	0	0	0	0	0	0	0	0	0	0	0	0	0	0	0	0	0	0	0	0	0	0	0	0	0	0	0	0	0	0	0	0
TACGGAGGGGGCAAGCGTTGTTCGGTTTTATTGGGCTTAAAGGGCATGCAGGTGGTCTGGTTAGTCGAATGTGAAAGCCCTCGGCTTAACCGAGGAAGTGCGTTCGAAACTGCCAGACTTGAGTTCGGGAGAGGAGAGTGGAATGGCCGG	0	0	0	0	0	0	0	0	0	0	0	0	0	0	0	0	0	0	0	0	0	0	0	0	0	0	0	0	0	0	0	0	0	0	0	0	0	0	0	0	0	0	0	0	0	0	0	0	0
TACGGAGGGTGCAAGCGTTGTTCGGAATTACTGGGCGTAAAGGGTGTGTAGGCGGTTTGTTAAGTCGGATGTGAAAGCCCTTGGCTCAACCAAGGAAGTGCATTCGAAACTGGCTAACTAGAGTACGGGAGAGGAGAGCGGAATTCCCAG	0	0	0	0	0	0	0	0	0	0	0	0	0	0	0	0	0	0	0	0	0	0	0	0	0	0	0	0	0	0	0	0	0	0	0	0	0	0	0	0	0	0	0	0	0	0	0	0	0
TACGGAGGGTGCGAGCGTTATTCGGAATTACTGGGCGTAAAGCGCGCGTAGGCGGTTTGGTAAGTCTGATGTGAAAGCCCACAACTCAATTGTGGAAGTGCATTGGATACTGCCAGACTAGAGTATCGGAGGGGAGGACGGAATTCCTGG	0	0	0	0	0	0	0	0	0	0	0	0	0	0	0	0	0	0	0	0	0	0	0	0	0	0	0	0	0	0	0	0	0	0	0	0	0	0	0	0	0	0	0	0	0	0	0	0	0
TACGGAAGGTGCAAGCGTTAATCGGAATTACTGGGCGTAAAGGGTGCGTAGGCGGTTTTATAAGTCAGAGGTGAAATTCCAGAGCTCAACTCTGGAGCTGCCTTTGAAACTGTAGAACTCGAGGAATGGCGGAGAAAATGGAATTCCATA	0	0	0	0	0	0	0	0	0	0	0	0	0	0	0	0	0	0	0	0	0	0	0	0	0	0	0	0	0	0	0	0	0	0	0	0	0	0	0	0	0	0	0	0	0	0	0	0	0
GACGTAGGAGGCGAGCGTTATCCGGAATTATTGGGCGTAAAGGGCGTGTAGGCGGTTTGGTAAGTCAGAGGTGAAATGTCCCGGCTCAACCGGGGACCTGCCTTTGAAACTACCGAACTTGAGGCCGTGAGAGGAGACTGGAATTCCTAG	0	0	0	0	0	0	0	0	0	0	0	0	0	0	0	0	0	0	0	0	0	0	0	0	0	0	0	0	0	0	0	0	0	0	0	0	0	0	0	0	0	0	0	0	0	0	0	0	0
TACGGGGGGGGCTAGCGTTATTCGGAATTATTGGGCGTAAAGGGCGCGCAGGCGGGCGAGACAGTCTTTCGTGAAATCCCACGGCTCAACCGTGGAACTGCGGGAGATACTTCTCGTCTTGAGTTCGGGAGAGGAGTGTGGAATTCCCAG	0	0	0	0	0	0	0	0	0	0	0	0	0	0	0	0	0	0	0	0	0	0	0	0	0	0	0	0	0	0	0	0	0	0	0	0	0	0	0	0	0	0	0	0	0	0	0	0	0
TACGGAGGGGGCAAGCGTTGTTCGGAATTATTGGGCGTAAAGAGCATGTAGGCGGTCATATAAGTCTATTGTGAAAGGCATCGGCTTAACCGATGAATTGCAGTAGAAACTGTATAACTTGAGTTCGAGAGAGGGAAATGGAATTCCATG	0	0	0	0	0	0	0	0	0	0	0	0	0	0	0	0	0	0	0	0	0	0	0	0	0	0	0	0	0	0	0	0	0	0	0	0	0	0	0	0	0	0	0	0	0	0	0	0	0
TACGTAGGTGGCAAGCGTTGTCCGGATTTATTGGGCGTAAAGAGCGTGTAGGCGGTTCGGTAAGTCAGATGTGAAAGCCCTCTGCTCAACGGAGGAAGTGCATTTGAAACTGTCAAGCTAGAATACGGGAGAGGCTAGTGGAATTCCAGG	0	0	0	0	0	0	0	0	0	0	0	0	0	0	0	0	0	0	0	0	0	0	0	0	0	0	0	0	0	0	0	0	0	0	0	0	0	0	0	0	0	0	0	0	0	0	0	0	0
TACAGAGGGAGCAAGCGTTGTTCGGAATCACTGGGCGTAAAGGGCGCGTAGGCGGCTTGACAAGTCGGGCGTGAAAACCCGGGGCTTAACCCCGGGACGCCGTTCGAAACTGTCATAGCTAGTTTCCGGTAGAGGTGAGTGGAATTCTCG	0	0	0	0	0	0	0	0	0	0	0	0	0	0	0	0	0	0	0	0	0	0	0	0	0	0	0	0	0	0	0	0	0	0	0	0	0	0	0	0	0	0	0	0	0	0	0	0	0
TACGGAGGGTCCAAGCGTTATCCGGAATTACTGGGCGTAAAGCGCGCGTAGGTGGTTAATTAAGTCAGATGTGAAAGCCCTCGGCTCAACCGAGGAAGGTCATTTGAAACTGTTAAACTTGAGTGAAGTAGAGGTAAGTGGAATTCCATG	0	0	0	0	0	0	0	0	0	0	0	0	0	0	0	0	0	0	0	0	0	0	0	0	0	0	0	0	0	0	0	0	0	0	0	0	0	0	0	0	0	0	0	0	0	0	0	0	0
TACGTAGGGGGCGAACGTTGTTCGGAATTACTGGGCGTAAAGGGTGCGTAGGTGGTTATGTAAGTTAGTAGTGCAATCCCGGGTCTCAACCCCGGATCTGCTGCTGAAACTGCATGACTTGAGTTATTAATAGAGGTAGCGGGAATTCCT	0	0	0	0	0	0	0	0	0	0	0	0	0	0	0	0	0	0	0	0	0	0	0	0	0	0	0	0	0	0	0	0	0	0	0	0	0	0	0	0	0	0	0	0	0	0	0	0	0
TACGTAGGGTGCAAGCGTTGTCCGGAATTACTGGGCGTAAAGAGTTCGTAGGCGGAACTGTAAGTCAGATGTGAAAGTTCAGGGCTCAACCCTGAAAGTGCATTTGAAACTACAGTTCTTGAATATCGGAGAGGTAAGGGGAATTCCTGG	0	0	0	0	0	0	0	0	0	0	0	0	0	0	0	0	0	0	0	0	0	0	0	0	0	0	0	0	0	0	0	0	0	0	0	0	0	0	0	0	0	0	0	0	0	0	0	0	0
TACGGAGGGGGCAAGCGTTGTTCGGATTTACTGGGCGTAAAGGGAGCGTAGGTGGATTAGTAAGTGAACCGTGAAATCCTGTGGCTCAACCACAGAATTGCGTTTCATACTGCTAATCTTGAGTATAGGAGAGGTAAGTGGAATTCTCAG	0	0	0	0	0	0	0	0	0	0	0	0	0	0	0	0	0	0	0	0	0	0	0	0	0	0	0	0	0	0	0	0	0	0	0	0	0	0	0	0	0	0	0	0	0	0	0	0	0
TACGGAGGGTGCGAGCGTTGTTCGGATTTATTGGGCGTAAAGGGCGCGTAGGCGGATTGGCAAGTCTTTTGGTGAAATCTTCACCGCTTAACGGGAAAATTGCCGGAGAAACTGCCAGTCTCGAGAACGGTAGAGGTGAGTGGAATTCCT	0	0	0	0	0	0	0	0	0	0	0	0	0	0	0	0	0	0	0	0	0	0	0	0	0	0	0	0	0	0	0	0	0	0	0	0	0	0	0	0	0	0	0	0	0	0	0	0	0
TACGAAGGGGGCAAACGTTGTTCGGATTTATTGGGCGTAAAGGGCGTGTAGGCGGGGTCTTAAGTCAGAAGTGAAATCCCTCGGCTCAACCGAGGAACTGCTTTTGAAACTGGGATTCTTGAGTGCGGGAGAGGGAAGTGGAATTCCCAG	0	0	0	0	0	0	0	0	0	0	0	0	0	0	0	0	0	0	0	0	0	0	0	0	0	0	0	0	0	0	0	0	0	0	0	0	0	0	0	0	0	0	0	0	0	0	0	0	0
TACGGAGGGTGCAAGCGTTGTTCGGATTTACTGGGCGTAAAGGGAGTGTAGGTGGGTGATTAAGTCAGATGTGAAATCCCTCGGCTCAACTGAGGAACTGCATTTGAAACTGATTGTCTTGAGTGTGAGATGAGAGAGCGGAATTTTCGG	0	0	0	0	0	0	0	0	0	0	0	0	0	0	0	0	0	0	0	0	0	0	0	0	0	0	0	0	0	0	0	0	0	0	0	0	0	0	0	0	0	0	0	0	0	0	0	0	0
TACGTAGGTAGCGAGCGTTATCCGGAATTATTGGGCGTAAAGAGCATGTAGGCGGTCATATAAGTCTATTGTGAAAGGCATCGGCTTAACCGATGAATTGCAGTCGAAACTGTATAACTTGAGTTCGAGAGAGGGAAATGGAATTCCATG	0	0	0	0	0	0	0	0	0	0	0	0	0	0	0	0	0	0	0	0	0	0	0	0	0	0	0	0	0	0	0	0	0	0	0	0	0	0	0	0	0	0	0	0	0	0	0	0	0
TACGGAGGGGGCAAGCGTTGTTCGGAATCACTGGGCGTAAAGGGCGTGTAGGCGGCTGACCCAGTCAGGTGTGAAAGCCCTCGGCTCAACCGAGGAACTGCACTTGAAACTGGTCGGCTAGAGTCCGGGAGGGGGTAGCGGAATTCCCAG	0	0	0	0	0	0	0	0	0	0	0	0	0	0	0	0	0	0	0	0	0	0	0	0	0	0	0	0	0	0	0	0	0	0	0	0	0	0	0	0	0	0	0	0	0	0	0	0	0
TACAGAGGGTGCGAGCGTTAATCGGAATTACTGGGCGTAAAGCGCGCGTAGGCGGTTTGTTAAGTCAGATGTGAAAGCCCTGGGCTCAACCCAGGAAGTGCATTTGAAACTACCAGACTTGAGTACGGGAGAGGAGGGGGGAATTCCCGG	0	0	0	0	0	0	0	0	0	0	0	0	0	0	0	0	0	0	0	0	0	0	0	0	0	0	0	0	0	0	0	0	0	0	0	0	0	0	0	0	0	0	0	0	0	0	0	0	0
TACGTAGGGTGCAAGCGTTGTTCGGAATTATTGGGCGTAAAGCGGATGTAGGTGGCTTGTTAAGCCAGATGTGAAAGCCCGGGGCTTAACCCCGGACGTGCATTTGGAACTGGCAGGCTAGAGTGTGTTATGGGAGTGCGGAATTCCTGG	0	0	0	0	0	0	0	0	0	0	0	0	0	0	0	0	0	0	0	0	0	0	0	0	0	0	0	0	0	0	0	0	0	0	0	0	0	0	0	0	0	0	0	0	0	0	0	0	0
TACGGAGGGCTCAAGCGTTAATCGGATTTATTGGGTGTAAAGAGGGCGTAGGTGGGAGTATAAGTCATATGTGAAATCCCGGAGCTCAACTCCGGAACTGCATCTGAAACTGTACTTCTTGAGGTTAGATGGAGAAAGCAGAATTCCATG	0	0	0	0	0	0	0	0	0	0	0	0	0	0	0	0	0	0	0	0	0	0	0	0	0	0	0	0	0	0	0	0	0	0	0	0	0	0	0	0	0	0	0	0	0	0	0	0	0
TACGGAGGGTGCGAGCGTTAATCGGAATTACTGGGCGTAAAGCGCATGCAGGTGGTTTGTTAAGTCAGATGTGAAAGTCCACGGCTCAACCGTGGAAGTGCATTTGAAACTGGGGAGCTTGAGTATCAGAGGGGACAGTGGAATTCCCGG	0	0	0	0	0	0	0	0	0	0	0	0	0	0	0	0	0	0	0	0	0	0	0	0	0	0	0	0	0	0	0	0	0	0	0	0	0	0	0	0	0	0	0	0	0	0	0	0	0
CACGGAGGGTGCGAGCGTTGTTCGGAATCACTGGGCGTAAAGCGCACGTAGGCGGTTAGGTAAGTCATGTGTGAAAACTCGGGGCTCAACCCCGAGACTGCATTTGATACTGCCTAACTTGAGCTCGGTAGAGGCAAGTGGAATTCCCGG	0	0	0	0	0	0	0	0	0	0	0	0	0	0	0	0	0	0	0	0	0	0	0	0	0	0	0	0	0	0	0	0	0	0	0	0	0	0	0	0	0	0	0	0	0	0	0	0	0
TACGGAGGGTGCGAGTGTTATTCGGAATCACTGGGCGTAAAGAGAATGTAGGCGGATTGGCAAGTCAGATGTGAAATCCCGGGGCTCAACCTCGGAACTGCATTTGAAACTGCCTGTCTTGAGTTTGGTAGAGGTGGATGGAATTACCGG	0	0	0	0	0	0	0	0	0	0	0	0	0	0	0	0	0	0	0	0	0	0	0	0	0	0	0	0	0	0	0	0	0	0	0	0	0	0	0	0	0	0	0	0	0	0	0	0	0
TACGTAGGGTGCAAGCGTTGTTCGGAATTACTGGGCGTAAAGCGGATGTAGGCGGAACATTAAGTCAGATGTGAAAGCCCGGAGCTCAACTCCGGACGTGCATTTGAAACTGGTGATCTTGAATATGTTATGGGAGCGTGGAATTTCTAG	0	0	0	0	0	0	0	0	0	0	0	0	0	0	0	0	0	0	0	0	0	0	0	0	0	0	0	0	0	0	0	0	0	0	0	0	0	0	0	0	0	0	0	0	0	0	0	0	0
TACGGGGGGAGCAACCGTTATCCGGAATCATTGGGCGTAAAGGGTGCGTAGGCGGACACGCAAGTTGGAGGTGAAATGTATCGGCTTAACCGATAACTGGCCTTCAAAACTGCGTGTCTAGAATATAAGAGGGGAAGACGGAACTCCTGG	0	0	0	0	0	0	0	0	0	0	0	0	0	0	0	0	0	0	0	0	0	0	0	0	0	0	0	0	0	0	0	0	0	0	0	0	0	0	0	0	0	0	0	0	0	0	0	0	0
TACGTAGGGTGCAAGCGTTGTTCGGAATTATTGGGCGTAAAGCGGATGTAGGTGGCTTATTAAGCCAGATGTGAAAGCCCGAGGCTTAACCTCGGACGTGCATTTGGAACTGGTAGGCTAGAGTGTGTTATGGGAGTGCGGAATTCCTGG	0	0	0	0	0	0	0	0	0	0	0	0	0	0	0	0	0	0	0	0	0	0	0	0	0	0	0	0	0	0	0	0	0	0	0	0	0	0	0	0	0	0	0	0	0	0	0	0	0
TACGTAGGGTGCAAGCGTTATCCGGAATTATTGGGCGTAAAGCGTCCGCAGCCGGACTTGTAAGTCTGATGTGAAATCTTGGAGCTCAACTCCAAGAATCGTATTGGAAACTGCAGGTCTAGAGTCATGCAGAGGTGCGTGGAATTCGTG	0	0	0	0	0	0	0	0	0	0	0	0	0	0	0	0	0	0	0	0	0	0	0	0	0	0	0	0	0	0	0	0	0	0	0	0	0	0	0	0	0	0	0	0	0	0	0	0	0
TACGGAGGGTGCGAGCGTTAATCGGAATTACTGGGCGTAAAGCGCGCGCAGGTGGTTTCTTAAGTCTGATGTGAAAGCCCACGGCTCAACCGTGGAGGGTCATTGGAAACTGGGAGACTTGAGTGCAGAAGAGGAAAGTGGAATTCCATG	0	0	0	0	0	0	0	0	0	0	0	0	0	0	0	0	0	0	0	0	0	0	0	0	0	0	0	0	0	0	0	0	0	0	0	0	0	0	0	0	0	0	0	0	0	0	0	0	0
TACGGAGGGTGCGAGCGTTATCCAAAATGATTGGGCGTAAAGTGTTCGTAGGCGGTATTTGTTGTTGTATGTAAAATGTTAGGTTTGTTTCTTAACCTCGCATACAATACTCTTTTACTTGAGTATAATAGAGGATAATAGAATTTTATA	0	0	0	0	0	0	0	0	0	0	0	0	0	0	0	0	0	0	0	0	0	0	0	0	0	0	0	0	0	0	0	0	0	0	0	0	0	0	0	0	0	0	0	0	0	0	0	0	0
TACGGGAGGGGCAAGCGTTATCTGGAATCATTGGGTGTAAAGGGTTCGTAGACTGTATTGTAAGTTATATGTTAAACCCTAAAGCTTAACTTTAGAACAGCATATAATACTATTATACTAGAGTTTTATGCAGAAAAGTAGAATTTTATG	0	0	0	0	0	0	0	0	0	0	0	0	0	0	0	0	0	0	0	0	0	0	0	0	0	0	0	0	0	0	0	0	0	0	0	0	0	0	0	0	0	0	0	0	0	0	0	0	0
TACGGGAGGGGCAAGCGTTATCTAGAATAACTGGGCGTAAAGAGTCCGTAGACCGTACTGTAAGTTAGTTGTTAAAGACTAAACCTTAATTTTAGAAAAGCATCTAATACTACTGTACTTGAGTTTTTTGCAGAAAAGTAGAATTTCATG	0	0	0	0	0	0	0	0	0	0	0	0	0	0	0	0	0	0	0	0	0	0	0	0	0	0	0	0	0	0	0	0	0	0	0	0	0	0	0	0	0	0	0	0	0	0	0	0	0
GACGTAGAGTGCAAACGTTGTTCGGAATTACTGGGCATAAAGGGCCCGTAGGTGGCGCGGGTAGTCGGTTGTGAAAGCCCCTGGCTCAACCAGGGAATTGCGGCCGAAACTCCCGTGCTGGAGTGTGAGATGGGAGAGTGGAACTTCCAG	0	0	0	0	0	0	0	0	0	0	0	0	0	0	0	0	0	0	0	0	0	0	0	0	0	0	0	0	0	0	0	0	0	0	0	0	0	0	0	0	0	0	0	0	0	0	0	0	0
TACGGAGGGGGCAAGCGTTGTTCGGAATCACTGGGCGTAAAGGGTCCGTAGGCGGCCCTATAAGTCGGAGGTGAAAGCCCTAGGCTCAACCCCGGAAGTGCACTGGATACTGTCGAGCTCGAGTCCCGGAGAGGAGGGTGGAATTCCTGG	0	0	0	0	0	0	0	0	0	0	0	0	0	0	0	0	0	0	0	0	0	0	0	0	0	0	0	0	0	0	0	0	0	0	0	0	0	0	0	0	0	0	0	0	0	0	0	0	0
TACGGAGGGTGCAAGCGTTGTTCGGAATTACTGGGCGTAAAGGGCGTCTAGGCGGCCCATTAAGTCTCGTGTGAAATCTCCCGGCTCAACCGGGAGGGTGCACGGGAAACTAGTGGGCTTGAGACTCGGAGAGGGGTGCGGAATTCCCGG	0	0	0	0	0	0	0	0	0	0	0	0	0	0	0	0	0	0	0	0	0	0	0	0	0	0	0	0	0	0	0	0	0	0	0	0	0	0	0	0	0	0	0	0	0	0	0	0	0
TACGTAGGGCGCAAGCGTTGTTCGGAATCATTGGGCGTAAAGAGCGCGTAGGTGGTCTGATAAGTCTGGTGTGAAAGCCCCCGGCTTAACCGGGGATGGTCATTTGAAACTGCTAGGCTTGAGTGCGAGAGAGGGTAGTGGAATTCCCAG	0	0	0	0	0	0	0	0	0	0	0	0	0	0	0	0	0	0	0	0	0	0	0	0	0	0	0	0	0	0	0	0	0	0	0	0	0	0	0	0	0	0	0	0	0	0	0	0	0
AACGTAGGAGGCGAGCGTTATCCGGATTTACTGGGCATAAAGCGCGTGTAGGTGGCTTGGAAAGTTGGATGTGAAAGCCCGGGGCCCAACCTCGGAATTGCATTCAAAACTTCCTCGCTAGAGTCCCGGAGAGGAAGGCGGAATTCCCGG	0	0	0	0	0	0	0	0	0	0	0	0	0	0	0	0	0	0	0	0	0	0	0	0	0	0	0	0	0	0	0	0	0	0	0	0	0	0	0	0	0	0	0	0	0	0	0	0	0
TACGGAGGGTGCAAGCGTTGTTCGGAATCATTGGGCGTAAAGCGCGTGTAGGCGGTTACTTAAGTCTGGCGTGAAAGCCCGGGGCTCAACCCCGGAAGTGCGCTGGATACTGGGTAACTAGAGGATGGGAGGGGGAAGCGGAATTCCTGG	0	0	0	0	0	0	0	0	0	0	0	0	0	0	0	0	0	0	0	0	0	0	0	0	0	0	0	0	0	0	0	0	0	0	0	0	0	0	0	0	0	0	0	0	0	0	0	0	0
CACGGGGGGTGCAAGCGTTATTCGGAATCACTGGGCGTAAAGAGCGCGTAGGCGGTCTCTTAAGTCAGATGTGAAATCCCGGGGCTCAACCCCGGAACTGCCCTTGAAACTAGGTAGCTAGAATTCTGGAGAGGTTAGTGGAATTCCGAG	0	0	0	0	0	0	0	0	0	0	0	0	0	0	0	0	0	0	0	0	0	0	0	0	0	0	0	0	0	0	0	0	0	0	0	0	0	0	0	0	0	0	0	0	0	0	0	0	0
TACGTAAGGCGCGAACGTTATCCGGATTTACTGGGTATAAAGTGCGCGTAGGCGGTTACTTAAGTTAGGTGTTAAATCCTTTAGCTCAACTAAAGTCTGCATCTAAAACTGGGTAACTAGAGAGTAGTAGAGGAAAGCGGAACTCACAGT	0	0	0	0	0	0	0	0	0	0	0	0	0	0	0	0	0	0	0	0	0	0	0	0	0	0	0	0	0	0	0	0	0	0	0	0	0	0	0	0	0	0	0	0	0	0	0	0	0
GACGGGAAGGGCTGGTGTTACTCAGAATAATTGGGCGTAAAGGGTGCGTAGGCGGTTTTTTAAGTTAAAAGTTAAATACAAGAGCTTAACTTTTGGAAGGCTTTTAATACTGAAAAACTTGAGTATAAGAGAGGGTAGTAGTATTCTTAG	0	0	0	0	0	0	0	0	0	0	0	0	0	0	0	0	0	0	0	0	0	0	0	0	0	0	0	0	0	0	0	0	0	0	0	0	0	0	0	0	0	0	0	0	0	0	0	0	0
TACGTAGGTAGCGAGCGTTATCCGGAATTATTGGGCGTAAAGAGCATGTAGGCGGTCATATAAGTCTATTGTGAAAGGTATCGGCTCAACCGATGAATTGCAGTAGAAACTGTATAACTTGAGTTCGAGAGAGGGAAATGGAATTCCATG	0	0	0	0	0	0	0	0	0	0	0	0	0	0	0	0	0	0	0	0	0	0	0	0	0	0	0	0	0	0	0	0	0	0	0	0	0	0	0	0	0	0	0	0	0	0	0	0	0
GACGGAGGGAGCAAGCGTTGTTCGGATTTATTGGGCGTAAAGCGCGCGTAGGCGGTATGATTAGTCTGGTGTGAAAGCCCCACTGCTCAACAGGGGGAGGTCATCGGAAACTGTCATACTTGAGTAGAGGAGAGGAAAATGGAATTCCAT	0	0	0	0	0	0	0	0	0	0	0	0	0	0	0	0	0	0	0	0	0	0	0	0	0	0	0	0	0	0	0	0	0	0	0	0	0	0	0	0	0	0	0	0	0	0	0	0	0
TACGGAGGGTGCAAGCGTTGTTCGGAATCACTGGGCGTAAAGCGCGTGTAGGCGGTCTCCTAAGTCTGATGTGAAAGCCCGAGGCTCACCCTCGGAAGTGCATCGGATACTGGGAGTCTGGAGTACCGGAGAGGGGGGTGGAATTCCTGG	0	0	0	0	0	0	0	0	0	0	0	0	0	0	0	0	0	0	0	0	0	0	0	0	0	0	0	0	0	0	0	0	0	0	0	0	0	0	0	0	0	0	0	0	0	0	0	0	0
TACGTAGGGAGCGAGCGTTGTTCGGAATCATTGGGCGTAAAGAGCGCGTAGGCGGCTTGGCAAGTCCGTTGTGAAATCTTACAGCTTAACTGTGAAACTGCGACGGAAACTACCTAGCTAGAGTGCGGGAGAGGAGAGTGGAATTCCCAG	0	0	0	0	0	0	0	0	0	0	0	0	0	0	0	0	0	0	0	0	0	0	0	0	0	0	0	0	0	0	0	0	0	0	0	0	0	0	0	0	0	0	0	0	0	0	0	0	0
TACGGGAGGGGCAAGCGTTATTCGGAATAATTGGGCGTAAAGAGTCCGTAGACAGTATCACAAGTTGTTAGTTAAAATTTAAAGCCCAACTTTAAAAAAGCTTATAAAACTGTTGTACTAGAGTTTTTAGCAGAAGAACAGAATTTCATG	0	0	0	0	0	0	0	0	0	0	0	0	0	0	0	0	0	0	0	0	0	0	0	0	0	0	0	0	0	0	0	0	0	0	0	0	0	0	0	0	0	0	0	0	0	0	0	0	0
TACGGGGGGGACGAGTGTTATTCTAAATCACTGGGCGTAAAGGGTTTGTAGGTTGGTAATTAAGTTGAAAAGGAAATATCAGGGCCTAACCTTGAAAGTTGTTTCAATACTGATTATCTTGAGTTTGGGAGAGGATAGTAGAATTTCTAA	0	0	0	0	0	0	0	0	0	0	0	0	0	0	0	0	0	0	0	0	0	0	0	0	0	0	0	0	0	0	0	0	0	0	0	0	0	0	0	0	0	0	0	0	0	0	0	0	0
TACGAGTGCCCCAACCGTTAGCCGGATTTATTGGGCGTAAAGAGCTAAAAGGTTGTTTGATAAGTCGAGAGTTAAAGCCCAGGGCCCAACCCTGGGACTGCTTCCGAAACTATTAAACTAGAGGGTGGGAGAGGTAAGCGGAATTGCTGG	0	0	0	0	0	0	0	0	0	0	0	0	0	0	0	0	0	0	0	0	0	0	0	0	0	0	0	0	0	0	0	0	0	0	0	0	0	0	0	0	0	0	0	0	0	0	0	0	0
TACGGAGGGGGCAAGCGTTGTCCGGAATCATTGGGCGTAAAGGGCGAGTAGGCCGGCTTGTAAGTCTGAGGTGAAAGTTCGCGGCTTAACTGCGGAATTGCCTTTGAAACTGCGAGTCTTGAGTGTGAGATGGGAAAGCGGAATTCCCGG	0	0	0	0	0	0	0	0	0	0	0	0	0	0	0	0	0	0	0	0	0	0	0	0	0	0	0	0	0	0	0	0	0	0	0	0	0	0	0	0	0	0	0	0	0	0	0	0	0
TACGGAGGGTGCTAGCGTTGTTCGGAATCACTGGGCGTAAAGGGAGCGTAGGCGGTTTAGTAAGTCAGATGTGAAAGCCCGGAGCTCAACTCCGGAAGTGCATTTGAAACTATTAGACTGGAGTACAGTAGAGGCTAGCGGAATTCCTAG	0	0	0	0	0	0	0	0	0	0	0	0	0	0	0	0	0	0	0	0	0	0	0	0	0	0	0	0	0	0	0	0	0	0	0	0	0	0	0	0	0	0	0	0	0	0	0	0	0
TACAGAGGGTGCAAGCGTTGTTCGGAATCACTGGGCGTAAAGGGCGCGTAGGCGGTTTAGTAAGTCAGATGTGAAATCCCGGAGCCCAACTCCGGACGTGCATTTGAAACTACTAGACTAGAGTAGGGTAGAGGCTAGCGGAATTCCGAG	0	0	0	0	0	0	0	0	0	0	0	0	0	0	0	0	0	0	0	0	0	0	0	0	0	0	0	0	0	0	0	0	0	0	0	0	0	0	0	0	0	0	0	0	0	0	0	0	0
TACAGAGGGTGCAAGCGTTGTTCGGAATCACTGGGCGTAAAGCGTGCGTAGGCGGTTTGATAAGTCAGATGTGAAAGCCCAGGGCTCAACCTTGGAACTGCATTTGAAACTATTAGACTAGAGTTCCGGAGGGGATGGCGGAATTCCCGG	0	0	0	0	0	0	0	0	0	0	0	0	0	0	0	0	0	0	0	0	0	0	0	0	0	0	0	0	0	0	0	0	0	0	0	0	0	0	0	0	0	0	0	0	0	0	0	0	0
TACGGAGGGTGCGAGCGTTAATCGGAATTACTGGGCGTAAAGCGCGCGTAGGTGGTTTTTTAAGTCTGATGTGAAAGCCCACGGCTCAACCGTGGAGGGTCATTGGAAACTGGAAAACTTGAGTGCAGAAGAGGAAAGTGGAATTCCATG	0	0	0	0	0	0	0	0	0	0	0	0	0	0	0	0	0	0	0	0	0	0	0	0	0	0	0	0	0	0	0	0	0	0	0	0	0	0	0	0	0	0	0	0	0	0	0	0	0
TACGGAGGGTGCAAGCGTTGTTCGGAATTACTGGGCGTAAAGCGCGTGTAGGCGGCTCTTTAAGTCTGATGTGAAAGCCCTTGGCTCAACCAAGGAAGTGCATCAGATACTGGGGAGCTTGAATCTTGGAGGGGGTGGCGGAATTCCCGG	0	0	0	0	0	0	0	0	0	0	0	0	0	0	0	0	0	0	0	0	0	0	0	0	0	0	0	0	0	0	0	0	0	0	0	0	0	0	0	0	0	0	0	0	0	0	0	0	0
TACGTAGGGTGCAAGCGTTGTTCGGAATTACTGGGCATAAAGCGCATGTAGGCGGCCCGGTCAGTCAGATGTGAAAGCCCTTGGCTCAACCAAGGAATTGCATTTGATACTGCCGAGCTTGAGGGTGTCAGAGGAAAGCGGAACTCATGG	0	0	0	0	0	0	0	0	0	0	0	0	0	0	0	0	0	0	0	0	0	0	0	0	0	0	0	0	0	0	0	0	0	0	0	0	0	0	0	0	0	0	0	0	0	0	0	0	0
TACGGGGGGGGCAAGCGTTGTCCGGAATTACTGGGCGTAAAGGGCGTGTAGGCGGATAGATCAGTCCAAGGTGAAATCCTACAGCTAAACTGTAGAACTGCCTTTGATACAATCTATCTTGAGATCGGGAGAGGGAAGCGGAATTCCTGG	0	0	0	0	0	0	0	0	0	0	0	0	0	0	0	0	0	0	0	0	0	0	0	0	0	0	0	0	0	0	0	0	0	0	0	0	0	0	0	0	0	0	0	0	0	0	0	0	0
TACGGAGGGGGCAAGCGTTGTCCGGAATCATTGGGCGTAAAGGGCGCGTAGGCCGGCTTGTAAGTCTGAGGTGAAAGTTCGCGGCTTAACTGCGGAATTGCCTTTGAAACTGCGAGTCTTGAGTGTGAGATGGGAAAGCGGAATTCCCGG	0	0	0	0	0	0	0	0	0	0	0	0	0	0	0	0	0	0	0	0	0	0	0	0	0	0	0	0	0	0	0	0	0	0	0	0	0	0	0	0	0	0	0	0	0	0	0	0	0
TACGTAGGGTGCTAGCGTTGTTCGGAATTATTGGGCGTAAAGCGCGTGTAGGTGGTTTTGCTAGTCAGATGTGAAAGCCCTGGGCTCAACCCAGGAAGTGCATCTGAAACTGCATGGCTAGAGGACGGTAGGGGAAGGTGGAATTCCTAG	0	0	0	0	0	0	0	0	0	0	0	0	0	0	0	0	0	0	0	0	0	0	0	0	0	0	0	0	0	0	0	0	0	0	0	0	0	0	0	0	0	0	0	0	0	0	0	0	0
GACGGAGGGAGCAAGCGTTGTTCGGAATTACTGGGCATAAAGGGCGCGTAGGCGGTAAAGTAAGTCAGTTTGTGAAAGCCCCTGGCTCAACCAGGGAACTGCTTCTGATACTGCTTTACTTGAGTGTAGGAGGGGAGATTGGAACTCTTG	0	0	0	0	0	0	0	0	0	0	0	0	0	0	0	0	0	0	0	0	0	0	0	0	0	0	0	0	0	0	0	0	0	0	0	0	0	0	0	0	0	0	0	0	0	0	0	0	0
GACGGAGGGCGCAAGCGTTGTTCGGAATTACTGGGCATAAAGGGCGCGTAGGCGGTAAAGTAAGTCAGTTTGTGAAAGCCCCTGGCTCAACCAGGGAACTGCTTCTGATACTGCTTTACTTGAGTGTAGGAGGGGAGATTGGAACTCTTG	0	0	0	0	0	0	0	0	0	0	0	0	0	0	0	0	0	0	0	0	0	0	0	0	0	0	0	0	0	0	0	0	0	0	0	0	0	0	0	0	0	0	0	0	0	0	0	0	0
TACTGAGGGTGCAAGCGTTAATCGGAATTACTGGGCGTAAAGCGAGTGTAGGCGGCTACTTAAGTCGGATGTGAAAGCCCGGGGCTCAACTCCGGAATTGCATTCGAAACTTCCCAGCTAGAGTCTCGGAGAGGAGGGCGGAATTCCCGG	0	0	0	0	0	0	0	0	0	0	0	0	0	0	0	0	0	0	0	0	0	0	0	0	0	0	0	0	0	0	0	0	0	0	0	0	0	0	0	0	0	0	0	0	0	0	0	0	0
TACGGGGGGGGCAAGCGTTATTCGGAATTACTGGGCGTAAAGGGCGTGTAGGCGGTTTTGTTTGTCGAAAGTGAAAGCCCTGGGCTCAACCCAGGAATTGCTTTCGAAACGGCATAACTTGAGTCCGGGAGAGGAGAGCGGAATTCCCAG	0	0	0	0	0	0	0	0	0	0	0	0	0	0	0	0	0	0	0	0	0	0	0	0	0	0	0	0	0	0	0	0	0	0	0	0	0	0	0	0	0	0	0	0	0	0	0	0	0
TACGTAGGTCGCGAGCGTTATCCGGAATTATTGGGCGTAAAGAGCATGTAGGCGGTTATATAAGTCTATTGTGAAAGGCATCGGCTTAACCGATGAATTGCAGTAGAAACTGTATAACTTGAGTTCGAGAGAGGGAAATGGAATTCCATG	0	0	0	0	0	0	0	0	0	0	0	0	0	0	0	0	0	0	0	0	0	0	0	0	0	0	0	0	0	0	0	0	0	0	0	0	0	0	0	0	0	0	0	0	0	0	0	0	0
TACGAAAAGAACAAGCGTTACTCGTTGTAATTTGGTGTAAAGGGTTCGTAGGCGGTTTTAAGGTTGTTTAAGGTAAAATTTTAGAGCTTCAACTCTTGAGCAAGGCCTTAAAAACACTATTACTTGAGTTTAGCGTAAGATTATAGAATT	0	0	0	0	0	0	0	0	0	0	0	0	0	0	0	0	0	0	0	0	0	0	0	0	0	0	0	0	0	0	0	0	0	0	0	0	0	0	0	0	0	0	0	0	0	0	0	0	0
TACGAGGGATACAAGCGTTGTCCGGAATTACTGGGCGTAAAGTGTGTGTAGGTGGTTTAATATATTTTTAATCAAAGAAAATTATATATAATTTTTTTTCAAAACATTATTAAACTTGAGTTTGTTATGGGTAAAAGGAATTTTTTGAGG	0	0	0	0	0	0	0	0	0	0	0	0	0	0	0	0	0	0	0	0	0	0	0	0	0	0	0	0	0	0	0	0	0	0	0	0	0	0	0	0	0	0	0	0	0	0	0	0	0
TACTTAGGGTGCAAGCGTTAATCGGAATTACTGGGCGTAAAGCGAGTGTAGGCGGCTACGTAAGTCGGATGTGAAAGCCCGGGGCTCAACCCCGGAATTGCACTCGATACTGCATGGCTAGAGTCCCGGAGAGGATGGCGGAATTCCCGG	0	0	0	0	0	0	0	0	0	0	0	0	0	0	0	0	0	0	0	0	0	0	0	0	0	0	0	0	0	0	0	0	0	0	0	0	0	0	0	0	0	0	0	0	0	0	0	0	0
TACGGGGGGTGCAAGCGTTATTCGGAATCATTGGGCGTAAAGGGCGCGTAGGCGGTCTCTTAAGTCAGATGTGAAAGCCCCGGGCTCAACCTGGGAATTGCATTCGATACTGCGCGGCTTGAGTCTGATAGAGGGAAGTGGAATTCCAGG	0	0	0	0	0	0	0	0	0	0	0	0	0	0	0	0	0	0	0	0	0	0	0	0	0	0	0	0	0	0	0	0	0	0	0	0	0	0	0	0	0	0	0	0	0	0	0	0	0
TACAGAGGTTGCAAGCGTTGTTCGGATTTATTGGGTGTAAAGGGTGTGTAGGCGGCTAAGTAAGTTAGATGTGAAATCCCGGGGCTTAACTCCGGAACGGCATTTGATACTGCTTAGCTAGAGTACGTCAGAGGAAAGGGGAATTCCTGG	0	0	0	0	0	0	0	0	0	0	0	0	0	0	0	0	0	0	0	0	0	0	0	0	0	0	0	0	0	0	0	0	0	0	0	0	0	0	0	0	0	0	0	0	0	0	0	0	0
TACGTAGGGCGCTAGCGTTGTTCGGAATTATTGTGCGTAAAGAGCGCGTAGGCGGCTTGGCAAGTCCGTTGTGAAATCTCACAGCTTAACTGTGAAACTGCGACGGAAACTACCTCGCTAGAGTGCGGGAGAGGAGAGTGGAATTCCCAG	0	0	0	0	0	0	0	0	0	0	0	0	0	0	0	0	0	0	0	0	0	0	0	0	0	0	0	0	0	0	0	0	0	0	0	0	0	0	0	0	0	0	0	0	0	0	0	0	0
TACGGGAGGGGCAAGCGTTATTCGGCTTGACTGGGCGTAAAGGGTTCGTAGACAGTAAAATAAGTTACCTGTTAAACTTTAAAGCCCAACTTTAAATAAGCTTGTAAGACTGTTTTACTTGAGTTTTATACAGAAAGGTAGAATTTTATA	0	0	0	0	0	0	0	0	0	0	0	0	0	0	0	0	0	0	0	0	0	0	0	0	0	0	0	0	0	0	0	0	0	0	0	0	0	0	0	0	0	0	0	0	0	0	0	0	0
TACGGGAGGGGCAAGCGTTATTCGGCTTGACTGGGCGTAAAGGGTTCGTAGACAGTAAAATAAGTTACTTGTTAAACTTTAAAGCCCAACTTTAAATCAGCTTGTAAGACTGTTTTACTTGAGTTTTATACAGAAAAGTAGAATTTTATA	0	0	0	0	0	0	0	0	0	0	0	0	0	0	0	0	0	0	0	0	0	0	0	0	0	0	0	0	0	0	0	0	0	0	0	0	0	0	0	0	0	0	0	0	0	0	0	0	0
CACGTGACGGGCAAGCGTTATCCAGATTAACTCGGCGTAAAGTGTTCGTAGACGGTAAAGCAAGTTATTTGTTAAACTTTAAAGCTTAACTTTAAATTAGCTTATAATACTACTTTACTTGAGTTTTTTATAAAAAGATAGAATTTTAAA	0	0	0	0	0	0	0	0	0	0	0	0	0	0	0	0	0	0	0	0	0	0	0	0	0	0	0	0	0	0	0	0	0	0	0	0	0	0	0	0	0	0	0	0	0	0	0	0	0
TACGGAGAGCGCTAGTGTTATTCGCATTGACTGGGTGTAAAGGGCGCGTAGGTGGTTATTTAAGTTTTAAACGAAAAACCAGTTTGCGTTCTGGAATTGTTTAGCATACTCTCTAACTAGAGTTTTATTGAAGGTAACTGGACATTAAGT	0	0	0	0	0	0	0	0	0	0	0	0	0	0	0	0	0	0	0	0	0	0	0	0	0	0	0	0	0	0	0	0	0	0	0	0	0	0	0	0	0	0	0	0	0	0	0	0	0
TACGGGAGGGGCAAGCGTTATCCGGAATCATTGGGCGTAAAGGGTCCGTAGATTGTATTATAAGTTATACGTTAAATTTTAAAGCTCAACTTTAAAACAGCGTTTAATACTATTATACTTAGAGTTTTAATCAAAAAAGTAGAATTTTAT	0	0	0	0	0	0	0	0	0	0	0	0	0	0	0	0	0	0	0	0	0	0	0	0	0	0	0	0	0	0	0	0	0	0	0	0	0	0	0	0	0	0	0	0	0	0	0	0	0
TACGGAGCGAGCTAGTGTTATTCGCATTGACTGGGTGTAAAGGGCGCGTAGGTGGTTATTTAAGTTTTAAACGAAAAACCAGTTTGAGTTCTGGAATTGTTTAGAATACTATCTAACTAGAGTTTTATTGAAGGTAACTGGACATTAAGT	0	0	0	0	0	0	0	0	0	0	0	0	0	0	0	0	0	0	0	0	0	0	0	0	0	0	0	0	0	0	0	0	0	0	0	0	0	0	0	0	0	0	0	0	0	0	0	0	0
TACGGGAGGGGCAAGCGTTATCCGGAATCACTGGGCGTAAAGGGTCCGTAGATTGTATTGCAAGTTATATATTAAATTTTAAAGCTTAACTTTAAAAATTATGTAATACTGTTATACTTAAATGAGTTTTAATCAGAAAAGTAGAATTTT	0	0	0	0	0	0	0	0	0	0	0	0	0	0	0	0	0	0	0	0	0	0	0	0	0	0	0	0	0	0	0	0	0	0	0	0	0	0	0	0	0	0	0	0	0	0	0	0	0
TACGGAGGCCCCAAGCGTTGTTCGGAATTACTGGGCGTAAAGCGAGTGTAGGTGGCGAAGAAAGTCAGATGTGAAATCCCTAGGCTTAACCTAGGACGTGCATTTGATACTTCTTTGCTTGAGTGCAGTAGAGGGAATTGGAATTCCAGG	0	0	0	0	0	0	0	0	0	0	0	0	0	0	0	0	0	0	0	0	0	0	0	0	0	0	0	0	0	0	0	0	0	0	0	0	0	0	0	0	0	0	0	0	0	0	0	0	0
AACGAGGGGGACGAGCGTTATTCACCATGACTGGGCGTAAAGAGTTCGTAGACGGTAAAGTCAGTTTTTTGTTAAAATTTAAAGCGAAACTTTAAAACAGCATTTAATACTGCTTTACTTGAGTTATATACACGAGAATACAATTTTGTT	0	0	0	0	0	0	0	0	0	0	0	0	0	0	0	0	0	0	0	0	0	0	0	0	0	0	0	0	0	0	0	0	0	0	0	0	0	0	0	0	0	0	0	0	0	0	0	0	0
TACGGAAGGTGCAAGCGTTGTTCGGAATTATTGGGCGTAAAGCGCGTGTAGGCGGCTATCTTAGTCCGATGTGAAAGCCCGGGGCTCAACCCCGGAAGTGCATCGGAAACTGGTTAGCTAGAGGACGAGAGAGGAAAGTGGAATTCCTGG	0	0	0	0	0	0	0	0	0	0	0	0	0	0	0	0	0	0	0	0	0	0	0	0	0	0	0	0	0	0	0	0	0	0	0	0	0	0	0	0	0	0	0	0	0	0	0	0	0
TACGAATGTGGCGAACGTTATTCGGAATTACTGGGCGTAAAGGGCGTGTAGGCGGCGTATCAAGTCTGATGTGAAATTTCACAGCTCAACTGTGACATGTCGTTGGAAACTGGTATGCTAGAGTGCGATAGGGGAAAGTGGAACTCCATG	0	0	0	0	0	0	0	0	0	0	0	0	0	0	0	0	0	0	0	0	0	0	0	0	0	0	0	0	0	0	0	0	0	0	0	0	0	0	0	0	0	0	0	0	0	0	0	0	0
AACGGGAGGGGCAAGCGTTATCCGGAATAATTGGGCGTAAAGAGTCCGTAGACTGTAAAATAAGTTATTTGTTAAATATTAAAGCCTAACTTTAAATTAACTAGTAAACCTGTTTTACTTGAGTTTTATATGAAAGAGTAGAATTTTATA	0	0	0	0	0	0	0	0	0	0	0	0	0	0	0	0	0	0	0	0	0	0	0	0	0	0	0	0	0	0	0	0	0	0	0	0	0	0	0	0	0	0	0	0	0	0	0	0	0
TACGTAGGGTGCAAGCGTTACTCGGAATTACTGGGCGTAAAGAGTATGTAGGCGGTTTTTTAAGTCTGATGTGAAATCCCTGGACTCAATTCAGGAACTGCATTGGATACTGAAAAACTTGAGTATCGGAGAGGTGAGTGGAATTCCAGG	0	0	0	0	0	0	0	0	0	0	0	0	0	0	0	0	0	0	0	0	0	0	0	0	0	0	0	0	0	0	0	0	0	0	0	0	0	0	0	0	0	0	0	0	0	0	0	0	0
AACGGGAGGGGCAAGCGTTATCTGGCATGACTGGGCGTAAAGGGTTCGTAGACGGTAGAATCAGTTCTTAATTAAATATCAAAGCTTAACTTTGAAGCAGTTTTGAATACTGTTTTACTTGAGTTTTATACGGAAGACTAGAATTCTATA	0	0	0	0	0	0	0	0	0	0	0	0	0	0	0	0	0	0	0	0	0	0	0	0	0	0	0	0	0	0	0	0	0	0	0	0	0	0	0	0	0	0	0	0	0	0	0	0	0
GACAGGGGGCGCAAGCCTTAATCGGATTTATTGGGCGTAAAGAGCTTGTAGGTGGTTATACAAGTCGAAATTGAAATCTTATGGCTTAACCATAAAAGCGTTTCGATACTGTATTGACTAGAGTTTTGTTGAGGGTTATAGAATTCTCGG	0	0	0	0	0	0	0	0	0	0	0	0	0	0	0	0	0	0	0	0	0	0	0	0	0	0	0	0	0	0	0	0	0	0	0	0	0	0	0	0	0	0	0	0	0	0	0	0	0
AACGAGGGGTGCAAGCGTTATTCGGCTTAACTGGGCGTAAAGCGTCTGTAGACTGTGGAATCAGTTCCTAGTTAAAGGTCAAAGCTTAACTTTGAAATAGCTTCGAATACTGTTCTACTTGAGTTTTATACAGAAGACTAGAATTCTATA	0	0	0	0	0	0	0	0	0	0	0	0	0	0	0	0	0	0	0	0	0	0	0	0	0	0	0	0	0	0	0	0	0	0	0	0	0	0	0	0	0	0	0	0	0	0	0	0	0
TACGGGGGGGGCTAGCGTTGTTCGGAATCATTGGGCGTAAAGGGCACGTAGGCGGTTTCGCAAGTCATGCGTGAAAGCCCTCGGCTTAACCGGGGAATTGCGCATGAAACTGCAGAACTTGAGTCCGGGAGAGGAGAGTGGAATTCCCAG	0	0	0	0	0	0	0	0	0	0	0	0	0	0	0	0	0	0	0	0	0	0	0	0	0	0	0	0	0	0	0	0	0	0	0	0	0	0	0	0	0	0	0	0	0	0	0	0	0
TACGGGGGGTGCAAGCGTTGTCCGGATTTATTGGGCGTAAAGGGCTCGTAGGCGGGATGGCAAGTCTGGCGTGAAATCTCTCGGCTTAACCGGGAAACTGCGTCGGAAACTGCTGTTCTTGAGTCACAGAGGGGAAGTCGGAATTCCTGG	0	0	0	0	0	0	0	0	0	0	0	0	0	0	0	0	0	0	0	0	0	0	0	0	0	0	0	0	0	0	0	0	0	0	0	0	0	0	0	0	0	0	0	0	0	0	0	0	0
TACGTATGGTGCAAGCGTTGTCCGGAATCATTGGGCGTAAAGGGCACGTAGGCGGTCTATTAAGTCAAGGGTGAAATCATCATGCTCAACGTGGTGGCTGCCTTTGAAACTGGTAGACTAGAGTTTGGGAGAGGAAATCGGAATTCCTGG	0	0	0	0	0	0	0	0	0	0	0	0	0	0	0	0	0	0	0	0	0	0	0	0	0	0	0	0	0	0	0	0	0	0	0	0	0	0	0	0	0	0	0	0	0	0	0	0	0
CACGGGGGGGGCAAGCGTTGTCCGGAATTATTGGGCGTAAAGGGCGCGTAGGCGGGCTGATCAGTCAGAGGTGAAAGTTTGCGGCTTAACCGTAAAATTGCCTTTGATACTGTCAGTCTTGAATTCGGGAGAGGAGAGTGGAATTCCTGG	0	0	0	0	0	0	0	0	0	0	0	0	0	0	0	0	0	0	0	0	0	0	0	0	0	0	0	0	0	0	0	0	0	0	0	0	0	0	0	0	0	0	0	0	0	0	0	0	0
CACGGGGGGGGCAAGCGTTGTCCGGAATTATTGGGCGTAAAGGGCGCGTAGGCGGGCTGATAAGTCTGAGGTGAAAGTTTGCGGCTTAACCGTAAAATTGCCTTGGATACTGTCAGTCTTGAGTTCGGAAGAGGGAAGTGGAATTCCTGG	0	0	0	0	0	0	0	0	0	0	0	0	0	0	0	0	0	0	0	0	0	0	0	0	0	0	0	0	0	0	0	0	0	0	0	0	0	0	0	0	0	0	0	0	0	0	0	0	0
TACGGGAGGGGCAAGCGTTATCTGGAATGACTGGGCGTAAAGTGTCCGTAGACTGTAATGTAAGTTAATTGTTAAATTTTAAAGCCTAACTTTAAAACAGTAATTAATACTGCTTTACTTGAGTATGATATAGAAGAGTGGAATTTTATA	0	0	0	0	0	0	0	0	0	0	0	0	0	0	0	0	0	0	0	0	0	0	0	0	0	0	0	0	0	0	0	0	0	0	0	0	0	0	0	0	0	0	0	0	0	0	0	0	0
TACGGAGGGTGCGAGCGTTGTTCGGAATTATTGGGCGTAAAGGGTGCGTAGGCGGTATTTTAAGTTGGATGTGAAATCCCACGGCTTAACCGTGGAATGGCATTCAAGACTGAGATACTTGAGTGTTGGATGGGGTGGCGGAATTCCATG	0	0	0	0	0	0	0	0	0	0	0	0	0	0	0	0	0	0	0	0	0	0	0	0	0	0	0	0	0	0	0	0	0	0	0	0	0	0	0	0	0	0	0	0	0	0	0	0	0
TTCGGAGATGGCAAGCGTTGTTCGGATTTACTGGGCGTAAAGCGCGCGTAGGCGGCGCGGCAAGTTGGAGGTGAAATCCCGAGGCTCAACCTCGGAACTGCCCCCAAAACTGCTGTGCTAGAGGACGACAGGGGAGAGTGGAACTCATGG	0	0	0	0	0	0	0	0	0	0	0	0	0	0	0	0	0	0	0	0	0	0	0	0	0	0	0	0	0	0	0	0	0	0	0	0	0	0	0	0	0	0	0	0	0	0	0	0	0
AACGAGGGGGACGAGCGTTATTCGTCATAACTGGGCGTAAAAGGTTCGTAGACGGTAGAGTAAGTTTCTTGTTAAAGATTAAAGCCTAACTTTTAAACAGCTTGTAAATACTGCTTTACTTGAGTTTTAATACGGGAGAATAGAATTTTA	0	0	0	0	0	0	0	0	0	0	0	0	0	0	0	0	0	0	0	0	0	0	0	0	0	0	0	0	0	0	0	0	0	0	0	0	0	0	0	0	0	0	0	0	0	0	0	0	0
TACAGAGGGTGCGAGCGTTGTTCGGAATTACTGGGCGTAAAGGGTGCGTAGGCGGTTTAGTAAGTCAGATGTGAAATCCCGGAGCTCAACTTCGGAACTGCATTTGAAACTACTAGACTAGAGTTCGGTAGAGGCTAGCAGAATTTCCAG	0	0	0	0	0	0	0	0	0	0	0	0	0	0	0	0	0	0	0	0	0	0	0	0	0	0	0	0	0	0	0	0	0	0	0	0	0	0	0	0	0	0	0	0	0	0	0	0	0
TACGGAGGGTGCGAGCGTTGTTCGGAATCACTGGGCGTAAAGCGCGTGTAGGCGGGAATGTAAGTCGGATGTGAAAGCCCTGGGCTCAACCCAGGAAGTGCATTCGATACTGCATACCTTGAGTACGGGAGAGGAGAGCGGAATTCCTAG	0	0	0	0	0	0	0	0	0	0	0	0	0	0	0	0	0	0	0	0	0	0	0	0	0	0	0	0	0	0	0	0	0	0	0	0	0	0	0	0	0	0	0	0	0	0	0	0	0
TACGGAGGGTGCAAGCGTTGTTCGGAATTACTGGGCGTAAAGAGCGTGTAGGCGGCTGACTAAGTCTGGTGTGAAAGCCCGGGGCTCACCCTCGGAAGTGCGCTGGAAACTGGTTAGCTAGAGTATGGGAGAGGGAAGTGGAATTCCTGG	0	0	0	0	0	0	0	0	0	0	0	0	0	0	0	0	0	0	0	0	0	0	0	0	0	0	0	0	0	0	0	0	0	0	0	0	0	0	0	0	0	0	0	0	0	0	0	0	0
TACGTAAGGGGCAAGCGTTGTTCGGAATCATTGGGCGTAAAGGGCGCGTAGGCGGTTTTGTAAGTCAGATGTGAAAACCCACAGCTTAACTGTGGATCCGCATTTGAAACTGCAAGACTAGAATCCTGGAGGGGGTAATGGAATTCCTGG	0	0	0	0	0	0	0	0	0	0	0	0	0	0	0	0	0	0	0	0	0	0	0	0	0	0	0	0	0	0	0	0	0	0	0	0	0	0	0	0	0	0	0	0	0	0	0	0	0
TACGTAGGGGACAACCATTACTCGGATTTACTGGGCGTAAAGGGAGCGTAGGCGGTTTGATAAGTTAGTGGTGAAAGTCCTCGGCTTAACCGAGGGATTGCCATTAAAACTGTCAGACTAGAGGGCAGGAGAGGAAAGTAGAATTCCCAG	0	0	0	0	0	0	0	0	0	0	0	0	0	0	0	0	0	0	0	0	0	0	0	0	0	0	0	0	0	0	0	0	0	0	0	0	0	0	0	0	0	0	0	0	0	0	0	0	0
TACGGAGGGTGCAAGCGTTGTTCGAAATCATTGGGCGTAAAGCGCACGTAGGCGGTTTGGTAAGTCCTGTGTGAAATCCCTCGGCTCAACCGAGGACCGTCACGGGAAACTGTCAGGCTAGAGTACGAGAGGGGAGAGCGGAATTCCCAG	0	0	0	0	0	0	0	0	0	0	0	0	0	0	0	0	0	0	0	0	0	0	0	0	0	0	0	0	0	0	0	0	0	0	0	0	0	0	0	0	0	0	0	0	0	0	0	0	0
TACGGAGGATGCGAGCATTAATCGGATTTACTGGGCGTAAAGAGCGCGTAGGCTGAGGTACAAGTCAGATGTGAAAGCCCAGAGCTCAACTCTGGAATAGCATCCGAAACTGTATCTCTAGAGGATAGGCGGAGAAGATGGAATTCCACG	0	0	0	0	0	0	0	0	0	0	0	0	0	0	0	0	0	0	0	0	0	0	0	0	0	0	0	0	0	0	0	0	0	0	0	0	0	0	0	0	0	0	0	0	0	0	0	0	0
TACGTAGGTGGCAAGCGTTATCCGGAATTATTGGGCGTAAAGCGTCCGCAGGCTGTTTTATAAGTCAGATGTAAAATCTACAGGCCCAACCTGTAGCCCGTATCTGAAACTGTAAAACTAGAGTATGTTAGAGGTCAGTGGAATTTCTGG	0	0	0	0	0	0	0	0	0	0	0	0	0	0	0	0	0	0	0	0	0	0	0	0	0	0	0	0	0	0	0	0	0	0	0	0	0	0	0	0	0	0	0	0	0	0	0	0	0
TACGGGGGGGGCGAGCGTTATTCGGAATTACTGGGCGTAAAGGGCGTGTAGGCGGCTCTGTTTGTCGCGGGTGAAATCCCTAGGCTTAACTTAGGAATTGCCCTCGAAACGGCAGAGCTTGAGTCCGGGAGAGGAAAGCGGAATTCCCAG	0	0	0	0	0	0	0	0	0	0	0	0	0	0	0	0	0	0	0	0	0	0	0	0	0	0	0	0	0	0	0	0	0	0	0	0	0	0	0	0	0	0	0	0	0	0	0	0	0
TACGTAGGGGGCAAGCGTTACTCGGATTTATTGGGCGTAAAGCGAATGTAGGCGGTTTTGTAAGTCAGGGGTGAAATCCCTCCGCTCAACGGAGGAACTGCCCTTGATACTACATAACTTGAGGACAGGAGAGGAAAGTGGAATTCCCGG	0	0	0	0	0	0	0	0	0	0	0	0	0	0	0	0	0	0	0	0	0	0	0	0	0	0	0	0	0	0	0	0	0	0	0	0	0	0	0	0	0	0	0	0	0	0	0	0	0
TACATAGGGGCCAAGCGTTATCCGGATTTACTGGGCGTAAAGCGCGTGTAGGTGGTTATTTAAGTCAGGTGTTAAACCTAGAAGCTCAACTTCTAGTCGCCCCTGAAACTATTTAGCTTCGAGTTTGGGAGAGGATAGTGGAACTCATAG	0	0	0	0	0	0	0	0	0	0	0	0	0	0	0	0	0	0	0	0	0	0	0	0	0	0	0	0	0	0	0	0	0	0	0	0	0	0	0	0	0	0	0	0	0	0	0	0	0
CACGAGGGGTGCAAGCGTTATTCGGCTTCACTGGGCGTAAAGCGTCTGTAGACTGTGGAATCAGTTCCTAGTTAAAGGTCAAAGCTTAACTTTGAAATAGCTTCGAATACTGTTCTACTTGAGTTTTATACAGAAGACTAGAATTCTATA	0	0	0	0	0	0	0	0	0	0	0	0	0	0	0	0	0	0	0	0	0	0	0	0	0	0	0	0	0	0	0	0	0	0	0	0	0	0	0	0	0	0	0	0	0	0	0	0	0
TTCGAAGGAGGCGAGCGTTATTCGGAATCATTGGGCGTAAAGAGTATGTAGGCTGTTTGATGTGTTAGGGGTGAAATTCCAGGGCTTAACCCTGGAGCTGCTCCTAAAACTGTCAGACTAGAGTTAGATAGAGGATAATAGAATTCCTAG	0	0	0	0	0	0	0	0	0	0	0	0	0	0	0	0	0	0	0	0	0	0	0	0	0	0	0	0	0	0	0	0	0	0	0	0	0	0	0	0	0	0	0	0	0	0	0	0	0
TACGTAAGGGGCAAGCGTTATCCGGAATCATTGGGCGTAAAGCGTCCGCAGGGGGTGTGGAAAGTTTGCTATTAAATATCATGGCTCAACCATGGTGCTGTAGCGAAAACTATCACACTAGAGGGTATCAGAGGTAAGTGGAATGTTGCA	0	0	0	0	0	0	0	0	0	0	0	0	0	0	0	0	0	0	0	0	0	0	0	0	0	0	0	0	0	0	0	0	0	0	0	0	0	0	0	0	0	0	0	0	0	0	0	0	0
TACGGAGGGTGCAAGCGTTGTTCGGAATTACTGGGCGTAAAGCGCACGTAGGCGGCCGCGTATGTCGAGCGTGAAAGCCCCGGGCTCAACCCGGGAAGTGCGTTCGAAACTGCGTGGCTTGAGTGTGGGAGAGGAAGGTGGAATTCCCGG	0	0	0	0	0	0	0	0	0	0	0	0	0	0	0	0	0	0	0	0	0	0	0	0	0	0	0	0	0	0	0	0	0	0	0	0	0	0	0	0	0	0	0	0	0	0	0	0	0
TACGGGAGGGGCAAGCGTTATCTAGAATAACTGGGCGTAAAGAGTCCGTAGACCGTCCTGTAAGTTAGTTGTTAAAGACTAAAACTTAATTTTAGAAAAGCATCTAATACTACTGTACTTGAGTTTTTTGCAGAAAAGTAGAATTTCATG	0	0	0	0	0	0	0	0	0	0	0	0	0	0	0	0	0	0	0	0	0	0	0	0	0	0	0	0	0	0	0	0	0	0	0	0	0	0	0	0	0	0	0	0	0	0	0	0	0
TACGTAGGTCGCAAGCGTTATCCGGATTTATTGGGCGTAAAGCGTCCGCAGGTTGTTTAACAAGTCTTAAGGTTAAAGCCCAGTGCTCAACACTGGATTGCCTTGGAAACTGTTAGACTAGAGTATGAGAGAGAGCAGTGGAATTCCACA	0	0	0	0	0	0	0	0	0	0	0	0	0	0	0	0	0	0	0	0	0	0	0	0	0	0	0	0	0	0	0	0	0	0	0	0	0	0	0	0	0	0	0	0	0	0	0	0	0
TACGGAGGGTGCAAGCGTTAATCGGAATTACTGGGCGTAAAGCGCGCGTAGGTGGTTATATAAGTCCGGGGTGCCCGCCCCCCGCTTCACGGTGGACCAGCCTTTGCTACTGTGTCCCTCGCGTCTCGGAGCGGGTGGCGGCCTTCCAGG	0	0	0	0	0	0	0	0	0	0	0	0	0	0	0	0	0	0	0	0	0	0	0	0	0	0	0	0	0	0	0	0	0	0	0	0	0	0	0	0	0	0	0	0	0	0	0	0	0
TACGGAGGGAGCAAGCGTTGTTCGGATTTACTGGGCGTAAAGGGCGTGTAGGTGGGCAGTTAAGTCAGATGTGAAATCCCTTAGCTCAACTAAGGAACTGCATTTGAAACTGATTGTCTTGAGTGTGGGAAGAGAGAGCGGAATTCTCGG	0	0	0	0	0	0	0	0	0	0	0	0	0	0	0	0	0	0	0	0	0	0	0	0	0	0	0	0	0	0	0	0	0	0	0	0	0	0	0	0	0	0	0	0	0	0	0	0	0
TACGTAGGTGGCTAGCGTTATTCGGAATTATTGGGCGTAAAGAGTGTGTAGGCGGTGTTTTAAGTCGATTGTAAAATATACAGGCTCAACTTGTACTATGCAGTCGAAACTGAAACACTAGAGGTCGGGAGAGGCAAGCGGAATTTGCGG	0	0	0	0	0	0	0	0	0	0	0	0	0	0	0	0	0	0	0	0	0	0	0	0	0	0	0	0	0	0	0	0	0	0	0	0	0	0	0	0	0	0	0	0	0	0	0	0	0
TACGGAGGGTGCAAGCATTAATCGGAATTATTGGGCGTAAAGGGCGCGTAGGTGGGAATTTAAGTCAGATGTGAAAGCCCAGGGCTTAACCTTGGAATTGCATTTGAAACTATTTTTCTGGAGGATAGGCGGAGAAAATGGAATTTCACA	0	0	0	0	0	0	0	0	0	0	0	0	0	0	0	0	0	0	0	0	0	0	0	0	0	0	0	0	0	0	0	0	0	0	0	0	0	0	0	0	0	0	0	0	0	0	0	0	0
TACGTGAGGTGCAAGCGTTATCCGGAATCACTGGGCGTAAAGCGTCCGCAGCCGGTTGAATAAGTCTGGAGTAAAATTTTGGAGCCCAACTCCAAAAGCGTTCCGGAAACTATTTAACTAGAGCAATTAAGAGGCAAACGGAATTCTGAT	0	0	0	0	0	0	0	0	0	0	0	0	0	0	0	0	0	0	0	0	0	0	0	0	0	0	0	0	0	0	0	0	0	0	0	0	0	0	0	0	0	0	0	0	0	0	0	0	0
TACGTAGGGGGCGACCGTTGTTCGGAATTACTGGGCGTAAAGGGTGCGTAGGCGGTTATGTAAGTTAGTAGTGCAATCCCGGGTCTCAACCCCGGATCTGCTGCTAAAACTGCATGACTTGAGTTATTAATAGAGGTAGCGGGAATTCCT	0	0	0	0	0	0	0	0	0	0	0	0	0	0	0	0	0	0	0	0	0	0	0	0	0	0	0	0	0	0	0	0	0	0	0	0	0	0	0	0	0	0	0	0	0	0	0	0	0
TACGAGGGATACAAGCGTTATCCGGATTTACTGGGCGTAAAGTGTTTGTAGGCGGTTTAGTGTATTATTAATATAGTTTTAGTTTACTATTAAGATAGTATTAATAAAATTATTAAACTAGAGTATGATAGAGACAAAAGGAATTCTTCG	0	0	0	0	0	0	0	0	0	0	0	0	0	0	0	0	0	0	0	0	0	0	0	0	0	0	0	0	0	0	0	0	0	0	0	0	0	0	0	0	0	0	0	0	0	0	0	0	0
TACGGGGGGGGCGAGCGTTGTTCGGAATTATTGGGCGTAAAGGGCACGTAGGCGGTCTGGTAAGTCTGGTGTGAAAGCCCTCGGCTCAACCGAGGAACTGCATCAGAAACTGCCGGACTAGAGTTCGGGAGAGGAGAGTGGAATTCCCAG	0	0	0	0	0	0	0	0	0	0	0	0	0	0	0	0	0	0	0	0	0	0	0	0	0	0	0	0	0	0	0	0	0	0	0	0	0	0	0	0	0	0	0	0	0	0	0	0	0
TACGGAGGGTGCAAGCGTTGTTCGGAATCATTGGGCGTAAAGCGCGTGTAGGCGGTCAGGTAAGTCTGGCGTGAAAGCCCGGGGCTTAACCCCGGAAGTGCGTTGGATACTGCTTGACTAGAGGACGGGAGGGGGAAGCGGAATTCCTGG	0	0	0	0	0	0	0	0	0	0	0	0	0	0	0	0	0	0	0	0	0	0	0	0	0	0	0	0	0	0	0	0	0	0	0	0	0	0	0	0	0	0	0	0	0	0	0	0	0
TACGTAGGGAGCGAGCGTTGTCCGGAATTACTGGGCGTAAAGGGCGCGTAGGCGGCAATATAAGTCGTCTGTGAAATTCCCGGGCTTAACCCGGGGAGTGCAGGCGAAACTATATAGCTTGAGTATGGTAGAGGAGAATGGAATTCCTAG	0	0	0	0	0	0	0	0	0	0	0	0	0	0	0	0	0	0	0	0	0	0	0	0	0	0	0	0	0	0	0	0	0	0	0	0	0	0	0	0	0	0	0	0	0	0	0	0	0
TACGGGGGGGGCAAGCGTTGTTCGGAATTACTGGGCGTAAAGGGCGCGTAGGCGGACGGGACAGTCTCTCGTGAAATCCCACGGCTCAACCGTGGAATTGCGGGCGATACTACTCGTCTTGAGTTCGGGAGAGGAGTGTGGAATTCCCAG	0	0	0	0	0	0	0	0	0	0	0	0	0	0	0	0	0	0	0	0	0	0	0	0	0	0	0	0	0	0	0	0	0	0	0	0	0	0	0	0	0	0	0	0	0	0	0	0	0
TACGTAGGGGGCAAGCGTTATCCGGAATTATTGGGCGTAAAGAGTTCGTAGGCGGTTTGAAAAGCATATGTTAAAAGCCCGAGGCTTAACCTCGGATAGGCATGTGAACTTTCAGACTAGAATACTGAAGAGGCAAGTGGAATTCCTAGT	0	0	0	0	0	0	0	0	0	0	0	0	0	0	0	0	0	0	0	0	0	0	0	0	0	0	0	0	0	0	0	0	0	0	0	0	0	0	0	0	0	0	0	0	0	0	0	0	0
TACGGGAGGGGCAAGCGTTATCCGGAATCATTGGGCGTAAAGGGTCCGTAGACTGTATAGTAAGTTGTTTGTTAAAATTTAAAGCTAAACTTTAAAAAAGCGAATAATACTATTATACTAGAGTTTAAAACAGAAAAGTAGAATTTCATG	0	0	0	0	0	0	0	0	0	0	0	0	0	0	0	0	0	0	0	0	0	0	0	0	0	0	0	0	0	0	0	0	0	0	0	0	0	0	0	0	0	0	0	0	0	0	0	0	0
TACAGGGGATACAAGTGTTGTCCGGAATTATTGGGCGTAAAGGGTTCGTAGGCTGAGTACCAAGTCTTTTGTTAAATATCCAGGCTCAACCTGGAGACTGCAAACGAAACTGTTACTCTAGAGTATGGTAGAGGTAGTGGGAATTTCCGG	0	0	0	0	0	0	0	0	0	0	0	0	0	0	0	0	0	0	0	0	0	0	0	0	0	0	0	0	0	0	0	0	0	0	0	0	0	0	0	0	0	0	0	0	0	0	0	0	0
TACGTAGGGGGCGAACGTTGTTCGGAATTACTGGGCGTAAAGGGTGCGTAGGCGGTTATGTAAGTTAGTAGTGCAATCCCGGGTCTCAACCCCGGATCTGCTGCTAAAACTGCATGACTTGAGTTATTAATAGAGGTAGCGGGACTTCCT	0	0	0	0	0	0	0	0	0	0	0	0	0	0	0	0	0	0	0	0	0	0	0	0	0	0	0	0	0	0	0	0	0	0	0	0	0	0	0	0	0	0	0	0	0	0	0	0	0
TACGGGGGGGGCAAGCGTTGTCCGGAATTATTGGGCGTAAAGGGCGCGTAGGCGGAATGGTAAGTCAGAAGTGAAAATCCAGAGCTTAACTCTGGACCTGCTTTTGATACTGCCGTTCTTGAGTGCGAGAGAGGAAAGCGGAATTCCCGG	0	0	0	0	0	0	0	0	0	0	0	0	0	0	0	0	0	0	0	0	0	0	0	0	0	0	0	0	0	0	0	0	0	0	0	0	0	0	0	0	0	0	0	0	0	0	0	0	0
AACGAGGGGGACGAGCGTTATTCAACATGACTGGGCGTAAAGGTTCGTAGGCGGTAAAGTAAGTTTTTTGTTAAAATTTGAAGCTCAACTTTAAAACAGCATCTTATACTACTTTACTTGAGTTTACATACACGAGAATAAAATTTTATT	0	0	0	0	0	0	0	0	0	0	0	0	0	0	0	0	0	0	0	0	0	0	0	0	0	0	0	0	0	0	0	0	0	0	0	0	0	0	0	0	0	0	0	0	0	0	0	0	0
TACGGGAGGGGCAAGCGTTATCTCGAATAACTGGGCGTAAAGAGTCCGTAGACCGTACTGTAAGTTAGTTGTTAAAGACTAAAACTTAATTTTAGAACAGCATCTAATACTACTGTACTTGAGTTTTTTGCAGAAAAGTAGAATTTCATG	0	0	0	0	0	0	0	0	0	0	0	0	0	0	0	0	0	0	0	0	0	0	0	0	0	0	0	0	0	0	0	0	0	0	0	0	0	0	0	0	0	0	0	0	0	0	0	0	0
TACGTAGGGTGCAAGCGTTGTTCGGAATTATTGGGCGTAAAGCGCGTGTAGGTGGCTAGATAAGTTGGATGTGAAAGCCCTTGGCTCAACCGAGGAAGTGCATCCAAAACTGTCTAGCTAGAGGACGAGAGAGGGAGGTGGAATTCCTAG	0	0	0	0	0	0	0	0	0	0	0	0	0	0	0	0	0	0	0	0	0	0	0	0	0	0	0	0	0	0	0	0	0	0	0	0	0	0	0	0	0	0	0	0	0	0	0	0	0
TACGGAGGGTGCGAGCGTTGTTCGGAATCATTGGGCGTAAAGCGCGTGTAGGCGGCGAACTAAGTCTGGCGTGAAAGCCCGGGGCTTAACCCCGGAAGTGCGTCGGAAACTGGTTCACTAGAGGTCGGAAGAGGGAAGCGGAATTCCTGG	0	0	0	0	0	0	0	0	0	0	0	0	0	0	0	0	0	0	0	0	0	0	0	0	0	0	0	0	0	0	0	0	0	0	0	0	0	0	0	0	0	0	0	0	0	0	0	0	0
TACGGGGGGTGCAAGCGTTGTTCGGAATCATTGGGCGTAAAGCGCGTGTAGGCGGTCAGATAAGTCTGGCGTGAAAGCCCGGGGCTTAACCCCGGAAGTGCGCTGGATACTGTTTGACTAGAGGGCGAGAGAGGGAAGCGGAATTCCTGG	0	0	0	0	0	0	0	0	0	0	0	0	0	0	0	0	0	0	0	0	0	0	0	0	0	0	0	0	0	0	0	0	0	0	0	0	0	0	0	0	0	0	0	0	0	0	0	0	0
TACGGGGGGTGCAAGCGTTGTTCGGAATCATTGGGCGTAAAGCGCGTGTAGGCGGTCAGATAAGTCTGGCGTGAAAGCCCGGGGCTTAACCCCGGAAGTGCGCTGGATACTGTTTGGCTAGAGGGCGAGAGAGGGAAGCGGAATTCCTGG	0	0	0	0	0	0	0	0	0	0	0	0	0	0	0	0	0	0	0	0	0	0	0	0	0	0	0	0	0	0	0	0	0	0	0	0	0	0	0	0	0	0	0	0	0	0	0	0	0
TACGGGAGGGGCAAGCGTTATCCGAAATGGCTGGGCGTAAAGAGTCCGTAGACTGTACTGTAAGTTATTTGTTAAATCCTAAAGCTTAACTTTAGAATAGCCTATAATACTACTTTACTAGAGTTTTATTCAGAAGAGTAGAATTCCATG	0	0	0	0	0	0	0	0	0	0	0	0	0	0	0	0	0	0	0	0	0	0	0	0	0	0	0	0	0	0	0	0	0	0	0	0	0	0	0	0	0	0	0	0	0	0	0	0	0
TACGGAGGGAGCTAGCGTTGTTCGGATTTACTGGGCGTAAAGAGATCGTAGGCGGTTGATTAAGTCCGATGTGAAAGCCATACCACTCAACGGATGGAGGTCATCGGAAACTGGTTAACTGGAGTAAGGTAGAGGCAGGCGGAATTCCTG	0	0	0	0	0	0	0	0	0	0	0	0	0	0	0	0	0	0	0	0	0	0	0	0	0	0	0	0	0	0	0	0	0	0	0	0	0	0	0	0	0	0	0	0	0	0	0	0	0
TACAGAGGGTGCAAGCGTTAATCGGAATTACTGGGCGTAAAGCGCGTGTAGGCGGCATGATAAGTCAGATGTGAAAGCTCCGGGCTTAACTCGGAAAGTGCATTTGAAACTGTCACGCTTGAATCCGGGAGAGGAAGATGGAATTCCCAG	0	0	0	0	0	0	0	0	0	0	0	0	0	0	0	0	0	0	0	0	0	0	0	0	0	0	0	0	0	0	0	0	0	0	0	0	0	0	0	0	0	0	0	0	0	0	0	0	0
TACGTAGGTGGCGAGCATTATCCGGAATTATTGGGTGTAAAGGGAGCGTAGGTGGTTATATAAGTTAGTCGTTAAATTTCGGAGCTCAACTTCGAGTGTGCGATTGATACTGTATGACTAGAGAGCAGTTGCGGTAGGCGGAATGAGTAG	0	0	0	0	0	0	0	0	0	0	0	0	0	0	0	0	0	0	0	0	0	0	0	0	0	0	0	0	0	0	0	0	0	0	0	0	0	0	0	0	0	0	0	0	0	0	0	0	0
TACGTAAGGGGCAAGCGTTATCCGGAATCATTGGGTGTAAAGCGTCTGCAGGCGGTGCAGAAAGTCAGTCATTAAATACTTGGGCTCAACCCAAGTGCTGTGACCGAAACTTCTGTACTAGAGGATGAGAGAGGTAAGGGGAATGCTACA	0	0	0	0	0	0	0	0	0	0	0	0	0	0	0	0	0	0	0	0	0	0	0	0	0	0	0	0	0	0	0	0	0	0	0	0	0	0	0	0	0	0	0	0	0	0	0	0	0
TACGGGGGGGGCAAGCGTTGTTCGGAATTACTGGGCGTAAAGGGCGCGCAGGCGGGCGGGACAGTCTTTCGTGAAAGCCCACGGCTCAACCGTGGAATTGCGGGAGATACTTCTCGTCTTGAGTTCGGGAGAGGAGTGTGGAATTCCCAG	0	0	0	0	0	0	0	0	0	0	0	0	0	0	0	0	0	0	0	0	0	0	0	0	0	0	0	0	0	0	0	0	0	0	0	0	0	0	0	0	0	0	0	0	0	0	0	0	0
TACGTAGGGTGCAAGCGTTGTCCGGAATTATTGGGCGTAAAGAGTTCGTAGGCGGTAAGCTAAGTCAGATGTGAAATACCCAGGCTTAAGCTGGGGGGGTCATTTGAAACTGGCAAACTAGAGTGCAGGAGAGGAAAGCGGAATTCCTGG	0	0	0	0	0	0	0	0	0	0	0	0	0	0	0	0	0	0	0	0	0	0	0	0	0	0	0	0	0	0	0	0	0	0	0	0	0	0	0	0	0	0	0	0	0	0	0	0	0
TACGGAGGGTGCAAGCGTTATTCGGAATTATTGGGTGTAAAGCGCGTGTAGGCGGCTTGGCAAGTCAGATGTGAAAGCTCCGAGCTTAACTCGGAAAGTGCATTTGAAACTGTTAAGCTTGAGTCCCGGAGAGGAAGGTGGAATTCCCAG	0	0	0	0	0	0	0	0	0	0	0	0	0	0	0	0	0	0	0	0	0	0	0	0	0	0	0	0	0	0	0	0	0	0	0	0	0	0	0	0	0	0	0	0	0	0	0	0	0
TACGTAGGTCGCAAGCCTTATCCGGATTCACTGGGCGTAAAGCGTCCGCAGCCGGTTTAATAAGTCTACTTTCAAATCCCGGGGCTCAACCTCGGACAGGGAGTGGATACTGTTTAACTAGAGTAAGATAGAGGGTGGTAGAATTTCCAG	0	0	0	0	0	0	0	0	0	0	0	0	0	0	0	0	0	0	0	0	0	0	0	0	0	0	0	0	0	0	0	0	0	0	0	0	0	0	0	0	0	0	0	0	0	0	0	0	0
GACAGAGGTGGCGACCGTTACCCGGATTTACTGGGCGTAAAGGGCGTCTAGGCGGCTTAGCAAGTCTTCTGTGAAAGCCCCCTGCTTAACGGGGGGAGGCCAGTGGATACTACTAAGCTAGAGGATCGGAGGGGAAAGCGGTACTACTGG	0	0	0	0	0	0	0	0	0	0	0	0	0	0	0	0	0	0	0	0	0	0	0	0	0	0	0	0	0	0	0	0	0	0	0	0	0	0	0	0	0	0	0	0	0	0	0	0	0
TACGGAGGGGGCGAGCGTTGTTCGGAATTACTGGGCGTAAAGGGCGCGTAGGCGGCCTGGTAAGTCAGGCGTGAAATCCCATGGCTTAACTATGGAATTGCGTTTGATACTGCCAGACTTGAGTACAGGAGAGGAGAGTGGAATTCCTAG	0	0	0	0	0	0	0	0	0	0	0	0	0	0	0	0	0	0	0	0	0	0	0	0	0	0	0	0	0	0	0	0	0	0	0	0	0	0	0	0	0	0	0	0	0	0	0	0	0
TACGGAGGGGACAAGCGTTGTTCGGATTCACTGGGCGTAAAGAGTGCGTAGGCGGTTGATCAAGTCGGATGTTAAATTTTCACCGCTCAACGGGGAATCGGCATTCGAAACTAGTCAACTGGAGTATGGTAGAGGTAAGCGGAATTCCTG	0	0	0	0	0	0	0	0	0	0	0	0	0	0	0	0	0	0	0	0	0	0	0	0	0	0	0	0	0	0	0	0	0	0	0	0	0	0	0	0	0	0	0	0	0	0	0	0	0
TACGGAGGGTGCGAGCGTTGTTCGGATTTACTGGGCGTAAAGGGTGCGTAGGCGGATATTAAGGTCAGATGTGAAATCCCGGGGCTCAACCCCGGAACTGCATCTGAAACCGAATGTCTAGAGTATGACAGAGGATGATGGAATTTCTAG	0	0	0	0	0	0	0	0	0	0	0	0	0	0	0	0	0	0	0	0	0	0	0	0	0	0	0	0	0	0	0	0	0	0	0	0	0	0	0	0	0	0	0	0	0	0	0	0	0
TACGGAGGGTGCAAGCGTTGTTCGGAATTATTGGGCGTAAAGAGCGTGTAGGCGGTTCGGTAAGTCAGATGTGAAAGCCCTGGGCTCAACCCAGGAATTGCATTCGATACTGCAGAACTAGAGTATGGTAGAGGGAAGTGGAATTTCCGG	0	0	0	0	0	0	0	0	0	0	0	0	0	0	0	0	0	0	0	0	0	0	0	0	0	0	0	0	0	0	0	0	0	0	0	0	0	0	0	0	0	0	0	0	0	0	0	0	0
TACGTAAGGGGCAAGCGTTATCCGGAATCATTGGGTGTAAAGCGTCTGCAGGCGGTGCAGAAAGTCAGTCATTAAATACTTGGGCTCAACCCAAGTGCTGTGACCGAAACTTCTGTACCAGAGGATGAGAGAGGTAAGGGGAATGCTACA	0	0	0	0	0	0	0	0	0	0	0	0	0	0	0	0	0	0	0	0	0	0	0	0	0	0	0	0	0	0	0	0	0	0	0	0	0	0	0	0	0	0	0	0	0	0	0	0	0
TACGGGAGGGGCAAGCGTTATCTGGAATTACTGGGCGTAAAGGGTTCGTAGACTGTATTGCAAGTTATTTGTTAAAATTTAAAGCTTAACTTTAAAATAGCATTTAATACTGTTATACTTGAGTTTTGTGCAGAAGAGTAGAATTTTATG	0	0	0	0	0	0	0	0	0	0	0	0	0	0	0	0	0	0	0	0	0	0	0	0	0	0	0	0	0	0	0	0	0	0	0	0	0	0	0	0	0	0	0	0	0	0	0	0	0
TACGTAGGGAGCTAGCGTTGTTCGGAATCATTGGGCGTAAAGAGCGCGTAGGCGGCTTGGCAAGTCCGTTGTGAAATCTCACAGCTTAACTGTGAAACTGCGACGGAAACTACCTCGCTAGAGTGCGGGAGAGGAGAGTGGAATTCCCAG	0	0	0	0	0	0	0	0	0	0	0	0	0	0	0	0	0	0	0	0	0	0	0	0	0	0	0	0	0	0	0	0	0	0	0	0	0	0	0	0	0	0	0	0	0	0	0	0	0
TACGGAGGGGGTTAGCGTTGTTCGGAATTACTGGGCGTAAAGCGCGCGTAGGCGGTAAGGTAAGTCAGATGTGAAATCCCGGGGCTCAACCCCGGAACTGCATCCGATACTGCCTTACTAGAGAAATGGAGGGGCATCTGGAATTCACGG	0	0	0	0	0	0	0	0	0	0	0	0	0	0	0	0	0	0	0	0	0	0	0	0	0	0	0	0	0	0	0	0	0	0	0	0	0	0	0	0	0	0	0	0	0	0	0	0	0
TACGGGAGGGGCGAGCGTTATTCAAAATAACTGGGCGTAAAGGGTTCGTAGATTGTGTAGTAAGTTACTTTAAAAGCTAGAAGTCAACCTTTAGTTAAAGTTAACCCTGCTTCACTTGAGTAATTATCAAAAGAATAGAATTCTGTAAGA	0	0	0	0	0	0	0	0	0	0	0	0	0	0	0	0	0	0	0	0	0	0	0	0	0	0	0	0	0	0	0	0	0	0	0	0	0	0	0	0	0	0	0	0	0	0	0	0	0
TACGTAGGGTGCAAGCGTTGTTCGGAATTATTGGGCGTAAAGAGCGTGTAGGCGGCCTATTAAGTCTGATGTGAAAGCCCGGGGCTTAACCCCGGAAGTGCATTGGAAACTGGTAGGCTCGAGGGCAAGAGAGGTAGGTGGAATTCCTGG	0	0	0	0	0	0	0	0	0	0	0	0	0	0	0	0	0	0	0	0	0	0	0	0	0	0	0	0	0	0	0	0	0	0	0	0	0	0	0	0	0	0	0	0	0	0	0	0	0
TACGGAGGGTGCAAGCGTTGTTCGGAATCACTGGGCGTAAAGCGCGTGTAGGCGGTCTGGTAAGTCTGGCGTGAAAGCCCGGGGCTCACCCCCGGAAGGGCGCTGGAAACTGCTAGGCTAGAGTACCGGAGAGGAGGGTGGAATTCCCGG	0	0	0	0	0	0	0	0	0	0	0	0	0	0	0	0	0	0	0	0	0	0	0	0	0	0	0	0	0	0	0	0	0	0	0	0	0	0	0	0	0	0	0	0	0	0	0	0	0
GACGGGAGGGGCAAGCGTTACCCGAAATAACTGGGCGTAAAGGGTCCGTAGATTGTATTGTAAGTTATACGTTAAATTTTAAAGCTCAACTTTAAAAATCGTTTAATACTACTATACTAGAGTTTTGATCAGAAAAGTAGAATTTTATGT	0	0	0	0	0	0	0	0	0	0	0	0	0	0	0	0	0	0	0	0	0	0	0	0	0	0	0	0	0	0	0	0	0	0	0	0	0	0	0	0	0	0	0	0	0	0	0	0	0
TACGTAGGTGGCGAGCATTATCCGGAATTACTGGGCGTAAAGCGTACGTAGGCTGTACTGTAAGTTAGTGGTGCAAGCCCGGAGCTCAACTCCGGAACCGCCGCTAATACTGCAGTGCTAGAGTTGTTTATAGAGGTAGTAGGAATTCCT	0	0	0	0	0	0	0	0	0	0	0	0	0	0	0	0	0	0	0	0	0	0	0	0	0	0	0	0	0	0	0	0	0	0	0	0	0	0	0	0	0	0	0	0	0	0	0	0	0
TACGGGAGGGGCAAGCGTTATCTAGAATAACTGGGCGTAAAGGGTCCGTAGACTGTATTGTAAGTTATTTGTTAAAGCCTAAAGCCCAACTTTAGAAAAGCATTTAATACTACTATACTTGAGTTTTTTGCAGAAGAGCAGAATTTCATG	0	0	0	0	0	0	0	0	0	0	0	0	0	0	0	0	0	0	0	0	0	0	0	0	0	0	0	0	0	0	0	0	0	0	0	0	0	0	0	0	0	0	0	0	0	0	0	0	0
TACGGAGCCCTCAAGCGTTATCCGGATTTATTGGGCGTAAAGGGTGTGTAGGCGGCTTAGATAGTCAGATGTTAAATCGCGGAGCTCAACTCTGCGGCTGCATTTGAAACGTCTAAGCTAGAGACAGGTAGAGGCAAACGGAACTCATGG	0	0	0	0	0	0	0	0	0	0	0	0	0	0	0	0	0	0	0	0	0	0	0	0	0	0	0	0	0	0	0	0	0	0	0	0	0	0	0	0	0	0	0	0	0	0	0	0	0
TACCTCTTTTTCCCGCGTTCTCCTTCTTTCCTGGGCGTCCCCCGCGCGCTGCCGGCTTTATAAGTCTGGTGTGAAATACAGTTGCTCAACAACTGTTTGCATTAGAAACTGTAAGTCTAGAGTGTAGTAGGGAGTTCTGGAACTCCATGT	0	0	0	0	0	0	0	0	0	0	0	0	0	0	0	0	0	0	0	0	0	0	0	0	0	0	0	0	0	0	0	0	0	0	0	0	0	0	0	0	0	0	0	0	0	0	0	0	0
TACGGAGGGGGTTAGCGTTGTTCGGAATTACTGGGCGTAAAGCGTACGTAGGCGGCTTGGCAAGTTGGGTGTGAAATCCCTCGGCTCAACCGGGGAACTGCGCTCAAAACTGCCAGGCTAGAGGAAGATAGAGGTGAGCGGAACTAATGG	0	0	0	0	0	0	0	0	0	0	0	0	0	0	0	0	0	0	0	0	0	0	0	0	0	0	0	0	0	0	0	0	0	0	0	0	0	0	0	0	0	0	0	0	0	0	0	0	0
TACGTAAGGAGCAAGCGTTGTTCGGAATTACTGGGCGTAAAGAGTATGTAGGCTGATTAATAAGTTGGATGTGAAATCTTCGGGCTTAACCTGAAAAGTGCATTCAAAACTATTTTTCTAGAGTTTGGCATAGGTAAATGGAATTTCTGG	0	0	0	0	0	0	0	0	0	0	0	0	0	0	0	0	0	0	0	0	0	0	0	0	0	0	0	0	0	0	0	0	0	0	0	0	0	0	0	0	0	0	0	0	0	0	0	0	0
[truncated: 52,318 more rows]
[truncated: 325 more columns]
