# Supplementary material for: Host biology, ecology and the environment influence microbial biomass and diversity in 101 marine fish species
Source: Nat Commun. 2022 Nov 17;13:6978. doi: 10.1038/s41467-022-34557-2 (PMC9671965; doi:10.1038/s41467-022-34557-2)
Supplement: Supplementary file 11 — Source Data [file 41467_2022_34557_MOESM11_ESM.zip]

Archive with 2 entries (2 files):
- Figure_source_final.xlsx
- __MACOSX/._Figure_source_final.xlsx
