# Supplementary material for: Host biology, ecology and the environment influence microbial biomass and diversity in 101 marine fish species
Source: Nat Commun. 2022 Nov 17;13:6978. doi: 10.1038/s41467-022-34557-2 (PMC9671965; doi:10.1038/s41467-022-34557-2)
Supplement: Supplementary file 11 — Source Data [file 41467_2022_34557_MOESM11_ESM.zip › Figure_source_final.xlsx]

## Sheet: Fig1a_arcgis
Name	host_subject_id	Latitude	Longitude	depth_m	distance_from_shore_m	distance_from_shore_m_log	common_name
Paralabrax clathratus	FMP_1	32.8482	-117.278	3	24	1.38021	kelp bass
Caulolatilus princeps	FMP_2	32.8545	-117.274	10	342	2.53403	ocean whitefish
Sebastes umbrosus	FMP_3	32.834	-117.309	30	2486	3.3955	honeycomb rockfish
Sebastes constellatus	FMP_4	32.834	-117.309	30	2486	3.3955	starry rockfish
Sebastes carnatus	FMP_5	32.834	-117.309	30	2486	3.3955	gopher rockfish
Sebastes mystinus	FMP_6	32.834	-117.309	30	2486	3.3955	blue rockfish
Phanerodon furcatus	FMP_7	33.1135	-117.326	3	103	2.01284	white seaperch
Halichoeres semicinctus	FMP_8	33.1135	-117.326	3	103	2.01284	rock wrasse
Embiotoca jacksoni	FMP_9	33.1135	-117.326	3	103	2.01284	black perch
Anisotremus davidsonii	FMP_10	33.1135	-117.326	3	103	2.01284	xantic sargo
Sphyraena argentea	FMP_11	32.8008	-117.27	2	787	2.89597	pacific california barracuda
Paralabrax nebulifer	FMP_12	32.8008	-117.27	2	787	2.89597	barred sand bass
Seriphus politus	FMP_13	32.8008	-117.27	2	787	2.89597	queen croaker
Mustelus californicus	FMP_14	32.7884	-117.246	3	315	2.49831	gray smooth-hound shark
Triakis semifasciata	FMP_15	32.771	-117.242	3	52	1.716	leopard shark
Leptocottus armatus	FMP_16	32.8412	-117.282	1	1	0	pacific staghorn sculpin
Sebastes serriceps	FMP_17	32.834	-117.309	30	2486	3.3955	treefish
Semicossyphus pulcher	FMP_18	32.834	-117.309	30	2486	3.3955	california sheephead
Atherinopsis californiensis	FMP_19	32.8585	-117.276	5	822	2.91487	jack silverside
Trachurus symmetricus	FMP_20	32.8585	-117.276	5	822	2.91487	pacific jack mackerel
Kyphosus azurea	FMP_21	32.8322	-117.284	3	161	2.20683	zebra-perch sea chub
Girella nigricans	FMP_22	32.8322	-117.284	3	161	2.20683	opaleye
Heterostichus rostratus	FMP_23	32.8322	-117.284	3	161	2.20683	giant kelpfish
Oxyjulis californica	FMP_24	32.8322	-117.284	3	161	2.20683	senorita
Syngnathus leptorhynchus	FMP_25	32.8671	-117.257	1	245	2.38917	bay pipefish
Citharichthys xanthostigma	FMP_26	32.9611	-117.303	35	3210	3.50651	longfin sanddab
Sebastes dallii	FMP_27	32.9611	-117.303	35	3210	3.50651	calico rockfish
Sebastes miniatus	FMP_28	32.9611	-117.303	35	3210	3.50651	vermilion rockfish
Sebastes semicinctus	FMP_29	32.9611	-117.303	35	3210	3.50651	halfbanded rockfish
Menticirrhus undulatus	FMP_30	33.1135	-117.326	1	103	2.01284	california kingcroaker corbina
Myliobatis californica	FMP_31	33.1135	-117.326	1	103	2.01284	bat ray
Heterodontus francisci	FMP_32	32.7576	-117.249	4	5	0.69897	horn shark
Gibbonsia elegans	FMP_33	32.8412	-117.282	1	1	0	spotted kelpfish
Hypsoblennius gilberti	FMP_34	32.8412	-117.282	1	1	0	rockpool blenny
Paralabrax maculatofasciatus	FMP_35	32.7605	-117.245	3	5	0.69897	spotted sand bass
Chromis punctipinnis	FMP_36	32.7605	-117.245	3	5	0.69897	blacksmith
Paralichthys californicus	FMP_37	32.7769	-117.243	3	100	2	california flounder
Sebastes hopkinsi	FMP_38	32.7094	-117.312	50	5280	3.72263	squarespot rockfish
Sebastes chlorostictus	FMP_39	32.7089	-117.3	50	4075	3.61013	greenspotted rockfish
Engraulis mordax	FMP_40	32.7625	-117.239	5	195	2.29003	california anchovy
Scorpaena guttata	FMP_41	33.1426	-117.379	30	2812	3.44902	california scorpionfish
Sebastes auriculatus	FMP_42	33.1266	-117.374	30	3440	3.53656	brown rockfish
Symphurus atricaudus	FMP_43	32.789	-117.246	3	235	2.37107	california tonguefish
Umbrina roncador	FMP_44	32.7727	-117.23	3	136	2.13354	yellowfin drum
Xenistius californiensis	FMP_45	32.7727	-117.23	3	136	2.13354	californian salema
Roncador stearnsii	FMP_46	32.7727	-117.23	3	136	2.13354	spotfin croaker
Urolophus halleri	FMP_47	32.7898	-117.248	3	160	2.20412	hallers round ray
Porichthys myriaster	FMP_48	32.7769	-117.243	3	100	2	specklefin midshipman
Cynoscion parvipinnis	FMP_49	32.6584	-117.232	3	1069	3.02898	shortfin weakfish
Albula vulpes	FMP_50	32.6584	-117.232	3	1069	3.02898	bonefish
Synodus lucioceps	FMP_51	32.7693	-117.228	3	78	1.89209	california lizardfish
Rhacochilus toxotes	FMP_52	32.8308	-117.294	6	1163	3.06558	rubberlip seaperch
Brachyistius frenatus	FMP_53	32.8308	-117.294	6	1163	3.06558	kelp perch
Medialuna californiensis	FMP_54	32.8308	-117.294	6	1163	3.06558	halfmoon
Notorhynchus cepedianus	FMP_55	32.8415	-117.297	6	1432	3.15594	broadnose sevengill shark
Sarda chiliensis	FMP_58	32.8671	-117.257	3	245	2.38917	pacific bonito
Alopias vulpinus	FMP_59	32.7898	-117.248	3	160	2.20412	thresher shark
Sardinops sagax	FMP_60	32.8671	-117.257	3	245	2.38917	south american pilchard
Triphoturus mexicanus	FMP_61	32.6747	-117.355	300	9790	3.99078	mexican lampfish
Lyopsetta exilis	FMP_62	32.6747	-117.355	300	9790	3.99078	slender sole
Sebastes diploproa	FMP_63	32.6747	-117.355	300	9790	3.99078	splitnose rockfish
Physiculus rastrelliger	FMP_64	32.6747	-117.355	300	9790	3.99078	hundre fathom mora
Microstomus pacificus	FMP_65	32.6747	-117.355	300	9790	3.99078	dover sole
Glyptocephalus zachirus	FMP_66	32.6747	-117.355	300	9790	3.99078	rex sole
Gymnura marmorata	FMP_67	32.7699	-117.248	1	3	0.477121	california butterfly ray
Gymnothorax mordax	FMP_68	32.7632	-117.241	1	3	0.477121	california moray
Xeneretmus latifrons	FMP_69	32.6386	-117.342	150	9620	3.98318	blacktip poacher
Lipolagus ochotensis	FMP_70	32.7009	-117.552	500	27530	4.43981	earned blacksmelt
Citharichthys sordidus	FMP_71	32.6386	-117.342	150	9620	3.98318	pacific sanddab
Porichthys notatus	FMP_72	32.6386	-117.342	150	9620	3.98318	plainfin midshipman
Parophrys vetulus	FMP_73	32.6386	-117.342	150	9620	3.98318	english sole
Merluccius productus	FMP_74	32.6892	-117.384	328.5	12130	4.08386	north pacific hake
Lycodes cortezianus	FMP_75	32.6892	-117.384	328.5	12130	4.08386	bigfin eelpout
Lyconema barbatum	FMP_76	32.6892	-117.384	328.5	12130	4.08386	bearded eelpout
Leuroglossus stilbius	FMP_77	32.6892	-117.384	328.5	12130	4.08386	ca smoothtongue
Nemichthys scolopaceus	FMP_78	32.7009	-117.552	500	27530	4.43981	slender snipe eel
Seriola lalandi	FMP_79	33.098	-117.374	10	4970	3.69636	yellowtail amberjack
Pteroplatytrygon violacea	FMP_80	33.098	-117.374	3	4970	3.69636	pelagic stingray
Eptatretus stoutii	FMP_81	32.6747	-117.355	300	9790	3.99078	pacific hagfish
Lycodes diapterus	FMP_82	32.6747	-117.355	300	9790	3.99078	black eelpout
Stomias atriventer	FMP_83	32.6747	-117.355	500	9790	3.99078	black belly dragonfish
Apristurus brunneus	FMP_84	32.6747	-117.355	500	9790	3.99078	brown catshark
Lycodes pacificus	FMP_85	32.6747	-117.355	500	9790	3.99078	blackbelly eelpout
Facciolella equatorialis	FMP_86	32.6747	-117.355	500	9790	3.99078	dogface witch eel
Scopelogadus (mizolepsis) bispinosus	FMP_87	32.6747	-117.355	500	9790	3.99078	twospine bigscale
Nannobrachium ritteri	FMP_88	32.6747	-117.355	500	9790	3.99078	broadfin lampfish
Sternoptyx pseudobscura	FMP_89	32.7009	-117.552	500	27530	4.43981	highlight hatchetfish
Argyropelecus affinis	FMP_90	32.7009	-117.552	500	27530	4.43981	pacific hatchetfish
Ceratoscopelus townsendi	FMP_91	32.7009	-117.552	500	27530	4.43981	dogtooth lampfish
Stereolepis gigas	FMP_92	32.8612	-117.275	10	1533	3.18554	giant black seabass
Nezumia stelgidolepis	FMP_93	32.6747	-117.355	500	9790	3.99078	california grenadier
Thunnus albacares	FMP_94	32.0917	-118.208	1	110765	5.0444	yellowfin tuna
Clevelandia ios	FMP_95	32.7696	-117.248	1	5	0.69897	arrow goby
Fundulus parvipinnis	FMP_96	32.7821	-117.25	1	42	1.62325	california killifish
Coryphaena hippurus	FMP_97	32.6161	-117.397	3	15450	4.18893	dolphinfish
Katsuwonus pelamis	FMP_98	31.4358	-117.421	3	71737	4.85574	skipjack tuna
Atherinops affinis	FMP_99	32.7871	-117.209	1	30	1.47712	topsmelt silverside
Gillichthys mirabilis	FMP_100	32.7871	-117.209	1	30	1.47712	longjaw mudsucker
Hypsopsetta guttulata	FMP_101	32.7696	-117.248	1	5	0.69897	diamond turbot
Cheilotrema saturnum	FMP_102	32.7482	-117.255	2	155	2.19033	black croaker
Scomber japonicus	FMP_103	32.8671	-117.257	1	245	2.38917	chub mackerel
Paralichthys dentatus	FMP_104	40.5453	-73.046	30	12970	4.11294	summer flounder
Prionotus carolinus	FMP_105	40.5597	-73.0374	24	11705	4.06837	northern searobin
Centropristis striata	FMP_106	40.5463	-73.0452	30	12920	4.11126	black seabass
Bairdiella chrysoura	FMP_107	40.6647	-73.3832	1	3	0.477121	silver perch
Fundulus heteroclitus	FMP_108	40.6647	-73.3832	0.5	3	0.477121	mummichog
Brevoortia tyrannus	FMP_109	40.6647	-73.3832	2	3	0.477121	atlantic menhaden
Chasmodes bosquianus	FMP_110	40.6647	-73.3832	1	3	0.477121	striped blenny
Strongylura marina	FMP_111	40.6647	-73.3832	2	3	0.477121	atlantic needlefish
Opsanus tau	FMP_112	40.6647	-73.3832	1	3	0.477121	oyster toadfish
Anguilla rostrata	FMP_113	40.6647	-73.3832	1	3	0.477121	american eel
Caranx crysos	FMP_114	40.2503	-73.1642	38	42460	4.62798	blue runner
Coryphaena hippurus	FMP_115	40.2657	-73.223	38	39920	4.60119	dolphinfish
Lucania parva	FMP_116	40.6647	-73.3832	0.5	3	0.477121	rainwater killifish
Leucoraja erinacea	FMP_117	40.5397	-73.0411	22	13677	4.13599	little skate
Thunnus albacares	FMP_118	39.5246	-72.2078	152	145050	5.16152	yellowfin tuna
Pomatomus saltatrix	FMP_119	40.6282	-73.2921	17.2	140	2.14613	bluefish
Morone saxatilis	FMP_120	40.6647	-73.3832	3	3	0.477121	striped bass

## Sheet: Fig1b
host_subject_id	distance from shore (m)	depth (m)	depth (m) [Atl]
FMP_102	155	-2
FMP_32	5	-4
FMP_35	5	-3
FMP_36	5	-3
FMP_40	195	-5
FMP_68	3	-1
FMP_51	78	-3
FMP_101	5	-1
FMP_95	5	-1
FMP_67	3	-1
FMP_15	52	-3
FMP_44	136	-3
FMP_45	136	-3
FMP_46	136	-3
FMP_37	100	-3
FMP_48	100	-3
FMP_96	42	-1
FMP_100	30	-1
FMP_14	315	-3
FMP_43	235	-3
FMP_47	160	-3
FMP_59	160	-3
FMP_99	30	-1
FMP_20	822	-5
FMP_103	245	-1
FMP_60	245	-3
FMP_83	9790	-500
FMP_84	9790	-500
FMP_85	9790	-500
FMP_86	9790	-500
FMP_87	9790	-500
FMP_88	9790	-500
FMP_93	9790	-500
FMP_70	27530	-500
FMP_78	27530	-500
FMP_89	27530	-500
FMP_90	27530	-500
FMP_91	27530	-500
FMP_12	787	-2
FMP_13	787	-2
FMP_25	245	-1
FMP_49	1069	-3
FMP_50	1069	-3
FMP_17	2486	-30
FMP_18	2486	-30
FMP_3	2486	-30
FMP_4	2486	-30
FMP_5	2486	-30
FMP_6	2486	-30
FMP_55	1432	-6
FMP_2	342	-10
FMP_19	822	-5
FMP_92	1533	-10
FMP_26	3210	-35
FMP_27	3210	-35
FMP_28	3210	-35
FMP_29	3210	-35
FMP_42	3440	-30
FMP_41	2812	-30
FMP_39	4075	-50
FMP_38	5280	-50
FMP_69	9620	-150
FMP_71	9620	-150
FMP_72	9620	-150
FMP_73	9620	-150
FMP_98	71737	-3
FMP_94	110765	-1
FMP_97	15450	-3
FMP_11	787	-2
FMP_58	245	-3
FMP_79	4970	-10
FMP_80	4970	-3
FMP_16	1	-1
FMP_33	1	-1
FMP_34	1	-1
FMP_52	1163	-6
FMP_53	1163	-6
FMP_54	1163	-6
FMP_21	161	-3
FMP_22	161	-3
FMP_23	161	-3
FMP_24	161	-3
FMP_1	24	-3
FMP_10	103	-3
FMP_31	103	-1
FMP_7	103	-3
FMP_8	103	-3
FMP_9	103	-3
FMP_61	9790	-300
FMP_62	9790	-300
FMP_63	9790	-300
FMP_64	9790	-300
FMP_65	9790	-300
FMP_66	9790	-300
FMP_81	9790	-300
FMP_82	9790	-300
FMP_74	12130	-328.5
FMP_75	12130	-328.5
FMP_76	12130	-328.5
FMP_77	12130	-328.5
FMP_30	103	-1
FMP_119	140		-17.2
FMP_107	3		-1
FMP_108	3		-0.5
FMP_109	3		-2
FMP_110	3		-1
FMP_111	3		-2
FMP_112	3		-1
FMP_113	3		-1
FMP_116	3		-0.5
FMP_120	3		-3
FMP_114	42460		-38
FMP_104	12970		-30
FMP_106	12920		-30
FMP_105	11705		-24
FMP_117	13677		-22
FMP_118	145050		-152
FMP_115	39920		-38

## Sheet: Fig2a
sample_name	total_reads	%target
13414.P1hg.PBs.1.1910000	53825	0.999498
13414.P1hg.PBs.2.191000	35785	0.999217
13414.P1hg.PBs.3.19100	23145	0.996371
13414.P1hg.PBs.4.1910	14261	0.984643
13414.P1hg.PBs.5.191	974	0.99076
13414.P1hg.PBs.6.19	6019	0.974414
13414.P1hg.PBs.7.1.9	2352	0.831633
13414.P1hg.PBs.8.0.19	562	0.503559
13414.P2mg.PBs.1.1910000	55129	0.999819
13414.P2mg.PBs.2.191000	28213	0.999716
13414.P2mg.PBs.3.19100	23042	0.99744
13414.P2mg.PBs.4.1910	12243	0.994282
13414.P2mg.PBs.5.191	6529	0.964773
13414.P2mg.PBs.6.19	2356	0.907895
13414.P2mg.PBs.7.1.9	1065	0.828169
13414.P2mg.PBs.8.0.19	513	0.469786
13414.P3skin.PBs.1.1910000	54596	0.99967
13414.P3skin.PBs.2.191000	31736	0.999779
13414.P3skin.PBs.3.19100	18049	0.999446
13414.P3skin.PBs.4.1910	16764	0.996898
13414.P3skin.PBs.5.191	2326	0.986243
13414.P3skin.PBs.6.19	1821	0.830862
13414.P3skin.PBs.7.1.9	599	0.774624
13414.P3skin.PBs.8.0.19	135	0.0666667
13414.P4gill.PBs.1.1910000	86203	0.999536
13414.P4gill.PBs.2.191000	55454	0.999495
13414.P4gill.PBs.3.19100	41492	0.995927
13414.P4gill.PBs.4.1910	18562	0.979474
13414.P4gill.PBs.5.191	11519	0.957028
13414.P4gill.PBs.6.19	6686	0.874813
13414.P4gill.PBs.7.1.9	569	0.369069
13414.P4gill.PBs.8.0.19	357	0.243698

## Sheet: Fig2b
cells	%target
1910000	0.999498
191000	0.999217
19100	0.996371
1910	0.984643
191	0.99076
19	0.974414
1.9	0.831633
0.19	0.503559
1910000	0.999819
191000	0.999716
19100	0.99744
1910	0.994282
191	0.964773
19	0.907895
1.9	0.828169
0.19	0.469786
1910000	0.99967
191000	0.999779
19100	0.999446
1910	0.996898
191	0.986243
19	0.830862
1.9	0.774624
0.19	0.0666667
1910000	0.999536
191000	0.999495
19100	0.995927
1910	0.979474
191	0.957028
19	0.874813
1.9	0.369069
0.19	0.243698

## Sheet: Fig2c
sample_name	log.reads	log.cells			raw.reads
13414.P1hg.PBs.1.1910000	4.73098	6.28103			53825
13414.P1hg.PBs.2.191000	4.5537	5.28103			35785
13414.P1hg.PBs.3.19100	4.36446	4.28103			23145
13414.P1hg.PBs.4.1910	4.15415	3.28103			14261
13414.P1hg.PBs.6.19	3.77952	1.27875			6019
13414.P1hg.PBs.7.1.9	3.37144	0.278754			2352
13414.P2mg.PBs.1.1910000	4.74138	6.28103			55129
13414.P2mg.PBs.2.191000	4.45045	5.28103			28213
13414.P2mg.PBs.3.19100	4.36252	4.28103			23042
13414.P2mg.PBs.4.1910	4.08789	3.28103			12243
13414.P2mg.PBs.5.191	3.81485	2.28103			6529
13414.P2mg.PBs.6.19	3.37218	1.27875			2356
13414.P3skin.PBs.1.1910000	4.73716	6.28103			54596
13414.P3skin.PBs.2.191000	4.50155	5.28103			31736
13414.P3skin.PBs.3.19100	4.25645	4.28103			18049
13414.P3skin.PBs.4.1910	4.22438	3.28103			16764
13414.P3skin.PBs.5.191	3.36661	2.28103			2326
13414.P3skin.PBs.6.19	3.26031	1.27875			1821
13414.P4gill.PBs.1.1910000	4.93552	6.28103			86203
13414.P4gill.PBs.2.191000	4.74393	5.28103			55454
13414.P4gill.PBs.3.19100	4.61796	4.28103			41492
13414.P4gill.PBs.4.1910	4.26862	3.28103			18562
13414.P4gill.PBs.5.191	4.06141	2.28103			11519
13414.P4gill.PBs.6.19	3.82517	1.27875			6686

## Sheet: Fig2d
	g__Bacillus	g__Paracoccus	g__Enterococcus	g__Lactobacillus	g__Listeria	g__Staphylococcus	f__Enterobacteriaceae;__	g__Escherichia-Shigella	g__Pseudomonas	Other(contaminants)
1910000	0.717083	0.282415	0	0	0	0	0	0	0	0.00050163
1910000	0.695714	0.304105	0	0	0	0	0	0	0	0.00018139
1910000	0.623324	0.376346	0	0	0	0	0	0	0	0.0003297
1910000	0.699558	0.299978	0	0	0	0	0	0	0	0.00046402
191000	0.725527	0.27369	0	0	0	0	0	0	5.5889e-05	0.00078245
191000	0.686776	0.312941	0	0	0	0	0	0	0	0.00028356
191000	0.671036	0.328743	0	0	0	0	0	0	6.302e-05	0.00022057
191000	0.713817	0.285678	0	0	0	0	0	0	0	0.00050492
19100	0.750054	0.246317	0	0	0	0	0	0	0	0.00362929
19100	0.719686	0.277754	0	0	0	0	0	0	0.00056419	0.00256054
19100	0.688404	0.311042	0	0	0	0	0	0	0	0.00055405
19100	0.713752	0.282175	0	0	0	0	4.8202e-05	0	0	0.00407307
1910	0.758713	0.225931	0	0	0	0	0	0	0.00084146	0.0153566
1910	0.770318	0.223965	0	0	0	0	0	0	0.00032672	0.00571756
1910	0.675913	0.320985	0	0	0	0	0	0	0	0.00310188
1910	0.827443	0.152031	0	0	0	0	0	0	0.0010236	0.0205258
191	0.76386	0.226899	0	0	0	0	0	0	0	0.00924025
191	0.717108	0.247664	0	0	0	0	0	0	0.00168479	0.0352274
191	0.714101	0.272141	0	0	0	0	0	0	0	0.0137575
191	0.702057	0.25497	0	0	0	0	0.00277802	0	0	0.0429725
19	0.791992	0.182422	0	0	0	0	0	0	0	0.0255856
19	0.722835	0.185059	0	0	0	0	0	0	0	0.0921053
19	0.662823	0.16804	0	0	0	0	0.00494234	0	0	0.169138
19	0.709692	0.165121	0	0	0	0	0	0.00583308	0	0.125187
1.9	0.721939	0.109694	0	0	0	0	0	0	0.0442177	0.168367
1.9	0.722066	0.106103	0	0	0	0.0187793	0	0	0.00187793	0.171831
1.9	0.572621	0.202003	0	0	0	0	0	0	0	0.225376
1.9	0.274165	0.0949033	0	0	0	0	0	0.00702988	0	0.630931
0.19	0.407473	0.0960854	0	0	0	0.0747331	0	0.0124555	0.0604982	0.496441
0.19	0.2846	0.185185	0	0	0	0	0.0116959	0.0721248	0.0311891	0.530214
0.19	0.0148148	0.0518518	0	0	0	0	0	0	0	0.933333
0.19	0.243697	0	0	0	0	0	0	0	0	0.756303
8	0.215244	0	0.0189798	0.209855	0.0522093	0.00993893	0.204946	0.189259	0.0993294	0.00023949
8	0.224587	0	0.0204642	0.202788	0.0556832	0.00874917	0.206199	0.185215	0.0957218	0.00059316
8	0.215071	0	0.0192396	0.197053	0.0519163	0.00961979	0.210337	0.192854	0.102993	0.00091617
8	0.222497	0	0.0210274	0.217986	0.0527503	0.00931315	0.202779	0.17986	0.0932771	0.00050932
7	0.207315	0	0.0226353	0.198171	0.0523909	0.0114675	0.200045	0.201694	0.106131	0.00014989
7	0.214517	0.00016629	0.0196225	0.193564	0.0542114	0.0106427	0.20454	0.196059	0.106095	0.00058201
7	0.207881	0.00018413	0.02007	0.193243	0.0504511	0.0106794	0.212024	0.197385	0.107715	0.00036826
7	0.211948	0	0.0220949	0.191489	0.0566467	0.0102746	0.2014	0.200309	0.105656	0.00018185
6	0.213366	0	0.0250492	0.173108	0.0749687	0.0128825	0.181159	0.193147	0.125604	0.0007157
6	0.27187	0	0.0234413	0.147173	0.0699613	0.0112373	0.185597	0.181972	0.108265	0.00048332
6	0.212584	0	0.0230254	0.0998661	0.0781794	0.0128514	0.2	0.183133	0.189826	0.00053547
6	0.252825	0	0.0205869	0.148927	0.0589575	0.013929	0.199387	0.195707	0.108892	0.00078844
5	0.205607	0	0.0149533	0.171963	0.0856698	0.00903427	0.177882	0.198131	0.13676	0
5	0.18507	0	0.0276652	0.155736	0.0727403	0.0116861	0.23253	0.170999	0.13928	0.00429287
5	0.230128	0	0.0147436	0.167308	0.0858974	0.0224359	0.181731	0.169231	0.117949	0.0105769
5	0.215019	0	0.0517724	0.121735	0.0666978	0.0181903	0.20056	0.199627	0.120336	0.00606343
4	0.183468	0	0.0221774	0.122984	0.0645161	0	0.211694	0.127016	0.127016	0.141129
4	0.169557	0	0	0.217726	0.0982659	0	0.11368	0.190751	0.104046	0.105973
4	0.282927	0	0.0731707	0.133333	0.0634146	0	0.234146	0.0601626	0.144715	0.00813009
4	0.238554	0	0.00481928	0.060241	0.0240964	0.0385542	0.243373	0.190361	0.13494	0.0650602
3	0.275862	0	0.241379	0.172414	0	0.206897	0	0	0	0.103448
3	0	0	0	0.171429	0	0	0	0	0	0.828571
3	0.452381	0	0	0	0	0	0.309524	0	0	0.238095
2	0	0	0	0.190476	0	0	0	0.238095	0	0.571429
2	0	0	0	0	0.274194	0	0	0	0	0.725806
2	0	0	0.0229885	0	0	0	0.390805	0	0	0.586207
2	0	0	0	0	0	0	0	0	0	1
1	0	0	0	0	0	0	0	0	0	1
1	0	0	0	0	0	0	0	0	0	1
1	0	0	0	0	0	0	0	0	0	1
1	0	0	0	0	0	0	0	0	0	1

## Sheet: Fig2e
	Pass	Fail
Gill	107	11
Skin	89	12
Midgut	94	5
Hindgut	85	11
negatives	2	13
positives (titration)	40	23

## Sheet: Fig3a
Chao1	gill	skin	MG	HG
	93.3913	214.884	9	38.0476
	14	250.242	59	113.964
	80.3684	944.368	29.5	29.5
	27.375	35.125	1100.42	365.75
	242.233	900.254	843.781	23
	196.267	149.7	343.568	89.0556
	148.552	469.559	1037.16	551.221
	127.556	167.593	275.375	323.833
	393.813	279.555	317.685	275.568
	71.1539	1788.06	1830.21	147.95
	45.6667	69.0968	1191.64	259.833
	382.026	913.231	1974.8	102.053
	314.946	18	482.142	201.208
	60	26.125	636.106	78.6667
	175.5	54.875	368.17	29.2
	29	1889.5	293.776	112.565
	41.4615	393.965	816.703	21
	96.2308	125.577	1165.8	147.44
	13	440.93	62.3333	148.615
	192.333	119.037	16	242.8
	1118.9	128.577	124.849	161.078
	117.4	63.8	113.2	132.652
	284.429	238.75	198.158	44.7692
	670.25	221.222	135.25	469.52
	116	111.118	151	76.8125
	118.773	122.65	161	33.1111
	347.905	5	1135.79	705.093
	75.1818	1092.82	341.693	74
	71.4615	52.0556	683.495	269.349
	80.2143	93.9565	1321.22	213.6
	148.053	185.857	1530.82	53.1429
	430.056	280.6	225.969	139.977
	45.3636	375.409	210.8	286.908
	191.091	181.133	96	302.565
	90.8333	758.212	58	83
	27	245.284	60	58.75
	266.222	188.371	854.969	180.273
	113.773	471.5	1009.28	240.202
	89.6667	290.211	1293.25	88.5833
	114.65	363.102	416.017	233.887
	214.69	2045.07	169.435	83.75
	206.442	92.9286	401.462	55.8333
	495.9	247.5	1114.24	53.125
	99	413.679	105.438	76
	302.532	60.4762	256.4	101.941
	89.1429	152.546	253.083	63.2353
	51	457.466	370	83.8077
	82.4688	64.2	616.667	704.94
	30	123.108	300.833	571.731
	102.5	227.623	879.147	111.454
	120.964	222.132	663.041	35.4286
	62.5833	434.512	385.779	167.387
	207.7	153.553	347.875	38
	42.6667	64.4615	264.209	1452.93
	195.037	64.1071	38.25	229.125
	39.2308	71.1111	246.75	131.483
	17	1794.2	283	296.387
	63.0435	117.8	1099.1	153.784
	80.4839	44	341.518	72.4
	22	286.779	1221.15	399.775
	48.3529	283.651	772.569	307.812
	92.25	284.5	1312.54	87.3571
	443	289.571	266.146	45.6522
	62.4545	106.115	213.5	295.25
	239.263	553.657	80.1	81.5263
	89.8	68.5556	35.0714	242.25
	36.25	671.505	1421.95	68.2353
	28.4286	696.911	622.798	46.3333
	248.778	476.128	2060.11	181.263
	118.769	41.0667	641.216	202.558
	104.857	67.5	483.984	148
	112.125	72.2174	239.977	181.5
	64.1429	116	426.633	74.3333
	24.8571	101.019	110	157.281
	35.8571	242.75	605.437	97.5833
	199.156	62.4615	584.125	186.93
	85.2308	195.5	505.446	423.031
	28.375	43.1667	162.129	459.132
	193.885	442.213	909.127	248.505
	434.625	89.7308	265.981	209.592
	1329.47	1255.67	143.4	565.47
	75.7143	703.214	227.683	134.177
	880.466	66.2353	1289.16	117.333
	185.154	2694.41	2044.28	459.333
	1447.96	1012.44	2254.16	468.656
	82.303	154.857	1626.23
	146.4	58.0714	1676.44
	29.125	692.871	1857.42
	43.0909	126.294	1891.07
	65.0968		315.915
	212.097		130.184
	109.037		427.888
	231.879		261.754
	92.5
	212.538
	436.778
	672.913
	256
	841.013
	66
	267.449
	826.049
	435.373
	42.4286
	69.8824
	42

## Sheet: Fig3b
Faiths PD	gill	skin	MG	HG
	14.4245	28.3697	1.72989	6.07435
	3.07398	22.5593	6.41628	14.654
	10.9477	72.7307	2.38559	3.40374
	5.84662	6.76026	85.7055	30.1116
	25.0942	73.775	64.8467	4.4738
	22.4846	15.1382	27.4409	15.3843
	12.7886	46.5048	76.8133	56.4716
	12.0069	15.1515	28.1634	34.5318
	23.8238	21.7872	25.6305	23.5214
	13.4283	129.698	132.673	20.6069
	7.8109	11.2844	97.4819	30.3924
	31.618	63.999	140.048	14.936
	28.6937	3.26368	44.4434	24.6613
	13.0173	5.45438	53.6977	9.52931
	23.6912	7.77073	32.2077	4.47804
	2.77885	142.204	27.9256	11.8046
	5.39167	37.2569	66.3591	4.77442
	13.3257	14.1652	97.1716	14.5825
	3.43991	35.2216	11.03	20.7936
	23.7679	12.5446	4.66636	17.4924
	80.9223	12.2763	14.8884	16.6626
	11.6815	7.06349	12.0843	16.9524
	30.0222	22.9193	19.7187	9.3466
	45.2216	23.0938	17.0222	31.8167
	12.7599	17.976	14.6881	8.28967
	12.6837	12.5432	14.2947	9.3131
	30.8725	1.3021	80.8265	54.3495
	11.8442	78.5956	26.6454	9.80125
	9.5216	8.98023	51.8827	22.5082
	14.8368	10.8331	77.9666	22.9681
	13.7537	18.8536	106.214	6.49421
	22.5923	21.0297	18.3739	21.0386
	6.55825	37.497	18.5096	25.8133
	20.9593	14.9638	8.02451	29.5736
	9.7919	62.4303	7.38884	6.44524
	4.65948	17.531	6.83882	12.096
	27.5347	21.7445	55.0264	23.188
	14.2585	38.0752	66.276	32.4249
	10.0002	30.8393	81.7272	13.4489
	12.011	24.3053	28.514	33.1245
	17.928	121.104	15.6071	13.3728
	19.0421	15.1489	28.0468	12.7521
	31.498	24.7563	66.7994	10.4854
	12.086	25.6226	14.4026	12.3796
	24.2747	12.4337	19.6676	9.27146
	12.1827	14.1772	25.1146	7.95485
	8.07899	35.2882	34.0189	15.9099
	10.2509	7.30755	35.417	54.5844
	5.16128	11.636	25.7162	45.1066
	13.7945	20.1661	54.1672	17.4687
	19.3765	20.7003	46.3773	5.47525
	9.32706	37.1707	34.3973	30.1937
	28.7792	21.7587	28.8444	4.62574
	8.04432	11.0539	22.5801	97.5399
	18.748	11.5351	8.54961	26.7482
	5.96206	9.4548	19.9488	18.2388
	3.27877	122.312	24.0219	34.546
	8.90872	14.4632	77.7472	21.9736
	8.01754	3.66544	20.9776	12.5802
	4.1598	21.4336	88.4805	27.1693
	6.2659	22.9016	53.4705	36.2782
	9.21072	18.8775	87.9462	13.8939
	33.2518	29.7752	21.7154	7.98692
	10.2115	15.0769	15.205	29.7252
	31.803	33.0149	8.58475	14.8784
	9.46577	6.88595	5.38431	34.9438
	7.03701	45.6008	96.8686	14.0341
	6.76984	55.0686	60.4241	8.26402
	24.0112	38.9031	142.074	20.1689
	14.9588	9.35462	42.8422	20.2194
	15.7425	12.3394	45.8335	10.1276
	17.4224	11.7146	22.3749	19.3856
	9.45561	10.3153	36.1907	9.15324
	3.78191	14.0967	15.9393	15.3765
	5.74819	17.7663	37.7004	14.4668
	20.7965	8.21219	47.579	20.1199
	11.569	18.2149	47.1311	36.903
	4.1265	7.40426	11.3766	46.3022
	19.3556	33.684	70.4248	25.3506
	39.3244	13.5371	28.6632	23.5791
	77.0609	84.358	13.0581	43.8627
	7.7706	49.096	21.5021	10.3953
	65.4803	9.99462	90.7256	12.9351
	20.7176	165.03	141.279	42.077
	86.8289	63.3177	128.125	50.0226
	13.1389	14.8531	104.116
	14.137	9.67746	104.706
	7.18267	61.8145	118.018
	6.56528	14.9359	113.846
	12.2773		28.257
	27.5842		19.4421
	15.1832		41.7031
	27.3224		28.4557
	11.7202
	19.6484
	33.7208
	56.7697
	26.9445
	66.3018
	10.5694
	23.3913
	50.9005
	31.8214
	9.37687
	8.98332
	8.88771

## Sheet: Fig3c
Shannon	gill	skin	MG	HG
	2.6403	5.78275	1.61645	0.822898
	0.850839	5.14159	2.97864	5.58838
	1.73014	8.02454	1.06414	1.80773
	0.88654	2.22513	8.57909	4.41614
	4.0465	5.95828	8.01476	0.922409
	6.85219	6.12924	7.34321	3.70938
	3.33752	5.3351	7.50203	4.77712
	5.35435	1.35802	6.78508	3.32981
	6.5427	6.44388	3.31481	3.44287
	0.736825	8.66065	8.87076	4.38155
	2.40048	1.98963	8.34743	4.72125
	6.22939	7.67746	8.76458	0.56077
	2.1339	0.373098	7.43834	6.24553
	1.98008	0.385994	7.43436	3.90121
	3.06216	2.70827	7.03933	2.08025
	2.8919	9.15242	2.62365	4.07424
	1.87917	4.34625	4.38922	2.22365
	3.73491	5.9411	8.8152	2.6938
	0.226627	6.06648	0.71676	3.68846
	6.53711	5.64569	1.43942	6.81533
	6.48535	5.17586	3.07581	5.14709
	5.80096	3.02235	4.22028	2.83344
	6.62023	5.43138	5.16347	0.846366
	7.69409	5.08507	3.1867	5.35917
	5.09441	1.91586	5.41831	4.31968
	2.65785	2.30709	5.56875	1.14148
	7.05408	1.23643	7.69317	8.03574
	1.84021	8.71747	5.77444	3.7422
	2.5867	0.955975	6.85006	4.95623
	0.791829	3.75945	8.7313	6.07639
	5.9959	4.65097	7.31314	4.00541
	6.2481	6.7038	6.23454	3.83423
	4.11372	7.8087	4.40639	4.14407
	2.01227	4.1347	3.75727	5.10479
	5.27502	5.78926	0.692286	4.8149
	1.37848	2.06024	3.86327	2.19872
	7.12256	2.95967	7.73702	2.72239
	1.85078	5.38431	6.66327	3.2799
	4.73552	3.40885	6.20827	3.82675
	5.59825	5.67875	5.72926	3.67017
	5.82521	8.48028	5.35045	1.98595
	6.82915	1.53599	7.33985	2.74466
	6.35373	6.69342	7.65903	0.874108
	3.3015	7.0283	4.90355	3.49518
	2.58717	3.62237	4.96935	1.42194
	0.632973	5.05713	4.52966	3.35017
	3.95948	4.35647	5.36585	1.60563
	1.666	3.22293	6.59316	3.09954
	2.72574	4.3566	3.42404	2.87716
	2.63374	6.9466	7.05936	2.39949
	4.61506	5.06518	3.78586	0.873847
	3.01221	5.17988	3.31651	3.57485
	5.78762	5.50022	5.05141	1.19237
	3.97354	2.5107	3.61955	8.78771
	4.01002	2.11884	0.263572	3.84726
	0.510174	2.22871	4.58645	1.91289
	0.434291	6.42196	3.44351	4.41096
	2.02458	3.16823	8.91883	2.77615
	1.51875	2.097	6.43404	2.78975
	0.384346	3.88117	6.79094	7.357
	1.93429	5.53521	6.51161	3.1159
	3.70602	6.68617	5.73132	0.472422
	3.03607	5.77651	5.6442	0.387493
	1.27239	2.57096	5.59666	5.97402
	5.77884	7.66432	3.82655	3.53096
	2.25463	2.50492	0.736955	4.80706
	0.968192	6.16539	8.13524	0.825691
	0.670393	7.62341	5.08945	3.46513
	6.52458	7.02804	4.29778	5.57569
	3.20287	1.69522	6.07495	3.9882
	1.95441	2.81966	4.78205	4.22576
	0.881034	0.985259	6.59276	3.8936
	3.38929	5.33172	6.89316	4.14462
	0.519898	1.27675	1.67908	3.63997
	3.03901	5.16727	7.3085	2.08651
	4.89527	4.16527	8.18249	1.13653
	4.27537	5.716	3.71131	7.54053
	2.37144	0.570972	4.18128	6.57713
	3.75671	5.28077	8.19889	3.48386
	3.32431	4.23734	4.93364	6.99501
	7.24293	8.46636	4.73557	7.82354
	1.2901	8.17175	4.15365	5.17049
	4.14075	3.90826	8.74805	1.88809
	0.488872	9.5786	8.55234	6.38701
	8.30419	8.30747	8.86597	5.2464
	1.24491	5.50498	8.79125
	2.07175	1.27917	8.79728
	2.29557	5.03296	9.15613
	2.72984	2.2076	9.32319
	0.62378		5.1557
	3.49943		4.41025
	2.09656		4.45679
	1.40456		5.72924
	0.986274
	5.71842
	6.38037
	4.41833
	5.77228
	7.04739
	0.352016
	6.58567
	8.36415
	7.10241
	0.349795
	4.59352
	2.13408

[truncated: 29 more sheets: Fig3d, Fig3e, Fig3f, Fig4a, Fig4b, Fig4c, Fig4d, Fig4e, Fig4f, Fig4g, Fig5a, Fig5b, Fig6a, Fig6b, Fig6c, Fig7a, Fig7b, Fig7c, Fig7d, Fig7e …]
